# Supplementary material for: Surfaceome dynamics reveal proteostasis-independent reorganization of neuronal surface proteins during development and synaptic plasticity
Source: Nat Commun. 2020 Oct 5;11:4990. doi: 10.1038/s41467-020-18494-6 (PMC7536423; doi:10.1038/s41467-020-18494-6)
Supplement: Supplementary file 4 — Supplementary Data 1 [file 41467_2020_18494_MOESM4_ESM.xlsx]

## Sheet: Summary
Supplementary Data 1: autoCSC quantification during neuronal development in cortical cultures.
Sheet 1 (Summary)
Sheet 2 (Glycosite analysis): Result of glycosylation site analysis indicate whether the site is annotated in uniprot.
Sheet 3 (GroupQuantification): Cell surface abundance values of autoCSC quantified N-glycoproteins per group.
Sheet 4 (SampleQuantification): Cell surface abundance values of autoCSC quantified N-glycoproteins per sample.
Sheet 5 (Cluster analysis): Results of fuzzy clustering using Mfuzz R package.
Sheets 6-15: Result from significance testing of neighbouring time points autoCSC.

## Sheet: Glycosite analysis
Result of glycosylation site analysis indicate whether the site is annotated in uniprot.
Protein	GeneName	position	novel
A0A096MIS4	Grin3a	207	TRUE
A0A096MIS4	Grin3a	333	TRUE
A0A096MIS4	Grin3a	194	TRUE
A0A096MIU6	LOC103694908	97	TRUE
A0A096MIV6	Galnt17	50	TRUE
A0A096MJ80	Suco	928	TRUE
A0A096MJE6	Tnr	55	TRUE
A0A096MJE6	Tnr	278	TRUE
A0A096MJF9	Tmem132e	91	TRUE
A0A096MJF9	Tmem132e	70	TRUE
A0A096MJH1	Sema4d	335	TRUE
A0A096MJH1	Sema4d	295	TRUE
A0A096MJL9	Slco3a1	153	TRUE
A0A096MJT8	Fam174b	50	TRUE
A0A096MJT8	Fam174b	65	TRUE
A0A096MJW6	Il1rapl1	264	TRUE
A0A096MJW6	Il1rapl1	213	TRUE
A0A096MK06	Astn2	623	TRUE
A0A096MK06	Astn2	873	TRUE
A0A096MK06	Astn2	636	TRUE
A0A096MK61	Crtapl1	365	TRUE
A0A096MK89	Adgrv1	1022	TRUE
A0A096MK89	Adgrv1	2135	TRUE
A0A096MK93	Slc12a9	243	TRUE
A0A096MKB1	Gpr180	106	TRUE
A0A096MKB1	Gpr180	111	TRUE
A0A096P6L6	Tenm2	320	TRUE
A0A096P6L6	Tenm2	2026	TRUE
A0A096P6L6	Tenm2	754	TRUE
A0A096P6L8	Fn1	528	TRUE
A0A096P6L8	Fn1	1006	TRUE
A0A0A0MP80	Sidt2	291	TRUE
A0A0A0MP80	Sidt2	180	TRUE
A0A0A0MXV8	Gabbr2	388	TRUE
A0A0A0MXV8	Gabbr2	452	TRUE
A0A0A0MXX9	B4galt6	305	TRUE
A0A0A0MY13	Gpr158	215	TRUE
A0A0A0MY13	Gpr158	333	TRUE
A0A0A0MY16	Cadm2	40	TRUE
A0A0B4J2J1	Fcgr3a	55	TRUE
A0A0G2JSH0	Slc15a4	134	TRUE
A0A0G2JSH0	Slc15a4	141	TRUE
A0A0G2JSH6	Trpv2	571	TRUE
A0A0G2JSH6	Trpv2	572	TRUE
A0A0G2JSI4	Adgre5	499	TRUE
A0A0G2JSI4	Adgre5	382	TRUE
A0A0G2JSJ3	Slc2a3	43	TRUE
A0A0G2JSJ5	Antxr1	196	TRUE
A0A0G2JSK5	Itgb1	481	TRUE
A0A0G2JSK5	Itgb1	520	TRUE
A0A0G2JSK5	Itgb1	669	TRUE
A0A0G2JST1	Adgrg6	314	TRUE
A0A0G2JST1	Adgrg6	143	TRUE
A0A0G2JST1	Adgrg6	506	TRUE
A0A0G2JSU1	Slc1a3	170	TRUE
A0A0G2JSU1	Slc1a3	160	TRUE
A0A0G2JSU2	Adgra3	672	TRUE
A0A0G2JSU9	Tnfrsf1a	151	TRUE
A0A0G2JSX5	Ednra	242	TRUE
A0A0G2JT15	Slc11a2	367	TRUE
A0A0G2JT62	Ptprf	947	TRUE
A0A0G2JT62	Ptprf	727	TRUE
A0A0G2JT71	Epha3	490	TRUE
A0A0G2JT89	Prom1	263	TRUE
A0A0G2JT89	Prom1	322	TRUE
A0A0G2JT89	Prom1	281	TRUE
A0A0G2JT89	Prom1	722	TRUE
A0A0G2JTH4	Cd47	34	TRUE
A0A0G2JTH4	Cd47	80	TRUE
A0A0G2JTH4	Cd47	109	TRUE
A0A0G2JTI8	Enpep	765	TRUE
A0A0G2JTL4	Kit	465	TRUE
A0A0G2JTL4	Kit	145	TRUE
A0A0G2JTM0	Asic2	233	TRUE
A0A0G2JTN7	Ntn4	56	TRUE
A0A0G2JTV8	Kcnc4	264	TRUE
A0A0G2JU28	Gria4	414	TRUE
A0A0G2JU28	Gria4	407	TRUE
A0A0G2JU28	Gria4	258	TRUE
A0A0G2JU28	Gria4	371	TRUE
A0A0G2JU46	Prss23	216	TRUE
A0A0G2JU92	Emb	55	TRUE
A0A0G2JU92	Emb	117	TRUE
A0A0G2JU92	Emb	62	TRUE
A0A0G2JUT1	Cadm1	61	TRUE
A0A0G2JUT7	B3glct	74	TRUE
A0A0G2JUW8	LOC108348118	446	TRUE
A0A0G2JUW8	LOC108348118	183	TRUE
A0A0G2JV56	Efna3	37	TRUE
A0A0G2JV93	Grm3	292	TRUE
A0A0G2JV93	Grm3	439	TRUE
A0A0G2JVA4	Plod2	205	TRUE
A0A0G2JVA4	Plod2	59	TRUE
A0A0G2JVB8	Ptch1	348	TRUE
A0A0G2JVC0	Grik1	400	TRUE
A0A0G2JVC0	Grik1	407	TRUE
A0A0G2JVE6	Anpep	264	TRUE
A0A0G2JVI9	Cntn4	670	TRUE
A0A0G2JVI9	Cntn4	30	TRUE
A0A0G2JVP0	Bscl2	88	TRUE
A0A0G2JVQ8	Gdf10	203	TRUE
A0A0G2JVU0	Lrrtm3	126	TRUE
A0A0G2JVU1	Itgb8	402	TRUE
A0A0G2JVU1	Itgb8	647	TRUE
A0A0G2JVZ6	Itgav	949	TRUE
A0A0G2JVZ6	Itgav	74	TRUE
A0A0G2JW21	Robo1	783	TRUE
A0A0G2JW21	Robo1	813	TRUE
A0A0G2JW21	Robo1	153	TRUE
A0A0G2JW24	Pld5	465	TRUE
A0A0G2JW25	Slc2a9	56	TRUE
A0A0G2JWB6	Pxdn	1364	TRUE
A0A0G2JWG1	Man2a2	305	TRUE
A0A0G2JWH5	Stt3a	596	TRUE
A0A0G2JWK0	Itgb3	477	TRUE
A0A0G2JWS3	Piezo1	2298	TRUE
A0A0G2JWS6	Dcbld2	93	TRUE
A0A0G2JWS6	Dcbld2	153	TRUE
A0A0G2JX02	Asic1	364	TRUE
A0A0G2JX52	Slc6a7	73	TRUE
A0A0G2JX79	Ssr1	192	TRUE
A0A0G2JX79	Ssr1	137	TRUE
A0A0G2JXB8	Clstn2	666	TRUE
A0A0G2JXF7	Cd86	154	TRUE
A0A0G2JXG3	Tmem30a	190	TRUE
A0A0G2JXG3	Tmem30a	180	TRUE
A0A0G2JXH3	Kirrel1	145	TRUE
A0A0G2JXH3	Kirrel1	302	TRUE
A0A0G2JXY6	Scn1b	60	TRUE
A0A0G2JXY6	Scn1b	81	TRUE
A0A0G2JXY6	Scn1b	102	TRUE
A0A0G2JXY6	Scn1b	77	TRUE
A0A0G2JY11	Tspan9	180	TRUE
A0A0G2JY19	Met	133	TRUE
A0A0G2JY19	Met	635	TRUE
A0A0G2JY19	Met	813	TRUE
A0A0G2JY48	Ephb2	482	TRUE
A0A0G2JY48	Ephb2	265	TRUE
A0A0G2JYA3	Sppl2a	119	TRUE
A0A0G2JYA3	Sppl2a	61	TRUE
A0A0G2JYA3	Sppl2a	135	TRUE
A0A0G2JYA3	Sppl2a	51	TRUE
A0A0G2JYA3	Sppl2a	69	TRUE
A0A0G2JYC2	Cnnm4	56	TRUE
A0A0G2JYC2	Cnnm4	79	TRUE
A0A0G2JYF0	Slc4a10	687	TRUE
A0A0G2JYF0	Slc4a10	677	TRUE
A0A0G2JYF0	Slc4a10	697	TRUE
A0A0G2JYG7	Ptprr	7	TRUE
A0A0G2JYH8	Bcan	336	TRUE
A0A0G2JYH8	Bcan	129	TRUE
A0A0G2JYI3	Smo	58	TRUE
A0A0G2JYM4	Cntn6	929	TRUE
A0A0G2JYM4	Cntn6	763	TRUE
A0A0G2JYM4	Cntn6	893	TRUE
A0A0G2JYM4	Cntn6	192	TRUE
A0A0G2JYN4	Ergic2	212	TRUE
A0A0G2JZA1	Robo2	123	TRUE
A0A0G2JZA7	Cemip2	292	TRUE
A0A0G2JZA7	Cemip2	1234	TRUE
A0A0G2JZA7	Cemip2	636	TRUE
A0A0G2JZA7	Cemip2	525	TRUE
A0A0G2JZB8	Gpm6b	217	TRUE
A0A0G2JZH3	Thbs3	406	TRUE
A0A0G2JZN2	Unc5a	218	TRUE
A0A0G2JZT0	P2rx7	199	TRUE
A0A0G2JZT0	P2rx7	184	TRUE
A0A0G2JZT0	P2rx7	71	TRUE
A0A0G2K016	Sun1	836	TRUE
A0A0G2K068	#N/A	88	TRUE
A0A0G2K093	Hspa13	184	TRUE
A0A0G2K0F2	Cd80	151	TRUE
A0A0G2K0I0	Ano4	837	TRUE
A0A0G2K0J2	Cacna2d2	620	TRUE
A0A0G2K0J2	Cacna2d2	555	TRUE
A0A0G2K0J2	Cacna2d2	133	TRUE
A0A0G2K0J2	Cacna2d2	624	TRUE
A0A0G2K0J9	Gabrb3	88	TRUE
A0A0G2K0P8	Slc44a1	179	TRUE
A0A0G2K0Q8	Susd2	705	TRUE
A0A0G2K0S6	Sema3f	70	TRUE
A0A0G2K0T2	Cd63	174	TRUE
A0A0G2K0T2	Cd63	196	TRUE
A0A0G2K0W3	Ttyh3	351	TRUE
A0A0G2K0X8	Alpl	140	TRUE
A0A0G2K0X8	Alpl	230	TRUE
A0A0G2K0X8	Alpl	429	TRUE
A0A0G2K127	Vcam1	428	TRUE
A0A0G2K127	Vcam1	398	TRUE
A0A0G2K127	Vcam1	517	TRUE
A0A0G2K127	Vcam1	140	TRUE
A0A0G2K199	P3h1	543	TRUE
A0A0G2K1E2	Itga5	761	TRUE
A0A0G2K1E2	Itga5	231	TRUE
A0A0G2K1E2	Itga5	773	TRUE
A0A0G2K1L0	Tnc	1394	TRUE
A0A0G2K1L0	Tnc	1119	TRUE
A0A0G2K1M7	Ano6	801	TRUE
A0A0G2K1Q5	Cacna1g	1430	TRUE
A0A0G2K1Q5	Cacna1g	1427	TRUE
A0A0G2K1Q8	Abca3	228	TRUE
A0A0G2K1V7	Sgcb	213	TRUE
A0A0G2K207	Scn2a	340	TRUE
A0A0G2K210	Fgfr3	219	TRUE
A0A0G2K210	Fgfr3	256	TRUE
A0A0G2K210	Fgfr3	96	TRUE
A0A0G2K227	Slc6a6	200	TRUE
A0A0G2K227	Slc6a6	173	TRUE
A0A0G2K227	Slc6a6	291	TRUE
A0A0G2K227	Slc6a6	189	TRUE
A0A0G2K229	Adamts10	222	TRUE
A0A0G2K293	Negr1	236	TRUE
A0A0G2K293	Negr1	217	TRUE
A0A0G2K293	Negr1	97	TRUE
A0A0G2K293	Negr1	228	TRUE
A0A0G2K2B5	Asph	64	TRUE
A0A0G2K2C1	Cdh8	463	TRUE
A0A0G2K2I2	Ache	381	TRUE
A0A0G2K2L1	Podxl	268	TRUE
A0A0G2K2S2	Slc2a1	44	TRUE
A0A0G2K2T4	Lrp4	1415	TRUE
A0A0G2K2T4	Lrp4	498	TRUE
A0A0G2K2T4	Lrp4	1467	TRUE
A0A0G2K2X9	Tpcn1	402	TRUE
A0A0G2K2X9	Tpcn1	419	TRUE
A0A0G2K2X9	Tpcn1	414	TRUE
A0A0G2K2Y3	Erap1	403	TRUE
A0A0G2K358	Ctns	66	TRUE
A0A0G2K3A9	Adamts2	768	TRUE
A0A0G2K3B8	Kcnh7	486	TRUE
A0A0G2K3C8	Nid2	719	TRUE
A0A0G2K3C8	Nid2	709	TRUE
A0A0G2K3H0	Ptpru	69	TRUE
A0A0G2K3I1	Slc7a1	273	TRUE
A0A0G2K3Q5	Nrcam	1072	TRUE
A0A0G2K3Q5	Nrcam	1083	TRUE
A0A0G2K429	Adcy6	790	TRUE
A0A0G2K470	Itga2	1054	TRUE
A0A0G2K4G1	Galnt9	94	TRUE
A0A0G2K4Q6	Csf1	180	TRUE
A0A0G2K4R9	Eogt	392	TRUE
A0A0G2K4X1	RT1-A1	97	TRUE
A0A0G2K506	Mfge8	286	TRUE
A0A0G2K506	Mfge8	336	TRUE
A0A0G2K523	Pomt1	471	TRUE
A0A0G2K532	Lrfn5	382	TRUE
A0A0G2K532	Lrfn5	339	TRUE
A0A0G2K532	Lrfn5	73	TRUE
A0A0G2K561	Ptprg	94	TRUE
A0A0G2K561	Ptprg	383	TRUE
A0A0G2K5C8	Stim1	171	TRUE
A0A0G2K5J5	Ntng2	423	TRUE
A0A0G2K5J5	Ntng2	310	TRUE
A0A0G2K5L1	Fat1	3717	TRUE
A0A0G2K5L1	Fat1	1941	TRUE
A0A0G2K5L1	Fat1	1903	TRUE
A0A0G2K5L4	Kirrel3	311	TRUE
A0A0G2K5S7	Entpd3	167	TRUE
A0A0G2K5S7	Entpd3	99	TRUE
A0A0G2K5X6	Ntrk2	121	TRUE
A0A0G2K5X6	Ntrk2	205	TRUE
A0A0G2K5X6	Ntrk2	95	TRUE
A0A0G2K618	Large1	122	TRUE
A0A0G2K6F2	Csmd2	547	TRUE
A0A0G2K6F2	Csmd2	2947	TRUE
A0A0G2K6G2	Apmap	159	TRUE
A0A0G2K6H1	Chst11	260	TRUE
A0A0G2K6H1	Chst11	144	TRUE
A0A0G2K6L9	Cntnap4	221	TRUE
A0A0G2K6L9	Cntnap4	826	TRUE
A0A0G2K6L9	Cntnap4	681	TRUE
A0A0G2K6N2	Adgrb2	94	TRUE
A0A0G2K6P5	Mfsd4a	200	TRUE
A0A0G2K6T0	Slc12a6	347	TRUE
A0A0G2K6T9	Pcdh1	768	TRUE
A0A0G2K6T9	Pcdh1	255	TRUE
A0A0G2K6T9	Pcdh1	612	TRUE
A0A0G2K6T9	Pcdh1	763	TRUE
A0A0G2K6W5	Chrna4	109	TRUE
A0A0G2K6Y2	Scn1a	1392	TRUE
A0A0G2K6Y2	Scn1a	1378	TRUE
A0A0G2K6Y2	Scn1a	284	TRUE
A0A0G2K726	Tmtc4	555	TRUE
A0A0G2K728	Cdh4	606	TRUE
A0A0G2K728	Cdh4	502	TRUE
A0A0G2K757	Rpn2	105	TRUE
A0A0G2K7E1	Mfrp	233	TRUE
A0A0G2K7E1	Mfrp	393	TRUE
A0A0G2K7E5	Cacna2d1	136	TRUE
A0A0G2K7J5	Sema5a	147	TRUE
A0A0G2K7K0	Galnt11	429	TRUE
A0A0G2K7L2	Igsf3	1073	TRUE
A0A0G2K7L2	Igsf3	961	TRUE
A0A0G2K7P9	Ncam2	218	TRUE
A0A0G2K7P9	Ncam2	561	TRUE
A0A0G2K7Y0	Cr1l	331	TRUE
A0A0G2K7Y0	Cr1l	346	TRUE
A0A0G2K839	Clcn5	478	TRUE
A0A0G2K8I4	Tmem259	126	TRUE
A0A0G2K8I5	Pcdh19	546	TRUE
A0A0G2K8I5	Pcdh19	570	TRUE
A0A0G2K8I5	Pcdh19	420	TRUE
A0A0G2K8K3	Serpind1	200	TRUE
A0A0G2K8L7	Cacna2d1	4	TRUE
A0A0G2K8M5	Tmed4	58	TRUE
A0A0G2K8S1	Slc12a7	331	TRUE
A0A0G2K8T0	Asah1	285	TRUE
A0A0G2K8T0	Asah1	258	TRUE
A0A0G2K8V0	Ptprm	187	TRUE
A0A0G2K8V0	Ptprm	344	TRUE
A0A0G2K8V0	Ptprm	472	TRUE
A0A0G2K902	Sorcs2	658	TRUE
A0A0G2K946	Spock2	227	TRUE
A0A0G2K994	Vsig10	126	TRUE
A0A0G2K999	Sdk2	1259	TRUE
A0A0G2K999	Sdk2	1818	TRUE
A0A0G2K9D7	Pcdhgc3	245	TRUE
A0A0G2K9D7	Pcdhgc3	424	TRUE
A0A0G2K9I6	Cp	138	TRUE
A0A0G2K9I6	Cp	756	TRUE
A0A0G2K9W7	Lrp2	2782	TRUE
A0A0G2KA37	Unc5d	37	TRUE
A0A0G2KA37	Unc5d	148	TRUE
A0A0G2KA39	Panx1	184	TRUE
A0A0G2KA46	Grin2d	363	TRUE
A0A0G2KA46	Grin2d	89	TRUE
A0A0G2KA71	Nectin2	128	TRUE
A0A0G2KA71	Nectin2	138	TRUE
A0A0G2KA71	Nectin2	315	TRUE
A0A0G2KA95	L1cam	478	TRUE
A0A0G2KAA8	Slc6a2	108	TRUE
A0A0G2KAJ7	Col12a1	2529	TRUE
A0A0G2KAJ7	Col12a1	2680	TRUE
A0A0G2KAJ7	Col12a1	1765	TRUE
A0A0G2KAP1	Ero1b	140	TRUE
A0A0G2KAP1	Ero1b	145	TRUE
A0A0G2KB04	Tmem59l	108	TRUE
A0A0G2KB26	Mxra8	118	TRUE
A0A0G2KB93	Scn8a	1369	TRUE
A0A0G2KB93	Scn8a	1355	TRUE
A0A0G2KB93	Scn8a	1380	TRUE
A0A0G2KBA2	Gpc3	155	TRUE
A0A0G2QC25	Cacna1c	169	TRUE
A0A0G2QC25	Cacna1c	1254	TRUE
A0A0G2QC32	LOC100910275	148	TRUE
A0A0H2UH93	Mdga2	68	TRUE
A0A0H2UH93	Mdga2	679	TRUE
A0A0H2UH93	Mdga2	189	TRUE
A0A0H2UHA7	Slc15a2	539	TRUE
A0A0H2UHA7	Slc15a2	459	TRUE
A0A0H2UHC1	Nptx1	114	TRUE
A0A0H2UHD9	Ncln	428	TRUE
A0A0H2UHI7	Atad1	358	TRUE
A0A0H2UHL9	Dbn1	117	TRUE
A0A0H2UHM2	Slc13a5	604	TRUE
A0A0H2UHQ0	Slc3a2	288	TRUE
A0A0H2UHQ0	Slc3a2	205	TRUE
A0A0H2UHQ0	Slc3a2	357	TRUE
A0A0H2UHQ0	Slc3a2	298	TRUE
A0A0H2UHS7	Rpl18	41	TRUE
A0A0H2UHX5	Mme	81	TRUE
A0A0U1RRZ6	Lrrtm4	59	TRUE
A0A140TAA1	Igsf8	325	TRUE
A0A140TAA1	Igsf8	461	TRUE
A0A140TAA1	Igsf8	137	TRUE
A0A140TAB8	Igf1r	608	TRUE
A0A140TAB8	Igf1r	765	TRUE
A0A140TAB8	Igf1r	623	TRUE
A0A140TAB8	Igf1r	901	TRUE
A0A140TAB8	Igf1r	757	TRUE
A0A140TAF4	Mdga1	90	TRUE
A0A140TAF4	Mdga1	235	TRUE
A0A140TAF7	Poglut1	435	TRUE
A0A140TAI2	Btd	142	TRUE
A0A140TAI2	Btd	341	TRUE
A0A140TAJ2	Serinc5	294	TRUE
A0A1B0GWN8	Gpm6a	101	TRUE
A0A1B0GWR8	Vip	87	TRUE
A0A1B0GWV0	Cntnap5c	255	TRUE
A0A1W2Q621	#N/A	1041	TRUE
A0A1W2Q621	#N/A	961	TRUE
A0A1W2Q656	Dner	213	TRUE
A0A1W2Q656	Dner	232	TRUE
A0A1W2Q656	Dner	217	TRUE
A0A1W2Q6C2	Adam11	677	TRUE
A0JPN6	Med22	32	TRUE
A0JPN8	Lrrc24	91	TRUE
A0JPN8	Lrrc24	342	TRUE
A0JPN8	Lrrc24	371	TRUE
A1A5P1	Galnt18	320	TRUE
A1E5S7	Nell2	255	TRUE
A1E5S7	Nell2	250	TRUE
A2IBE2	Ca12	88	TRUE
A2RRU4	Scap	590	FALSE
A5HKJ1	Kcne5	25	TRUE
A5I9F0	Ptprk	415	TRUE
A5I9F0	Ptprk	100	TRUE
A5I9F0	Ptprk	139	TRUE
B0BN16	Igfbpl1	158	TRUE
B0BND0	Enpp6	341	FALSE
B0BNG3	Lman2	185	TRUE
B0BNH1	Gnptg	88	TRUE
B0BNK7	Lrfn3	462	TRUE
B0BNK7	Lrfn3	81	TRUE
B1H219	Dkk3	96	TRUE
B1H282	Colgalt1	91	TRUE
B1PLB1	Cd34	250	TRUE
B1WBN7	Fam20c	465	TRUE
B1WBW6	Mfsd2a	221	TRUE
B1WBW6	Mfsd2a	231	TRUE
B1WBY7	Erlin1	108	TRUE
B1WC18	Podxl2	479	TRUE
B1WC18	Podxl2	394	TRUE
B1WC79	Thsd1	58	TRUE
B2B9A9	Efnb2	39	TRUE
B2B9A9	Efnb2	142	TRUE
B2GUV4	Slc22a5	91	TRUE
B2GUX7	Creg1	160	TRUE
B2GV39	Mgat4b	465	TRUE
B2GV39	Mgat4b	103	TRUE
B2GV54	Nceh1	270	FALSE
B2GV90	Tmem219	73	TRUE
B2GVB5	Nxph3	127	TRUE
B2RYB1	Txndc11	295	TRUE
B2RYB1	Txndc11	306	TRUE
B2RYB8	Itgb2	50	TRUE
B2RYC9	Gba	165	TRUE
B2RYC9	Gba	289	TRUE
B2RYD7	Stt3b	625	TRUE
B2RYD7	Stt3b	639	TRUE
B2RYF6	Clptm1	295	TRUE
B2RYU3	Atraid	154	TRUE
B2RYU3	Atraid	44	TRUE
B2RYU3	Atraid	165	TRUE
B2RZ91	Gxylt1	156	TRUE
B3SXS4	Crhr1	90	TRUE
B3SXS4	Crhr1	98	TRUE
B4F795	Slc44a2	187	FALSE
B4F795	Slc44a2	416	FALSE
B4F795	Slc44a2	200	FALSE
B4F7C1	Gpr37l1	105	TRUE
B4F7C2	Tubb4a	370	TRUE
B4F7D5	Tmem181	162	TRUE
B4F7D5	Tmem181	52	TRUE
B4F7D5	Tmem181	48	TRUE
B5DEL3	Ttc17	184	TRUE
B5DEL3	Ttc17	634	TRUE
B5DEQ0	Ssr2	104	TRUE
B5DEQ0	Ssr2	88	TRUE
B5DEY9	Csgalnact1	313	TRUE
B5DFA5	Poglut2	414	TRUE
B5DFJ0	Slc7a4	146	TRUE
B5DFJ7	Tmem9	38	TRUE
B5MEV3	Slc52a2	178	FALSE
C0HL12	Adgrb1	603	TRUE
D1M8S3	Il1rap	111	TRUE
D1M8S3	Il1rap	107	TRUE
D3Z8D8	Slitrk1	595	TRUE
D3Z8D8	Slitrk1	416	TRUE
D3Z8D8	Slitrk1	253	TRUE
D3Z8G4	Adamts18	745	TRUE
D3Z8J6	Fam189b	160	TRUE
D3Z981	Plxna1	1114	TRUE
D3Z981	Plxna1	1059	TRUE
D3Z981	Plxna1	1108	TRUE
D3Z981	Plxna1	93	TRUE
D3Z9D0	RGD1306271	1040	TRUE
D3Z9D0	RGD1306271	1142	TRUE
D3Z9D0	RGD1306271	1004	TRUE
D3Z9D0	RGD1306271	1011	TRUE
D3Z9E1	Emilin1	299	TRUE
D3Z9E1	Emilin1	339	TRUE
D3Z9E1	Emilin1	678	TRUE
D3Z9H2	Hapln4	133	TRUE
D3Z9I5	Slc26a6	326	TRUE
D3Z9K1	Tmem200a	100	TRUE
D3Z9K9	Gdpd2	415	TRUE
D3Z9K9	Gdpd2	332	TRUE
D3Z9N6	Vcan	182	TRUE
D3Z9V8	Tmem25	106	TRUE
D3Z9V8	Tmem25	119	TRUE
D3Z9V8	Tmem25	205	TRUE
D3Z9Z7	Colgalt2	380	TRUE
D3Z9Z7	Colgalt2	96	TRUE
D3ZAA3	Ltbp1	339	TRUE
D3ZAD6	Nrxn2	844	TRUE
D3ZAE6	Vasn	118	TRUE
D3ZAV8	Lrrn2	381	TRUE
D3ZB51	Igsf9b	639	TRUE
D3ZBE9	Adgrl2	734	TRUE
D3ZBE9	Adgrl2	747	TRUE
D3ZBN3	Epha2	436	TRUE
D3ZBZ6	Disp2	420	TRUE
D3ZCF8	Abca8a	121	TRUE
D3ZCF8	Abca8a	971	TRUE
D3ZCG5	Mmp15	414	TRUE
D3ZCG9	Itga3	936	TRUE
D3ZCQ0	Col19a1	241	TRUE
D3ZCQ0	Col19a1	230	TRUE
D3ZCS2	C1qtnf2	190	TRUE
D3ZD62	Ndst2	802	TRUE
D3ZD84	Lrig1	198	TRUE
D3ZDS6	Mbtps2	337	TRUE
D3ZDS9	Ifnar1	57	TRUE
D3ZDS9	Ifnar1	109	TRUE
D3ZDX5	Plxnb1	543	TRUE
D3ZDX5	Plxnb1	1316	TRUE
D3ZDX5	Plxnb1	1251	TRUE
D3ZE55	Pcdh8	70	TRUE
D3ZE55	Pcdh8	464	TRUE
D3ZE55	Pcdh8	616	FALSE
D3ZEF9	B3gnt2	173	TRUE
D3ZEH1	Fat4	1225	TRUE
D3ZEH1	Fat4	2939	TRUE
D3ZEH1	Fat4	2923	TRUE
D3ZEH1	Fat4	551	TRUE
D3ZEI4	Hepacam	189	TRUE
D3ZEK5	Hs6st2	444	TRUE
D3ZEK5	Hs6st2	500	TRUE
D3ZER2	Bfsp2	218	TRUE
D3ZES7	Plxna4	1179	TRUE
D3ZES7	Plxna4	441	TRUE
D3ZES7	Plxna4	1006	TRUE
D3ZF92	Tnfrsf21	278	FALSE
D3ZF92	Tnfrsf21	82	FALSE
D3ZFQ5	Cdh9	535	TRUE
D3ZFQ5	Cdh9	454	TRUE
D3ZFQ5	Cdh9	436	TRUE
D3ZG74	Frem2	2585	TRUE
D3ZG74	Frem2	2108	TRUE
D3ZG74	Frem2	1571	TRUE
D3ZGF1	Cd44	35	TRUE
D3ZGI9	Slc12a5	328	TRUE
D3ZGI9	Slc12a5	310	TRUE
D3ZGI9	Slc12a5	339	TRUE
D3ZGL3	Hhip	99	TRUE
D3ZGL3	Hhip	416	TRUE
D3ZH36	Elfn2	371	TRUE
D3ZH36	Elfn2	117	TRUE
D3ZH36	Elfn2	80	TRUE
D3ZH36	Elfn2	85	TRUE
D3ZH59	Adgrl3	731	TRUE
D3ZH59	Adgrl3	744	TRUE
D3ZHA1	B4gat1	204	TRUE
D3ZHA3	Lpar4	15	TRUE
D3ZHA3	Lpar4	24	TRUE
D3ZHA3	Lpar4	29	TRUE
D3ZHA3	Lpar4	28	TRUE
D3ZHG3	Ptk7	178	TRUE
D3ZHG3	Ptk7	419	TRUE
D3ZHG3	Ptk7	340	TRUE
D3ZI66	Rnf149	127	TRUE
D3ZIM0	Il17rc	182	TRUE
D3ZIV9	Crlf1	95	TRUE
D3ZIW4	Tmem62	384	TRUE
D3ZIW4	Tmem62	381	TRUE
D3ZJ81	Fstl4	393	TRUE
D3ZJ86	Slc9a6	148	TRUE
D3ZJ86	Slc9a6	165	TRUE
D3ZJG3	P4htm	349	TRUE
D3ZJY8	Shisal1	63	TRUE
D3ZK41	Slitrk2	422	TRUE
D3ZKE0	Gnptab	179	TRUE
D3ZKE0	Gnptab	699	TRUE
D3ZKE0	Gnptab	551	TRUE
D3ZKS5	Nrxn3	41	TRUE
D3ZLH5	Plxnb3	889	FALSE
D3ZM70	Vstm2a	173	TRUE
D3ZMS3	Matn4	307	TRUE
D3ZNA5	#N/A	248	TRUE
D3ZNW5	Nfasc	234	TRUE
D3ZNY8	Ror2	318	TRUE
D3ZPJ0	Shisa7	62	TRUE
D3ZPL7	Dscaml1	426	TRUE
D3ZPL7	Dscaml1	807	TRUE
D3ZPL7	Dscaml1	1550	TRUE
D3ZPM7	Adam19	445	TRUE
D3ZPN0	Pcdh17	590	TRUE
D3ZPN0	Pcdh17	566	TRUE
D3ZPN0	Pcdh17	439	TRUE
D3ZPP7	Lrtm2	90	TRUE
D3ZPX4	Plxna3	549	FALSE
D3ZPX4	Plxna3	60	FALSE
D3ZPX4	Plxna3	1074	TRUE
D3ZQ57	Plxnb2	530	TRUE
D3ZQ57	Plxnb2	127	TRUE
D3ZQ57	Plxnb2	1005	TRUE
D3ZQ74	Plod1	198	TRUE
D3ZQ74	Plod1	539	TRUE
D3ZQC1	B3galt6	127	TRUE
D3ZQG9	RT1-CE4	280	TRUE
D3ZQK4	Txndc16	460	TRUE
D3ZQN7	Lamb1	1279	TRUE
D3ZQN7	Lamb1	1336	TRUE
D3ZQN7	Lamb1	1343	TRUE
D3ZQP6	Sema7a	256	TRUE
D3ZQP6	Sema7a	602	TRUE
D3ZQV2	Lrig2	90	TRUE
D3ZQV2	Lrig2	570	TRUE
D3ZQV2	Lrig2	172	TRUE
D3ZQV2	Lrig2	588	TRUE
D3ZQV2	Lrig2	440	TRUE
D3ZQX5	Pcdhga5	47	TRUE
D3ZQX9	Pcdhga6	416	TRUE
D3ZQY0	Pcdhga7	421	TRUE
D3ZQY0	Pcdhga7	49	TRUE
D3ZQY0	Pcdhga7	547	TRUE
D3ZR49	Man1a2	630	TRUE
D3ZR79	Tmem245	540	TRUE
D3ZRF9	Mcoln1	159	TRUE
D3ZRF9	Mcoln1	179	TRUE
D3ZRG1	Tmem131l	593	TRUE
D3ZSA9	Nomo1	210	TRUE
D3ZSA9	Nomo1	361	TRUE
D3ZT36	Adam23	543	TRUE
D3ZT36	Adam23	728	TRUE
D3ZT36	Adam23	544	TRUE
D3ZT36	Adam23	660	TRUE
D3ZTG3	Fam171b	147	TRUE
D3ZTG3	Fam171b	42	TRUE
D3ZTI3	Cdh24	525	TRUE
D3ZTI3	Cdh24	510	TRUE
D3ZTM7	Efcab14	152	TRUE
D3ZTM7	Efcab14	294	TRUE
D3ZTT7	Sun2	649	TRUE
D3ZTV3	Flrt2	202	FALSE
D3ZTX4	Mgam	1266	TRUE
D3ZU83	Ergic3	241	TRUE
D3ZUB0	Rcn1	47	TRUE
D3ZUD8	Tm9sf3	194	TRUE
D3ZUP8	Lmbrd2	70	TRUE
D3ZUP8	Lmbrd2	78	TRUE
D3ZUZ4	Fam20b	193	TRUE
D3ZW19	Lingo3	184	TRUE
D3ZW19	Lingo3	256	TRUE
D3ZW19	Lingo3	246	TRUE
D3ZW58	Casc4	150	TRUE
D3ZW58	Casc4	115	TRUE
D3ZW78	Cpxm1	307	TRUE
D3ZWI0	Cemip	987	TRUE
D3ZWJ9	Fam234b	239	TRUE
D3ZWJ9	Fam234b	398	TRUE
D3ZWP6	Plxna2	76	TRUE
D3ZWP6	Plxna2	696	TRUE
D3ZXM1	Adamts15	141	TRUE
D3ZXM1	Adamts15	623	TRUE
D3ZXM1	Adamts15	591	TRUE
D3ZXT1	Lrrc4c	364	TRUE
D3ZXT1	Lrrc4c	390	TRUE
D3ZYF8	Tm2d1	97	TRUE
D3ZYF8	Tm2d1	198	TRUE
D3ZYF8	Tm2d1	73	TRUE
D3ZYF8	Tm2d1	76	TRUE
D3ZYF8	Tm2d1	88	TRUE
D3ZYM4	Mst1r	390	TRUE
D3ZZ44	Elfn1	349	TRUE
D3ZZ44	Elfn1	90	TRUE
D3ZZ44	Elfn1	210	TRUE
D3ZZ44	Elfn1	85	TRUE
D3ZZK3	Epha4	340	TRUE
D3ZZM0	Slc39a14	55	TRUE
D3ZZM0	Slc39a14	101	TRUE
D3ZZM0	Slc39a14	86	TRUE
D3ZZM0	Slc39a14	76	TRUE
D3ZZM7	Slco5a1	591	TRUE
D3ZZM7	Slco5a1	598	TRUE
D3ZZM7	Slco5a1	551	TRUE
D4A017	Tmem87a	161	TRUE
D4A017	Tmem87a	66	TRUE
D4A017	Tmem87a	164	TRUE
D4A051	Itga7	987	TRUE
D4A062	Slitrk3	430	TRUE
D4A0A3	Pamr1	614	TRUE
D4A0C5	Adamts4	317	TRUE
D4A0J7	Olfml2b	691	TRUE
D4A105	Tmem63b	15	TRUE
D4A109	Ifngr2	132	TRUE
D4A144	Adgrl1	795	TRUE
D4A144	Adgrl1	800	TRUE
D4A188	Rgma	160	TRUE
D4A1A1	Foxred2	339	TRUE
D4A1A1	Foxred2	639	TRUE
D4A1A1	Foxred2	136	TRUE
D4A271	Slc22a15	80	TRUE
D4A2I9	Sorcs3	631	TRUE
D4A3L3	Megf9	215	TRUE
D4A3L5	Tctn1	536	TRUE
D4A3L5	Tctn1	303	TRUE
D4A3L5	Tctn1	134	TRUE
D4A3W2	Crb2	1139	TRUE
D4A3W2	Crb2	887	TRUE
D4A409	Lama1	1344	TRUE
D4A416	Clptm1l	91	TRUE
D4A435	Icam5	316	TRUE
D4A435	Icam5	137	TRUE
D4A435	Icam5	645	TRUE
D4A468	Emid1	36	TRUE
D4A477	Pcdhgb8	419	TRUE
D4A497	Pcdh11x_predicted	703	TRUE
D4A497	Pcdh11x_predicted	732	TRUE
D4A497	Pcdh11x_predicted	447	TRUE
D4A498	Pcdhgc3	419	TRUE
D4A4M0	Shisa6	113	TRUE
D4A4P8	Ttyh2	386	TRUE
D4A4S5	Folr2	62	TRUE
D4A4U1	Ece2	165	TRUE
D4A4U1	Ece2	161	TRUE
D4A517	Slc39a10	218	TRUE
D4A517	Slc39a10	198	TRUE
D4A517	Slc39a10	341	TRUE
D4A5C0	Nectin3	186	TRUE
D4A604	Pigt	347	TRUE
D4A617	LOC103689954	73	TRUE
D4A6D8	Lrrtm1	56	FALSE
D4A6D8	Lrrtm1	63	FALSE
D4A6E6	Hs6st1	238	TRUE
D4A6E6	Hs6st1	182	TRUE
D4A6G2	Sema4g	55	TRUE
D4A6G2	Sema4g	596	TRUE
D4A6G2	Sema4g	111	TRUE
D4A6P1	Sez6l2	641	TRUE
D4A6P1	Sez6l2	373	TRUE
D4A6P1	Sez6l2	247	TRUE
D4A740	Il17ra	54	TRUE
D4A740	Il17ra	265	TRUE
D4A750	B4galnt4	106	TRUE
D4A758	Lrrc8b	78	TRUE
D4A7B6	Tmem87b	160	TRUE
D4A7B6	Tmem87b	68	TRUE
D4A7I8	Sumf1	139	TRUE
D4A7M0	Plxnc1	877	TRUE
D4A7M0	Plxnc1	901	TRUE
D4A7M0	Plxnc1	896	TRUE
D4A7M0	Plxnc1	717	TRUE
D4A7P2	Lrrtm2	57	FALSE
D4A7S3	Slc35a5	232	TRUE
D4A7W8	LOC102553715	89	TRUE
D4A7W8	LOC102553715	139	TRUE
D4A7Y1	Acan	333	TRUE
D4A831	Adgrb3	828	TRUE
D4A831	Adgrb3	540	TRUE
D4A831	Adgrb3	535	TRUE
D4A8L9	Btbd17	129	TRUE
D4A8L9	Btbd17	90	TRUE
D4A8L9	Btbd17	336	TRUE
D4A8X4	Cpe	139	TRUE
D4A8X4	Cpe	388	TRUE
D4A994	Emc1	913	TRUE
D4A9J3	Sema4c	522	TRUE
D4A9J3	Sema4c	106	TRUE
D4A9J3	Sema4c	419	TRUE
D4AA49	#N/A	372	TRUE
D4AA77	Plxnd1	376	TRUE
D4AA77	Plxnd1	925	TRUE
D4AA77	Plxnd1	911	TRUE
D4AA77	Plxnd1	293	TRUE
D4AA77	Plxnd1	489	TRUE
D4AAD6	Neto1	153	TRUE
D4AB25	Fjx1	247	TRUE
D4AB70	Edem3	196	TRUE
D4ABB3	Adamts17	481	TRUE
D4ABB3	Adamts17	864	TRUE
D4ABX8	Lrfn4	376	TRUE
D4ABX8	Lrfn4	70	TRUE
D4AC39	Flrt1	249	TRUE
D4AC39	Flrt1	305	TRUE
D4AC85	Qpct	50	TRUE
D4ACK7	Cnnm3	71	TRUE
D4ACT8	Pcdhga3	44	TRUE
D4ACT8	Pcdhga3	542	TRUE
D4ACU3	Pcdhgb6	304	TRUE
D4ACX8	Dchs1	2754	TRUE
D4ACX8	Dchs1	250	TRUE
D4ACX8	Dchs1	1514	TRUE
D4AD32	Ecel1	656	TRUE
D4AD32	Ecel1	322	TRUE
D4AD37	Impad1	257	FALSE
D4AD89	Sez6l	558	TRUE
D4AD89	Sez6l	454	TRUE
D4AD89	Sez6l	268	TRUE
D4ADD1	Pcdh20	804	TRUE
D4ADJ8	Tmem26	110	TRUE
D4ADK4	Cachd1	819	TRUE
D4AE25	Cd274	191	TRUE
D4AE25	Cd274	218	TRUE
D4AE63	Myorg	371	TRUE
D4AE63	Myorg	239	TRUE
D4AE63	Myorg	397	TRUE
D4AE63	Myorg	249	TRUE
D4AE63	Myorg	510	TRUE
D4AEK3	Crim1	746	TRUE
D4AEK3	Crim1	71	TRUE
D4AEL2	Golm1	109	TRUE
D4AEM7	Sema5b	729	TRUE
D4AEM7	Sema5b	379	TRUE
E9PSJ1	St3gal1	112	TRUE
E9PSJ1	St3gal1	323	TRUE
E9PSP1	Pltp	64	TRUE
E9PSP1	Pltp	245	TRUE
E9PT16	Pcdhga11	47	TRUE
E9PT92	Csmd1	2091	TRUE
E9PT92	Csmd1	1058	TRUE
E9PTA4	Adam9	636	TRUE
E9PTA5	Pign	128	TRUE
E9PTB7	Ptprj	146	TRUE
E9PTX9	Slc12a2	544	TRUE
E9PTX9	Slc12a2	553	TRUE
E9PU23	Jag2	890	TRUE
F1LLW8	Ids	90	TRUE
F1LM19	#N/A	156	TRUE
F1LM19	#N/A	176	TRUE
F1LM29	Reln	3017	TRUE
F1LM29	Reln	1601	TRUE
F1LM84	Nid1	416	TRUE
F1LMA7	Mrc2	531	TRUE
F1LMA7	Mrc2	103	TRUE
F1LMA7	Mrc2	398	TRUE
F1LMB1	Cntnap5b	536	TRUE
F1LMF4	Fat3	1006	TRUE
F1LMF4	Fat3	2734	TRUE
F1LMF4	Fat3	3201	TRUE
F1LMM4	Pkdcc	201	TRUE
F1LMP7	Grn	461	TRUE
F1LMR7	Dpp6	751	TRUE
F1LMR7	Dpp6	342	TRUE
F1LMR7	Dpp6	257	TRUE
F1LMS1	Cacna1e	255	TRUE
F1LMU7	Gabra2	38	TRUE
F1LMW0	Tmem130	60	TRUE
F1LMW3	Adgrg1	234	TRUE
F1LMW3	Adgrg1	171	TRUE
F1LMW3	Adgrg1	324	TRUE
F1LMY3	Ptprz1	1611	TRUE
F1LMY3	Ptprz1	1619	TRUE
F1LN06	Fgfr2	169	TRUE
F1LN06	Fgfr2	145	TRUE
F1LN06	Fgfr2	132	TRUE
F1LN90	Chst3	258	TRUE
F1LNA6	Sulf1	170	TRUE
F1LNA6	Sulf1	131	TRUE
F1LNA6	Sulf1	622	TRUE
F1LNA6	Sulf1	240	TRUE
F1LNB4	Pcsk6	897	TRUE
F1LNE4	Gria2	370	TRUE
F1LNE4	Gria2	256	TRUE
F1LNE4	Gria2	406	TRUE
F1LNE4	Gria2	413	TRUE
F1LNL3	Abca1	337	TRUE
F1LNL3	Abca1	478	TRUE
F1LNL3	Abca1	349	TRUE
F1LNL3	Abca1	1637	TRUE
F1LNP8	Nectin1	332	TRUE
F1LNP8	Nectin1	202	TRUE
F1LNP8	Nectin1	286	TRUE
F1LP52	Tmem231	194	TRUE
F1LP52	Tmem231	221	TRUE
F1LP52	Tmem231	199	TRUE
F1LPC6	Cpd	172	TRUE
F1LPF2	Agrn	12	TRUE
F1LPK1	Il6st	55	TRUE
F1LPK1	Il6st	169	TRUE
F1LPL6	Insr	921	TRUE
F1LPL6	Insr	699	TRUE
F1LQ00	Col5a2	1395	TRUE
F1LQ87	Cacna1b	256	TRUE
F1LQ92	Sel1l	429	TRUE
F1LQ92	Sel1l	606	TRUE
F1LQC5	Bmpr2	55	TRUE
F1LQC5	Bmpr2	110	TRUE
F1LQQ7	Scn7a	281	TRUE
F1LQQ7	Scn7a	1134	TRUE
F1LQX7	Notch3	1181	TRUE
F1LR02	Col18a1	126	TRUE
F1LR67	Abca7	299	TRUE
F1LR84	Nptx2	149	TRUE
F1LR84	Nptx2	190	TRUE
F1LR98	Cdh10	456	TRUE
F1LRA6	Grm8	95	TRUE
F1LRN5	Dcc	459	TRUE
F1LRT0	Ltbp3	346	TRUE
F1LRY8	Nxph1	144	TRUE
F1LRY8	Nxph1	138	TRUE
F1LRY8	Nxph1	50	TRUE
F1LRZ0	Alk	354	TRUE
F1LRZ0	Alk	346	TRUE
F1LS01	Pcdh9	306	TRUE
F1LS01	Pcdh9	307	TRUE
F1LS01	Pcdh9	734	TRUE
F1LS01	Pcdh9	754	TRUE
F1LS74	Slit1	72	TRUE
F1LS74	Slit1	630	TRUE
F1LS79	Cspg4	349	TRUE
F1LS79	Cspg4	1453	TRUE
F1LSB2	Angpt1	154	TRUE
F1LSR8	Cacna2d3	1029	TRUE
F1LSR8	Cacna2d3	166	TRUE
F1LSR8	Cacna2d3	626	TRUE
F1LSV0	Sema4b	395	TRUE
F1LSV0	Sema4b	531	TRUE
F1LSV0	Sema4b	54	TRUE
F1LSY2	Nptxr	42	TRUE
F1LSY2	Nptxr	211	TRUE
F1LTF8	Lama4	308	TRUE
F1LTF8	Lama4	803	TRUE
F1LTJ5	#N/A	89	TRUE
F1LTM4	Mfsd4b	212	TRUE
F1LTM4	Mfsd4b	224	TRUE
F1LTP8	Cers6	18	TRUE
F1LTZ5	Enpp4	327	TRUE
F1LTZ5	Enpp4	19	TRUE
F1LUB7	Slc4a8	646	TRUE
F1LUG5	Tmem94	1206	TRUE
F1LUG5	Tmem94	1209	TRUE
F1LV44	Tenm3	249	TRUE
F1LV44	Tenm3	1486	TRUE
F1LV86	Nkain3	99	TRUE
F1LV96	Scube3	464	TRUE
F1LV96	Scube3	469	TRUE
F1LV96	Scube3	757	TRUE
F1LVK3	Chadl	40	TRUE
F1LVK3	Chadl	407	TRUE
F1LVK3	Chadl	608	TRUE
F1LVR0	Iglon5	137	TRUE
F1LVR0	Iglon5	288	TRUE
F1LVR0	Iglon5	280	TRUE
F1LWK9	Ntng1	244	TRUE
F1LWQ2	Fas	132	TRUE
F1LX08	Scn3a	1317	TRUE
F1LX08	Scn3a	339	TRUE
F1LX08	Scn3a	1331	TRUE
F1LXB6	Grid2	352	TRUE
F1LXB6	Grid2	642	TRUE
F1LXB6	Grid2	219	TRUE
F1LXC7	LOC100362814	368	TRUE
F1LXJ9	Ptprt	145	TRUE
F1LXN4	Pcdh15	947	TRUE
F1LXN4	Pcdh15	434	TRUE
F1LZ38	Tenm4	2213	TRUE
F1LZ38	Tenm4	1730	TRUE
F1LZ38	Tenm4	492	TRUE
F1LZF8	Nkain1	82	TRUE
F1M173	Cntn5	449	TRUE
F1M173	Cntn5	1002	TRUE
F1M173	Cntn5	931	TRUE
F1M173	Cntn5	397	TRUE
F1M1A2	Cdh12	545	TRUE
F1M1A2	Cdh12	456	TRUE
F1M1A2	Cdh12	537	TRUE
F1M2Y4	Slc29a4	468	TRUE
F1M3H3	Fras1	258	TRUE
F1M3H3	Fras1	1346	TRUE
F1M3H3	Fras1	1790	TRUE
F1M3X2	Nkain2	82	TRUE
F1M443	#N/A	260	TRUE
F1M443	#N/A	617	TRUE
F1M4B6	RGD1563349	678	TRUE
F1M4B6	RGD1563349	627	TRUE
F1M4B6	RGD1563349	345	TRUE
F1M4J1	LOC100294508	395	TRUE
F1M4R7	Cspg5	57	TRUE
F1M4R7	Cspg5	360	TRUE
F1M542	Adam22	544	TRUE
F1M542	Adam22	77	TRUE
F1M542	Adam22	388	TRUE
F1M5G8	Tmem131	228	TRUE
F1M652	Fcrl2	394	TRUE
F1M652	Fcrl2	347	TRUE
F1M652	Fcrl2	352	TRUE
F1M6P8	Edil3	139	TRUE
F1M6P8	Edil3	438	TRUE
F1M6W2	Ermp1	724	TRUE
F1M702	Cdh18	536	TRUE
F1M753	Lrp11	36	TRUE
F1M790	Ptgfrn	300	TRUE
F1M790	Ptgfrn	618	TRUE
F1M790	Ptgfrn	600	TRUE
F1M798	Bmp1	367	TRUE
F1M798	Bmp1	603	TRUE
F1M7F7	C6	323	TRUE
F1M7K7	Cacng8	56	TRUE
F1M7K7	Cacng8	53	TRUE
F1M7N2	Entpd2	129	TRUE
F1M7U7	Tyro3	283	TRUE
F1M7U7	Tyro3	181	TRUE
F1M7V6	Cadm4	256	TRUE
F1M7V6	Cadm4	61	TRUE
F1M7V6	Cadm4	280	TRUE
F1M7W0	Epha5	371	TRUE
F1M7X4	Erbb4	471	TRUE
F1M7X4	Erbb4	97	TRUE
F1M855	Grik2	363	TRUE
F1M855	Grik2	24	TRUE
F1M855	Grik2	381	TRUE
F1M855	Grik2	374	TRUE
F1M8K0	Dag1	639	TRUE
F1M8K0	Dag1	647	TRUE
F1M8P6	#N/A	102	TRUE
F1M8Z6	Tnfrsf11a	106	TRUE
F1M947	Tmem67	184	TRUE
F1M987	Scube1	809	TRUE
F1M987	Scube1	819	TRUE
F1M987	Scube1	496	TRUE
F1M987	Scube1	255	TRUE
F1M9F4	Dscam	1107	TRUE
F1M9I4	Heg1	1021	TRUE
F1M9I4	Heg1	1016	TRUE
F1M9W4	Pcdhgb7	419	TRUE
F1M9Z9	Adam12	429	TRUE
F1M9Z9	Adam12	628	TRUE
F1MA15	Brinp2	625	TRUE
F1MA15	Brinp2	657	TRUE
F1MA24	Acvr2a	43	TRUE
F1MA42	Sez6	438	TRUE
F1MA42	Sez6	581	TRUE
F1MA42	Sez6	434	TRUE
F1MA97	Thsd7a	668	TRUE
F1MA97	Thsd7a	1488	TRUE
F1MAA7	Lamc1	1221	TRUE
F1MAA7	Lamc1	1105	TRUE
F1MAA7	Lamc1	1203	TRUE
F1MAB2	RGD1310209	713	TRUE
F1MAH6	Cdh11	540	TRUE
F1MAH6	Cdh11	455	TRUE
F1MAN2	Trpc6	439	TRUE
F1MAN8	Lama5	2301	TRUE
F1MAN8	Lama5	2197	TRUE
F1MAN8	Lama5	925	TRUE
F1MAP4	Megf10	678	TRUE
F1MAS4	Celsr1	1357	TRUE
F1MAS4	Celsr1	1862	TRUE
F2Z3U1	Wnt5a	114	TRUE
F2Z3U1	Wnt5a	120	TRUE
F7EL93	Igdcc4	142	TRUE
F7EL93	Igdcc4	768	TRUE
F7EL93	Igdcc4	611	TRUE
F7EPE0	Psap	80	TRUE
F7EPE0	Psap	214	TRUE
F7EPE0	Psap	334	TRUE
F7EQ81	Gns	216	TRUE
F7EQ81	Gns	342	TRUE
F7ESR8	Lgi2	107	TRUE
F7ESR8	Lgi2	192	TRUE
F7EYB9	Omg	106	TRUE
F7EYB9	Omg	155	TRUE
F7EYB9	Omg	237	TRUE
F7FHT4	Sema3c	591	TRUE
F7FHT4	Sema3c	592	TRUE
F7FHT4	Sema3c	471	TRUE
F8WFG6	Scarb1	300	TRUE
F8WG88	Fstl1	191	TRUE
G3V667	Itga6	958	TRUE
G3V667	Itga6	284	TRUE
G3V679	Tfrc	728	TRUE
G3V679	Tfrc	723	TRUE
G3V6A0	Pdgfra	358	TRUE
G3V6A0	Pdgfra	352	TRUE
G3V6D0	Afp	253	TRUE
G3V6D0	Afp	117	TRUE
G3V6E7	Fmod	166	TRUE
G3V6G1	Jchain	70	TRUE
G3V6G3	Gabra6	128	TRUE
G3V6I2	Adcy3	827	TRUE
G3V6K6	Egfr	603	TRUE
G3V6K6	Egfr	352	TRUE
G3V6Q2	Trhde	842	TRUE
G3V6Q9	Brinp1	156	TRUE
G3V6Q9	Brinp1	630	TRUE
G3V6S3	Calu	131	TRUE
G3V6X1	Fbln2	179	TRUE
G3V6X1	Fbln2	497	TRUE
G3V6Z5	Gria3	374	TRUE
G3V6Z5	Gria3	416	TRUE
G3V6Z5	Gria3	409	TRUE
G3V6Z5	Gria3	260	TRUE
G3V710	Jag1	1039	TRUE
G3V711	Adam17	551	TRUE
G3V711	Adam17	539	TRUE
G3V746	Grin2b	74	TRUE
G3V746	Grin2b	444	TRUE
G3V746	Grin2b	341	TRUE
G3V758	Cntn2	78	TRUE
G3V758	Cntn2	463	TRUE
G3V758	Cntn2	500	TRUE
G3V795	Slco1c1	537	TRUE
G3V7A5	Ldlr	273	TRUE
G3V7A5	Ldlr	156	TRUE
G3V7A5	Ldlr	657	TRUE
G3V7D4	Efnb3	210	TRUE
G3V7E2	Hs3st1	247	TRUE
G3V7E2	Hs3st1	53	TRUE
G3V7H2	Minpp1	236	TRUE
G3V7J3	Lrfn2	29	TRUE
G3V7J3	Lrfn2	74	TRUE
G3V7K2	Lifr	386	TRUE
G3V7K2	Lifr	403	TRUE
G3V7K2	Lifr	165	TRUE
G3V7K2	Lifr	783	TRUE
G3V7K5	Npc1	599	TRUE
G3V7K5	Npc1	962	TRUE
G3V7K5	Npc1	969	TRUE
G3V7N0	Hs2st1	108	TRUE
G3V7P2	Fgl2	326	TRUE
G3V7P2	Fgl2	253	TRUE
G3V7P2	Fgl2	169	TRUE
G3V7S0	Folh1	478	TRUE
G3V7S0	Folh1	78	TRUE
G3V7S0	Folh1	338	TRUE
G3V7S1	Igsf10	1679	TRUE
G3V7S1	Igsf10	998	TRUE
G3V7S1	Igsf10	627	TRUE
G3V7T1	Npy1r	2	TRUE
G3V7U1	Grm1	98	TRUE
G3V7U1	Grm1	223	TRUE
G3V7U1	Grm1	397	TRUE
G3V7V4	Enpp1	289	TRUE
G3V7X4	Abca2	1557	TRUE
G3V7X4	Abca2	168	TRUE
G3V7X4	Abca2	1549	TRUE
G3V7X4	Abca2	173	TRUE
G3V7X4	Abca2	530	TRUE
G3V7X5	Sparcl1	446	TRUE
G3V7X5	Sparcl1	368	TRUE
G3V803	Cdh2	402	TRUE
G3V803	Cdh2	651	TRUE
G3V803	Cdh2	692	TRUE
G3V824	Igf2r	2127	TRUE
G3V824	Igf2r	739	TRUE
G3V828	Cnpy3	152	TRUE
G3V837	Cd1d1	182	TRUE
G3V843	F2	412	TRUE
G3V851	Slc17a6	101	TRUE
G3V862	Angptl2	164	TRUE
G3V881	Lingo1	542	TRUE
G3V881	Lingo1	144	TRUE
G3V881	Lingo1	505	TRUE
G3V881	Lingo1	492	TRUE
G3V8B1	Gpld1	322	TRUE
G3V8B2	St3gal2	211	TRUE
G3V8D0	St8sia3	206	TRUE
G3V8G5	Glg1	202	TRUE
G3V8G5	Glg1	573	TRUE
G3V8G5	Glg1	157	TRUE
G3V8G9	Notch2	46	TRUE
G3V8L7	Itgam	905	TRUE
G3V8N1	Pcdhb22	162	TRUE
G3V8N2	Asic4	243	TRUE
G3V8N2	Asic4	191	TRUE
G3V8N2	Asic4	181	TRUE
G3V8N4	LOC108348233	46	TRUE
G3V8P1	Pcdhb3	169	TRUE
G3V8P3	Celsr2	2061	TRUE
G3V8P3	Celsr2	1741	TRUE
G3V8P3	Celsr2	1182	TRUE
G3V8P3	Celsr2	1076	TRUE
G3V8R2	Ncan	121	TRUE
G3V8X8	Nog	62	FALSE
G3V901	Ext1	330	TRUE
G3V903	Bmp3	459	TRUE
G3V928	Lrp1	2128	TRUE
G3V928	Lrp1	1156	TRUE
G3V928	Lrp1	1155	TRUE
G3V928	Lrp1	730	TRUE
G3V933	Drd1	174	TRUE
G3V963	Tmem132a	67	TRUE
G3V963	Tmem132a	276	TRUE
G3V9B3	Mag	454	TRUE
G3V9B3	Mag	450	TRUE
G3V9C8	Abcb4	88	TRUE
G3V9C8	Abcb4	94	TRUE
G3V9H8	Ret	337	TRUE
G3V9I2	Grik3	426	TRUE
G3V9I2	Grik3	433	TRUE
G3V9I2	Grik3	278	TRUE
G3V9J2	Cdh7	449	TRUE
G3V9L7	Gdpd5	336	TRUE
G3V9L7	Gdpd5	374	TRUE
G3V9L7	Gdpd5	352	TRUE
G3V9L7	Gdpd5	301	TRUE
G3V9M6	Fbn1	1370	TRUE
G3V9M6	Fbn1	1704	TRUE
G3V9M6	Fbn1	1714	TRUE
G3V9P3	Vsir	106	TRUE
G3V9Y8	Kcnk3	34	TRUE
M0R3P2	Plaur	184	TRUE
M0R3R1	B3gat2	68	TRUE
M0R4G0	Islr2	366	TRUE
M0R4G0	Islr2	475	TRUE
M0R4G0	Islr2	74	TRUE
M0R4Y0	Sgce	171	TRUE
M0R544	Gaa	470	TRUE
M0R544	Gaa	140	TRUE
M0R544	Gaa	390	TRUE
M0R5E3	Tmem200c	123	TRUE
M0R5E3	Tmem200c	114	TRUE
M0R5Q9	Gde1	168	TRUE
M0R5U4	Adcy9	965	TRUE
M0R5U4	Adcy9	206	TRUE
M0R6K0	Lamb2	1311	TRUE
M0R6K0	Lamb2	1351	TRUE
M0R6Q0	Casd1	175	TRUE
M0R6Q0	Casd1	187	TRUE
M0R6Q0	Casd1	241	TRUE
M0R711	Ptprs	716	TRUE
M0R711	Ptprs	912	TRUE
M0R749	Tspan15	188	TRUE
M0R752	#N/A	7	TRUE
M0R834	F2r	50	TRUE
M0R834	F2r	68	TRUE
M0R868	Chst2	475	TRUE
M0R868	Chst2	152	TRUE
M0R8C6	Slc14a1	208	TRUE
M0R8H7	Ifnar2	193	TRUE
M0R8H7	Ifnar2	197	TRUE
M0R9L2	Cntfr	142	TRUE
M0R9L2	Cntfr	70	TRUE
M0R9L2	Cntfr	60	TRUE
M0R9R3	Adra2a	29	TRUE
M0R9R3	Adra2a	25	TRUE
M0RA83	Abca5	190	TRUE
M0RA83	Abca5	86	TRUE
M0RAR2	#N/A	40	TRUE
M0RAR2	#N/A	325	TRUE
M0RAS4	Igsf21	82	TRUE
M0RB22	Ptprd	306	TRUE
M0RB22	Ptprd	731	TRUE
M0RBH9	Gas1	156	TRUE
M0RBX7	Aplp2	508	TRUE
M0RC17	Chl1	562	TRUE
M0RC17	Chl1	1028	TRUE
M0RC17	Chl1	768	TRUE
M0RDA4	Ephb4	335	TRUE
M0RDM7	LOC100910143	396	TRUE
M0RDM7	LOC100910143	56	TRUE
O08562	Scn9a	1350	FALSE
O35112	Alcam	167	FALSE
O35112	Alcam	361	FALSE
O35112	Alcam	499	FALSE
O35263	Pafah1b3	106	TRUE
O35276	Nrp2	157	FALSE
O35276	Nrp2	152	FALSE
O35370	Thbd	381	TRUE
O35370	Thbd	113	TRUE
O35789	B3gat1	140	FALSE
O35793	Grem1	42	FALSE
O35977	Gfra2	357	TRUE
O35977	Gfra2	362	TRUE
O54698	Slc29a1	54	FALSE
O54698	Slc29a1	48	FALSE
O54698	Slc29a1	44	FALSE
O54701	Slc24a2	112	FALSE
O54715	Atp6ap1	267	FALSE
O54715	Atp6ap1	164	FALSE
O54715	Atp6ap1	255	FALSE
O54861	Sort1	404	FALSE
O54861	Sort1	272	FALSE
O54861	Sort1	160	FALSE
O55158	Tspan8	118	TRUE
O70352	Cd82	157	FALSE
O70352	Cd82	131	FALSE
O70352	Cd82	197	FALSE
O70513	Lgals3bp	540	FALSE
O70513	Lgals3bp	69	FALSE
O70513	Lgals3bp	398	FALSE
O88204	Lrp3	359	FALSE
O88278	Celsr3	1704	FALSE
O88278	Celsr3	1213	FALSE
O88280	Slit3	72	FALSE
O88280	Slit3	928	FALSE
O88446	Slc22a3	72	FALSE
O89039	Ackr3	192	TRUE
P00787	Ctsb	38	TRUE
P01830	Thy1	42	FALSE
P01830	Thy1	93	FALSE
P03994	Hapln1	56	FALSE
P04094	Penk	152	TRUE
P04157	Ptprc	250	FALSE
P04157	Ptprc	245	FALSE
P04157	Ptprc	200	FALSE
P07153	Rpn1	297	FALSE
P07154	Ctsl	221	FALSE
P07314	Ggt1	114	FALSE
P07314	Ggt1	510	FALSE
P07314	Ggt1	119	FALSE
P07340	Atp1b1	193	FALSE
P07340	Atp1b1	266	FALSE
P08592	App	571	FALSE
P09759	Ephb1	480	FALSE
P09759	Ephb1	334	FALSE
P0C5X8	Ttyh1	355	FALSE
P0C7J6	Lrfn1	459	TRUE
P0C7W2	Tor2a	149	FALSE
P0CC10	Lrrc4b	226	TRUE
P0CC10	Lrrc4b	376	FALSE
P0CC10	Lrrc4b	335	TRUE
P0CC10	Lrrc4b	402	FALSE
P0CI71	#N/A	507	TRUE
P10252	Cd48	203	FALSE
P11654	Nup210	1135	TRUE
P11654	Nup210	44	TRUE
P11654	Nup210	1441	TRUE
P13638	Atp1b2	118	FALSE
P13638	Atp1b2	238	FALSE
P13852	Prnp	197	FALSE
P13852	Prnp	181	FALSE
P14562	Lamp1	71	FALSE
P14562	Lamp1	125	FALSE
P14562	Lamp1	102	FALSE
P14562	Lamp1	116	FALSE
P14562	Lamp1	59	FALSE
P14841	Cst3	99	FALSE
P15431	Gabrb1	105	FALSE
P16177	Tacr3	60	FALSE
P16391	#N/A	110	FALSE
P17046	Lamp2	30	FALSE
P17046	Lamp2	357	FALSE
P17046	Lamp2	57	FALSE
P18506	Gabrd	106	FALSE
P18506	Gabrd	103	FALSE
P18508	Gabrg2	128	FALSE
P18614	Itga1	1114	FALSE
P18614	Itga1	217	FALSE
P18614	Itga1	531	FALSE
P18614	Itga1	459	FALSE
P18910	Npr1	334	FALSE
P19357	Slc2a4	57	FALSE
P19490	Gria1	63	FALSE
P20236	Gabra3	163	FALSE
P20236	Gabra3	176	FALSE
P20236	Gabra3	63	FALSE
P20272	Cnr1	78	FALSE
P20272	Cnr1	84	FALSE
P20611	Acp2	167	FALSE
P20611	Acp2	92	FALSE
P21588	Nt5e	349	FALSE
P21588	Nt5e	335	FALSE
P22909	Adra2a	10	FALSE
P22909	Adra2a	14	FALSE
P23978	Slc6a1	176	FALSE
P23978	Slc6a1	181	FALSE
P23978	Slc6a1	184	FALSE
P24053	Nmbr	192	FALSE
P24268	Ctsd	258	FALSE
P24368	Ppib	148	TRUE
P24485	Cd53	119	FALSE
P24485	Cd53	129	FALSE
P25095	Agtr1	188	FALSE
P25099	Adora1	159	FALSE
P25122	Kcnc1	220	FALSE
P26342	Tgfbr3	493	FALSE
P26342	Tgfbr3	504	TRUE
P26453	Bsg	269	FALSE
P26453	Bsg	160	FALSE
P26453	Bsg	305	FALSE
P26644	Apoh	205	FALSE
P27274	Cd59	38	FALSE
P27615	Scarb2	105	FALSE
P27615	Scarb2	122	FALSE
P27615	Scarb2	45	FALSE
P28494	Man2a1	93	FALSE
P28570	Slc6a8	197	FALSE
P28570	Slc6a8	192	FALSE
P30120	Timp1	77	FALSE
P30951	Gpr12	8	FALSE
P31421	Grm2	402	FALSE
P31423	Grm4	98	FALSE
P31423	Grm4	301	FALSE
P31423	Grm4	454	FALSE
P31424	Grm5	88	FALSE
P31424	Grm5	209	FALSE
P31596	Slc1a2	215	FALSE
P31596	Slc1a2	205	FALSE
P31647	Slc6a11	185	FALSE
P31647	Slc6a11	182	FALSE
P31647	Slc6a11	193	FALSE
P31662	Slc6a17	393	FALSE
P31662	Slc6a17	186	FALSE
P35053	Gpc1	116	FALSE
P35053	Gpc1	79	FALSE
P35439	Grin1	771	FALSE
P35439	Grin1	440	FALSE
P35439	Grin1	350	FALSE
P35446	Spon1	214	FALSE
P42533	F3	38	FALSE
P42533	F3	95	FALSE
P42533	F3	201	FALSE
P47752	S1pr2	19	FALSE
P47853	Bgn	312	FALSE
P47853	Bgn	271	FALSE
P48303	S1pr1	31	FALSE
P50430	Arsb	274	FALSE
P51577	P2rx4	184	FALSE
P51577	P2rx4	75	FALSE
P51639	Hmgcr	281	FALSE
P51907	Slc1a1	194	FALSE
P51907	Slc1a1	178	FALSE
P52500	Grpr	191	TRUE
P52796	Efnb1	139	FALSE
P54001	P4ha1	113	FALSE
P55159	Pon1	253	FALSE
P55280	Cdh6	399	FALSE
P56819	Bace1	153	FALSE
P57097	Mertk	449	FALSE
P57097	Mertk	210	FALSE
P57097	Mertk	229	FALSE
P57097	Mertk	437	FALSE
P57097	Mertk	202	FALSE
P61131	St3gal4	310	FALSE
P61943	St3gal6	308	FALSE
P62632	Eef1a2	284	TRUE
P62813	Gabra1	37	FALSE
P63057	Olfm3	95	FALSE
P63138	Gabrb2	104	FALSE
P70549	Slc8a3	45	FALSE
P83748	Prss30	79	FALSE
P84039	Enpp5	389	FALSE
P84039	Enpp5	292	FALSE
P84039	Enpp5	382	FALSE
P84039	Enpp5	158	FALSE
P84039	Enpp5	369	FALSE
P97546	Nptn	283	FALSE
P97546	Nptn	228	FALSE
P97603	Neo1	179	FALSE
P97605	Efna5	37	FALSE
P97685	Nfasc	1015	FALSE
P97685	Nfasc	1026	FALSE
P97685	Nfasc	1047	FALSE
P97710	Sirpa	271	FALSE
P97710	Sirpa	169	FALSE
P97846	Cntnap1	949	FALSE
P97846	Cntnap1	957	FALSE
P97846	Cntnap1	277	FALSE
P97846	Cntnap1	519	FALSE
P98087	Cbln2	53	FALSE
Q00238	Icam1	183	FALSE
Q00238	Icam1	309	FALSE
Q02353	Ndst1	231	FALSE
Q02445	Tfpi	144	FALSE
Q02563	Sv2a	498	FALSE
Q02563	Sv2a	573	FALSE
Q03351	Ntrk3	388	FALSE
Q03351	Ntrk3	79	FALSE
Q03351	Ntrk3	72	FALSE
Q03351	Ntrk3	68	FALSE
Q05030	Pdgfrb	306	FALSE
Q05030	Pdgfrb	467	FALSE
Q06000	Lpl	70	FALSE
Q07008	Notch1	1241	FALSE
Q07977	St8sia2	89	FALSE
Q07977	St8sia2	60	FALSE
Q07977	St8sia2	219	FALSE
Q08469	Slc6a15	383	FALSE
Q08469	Slc6a15	394	FALSE
Q08469	Slc6a15	187	FALSE
Q08834	Mgat5	446	FALSE
Q09326	Mgat2	64	FALSE
Q09326	Mgat2	81	FALSE
Q09426	Ugt8	78	FALSE
Q10743	Adam10	440	FALSE
Q10743	Adam10	279	FALSE
Q10743	Adam10	552	FALSE
Q14U74	Pomt2	653	TRUE
Q2M2S1	Tor1b	64	TRUE
Q2VJ17	Hrh3	11	TRUE
Q32Q07	Lrrn1	517	FALSE
Q32Q07	Lrrn1	69	FALSE
Q3B7D3	Tctn2	376	TRUE
Q3KR92	Tpst1	262	FALSE
Q3KR94	Vtn	240	TRUE
Q3L472	Sulf2	171	TRUE
Q3L472	Sulf2	132	TRUE
Q3SWT0	Pecam1	360	FALSE
Q3SWT0	Pecam1	540	FALSE
Q45R42	Lrrc4	321	FALSE
Q45R42	Lrrc4	362	FALSE
Q45R42	Lrrc4	387	TRUE
Q496Z2	Tril	209	TRUE
Q496Z2	Tril	589	FALSE
Q498S0	Chst12	139	TRUE
Q498S0	Chst12	285	TRUE
Q498S0	Chst12	214	TRUE
Q499S6	Ctsf	138	TRUE
Q499S6	Ctsf	356	TRUE
Q4FZU4	Adamtsl4	451	FALSE
Q4FZU4	Adamtsl4	957	TRUE
Q4G063	Creld2	187	FALSE
Q4G097	Atf6b	676	TRUE
Q4KLK7	Nop56	207	TRUE
Q4KLL3	Lrrc55	137	TRUE
Q4KM57	Lemd2	121	TRUE
Q4QQR8	Vstm4	143	TRUE
Q4QQR8	Vstm4	88	TRUE
Q4QQU9	Ostm1	267	TRUE
Q4QQU9	Ostm1	97	TRUE
Q4QQW8	Plbd2	84	FALSE
Q4QQW8	Plbd2	511	FALSE
Q4V7A5	#N/A	40	FALSE
Q4V7D9	Smpdl3b	34	TRUE
Q4V887	Slc39a6	142	FALSE
Q4V887	Slc39a6	251	FALSE
Q4V887	Slc39a6	68	FALSE
Q4V8I7	Lrrc8a	66	FALSE
Q4V8I7	Lrrc8a	83	FALSE
Q4V8N6	Slco4a1	566	TRUE
Q505J3	Wscd1	254	FALSE
Q505J3	Wscd1	506	TRUE
Q505J7	Gal3st3	177	TRUE
Q505J7	Gal3st3	91	TRUE
Q53AQ4	Tmub1	110	TRUE
Q566E5	Poglut3	61	TRUE
Q568Y7	Olfm2	98	FALSE
Q569A3	#N/A	26	FALSE
Q5BJN9	Rprm	7	FALSE
Q5BJN9	Rprm	18	FALSE
Q5BJT4	Txndc15	170	FALSE
Q5BJT4	Txndc15	148	TRUE
Q5BJT4	Txndc15	164	TRUE
Q5BJT4	Txndc15	276	FALSE
Q5BK80	Tspan4	161	TRUE
Q5BK80	Tspan4	152	TRUE
Q5DWV1	Cdh20	420	FALSE
Q5EAJ6	Ikbip	151	FALSE
Q5EAJ6-2	#N/A	325	TRUE
Q5EAJ6-2	#N/A	141	TRUE
Q5EBA8	Slc46a1	58	FALSE
Q5EBA8	Slc46a1	68	FALSE
Q5FVH2	Pld3	282	TRUE
Q5FVH2	Pld3	385	FALSE
Q5FVL6	Tspan13	113	FALSE
Q5FVL6	Tspan13	137	FALSE
Q5FVQ0	Slc39a8	40	TRUE
Q5FWU3	Atg9a	99	FALSE
Q5HZW5	Cd320	195	FALSE
Q5I0E7	Tmed9	125	FALSE
Q5M7T7	Pla2g7	59	TRUE
Q5M7T7	Pla2g7	75	TRUE
Q5M7U7	Vstm5	87	FALSE
Q5M7W6	Fam234a	389	TRUE
Q5M843	Ogfod3	211	FALSE
Q5M936	Tor3a	120	FALSE
Q5NDF0	Pomgnt2	276	FALSE
Q5NUI3	Cdh19	73	TRUE
Q5PPG2	Lgmn	274	TRUE
Q5PPG2	Lgmn	265	TRUE
Q5PPI4	Lamp5	53	FALSE
Q5PQL3	Sppl2b	379	TRUE
Q5PQV5	Tpbg	124	FALSE
Q5PQV5	Tpbg	281	FALSE
Q5PQV5	Tpbg	262	TRUE
Q5RJQ0	Chst1	145	FALSE
Q5RJQ0	Chst1	334	FALSE
Q5RJQ0	Chst1	56	FALSE
Q5RJS8	Tpst2	342	FALSE
Q5U1V9	Tspan31	109	FALSE
Q5U1V9	Tspan31	117	FALSE
Q5U1V9	Tspan31	134	FALSE
Q5U2P1	Cnnm2	112	FALSE
Q5U2S8	Ltbr	179	TRUE
Q5U2S8	Ltbr	40	TRUE
Q5U2V1	Fkbp10	181	TRUE
Q5U334	Pvr	191	TRUE
Q5U334	Pvr	62	TRUE
Q5U355	Itfg1	145	TRUE
Q5U355	Itfg1	150	TRUE
Q5U367	Plod3	66	FALSE
Q5U367	Plod3	551	FALSE
Q5XI31	Pigs	370	FALSE
Q5XIE8	Itm2b	170	FALSE
Q5XII0	Epdr1	182	FALSE
Q5XIQ8	Chpf	357	TRUE
Q5XIR1	RGD1311517	68	TRUE
Q5XIR1	RGD1311517	75	TRUE
Q5Y4N8	Adgre1	363	FALSE
Q5Y4N8	Adgre1	499	FALSE
Q62609	Olfm1	288	FALSE
Q62609	Olfm1	394	FALSE
Q62634	Slc17a7	92	TRUE
Q62634	Slc17a7	93	TRUE
Q62640	Grid1	200	FALSE
Q62656-3	#N/A	1611	TRUE
Q62682	Cntn3	931	FALSE
Q62682	Cntn3	860	FALSE
Q62682	Cntn3	489	FALSE
Q62765	Nlgn1	109	FALSE
Q62797	Ptpro	154	TRUE
Q62797	Ptpro	370	TRUE
Q62867	Ggh	100	FALSE
Q62867	Ggh	162	FALSE
Q62867	Ggh	188	FALSE
Q62997	Gfra1	59	FALSE
Q63008	Slc5a5	225	TRUE
Q63118	Calcrl	123	FALSE
Q63118	Calcrl	128	FALSE
Q63198	Cntn1	208	FALSE
Q63198	Cntn1	593	FALSE
Q63198	Cntn1	457	FALSE
Q63257	Il4r	71	FALSE
Q63259	Ptprn	528	FALSE
Q63273	Grik5	407	FALSE
Q63273	Grik5	414	FALSE
Q63273	Grik5	372	FALSE
Q63273	Grik5	219	FALSE
Q63315	Cdh22	463	FALSE
Q63345	Mog	58	FALSE
Q63475	Ptprn2	553	FALSE
Q63548	Sema3a	591	FALSE
Q63564	Sv2b	516	FALSE
Q63564	Sv2b	441	FALSE
Q63617	Hyou1	931	FALSE
Q63617	Hyou1	862	FALSE
Q63617	Hyou1	515	FALSE
Q63632	Slc12a4	331	FALSE
Q63634	Npy5r	17	FALSE
Q64244	Cd38	222	FALSE
Q64244	Cd38	103	FALSE
Q642E6	Tpp1	443	TRUE
Q65Z14	Osmr	507	TRUE
Q66H06	Tspan3	152	TRUE
Q66H06	Tspan3	127	TRUE
Q66H06	Tspan3	183	TRUE
Q66H06	Tspan3	188	TRUE
Q66H06	Tspan3	167	TRUE
Q66H12	Naga	201	FALSE
Q66H28	Pacc1	155	FALSE
Q66H28	Pacc1	162	FALSE
Q66H94	Fkbp9	286	FALSE
Q66H94	Fkbp9	174	FALSE
Q66HF2	Tm9sf1	178	FALSE
Q66HG0	Rnf13	88	FALSE
Q675A5	Pla2g15	398	FALSE
Q675A5	Pla2g15	289	FALSE
Q68FQ2	Jam3	192	FALSE
Q68FQ2	Jam3	104	FALSE
Q68FV0	Tmem178a	158	FALSE
Q68FV6	Glmp	133	FALSE
Q68FV6	Glmp	185	FALSE
Q68FV6	Glmp	228	FALSE
Q68HB8	Pcdh7	840	TRUE
Q68HB8	Pcdh7	79	TRUE
Q68HB8	Pcdh7	822	TRUE
Q68HB8	Pcdh7	845	TRUE
Q6AXM8	Pon2	254	FALSE
Q6AXS0	Slc8b1	60	TRUE
Q6AXU6	JPT1	29	TRUE
Q6AY20	M6pr	95	FALSE
Q6AY20	M6pr	84	FALSE
Q6AY20	M6pr	114	FALSE
Q6AY20	M6pr	108	FALSE
Q6AY39	B3galnt1	154	FALSE
Q6AY39	B3galnt1	198	FALSE
Q6AY47	Ficd	275	FALSE
Q6AY76	Tmem248	72	TRUE
Q6AY76	Tmem248	80	TRUE
Q6AY76	Tmem248	132	TRUE
Q6AYA5	Tmem106b	184	FALSE
Q6AYC1	Tnfsf12	139	TRUE
Q6AYF6	Glt8d1	257	FALSE
Q6AYH6	Emc10	182	FALSE
Q6AYP2	Mfap3l	37	FALSE
Q6AYP2	Mfap3l	111	FALSE
Q6AYP2	Mfap3l	33	FALSE
Q6AYS3	Ctsa	328	TRUE
Q6AYS3	Ctsa	140	TRUE
Q6AYT8	Mpzl1	130	FALSE
Q6AYT8	Mpzl1	50	FALSE
Q6AZ61	Lmbrd1	454	FALSE
Q6IN10	Ece1	523	TRUE
Q6MG70	Neu1	346	TRUE
Q6P6S4	Sil1	197	FALSE
Q6P6T3	Ifngr1	69	TRUE
Q6P752	Tor1aip2	394	FALSE
Q6P762	Man2b1	133	TRUE
Q6P762	Man2b1	632	TRUE
Q6P762	Man2b1	497	TRUE
Q6P767	Pttg1ip	51	FALSE
Q6P768	B4galt3	339	FALSE
Q6P768	B4galt3	57	FALSE
Q6P7C7	Gpnmb	249	FALSE
Q6Q3F5	Sidt1	83	FALSE
Q6Q3F5	Sidt1	136	FALSE
Q6Q3F5	Sidt1	67	FALSE
Q6Q629	Dpp10	111	FALSE
Q6Q629	Dpp10	90	FALSE
Q6Q629	Dpp10	119	FALSE
Q6QD51	Ccdc80	667	TRUE
Q6TMA8	Angptl4	176	FALSE
Q6TMA8	Angptl4	231	FALSE
Q6TMA8	Angptl4	237	FALSE
Q6XQG8	Chst7	406	FALSE
Q6XQG8	Chst7	88	FALSE
Q6XQG8	Chst7	185	FALSE
Q701R3	St6gal2	303	FALSE
Q75NI5	Cdh15	106	TRUE
Q75NI5	Cdh15	575	TRUE
Q765A7	Pgap1	558	FALSE
Q765A7	Pgap1	363	FALSE
Q765A7	Pgap1	234	TRUE
Q767H7	Pcdhac2	279	TRUE
Q767I0	Pcdha12	304	TRUE
Q767I2	Pcdha10	295	TRUE
Q767I4	Pcdha8	257	TRUE
Q76GL9	Slc1a4	198	TRUE
Q76GL9	Slc1a4	203	TRUE
Q7M730	Scn4b	71	FALSE
Q7TPB4	Cd276	215	FALSE
Q7TPB4	Cd276	104	FALSE
Q7TPB4	Cd276	189	FALSE
Q7TQM3	Fgfrl1	251	FALSE
Q7TQM3	Fgfrl1	289	FALSE
Q7TQM3	Fgfrl1	227	FALSE
Q80WD1	Rtn4rl2	325	TRUE
Q80ZD7	Amigo1	315	FALSE
Q80ZD7	Amigo1	72	FALSE
Q811X3	Ca11	260	TRUE
Q8CGU6	Ncstn	54	FALSE
Q8K1G0	Clmp	73	FALSE
Q8K1G0	Clmp	196	FALSE
Q8K1M7	Brinp3	168	FALSE
Q8K3V5	Fndc5	81	FALSE
Q8K4C8	Fzd9	159	TRUE
Q8K4C8	Fzd9	54	TRUE
Q8K4Y5	Lgi1	422	FALSE
Q8K4Y7	Cant1	90	FALSE
Q8K5A9	Nradd	4	FALSE
Q8R490	Cdh13	52	TRUE
Q8R4A1	Ero1a	276	FALSE
Q8VBX1	Lipg	82	FALSE
Q91XT9	Asah2	605	TRUE
Q91XT9	Asah2	668	TRUE
Q91XV7	Tmem158	73	FALSE
Q920H8	Heph	713	FALSE
Q920H8	Heph	49	FALSE
Q921A2	Slc2a13	422	FALSE
Q921A2	Slc2a13	432	TRUE
Q921A2	Slc2a13	447	FALSE
Q925N6	Igsf1	1207	FALSE
Q99068	Lrpap1	271	FALSE
Q99JB3	Fut9	153	FALSE
Q99M75	Rtn4r	372	FALSE
Q99M75	Rtn4r	179	TRUE
Q99ML5	Pcyox1	352	FALSE
Q99ML5	Pcyox1	322	FALSE
Q99ML5	Pcyox1	196	FALSE
Q99MZ4	Ggt7	198	FALSE
Q99MZ4	Ggt7	523	FALSE
Q99MZ4	Ggt7	586	FALSE
Q9EPF2	Mcam	58	FALSE
Q9EPI9	Kcnh5	403	FALSE
Q9EQP5	Prelp	322	FALSE
Q9ESK8	Kcnmb4	90	FALSE
Q9ESS6	Bcam	315	FALSE
Q9JHZ9	Slc38a3	247	FALSE
Q9JHZ9	Slc38a3	251	FALSE
Q9JJW1	Tspan2	139	FALSE
Q9JK00	Scn3b	113	FALSE
Q9JK00	Scn3b	95	FALSE
Q9JK00	Scn3b	109	FALSE
Q9JK00	Scn3b	121	FALSE
Q9JKA8	Hcn3	290	FALSE
Q9JLA3	Uggt1	269	FALSE
Q9JLD2	Serpini1	321	FALSE
Q9JLD2	Serpini1	157	FALSE
Q9JM15	Slc38a1	257	FALSE
Q9JM15	Slc38a1	251	FALSE
Q9JMA8	Extl3	290	TRUE
Q9QWJ9	Nrp1	150	FALSE
Q9QWJ9	Nrp1	261	FALSE
Q9QYC6	Gpr37	212	FALSE
Q9QYP0	Megf8	1271	FALSE
Q9QYP0	Megf8	1830	TRUE
Q9QYP0	Megf8	2157	FALSE
Q9QYP0	Megf8	2172	FALSE
Q9QYW5	Emp3	46	FALSE
Q9QZA6	Cd151	159	FALSE
Q9QZE9	Tmem150a	41	FALSE
Q9QZG1	Slc22a23	189	TRUE
Q9QZG1	Slc22a23	173	TRUE
Q9QZH0	Fzd4	60	FALSE
Q9R066	Cxadr	106	FALSE
Q9R066	Cxadr	201	TRUE
Q9R1N3	Slc4a7	800	FALSE
Q9R1N3	Slc4a7	790	FALSE
Q9WTW8	Slc23a2	195	FALSE
Q9WTW8	Slc23a2	187	FALSE
Q9WTZ3	Mbtps1	148	FALSE
Q9Z143	Sema4f	514	FALSE
Q9Z2H4	Lgr4	FALSE

## Sheet: GroupQuantification
Cell surface abundance values of autoCSC quantified N-glycoproteins during development in cortical cultures (log2-transformed).
Protein Group	GeneName	DIV02	DIV04	DIV06	DIV08	DIV10	DIV12	DIV14	DIV16	DIV18	DIV20
P31596;P31596-2	Slc1a2	16.4227	19.0726	20.9597	21.5692	22.1201	22.1335	22.4808	22.9441	23.3419	23.4018
D3ZGI9;F1LNP4;Q63633;Q63633-2	Slc12a5	16.9572	16.6643	18.0267	19.2713	19.7541	20.3411	20.6396	20.7474	20.583	20.7199
A0A0G2JZB8;E9PSV8;Q9JJK1	Gpm6b	17.8142	18.5734	18.9378	18.2891	19.5676	19.4082	19.0849	19.8013	19.3734	19.1316
A0A0G2JSJ3;A0A0G2JVB0;A0A0G2JX37;Q07647	Slc2a3	17.3275	17.039	17.4654	18.4154	18.5484	19.3583	19.8942	20.7093	20.0264	20.122
P01830	Thy1	15.1401	15.5285	17.3303	18.379	19.5559	20.1359	20.5327	20.6381	20.7492	20.7431
A0A0G2JUT1;Q6AYP5;Q6AYP5-2	Cadm1	17.4742	17.6184	18.1939	17.6567	18.7286	18.9114	18.6481	18.3022	18.4613	18.4412
A0A0G2KA95;D3ZPC4	L1cam	17.3654	16.9774	17.9701	18.3598	18.7248	18.879	18.8416	18.1157	18.3322	18.0926
A0A0G2JSU1;A0A0G2KAS7;G3V846;P24942;P24942-2	Slc1a3	16.9059	18.052	17.8103	17.38	18.9141	17.1188	18.4989	18.06	18.9496	18.434
A0A0G2K7E5;D3ZKP9;P54290;Q9ERS3	Cacna2d1	16.8463	17.2739	17.5278	17.5611	18.1562	18.3504	18.4159	18.4661	18.1444	18.0631
F1M7K7;Q8VHW5	Cacng8	15.1984	16.3281	17.0675	17.4128	17.9459	18.5189	18.4633	18.9868	18.3683	18.7617
A0A0G2JY48;F1MAJ0	Ephb2	17.7031	17.5663	17.7883	18.1173	18.1659	17.9365	17.4536	17.2487	16.8526	16.8603
G3V928	Lrp1	16.437	17.1412	17.3694	17.6694	17.4909	17.5199	17.5288	17.7812	17.7288	17.4867
Q02563	Sv2a	16.6298	16.547	16.4782	16.5737	16.3834	16.6688	18.5012	19.3644	18.5608	18.4025
P07340	Atp1b1	15.4515	16.049	15.809	16.9924	17.4031	17.7894	18.1264	19.1687	18.5718	18.4296
P55159	Pon1	16.4951	16.2813	17.0729	17.0034	17.2548	17.1585	17.4435	18.0511	17.9443	18.635
G3V8R2;P55067	Ncan	16.7697	16.8812	17.2888	17.1278	16.9836	17.1139	17.2504	17.4601	17.7141	17.7385
P26453;P26453-2	Bsg	15.9468	16.1751	16.7882	17.3463	17.4525	17.5343	17.8832	17.6121	18.097	17.4312
Q63632	Slc12a4	14.8178	16.0793	16.8143	17.3069	17.537	17.4185	17.4017	18.0762	17.6487	17.892
D3ZUD8	Tm9sf3	16.7152	16.6385	17.2665	16.916	17.3055	16.8906	17.0149	17.1663	17.1091	17.9566
A0A0G2K5X6;Q63604;Q63604-2;Q63604-3	Ntrk2	16.2198	16.7884	17.2221	17.1958	17.3972	16.8774	17.3803	17.342	17.0041	17.1928
P27615	Scarb2	16.9305	16.6286	17.1118	16.9248	16.9858	16.6726	17.0033	17.5774	17.1714	17.3048
Q5I0E7	Tmed9	17.0204	16.8361	16.95	16.3572	16.6235	16.6009	17.1903	17.4506	17.0045	16.9937
M0R9L2;Q08406	Cntfr	15.8662	16.4017	16.633	16.804	17.1612	17.2042	17.4235	16.7245	17.3812	17.3059
D4A994	Emc1	17.3193	16.5695	16.8278	16.6852	16.7443	16.3643	16.8203	16.859	16.9261	17.5252
A0A0G2JSH6;Q9WUD2	Trpv2	16.3025	16.5926	16.6594	17.4878	17.0093	17.378	16.9564	16.6784	17.0709	16.4958
A0A0G2K7P9;A0A0G2K7R3;F1M8G9	Ncam2	15.5662	15.8747	16.2683	16.9412	17.127	17.1536	17.4366	17.7041	17.3476	16.8992
A0A0G2K2S2;P11167	Slc2a1	15.9716	16.117	17.0263	17.1524	16.6745	16.6772	16.8882	17.0141	17.2008	17.0438
Q99ML5	Pcyox1	17.4556	16.7964	16.8538	16.1636	16.534	16.0814	16.7147	16.9302	16.741	16.9852
O35112	Alcam	15.9175	16.4743	16.455	16.8096	16.9749	16.6624	16.5713	16.9326	16.6502	16.3327
Q63198	Cntn1	15.3873	15.365	16.0869	16.9598	17.0623	16.9688	16.9944	16.9281	16.8944	16.9968
Q9QZG1	Slc22a23	15.4514	16.0965	16.2762	16.7978	16.6434	16.6343	16.7957	16.8935	16.834	16.9262
A0A0G2K0T2;P28648	Cd63	15.3373	15.2874	16.7231	16.9513	16.6273	16.7097	16.8036	16.4077	16.7031	16.7462
A0A0G2K3I1;P30823;P70608	Slc7a1	16.7635	16.5697	16.4883	16.2799	16.0573	15.883	15.8589	16.3426	15.987	16.1565
F1LTJ5	#N/A	14.9248	15.8234	16.8619	16.5406	16.4919	16.3246	16.319	16.6625	16.2564	16.1678
M0RC17	Chl1	15.4495	15.5259	16.4117	16.6791	17.1824	16.7931	16.3724	15.998	15.8065	15.9468
P31647	Slc6a11	14.9219	16.1203	15.7684	17.4565	16.4162	16.3889	16.5569	16.4966	15.9119	15.7127
P97546;P97546-1;P97546-3	Nptn	15.5096	15.4866	15.7352	15.8237	16.5679	16.6137	16.5768	16.8433	16.4641	16.1097
F1LQ87;Q02294	Cacna1b	15.6409	15.2539	15.7412	16.5937	16.3054	16.5431	16.622	16.2044	16.2826	16.2789
B4F795	Slc44a2	15.3075	15.3354	16.0967	16.382	16.2114	16.0306	16.2682	16.2573	16.3706	16.5689
G3V803;Q9Z1Y3	Cdh2	16.1011	16.085	16.4848	16.1234	16.1798	15.936	16.2977	15.799	15.9542	15.8032
G3V6G1	Jchain	18.0417	17.2432	16.973	16.482	16.0101	15.3428	15.0064	15.2554	15.1349	14.7494
Q63617;Q6P136	Hyou1	17.0497	16.3158	16.2067	15.6446	15.602	15.1091	16.0406	16.1794	15.9018	16.0423
F1LNP8	Nectin1	15.0775	15.0868	15.7308	16.3517	16.5636	16.913	16.38	16.1883	16.0308	15.701
B2GUV4;O70594	Slc22a5	14.2259	15.4106	16.2696	16.2915	16.2369	16.001	15.9629	16.3346	16.5738	16.7096
D3Z9N6;D3ZFC3;D4A8Y6;Q9ERB4;Q9ERB4-2;Q9ERB4-3	Vcan	17.0798	16.8539	16.681	16.4543	15.9198	15.5059	15.3663	15.0809	15.2756	15.16
G3V6I2;P21932	Adcy3	15.0085	15.145	15.1473	16.0147	15.9064	16.4116	16.2269	16.7147	16.3439	16.2677
O35276	Nrp2	15.188	15.4025	15.8141	16.6052	15.975	15.8591	15.8042	16.4952	15.9495	15.6773
D4A6P1	Sez6l2	16.7273	16.0974	15.6912	15.9174	15.4643	15.4379	15.8692	15.8202	15.4751	15.9253
M0R5U4	Adcy9	13.9423	14.2147	14.6485	15.3936	15.7021	16.232	16.8215	17.0966	16.9987	17.2545
P17046	Lamp2	15.3976	15.0623	16.1717	15.6278	16.1755	15.702	15.6578	15.7826	15.8683	16.2995
F1M7N2	Entpd2	13.641	14.934	17.1201	16.9958	16.2061	15.8102	15.9576	15.78	15.7432	15.4704
A0A140TAA1	Igsf8	15.2775	15.189	15.5079	15.8082	15.8521	15.9117	15.8659	15.6579	16.1255	16.0861
A0A0G2JWH5;B4F7C9	Stt3a	16.3485	15.7705	16.0473	15.3522	15.4404	15.1817	15.5908	15.5102	15.5456	15.7834
Q68FV0;R9PXT5	Tmem178a	12.8925	14.3368	15.0741	14.9772	16.0652	16.4674	16.5042	16.703	16.6582	16.833
P28570	Slc6a8	14.7091	15.6102	15.5989	15.8485	15.409	15.4164	15.3425	16.0771	15.9146	16.21
Q6AZ61	Lmbrd1	15.175	15.0801	15.4398	14.8445	15.2891	14.9037	16.2581	16.6246	16.0305	16.4478
G3V8X8	Nog	13.7343	14.1243	14.85	15.594	15.8531	16.1942	15.9745	16.1308	16.3478	17.1994
E9PTX9	Slc12a2	16.1127	16.2337	15.9998	16.1663	15.5941	15.5521	15.4771	14.7208	15.0176	15.0299
F7EPE0;P10960	Psap	15.6201	15.2335	15.7529	15.7565	15.6969	15.4289	15.4653	15.9693	15.4783	15.4163
P62813	Gabra1	14.0106	13.8397	14.3299	14.7999	15.995	16.011	16.4488	16.6361	16.3872	16.7527
P97710;Q499T3	Sirpa	14.0185	14.4372	15.0468	15.3284	15.844	15.9902	16.1888	16.1401	15.9399	16.0138
D3ZNW5;P97685-2;P97685-3	Nfasc	14.5621	15.1312	15.1104	15.7326	15.3942	15.3523	15.4924	15.6074	15.9592	16.4755
Q66HG0	Rnf13	15.5052	15.0439	15.941	15.2389	15.6176	15.423	15.8751	15.4468	15.416	15.2333
Q3KR94;Q7TQ11	Vtn	16.1956	15.4568	15.8338	14.4973	15.6036	15.433	15.2228	16.6093	15.3273	14.5453
A0A0A0MY16;Q1WIM2;Q1WIM2-2	Cadm2	15.2207	15.0399	15.3469	15.6324	15.5492	15.8593	15.7528	15.2999	15.3983	15.321
P20611;Q642D2	Acp2	16.035	14.5911	15.4862	14.926	15.0657	14.7589	15.6769	15.9376	15.7078	16.2061
A0A0G2K8M5;G3V6N2	Tmed4	15.5016	15.3112	15.646	15.2094	15.3046	15.2237	15.3449	15.7497	15.5139	15.5812
Q9R066;Q9R066-2	Cxadr	16.4761	15.8161	15.86	16.2495	15.7111	15.6651	15.2224	14.4809	14.417	14.4282
D3ZEI4	Hepacam	13.9639	14.9149	15.779	15.1551	15.5643	14.8318	15.0764	15.7782	16.3424	16.4504
A0A0G2JU92;A0A0G2JWP4;O88775	Emb	15.1952	15.619	15.494	15.3854	15.5781	15.2209	15.4623	15.0546	15.4022	15.3194
Q66H28	Pacc1	16.4496	16.0464	15.8053	15.5837	15.0055	14.8875	15.0528	14.8916	14.8548	15.072
B2RYF6	Clptm1	15.815	14.8486	15.1459	15.0292	14.9849	14.9306	15.4943	15.0809	16.0741	16.1457
F1MA24;P38444	Acvr2a	15.3851	15.2202	15.391	15.3408	15.2271	15.2155	15.4153	15.5398	15.0949	15.3432
D3ZRF9	Mcoln1	15.6501	15.1315	15.1165	15.1366	14.7361	14.8275	15.4657	15.9991	15.4645	15.6278
D4A758	Lrrc8b	15.2593	15.2994	15.0439	15.2714	15.0948	15.2454	15.2055	15.6706	15.4497	15.1174
Q80WD1	Rtn4rl2	14.4418	14.0304	15.6557	15.5807	16.0008	15.4008	16.3289	15.8327	15.0097	14.0661
Q9QZA6	Cd151	14.1763	14.7666	15.639	15.2259	15.6044	15.2439	15.2579	15.7692	15.1647	15.422
A0A0G2K1M7	Ano6	15.2086	14.972	15.037	15.7237	14.7647	15.1077	14.9825	15.5635	15.6349	15.1348
G3V7K5	Npc1	15.5392	14.9654	15.5247	15.859	14.9653	15.1827	15.0113	15.1787	15.013	14.8495
P13638;Q5M9H4	Atp1b2	13.245	14.1096	15.2012	15.0172	15.5201	15.4078	15.1815	15.8716	16.1535	16.1179
A0A096MJL9;A0A0G2K992;D3ZTH7;Q99N02	Slco3a1	14.9389	15.0924	14.9891	15.4003	15.0809	15.272	14.9522	15.5573	15.3116	15.1612
F1M790;Q62786	Ptgfrn	15.064	15.1664	15.1899	15.4866	15.4093	15.2867	14.9059	15.2171	15.1175	14.7849
P20272	Cnr1	14.595	14.5683	14.6397	14.9961	15.0984	15.4915	15.5486	15.6373	15.6095	15.3082
A0A140TAJ2;Q63175;Q63175-2	Serinc5	14.3513	15.1485	14.9645	15.4502	15.1495	15.1312	15.0235	15.9241	15.2895	14.9751
G3V6K6	Egfr	15.08	15.9081	15.5624	15.3273	15.2216	14.8853	14.8342	14.5058	14.7918	14.9423
P27274	Cd59	14.5632	14.9326	15.0867	14.9662	15.1598	15.3814	15.0551	15.0441	15.3667	15.4852
B5DEQ0	Ssr2	15.5907	15.3351	15.4519	14.4653	14.831	14.8003	14.9799	15.0677	15.1516	15.2217
Q8K4Y7	Cant1	15.2318	13.8695	14.7406	15.2511	14.8236	14.736	15.1575	15.5115	15.7265	15.6589
P25099	Adora1	13.6786	13.8914	14.1996	15.0475	14.9896	15.5009	15.6014	16.4504	15.5389	15.3975
G3V881	Lingo1	14.0355	13.9672	14.7179	15.2145	15.4749	15.5584	15.4852	15.4725	15.3074	14.9413
D3ZKS5	Nrxn3	12.9299	12.9929	14.263	14.9249	13.7586	16.8319	16.3729	17.203	16.845	13.9283
D3ZQG9	RT1-CE4	12.6274	13.2927	15.0906	15.9264	15.4499	15.4206	15.691	15.3308	15.6716	15.4946
Q3L472	Sulf2	14.2132	14.5531	15.3452	15.1898	14.9348	15.2845	15.0629	14.9845	15.3548	15.0506
A0A0G2K7L2;F1LZ40	Igsf3	15.5993	15.5603	15.4929	15.0814	15.2321	14.9523	14.6045	14.4493	14.5186	14.407
A0A0G2JYH8;G3V8G4;P55068;P55068-2	Bcan	14.4348	14.7934	14.8011	14.8782	14.6549	14.7667	15.3161	15.0489	15.4451	15.6804
P97603	Neo1	14.9149	16.1527	15.7235	15.2386	15.4658	15.5577	14.8113	14.091	13.872	13.9647
F1M7V6;Q1WIM1	Cadm4	14.6612	14.9289	14.9633	15.0679	15.1744	15.0493	15.0561	15.3001	14.7636	14.3394
Q06000	Lpl	12.0386	13.3769	14.4719	14.9234	15.51	15.8885	15.8988	15.8583	15.5985	15.733
Q66HF2	Tm9sf1	14.2629	14.6712	15.1814	14.1385	15.2703	14.8013	14.8033	15.5714	14.9397	15.6061
G3V963;Q80WF4	Tmem132a	14.7677	14.6675	14.8902	15.1509	15.0018	15.2778	15.0132	14.8205	14.5155	14.8613
P15431	Gabrb1	14.4314	14.514	14.6337	14.8619	15.1055	15.2729	15.0213	14.8696	15.1587	15.0075
D3Z9K9	Gdpd2	14.176	15.1366	15.5314	15.2348	14.8343	14.5251	14.7512	14.6083	15.0391	14.8416
F1M4R7;Q9ERQ6;Q9ERQ6-2	Cspg5	13.7233	14.3606	15.0744	15.3871	15.5164	15.4333	14.9317	14.8946	14.6848	14.4614
F7EYB9	Omg	12.877	13.2186	13.7801	14.5656	15.012	15.4191	15.5892	15.7599	16.0449	15.9803
B1WBW6	Mfsd2a	15.4094	15.7221	15.371	15.5068	14.6918	14.3238	14.1773	14.7496	14.3063	13.9447
D3ZQP6	Sema7a	14.1533	14.2633	15.2529	15.1627	15.5079	15.2338	14.6092	14.6144	14.7214	14.538
D3ZPJ0	Shisa7	14.7126	14.2374	14.8549	15.1972	15.2409	15.2633	14.8106	14.4235	14.6975	14.4874
Q8K3V5	Fndc5	12.2253	14.0168	14.8641	14.9833	15.1696	14.9675	15.0353	15.5744	15.5508	15.4098
G3V7D4	Efnb3	14.2372	13.9902	14.9582	15.0858	15.3911	15.1454	14.8946	15.0422	14.5653	14.369
D4AD89	Sez6l	15.235	14.6401	14.6137	14.7266	14.4121	14.2979	14.8683	14.9263	14.9107	14.9138
Q99MZ4	Ggt7	14.6135	14.2741	14.2783	14.332	14.5726	14.4745	14.9817	15.4707	15.2246	15.2137
P31662	Slc6a17	14.3076	13.966	13.6627	13.6569	13.6666	14.6269	15.5236	16.0758	15.6003	16.2885
Q4V887	Slc39a6	14.1566	14.5879	14.629	14.9417	14.9864	15.0423	14.9361	14.7437	14.6316	14.657
A0A096MJH1;D3ZYR4	Sema4d	13.9281	13.6896	14.2757	14.4752	15.2182	15.2174	15.1244	14.8968	15.3777	15.0905
A0A0G2K8I4;F1LPC5	Tmem259	15.4532	14.9405	14.9683	14.4011	14.4152	14.4951	15.0074	14.5462	14.4442	14.4268
F1MAN8	Lama5	13.4554	14.1505	15.3347	15.8025	15.4499	15.0155	14.8344	14.4509	14.5411	13.9969
A0A0H2UHD9;Q5XIA1	Ncln	15.1646	14.441	14.5772	14.4044	14.2628	14.1642	14.7062	15.1522	14.742	15.3674
A0A0H2UHA7;Q63424	Slc15a2	12.1884	15.4574	15.6995	13.9135	15.2638	15.0208	14.9099	14.7305	14.9051	14.6852
D4A435	Icam5	11.0308	11.9159	13.6493	14.7412	15.6181	16.2987	16.0999	15.6624	15.9427	15.7268
A0A0G2K6T0;G3V6N7	Slc12a6	13.1521	13.4865	13.9588	14.1355	14.7466	14.8076	15.0406	15.712	15.6951	15.9299
Q6AYP2	Mfap3l	12.6671	13.7875	14.622	14.9959	15.0461	14.5587	14.8958	15.1298	15.3332	15.6084
P23978	Slc6a1	12.9549	13.6264	12.6562	15.2321	14.7134	16.4896	15.7928	15.4174	15.1888	14.4985
F1LQC5	Bmpr2	13.972	14.0355	14.3456	14.8386	14.9686	14.7908	14.8657	15.0206	14.9153	14.597
P24268;Q6P6T6	Ctsd	14.3998	13.8149	14.6462	14.0815	14.0486	14.193	15.2548	15.018	15.4327	15.3276
D3ZCG5	Mmp15	13.9581	13.0542	14.1309	14.8987	15.0821	14.9772	14.6327	14.9478	15.0572	15.3347
A0A0G2K293;D4A2V0;Q9Z0J8	Negr1	13.3464	13.1719	14.0974	14.9323	14.934	15.2728	15.3714	15.1362	15.2828	14.5229
Q9WTW8	Slc23a2	13.7607	13.8619	14.0093	15.9129	14.6911	14.3006	14.9758	15.3038	14.8468	14.3964
D4AD37;Q7TPJ5	Impad1	15.1684	14.4469	14.2313	14.0227	14.1763	14.5617	14.6743	14.7121	14.8125	14.9787
A0A0G2JTH4;P97829;P97829-2	Cd47	14.3842	14.4103	14.1675	14.353	14.2823	14.7565	14.8209	14.7447	14.8494	14.8507
F1LPF2	Agrn	13.8402	14.0191	15.1515	14.9392	14.6419	14.6241	14.7466	14.3982	14.6904	14.3194
A0A0G2JSK5;P49134	Itgb1	14.5488	15.0983	15.2616	15.1767	14.8787	14.5261	14.1043	14.0471	13.722	13.844
G3V746;Q00960	Grin2b	13.9142	13.8568	14.403	14.2616	14.8298	14.6622	14.7136	14.8559	14.731	14.74
Q68HB8	Pcdh7	14.5251	14.4658	14.3726	14.6692	14.5487	14.7853	14.6143	14.337	14.2621	14.2752
Q8CGU6	Ncstn	14.992	14.7956	14.655	14.084	14.4562	14.2287	14.3442	14.3843	14.3778	14.3986
D3Z981	Plxna1	14.3603	13.8517	14.5787	14.8918	14.6118	14.7003	14.9242	14.208	14.1751	14.1676
A0A0G2K0J9;A0A0G2K5D4;P63079	Gabrb3	15.1242	14.3722	14.4394	14.7165	14.2947	14.5834	14.4112	14.2172	14.2635	14.0332
B2RYD7;Q7TQ74	Stt3b	15.7821	14.7004	14.9769	14.5059	13.9414	13.2531	14.4268	14.2118	13.9651	14.4994
A0A0G2JZN2;O08721	Unc5a	13.7403	13.3368	13.9738	14.2853	14.6541	14.756	14.9803	15.0729	14.8194	14.6206
A0A0G2KA71;Q5FVC5	Nectin2	14.135	14.9688	14.9903	14.692	14.9305	14.615	14.1941	13.9222	13.9667	13.6947
Q921A2	Slc2a13	13.6802	13.4541	13.5567	13.945	13.8585	13.6688	15.2804	15.8099	15.3248	15.4467
A0A1B0GWN8;Q812E9;Q812E9-2	Gpm6a	13.6375	15.2165	14.7055	11.4996	15.3189	15.7331	14.7977	14.8856	13.9254	14.2632
Q6P7C7	Gpnmb	10.6783	11.7453	14.536	15.1065	15.3803	15.24	15.0397	15.4995	15.3007	15.4303
F1LPK1;P40190	Il6st	13.1741	14.3703	14.891	14.8191	14.3422	14.2316	14.4319	14.548	14.3431	14.5647
Q5XI31	Pigs	15.6398	14.6884	14.7838	14.46	14.2481	13.1639	14.5728	13.9274	14.3007	13.8375
A0A0G2JSJ5;Q0PMD2	Antxr1	13.5075	14.3321	14.8851	14.7266	14.5225	14.2732	14.4809	14.34	14.0742	14.3658
P03994	Hapln1	NA	11.1563	13.2784	14.7901	16.2315	17.0229	17.8349	17.5025	17.7532	17.9329
A0A0G2K9D7	Pcdhgc3	14.3993	14.6323	14.4504	14.5313	14.3576	14.2472	14.3313	13.9483	14.2408	14.3357
A0A0G2K8K3;Q64268	Serpind1	15.8515	14.9483	14.0177	14.0043	14.225	13.9773	14.2071	14.2722	13.1648	14.7684
P56819	Bace1	14.9307	14.5093	14.1062	14.1388	13.7159	13.9316	14.6313	14.6435	14.4563	14.3341
A0A096P6L6;Q9R1K2;Q9R1K2-2;Q9R1K2-3;Q9R1K2-4	Tenm2	14.9617	14.223	14.4587	14.3361	14.503	14.3493	14.247	14.2742	14.0835	13.9575
A0A0G2K0J2;F1M9X7;Q8CFG6	Cacna2d2	13.2908	13.1228	13.5532	14.403	14.2769	14.575	14.862	15.3085	15.0455	14.9319
F1LS01	Pcdh9	13.807	13.7462	14.2087	14.2462	14.6439	14.7917	14.5982	14.4996	14.6163	14.1159
F1MA42	Sez6	14.8379	14.3563	14.4526	14.2588	14.2838	14.2887	14.3096	14.0779	14.2313	14.1629
D3ZH36	Elfn2	13.1051	13.4709	14.2193	14.7325	14.6785	14.8823	14.7616	14.5248	14.5886	14.242
F1M753	Lrp11	14.7476	14.2591	14.2369	13.9112	13.8452	13.3876	14.5308	14.5271	14.8674	14.8756
A0A0G2K0W3;D4A383	Ttyh3	14.2465	13.8764	14.1322	14.3196	14.0255	14.547	14.5831	13.7785	14.9341	14.6996
F1LQ92;G3V9D3;Q80Z70	Sel1l	15.2775	14.2539	14.3191	14.1015	13.8242	13.3844	14.1466	14.2034	14.5435	14.6985
M0R4G0	Islr2	14.6599	14.4126	14.3904	14.0426	14.4526	14.2783	14.061	14.3492	14.1559	13.9444
D3ZZK3	Epha4	14.2302	14.192	14.35	14.8522	14.6208	14.6457	14.4547	13.5322	13.9914	13.8722
F7EL93	Igdcc4	13.7744	14.5874	14.8957	14.5112	14.4348	14.1734	14.2225	13.9874	14.1882	13.9247
D3ZTT7	Sun2	15.3072	14.6825	14.5582	14.3807	14.3279	13.9689	13.726	13.9732	13.8893	13.8528
Q765A7	Pgap1	14.9143	14.3397	14.5519	14.0707	13.93	13.8065	13.958	14.3712	14.1797	14.4775
M0RBX7;M0RDX2;P15943;P15943-2;P15943-3;P15943-4	Aplp2	13.359	13.6266	13.9783	13.488	14.1636	14.394	14.3786	14.9346	14.9039	15.0807
F1LMF4;Q8R508	Fat3	14.1888	13.8461	14.4579	14.5236	14.4454	14.2042	14.317	14.1991	13.8861	13.95
A0A096MJE6;F1LQ63;Q05546;Q05546-2	Tnr	14.4904	14.9698	15.0023	14.5512	13.9742	14.0557	13.9907	13.5589	13.4371	13.8911
D3ZQC1	B3galt6	15.0145	14.4266	14.6255	14.0154	13.8281	13.4767	14.3793	13.8929	13.9322	14.262
F1MA97	Thsd7a	12.8611	12.9471	13.9506	14.3102	14.5786	14.7046	14.7851	14.5967	14.3985	14.1704
A0A0G2K2B5	Asph	15.0283	14.1812	13.9319	13.7984	13.3876	13.1478	14.1665	14.5608	14.3362	14.6915
Q6AYA5;Q6TUE3	Tmem106b	14.8699	14.1701	14.2165	13.8313	13.7249	13.7919	14.1493	13.9471	14.0293	14.4782
D3ZJ86	Slc9a6	15.3283	15.0297	13.5077	13.9095	13.2623	13.5355	14.2945	14.6574	13.8542	13.7507
G3V8G5;Q62638	Glg1	14.7155	14.2857	14.2851	13.8952	13.8959	13.5092	13.978	14.4178	13.9454	14.1132
P35439;P35439-2;P35439-3;P35439-4;P35439-5;P35439-6;P35439-7;Q62648	Grin1	13.4699	13.2041	13.6853	13.8808	14.1474	14.033	14.4419	14.8541	14.6193	14.6657
P62632	Eef1a2	13.2681	13.9537	14.4578	13.9973	13.7787	14.6555	13.5244	14.2738	14.5498	14.4676
A0A0G2K3C8;B5DFC9;W4VSR4	Nid2	12.1821	13.4912	14.894	14.9997	14.9132	14.2901	14.4157	13.9722	14.0761	13.6544
Q66H06	Tspan3	13.7708	14.2316	14.0367	14.0549	13.9401	14.2388	13.9392	14.5686	14.0777	13.996
A0A1W2Q656	Dner	14.965	14.3525	13.9735	13.9983	13.5207	13.652	14.0709	14.0784	14.0118	14.1994
A0A096MK93;M0R3V5;M0RAK3;Q66HR0	Slc12a9	12.8207	12.9544	13.7036	13.9458	14.1278	14.4414	14.3327	14.9699	14.8223	14.6307
P07154	Ctsl	15.5004	14.3149	14.4164	14.0053	13.7462	13.8113	13.3387	13.6851	14.0224	13.8971
G3V758;P22063	Cntn2	14.6004	13.7764	13.8607	13.6726	13.782	13.9784	13.9966	14.1663	14.3357	14.4621
Q7TPB4	Cd276	14.4841	14.9092	14.7004	14.4005	14.259	14.1084	13.4351	13.4642	13.5181	13.2818
G3V679;Q99376	Tfrc	14.4725	14.1728	14.1417	14.2215	14.0454	13.6825	13.8848	14.1715	14.0531	13.6159
A0A0G2K6T9	Pcdh1	12.995	13.4609	14.099	14.0661	14.5832	14.8492	14.4694	14.0338	14.2652	13.6235
B4F7C1;Q9QYC5	Gpr37l1	10.4891	12.7119	13.3193	14.4464	14.5072	14.5623	14.686	15.4234	14.3688	15.8213
Q63475	Ptprn2	13.728	13.098	12.6858	13.9103	13.8323	14.0874	14.5329	14.6573	14.6225	15.0728
F1LSY2;O35764	Nptxr	12.9642	12.8113	13.1833	13.5341	13.8579	14.3339	14.714	15.3466	14.939	14.3975
F8WFG6;G3V636;P97943	Scarb1	13.6212	13.6348	14.5397	14.3039	14.4471	13.6219	13.8715	14.0846	13.959	13.9807
D3ZQ57	Plxnb2	14.4788	14.6177	14.6003	14.2977	14.0342	13.7492	13.5551	13.5291	13.4528	13.6339
F1LNE4;G3V914;P19491;P19491-2;P19491-3	Gria2	13.3617	13.2087	13.6216	13.7793	13.8816	14.3078	14.4829	14.3727	14.6339	14.2095
P55280	Cdh6	13.6563	14.3223	14.4554	13.8497	14.4527	14.2183	13.5208	13.7451	13.834	13.7823
A0A0A0MXV8;O88871	Gabbr2	12.8311	12.8151	13.5669	14.1171	14.3202	14.3457	14.7598	14.158	14.7128	14.1835
A0A0G2K946	Spock2	13.2774	12.812	13.6875	14.1926	13.7781	14.0576	14.4732	15.0749	14.3897	13.9926
P84039	Enpp5	13.6349	13.511	14.0076	14.0878	13.5602	13.7206	14.1218	14.2396	14.4138	14.3655
Q5FWU3	Atg9a	13.9123	13.5345	13.7466	13.3487	13.3683	13.0691	14.3795	15.0219	14.358	14.9118
Q68FQ2	Jam3	13.8469	14.0199	14.0196	13.7297	13.8357	13.928	14.2088	14.0067	14.1816	13.7419
Q4V8I7	Lrrc8a	14.1288	13.7996	13.9969	14.2219	13.8015	13.9273	14.0019	13.6921	13.928	13.8941
A0A0G2K429;F1LSD1;Q03343	Adcy6	13.952	13.959	13.66	14.4303	13.7536	13.74	13.6883	14.4868	13.9883	13.6725
D3Z9E1	Emilin1	13.2163	14.2366	14.6984	14.4553	14.1193	13.9112	13.8653	13.5017	13.5979	13.592
D3ZDX5	Plxnb1	12.716	13.7134	13.9766	14.2038	14.0446	13.6899	13.6916	14.131	14.2777	14.4256
Q6AYT8	Mpzl1	14.4705	14.176	14.1263	14.1511	14.1331	14.1811	13.8704	13.373	13.3161	13.0188
Q9JHZ9	Slc38a3	12.0871	14.3102	14.4447	13.898	13.971	13.7858	13.6023	14.3752	14.1709	14.1375
Q09326	Mgat2	14.3517	14.1784	14.0171	13.9377	13.8738	13.5849	13.7239	13.8302	13.7603	13.4834
D3ZNA5;M0R866	#N/A	11.4527	12.8722	13.9364	14.5473	14.3868	14.1072	14.2327	14.5024	14.3487	14.3119
P0CI71	#N/A	14.1649	13.7463	13.333	13.9084	13.1478	13.28	14.0255	14.0853	14.334	14.6729
D3ZE55;D3ZE55-2	Pcdh8	14.4393	14.1134	13.847	13.9228	14.035	13.9498	13.8696	13.4697	13.4818	13.4808
P35053;Q6P7Q2	Gpc1	12.7135	13.1516	13.9658	13.6259	13.8662	14.0501	14.1955	14.2257	14.7216	13.9736
Q9QZE9	Tmem150a	14.0637	13.9943	14.508	14.9194	13.8585	13.1236	13.752	13.4056	13.4352	13.3708
Q62997	Gfra1	13.6776	13.4651	13.6896	13.7331	13.8263	13.523	13.9544	14.2874	14.0192	14.071
D4A8L9	Btbd17	12.0724	12.8191	13.974	14.2131	14.0701	13.9347	14.156	13.9619	14.3937	14.6299
D3ZJG3	P4htm	14.5472	13.6128	13.4336	13.4241	13.2083	12.429	13.6424	14.6234	14.4222	14.7969
A0A096MJT8;D4A4W1	Fam174b	15.0009	14.587	13.5612	13.7739	12.7812	13.1104	13.7915	13.7967	13.9812	13.7381
D4A416	Clptm1l	14.4828	14.0686	13.9533	13.6456	13.7487	13.281	13.5848	13.6929	13.5186	14.0926
G3V824	Igf2r	14.7193	14.1158	13.7864	13.7808	13.4235	13.2889	13.2569	13.6914	13.8232	14.1192
G3V9I2;P42264;P42264-2	Grik3	13.258	13.3315	13.5981	13.6287	13.8146	13.9402	13.9978	14.5413	13.903	13.9701
D3ZGF1;F1LSA1;O70509	Cd44	13.465	13.5191	13.834	14.2855	14.0279	14.065	13.7798	13.5585	14.0602	13.1739
Q5U355;Q8R4E1	Itfg1	14.5986	14.4374	13.845	14.1277	13.2808	13.1853	13.6129	14.0567	13.2785	13.1898
Q6AYH6	Emc10	13.4165	12.7152	14.5921	12.9299	14.0394	13.2201	14.3788	14.3165	13.7899	14.1152
F1LVR0	Iglon5	13.5078	13.4006	13.5271	13.8515	13.6049	13.9009	14.0496	14.1403	13.8847	13.6266
M0R9R3	Adra2a	14.0878	14.0449	14.0082	13.8275	13.4335	13.7373	13.2501	14.2627	13.6477	12.9641
D4A8X4;P15087	Cpe	14.2805	13.6314	13.4275	13.2362	13.4816	13.3769	13.6287	13.9054	14.0053	14.2142
D3ZAD6;D3ZTM0;Q63374;Q63374-10;Q63374-2;Q63374-3;Q63374-4;Q63374-5;Q63374-6;Q63374-7;Q63374-8;Q63374-9	Nrxn2	12.5851	13.051	13.8778	13.4855	14.6814	14.1396	13.926	14.1914	13.6175	13.474
A0A0G2JX79;A0A0G2JXS8;A0A0G2K075;Q4V7D1;Q7TPJ0	Ssr1	14.6967	13.246	13.9159	13.8251	12.9588	13.6046	13.835	13.9191	13.7262	13.2081
A0A0G2K8V0;F1LPJ1	Ptprm	12.6139	13.1363	13.8338	14.0266	13.8575	13.6167	14.0761	13.6428	14.0668	14.0475
F1LV86	Nkain3	12.8445	12.8137	13.796	13.4175	14.3356	14.2773	13.9903	14.2125	13.7789	13.4318
A0A0G2KA39;P60570	Panx1	14.3295	14.4975	14.2576	13.8665	13.5864	13.7609	12.9278	13.4793	13.1578	13.0331
F7FHT4	Sema3c	13.1019	13.4378	13.4576	13.9998	13.8372	13.9092	13.6834	13.7842	13.972	13.7101
D3ZYF8	Tm2d1	14.1281	13.9279	13.7929	13.7061	13.578	13.747	13.4265	13.3857	13.7266	13.4226
C0HL12	Adgrb1	12.726	12.8537	13.6197	14.011	13.8441	14.0447	13.7646	14.6267	13.6606	13.633
F1LMW3;Q8K3V3	Adgrg1	13.1826	13.9736	14.1443	13.6501	14.0052	13.5135	13.5378	13.6084	13.5914	13.5303
Q91XV7	Tmem158	14.6321	13.5486	13.7812	13.6325	13.468	13.5614	13.4511	13.3908	13.5107	13.7592
A0A0G2JU28;G3V6W1;P19493;P19493-2;P19493-3;Q566D4	Gria4	12.575	12.7639	13.262	13.6911	13.8219	13.8381	14.3304	14.2228	14.1098	14.0611
G3V843;P18292	F2	14.9087	14.5939	13.9993	13.6926	13.5001	13.2767	12.84	14.1234	13.2631	12.4499
Q63564	Sv2b	12.4678	12.0175	12.4956	12.5685	12.3873	12.9557	15.4645	15.467	15.1817	15.6409
D4A9J3	Sema4c	14.6918	14.1103	14.475	13.8552	13.7774	13.4647	13.148	12.9666	13.0566	13.083
F1LZ38	Tenm4	13.957	13.02	12.9893	13.4792	13.6533	13.7525	14.0977	13.9629	13.8416	13.8377
Q6Q629	Dpp10	12.8018	12.3332	12.937	13.7645	14.0402	14.105	14.3592	14.0103	14.4078	13.7224
D4A7M0	Plxnc1	13.4596	13.0407	13.5082	13.4092	13.8694	13.7188	13.928	13.9569	13.6887	13.6359
A0A0G2QC32;Q66HD9	LOC100910275	14.3347	13.9701	13.9211	14.0475	13.3409	13.3581	13.7111	13.4831	13.0887	12.8823
D3ZK41	Slitrk2	13.4408	14.1208	14.0243	13.1644	13.7916	13.4393	13.6049	13.3552	13.4863	13.6927
Q99M75	Rtn4r	13.211	12.7672	13.7442	14.1026	13.9509	14.0955	14.0121	13.7859	13.2582	13.0816
Q9ESS6	Bcam	12.2557	12.7696	13.2462	13.5025	14.0183	14.0318	14.1492	14.2817	13.9433	13.6595
B5MEV3	Slc52a2	13.2336	13.8296	13.9605	13.4682	13.5872	13.6282	13.0544	13.6216	13.6902	13.7337
D3ZHA3	Lpar4	12.2128	13.4908	13.958	13.9314	13.7704	13.5119	13.4047	13.4017	14.0961	14.023
A0A0G2K9I6;G3V7K3;P13635	Cp	11.8026	13.1933	13.5156	13.7402	13.2367	13.7767	14.0343	14.0883	13.9984	14.2458
D3ZTX4	Mgam	14.3863	13.7659	14.1111	14.3701	13.5209	13.3611	13.1607	13.0601	13.2316	12.4888
Q45R42	Lrrc4	12.9988	12.9823	13.2496	13.4138	13.5311	13.6243	13.5564	13.8991	13.9676	14.2055
O54715;Q6IRF8	Atp6ap1	13.9972	13.251	13.2813	13.3541	13.2178	13.2541	13.6055	13.6684	13.8714	13.8866
Q62682	Cntn3	10.913	11.4975	13.2498	13.9634	14.1526	14.3494	14.3922	14.2659	14.3168	14.2867
O54861	Sort1	13.8589	13.2318	13.367	13.3061	13.3482	13.1119	13.6245	13.5454	13.9366	13.9579
Q505J3	Wscd1	12.0568	13.0967	14.1241	13.9164	13.6211	13.4452	13.9373	13.6208	13.4905	13.9494
P13852	Prnp	12.3534	12.5047	13.3745	13.7134	13.6344	13.6298	14.0038	14.3992	14.2535	13.3821
A0A0G2K093;O35162	Hspa13	15.1353	14.2961	13.5061	13.8315	12.8976	12.5952	13.0685	14.0374	13.0149	12.6959
F1M855;P42260	Grik2	13.139	13.0963	13.3343	13.2657	13.6281	13.5751	13.7402	13.9983	13.6334	13.658
F1LS74;F1M450;O88279;O88279-2;O88279-3;O88279-4	Slit1	13.3344	13.2411	13.3531	12.9108	13.3622	13.4003	13.3943	13.9011	13.9343	14.0988
Q5EBA8	Slc46a1	12.8808	13.288	13.8572	13.5715	13.5975	13.2103	13.4516	13.7402	13.5987	13.6664
G3V9J2;Q5DWV2	Cdh7	11.4776	11.9859	13.0252	13.8168	13.9898	14.1639	13.9611	14.1589	14.1937	14.0849
F1LV44	Tenm3	13.8985	13.527	13.4107	13.6854	13.7386	13.4717	13.5852	13.2078	13.3223	12.998
G3V7S0;P70627	Folh1	10.4169	12.075	13.8515	14.2094	14.1687	13.8235	14.1858	13.9507	14.1668	13.9909
D3ZH59;D4AAL4;F1LRG7;Q9Z173;Q9Z173-2;Q9Z173-3;Q9Z173-4;Q9Z173-5;Q9Z173-6;Q9Z173-7	Adgrl3	13.3169	13.5219	13.5904	13.4957	13.6687	13.5585	13.5011	13.3926	13.5378	13.2099
Q68FV6	Glmp	13.4209	12.8824	13.7393	13.9829	13.6897	13.5403	13.4871	13.2613	13.2626	13.4298
A0A0G2K6G2;D3ZGQ3;Q7TP48;Q7TP48-2	Apmap	14.4442	13.5533	13.5731	13.4373	13.172	13.0152	13.3277	13.5553	13.2506	13.3674
A0A0G2K1E2	Itga5	14.5638	14.134	14.1025	14.0846	13.224	13.1535	13.0518	12.7745	12.8095	12.7127
G3V7N0	Hs2st1	13.9188	13.0822	13.364	12.9641	13.3369	12.7976	13.532	13.8907	13.9163	13.7827
A0A0G2K210;F1LSN4	Fgfr3	12.2695	13.4078	14.1183	13.82	13.8348	13.3765	13.517	13.4505	13.4654	13.264
M0R544;Q6P7A9	Gaa	13.3917	12.8357	13.3189	13.0873	13.1197	13.0344	13.601	13.8843	13.922	14.1914
D3ZUB0	Rcn1	14.2175	13.6552	13.6614	13.1363	12.9807	12.6901	13.9144	13.5635	13.4413	13.0835
G3V6Z5;G3V8Y9;P19492;P19492-2	Gria3	11.9933	11.9858	12.7498	13.2256	13.3908	13.9016	14.0949	14.3742	14.381	14.2254
O54698	Slc29a1	14.8823	14.1591	13.946	14.2186	13.3537	13.2392	12.86	12.6585	12.616	12.3636
F1LR98	Cdh10	12.8963	12.7788	13.2157	14.0264	13.7731	13.7752	13.8633	13.3358	13.4515	13.0949
A0A140TAF4;P85171	Mdga1	14.5952	13.6985	13.6982	14.0882	13.5221	13.2267	13.1435	13.0388	12.5569	12.6112
D3Z9D0	RGD1306271	14.2126	13.6307	13.4792	13.7995	13.4881	13.3809	13.3157	13.0276	12.9103	12.9158
Q5FVL6	Tspan13	14.1723	13.3599	13.3625	13.3415	13.0389	13.0339	13.4082	13.9082	13.2455	13.2234
A0A0G2JYM4;F1LRK7;P97528	Cntn6	11.4617	11.9502	13.2085	13.9102	14.1866	14.0302	13.8848	13.8762	13.7721	13.6973
B2RYC9	Gba	13.8625	12.9331	13.2905	13.5347	13.0951	13.2366	13.6785	13.3167	13.4418	13.5567
D3ZWJ9	Fam234b	14.3803	13.6132	13.5653	13.3673	12.7247	12.7113	13.4666	13.2555	13.1483	13.6991
D3ZT36	Adam23	10.91	11.3641	12.1593	13.2014	13.7121	14.4487	14.5506	14.3733	14.5623	14.5731
D4ACK7	Cnnm3	12.3221	12.5134	13.2601	13.9421	13.1924	13.7734	14.2163	13.2891	13.3898	13.7098
M0RA83;Q8CF82;Q8CF82-2	Abca5	13.3174	12.4142	13.0123	13.1329	13.1844	13.4783	13.663	13.7133	13.9629	13.6399
A2RRU4	Scap	14.0837	13.631	13.4055	12.9906	12.5213	12.4349	13.5871	13.6607	13.5883	13.5737
F1LZF8	Nkain1	13.7962	13.3466	13.7132	13.9028	13.607	13.4789	13.3265	13.356	12.6297	12.2989
A0JPN6;A0JPN6-2	Med22	15.2581	14.1436	13.9359	13.5853	13.4147	12.9736	12.6515	12.3869	12.5153	12.5592
Q07977	St8sia2	15.0098	13.8969	13.7245	13.4232	13.0445	12.7809	12.9533	12.6546	13.0373	12.8654
D3ZSA9	Nomo1	14.9904	13.5344	13.8198	12.8966	12.9527	12.8225	13.2226	13.1504	12.8603	13.0623
M0R834;P26824	F2r	14.158	14.4131	13.986	13.6323	13.3798	13.0421	12.8024	13.0652	12.3983	12.4255
A0A0H2UH93;P60756	Mdga2	13.0495	12.939	13.2776	13.5063	13.4041	13.4984	13.5468	13.1188	13.5091	13.2953
F1LMR7;P46101;P46101-2	Dpp6	12.5823	12.2962	12.9732	13.4376	13.5792	13.7414	13.9057	13.55	13.653	13.3819
P24485	Cd53	12.6459	12.4858	12.4006	12.6626	12.7666	13.618	13.6959	14.0943	14.2104	14.3235
D3ZPN0	Pcdh17	13.7323	13.3034	13.1593	13.7488	13.5491	13.556	13.3132	13.1378	12.8645	12.5339
A0A0G2JTL4;Q63116	Kit	12.7982	13.2742	13.1371	13.6726	13.585	13.6722	13.4543	13.3379	13.0689	12.8885
F1LWQ2;Q63199	Fas	11.0439	12.0559	13.7441	14.6	13.2049	13.816	13.8279	13.3178	14.0228	13.2454
F1M8K0	Dag1	13.2949	13.7023	13.3084	14.0938	13.3342	13.1739	13.3031	13.2469	12.7651	12.5502
Q4KLL3	Lrrc55	11.9409	12.1088	13.0085	13.6429	13.3264	13.7576	13.7764	14.0078	13.8083	13.3282
A0A0G2JYA3;D3ZNG3	Sppl2a	14.1416	13.7685	13.0048	14.1247	12.9518	12.8989	12.817	13.3274	12.8455	12.6692
P42533;Q66HI4	F3	12.6428	13.562	13.6711	13.9451	12.8146	13.1278	13.4692	13.1066	13.0727	13.0454
A0A0G2K5J5;D4A9F4	Ntng2	13.6222	12.7271	13.1168	13.5518	13.289	13.4684	13.4696	13.4368	12.7675	13.0063
P63138	Gabrb2	12.8919	12.0942	12.4627	12.5544	12.9625	14.0764	13.8356	13.3782	14.0528	14.0355
A0A0G2JY11;D4AAV9	Tspan9	12.6849	12.8367	12.9801	13.7788	13.5685	12.9258	13.2862	14.1966	13.4432	12.6081
D3ZW58	Casc4	13.6351	13.2688	12.7133	12.9874	12.9645	12.7977	13.0086	13.6994	13.4711	13.6552
F1LRY8;Q63366	Nxph1	11.4977	11.8671	12.9267	12.7353	13.4909	13.7796	13.8588	13.9407	13.9331	14.0663
D4A109	Ifngr2	12.8792	12.6796	13.195	13.3957	13.5141	13.5634	13.2946	13.081	13.259	13.2228
A0A096P6L8;F1LST1;P04937;P04937-2;P04937-3;P04937-4	Fn1	15.9265	14.601	14.1713	13.9082	13.1178	12.4736	12.3569	11.7218	11.8091	11.9817
D4AA49	#N/A	13.0682	12.7633	13.1085	12.8905	13.7471	13.7482	13.0862	13.0973	13.0278	13.2912
G3V7S1;Q6WRH9	Igsf10	13.4583	12.8843	13.9373	13.5774	13.5603	12.7686	13.0652	12.2799	12.9017	13.3436
P11654	Nup210	14.0627	13.5271	13.5779	13.1368	13.0805	12.6637	12.8131	12.9992	12.8506	13.0328
A0A0G2K5C8;A0A1B0GWQ1;P84903	Stim1	13.9778	12.9708	13.4144	13.0567	12.5991	12.3305	13.2429	13.2715	13.1297	13.6375
F1M798	Bmp1	10.9489	11.8547	12.9984	13.4069	13.3866	13.3612	13.6108	13.655	14.2817	14.0838
Q5BJT4	Txndc15	14.6694	13.684	13.3808	13.1145	12.7312	12.4661	12.8796	12.674	12.9082	13.0773
P51639	Hmgcr	14.8949	13.8293	13.5979	13.0446	13.0052	12.5307	12.5338	12.6132	12.6875	12.7966
Q66H12	Naga	13.4975	12.5043	13.0627	12.9271	12.5806	12.8564	13.84	13.4499	13.4317	13.344
D4A831	Adgrb3	12.68	12.9647	13.0878	13.4632	13.2038	13.1697	13.1516	13.1926	13.3352	13.1138
P31424;P31424-2	Grm5	11.3616	13.2187	13.3976	13.5984	13.5341	13.4232	13.2417	13.0517	13.2304	13.2183
A0A0G2K726;F1MAQ6	Tmtc4	13.9913	13.3236	13.2322	12.7124	12.5813	12.2283	13.1341	13.282	13.2597	13.486
A0A0G2K0X8;P08289	Alpl	13.5396	14.0118	13.737	13.5238	13.2748	12.9167	12.8444	12.6577	12.3753	12.3193
P97605	Efna5	13.0992	12.1178	13.2596	12.7747	13.9729	13.2406	12.6523	12.8736	14.7431	12.3246
G3V7A5;P35952	Ldlr	13.5426	13.4252	13.17	13.6002	13.2164	13.129	12.6636	12.6517	12.8728	12.7523
A0A0G2K506;P70490;Q1PBJ1	Mfge8	12.7041	13.4633	13.898	13.2825	13.2222	12.7896	12.9521	13.0468	12.9788	12.6837
A0A0G2JX02;P55926;P55926-2;P55926-3	Asic1	13.45	12.9341	13.036	13.0992	12.9568	13.1581	12.9222	12.9922	13.2465	13.1956
F1LSB2;O35460	Angpt1	13.2414	13.6304	13.2079	13.7134	12.7142	12.389	13.1615	12.9423	13.0251	12.949
F1MAP4	Megf10	11.8823	13.5291	14.0438	13.7248	13.6695	12.9641	12.659	12.9499	12.7468	12.7066
D4A7P2	Lrrtm2	12.9177	12.2142	12.8574	13.5038	13.3434	13.2894	13.0187	13.3973	13.1571	13.1091
O70352;Q6IN14	Cd82	12.8593	12.9597	13.3623	13.7312	13.1064	12.9425	13.0741	12.8093	12.8859	13.0338
Q99068	Lrpap1	13.8416	12.8651	13.0256	13.4441	12.6557	12.6196	13.3491	13.1642	13.0889	12.6367
A0A0G2K5L1;G3V9W9	Fat1	13.5947	13.3361	13.2499	13.2955	13.2151	12.9592	12.8645	12.7468	12.779	12.6093
A0A0G2K227;P31643	Slc6a6	12.1184	12.0467	13.371	13.6842	13.4214	13.5027	13.3865	13.4411	13.0625	12.5584
G3V6G3;P19969;P30191	Gabra6	12.5167	12.6659	13.4441	13.0688	13.5542	13.1373	13.4868	13.1742	12.5765	12.9108
D4A144;O88917;O88917-2;O88917-3;O88917-4	Adgrl1	11.966	11.2533	12.9457	13.7638	13.5954	13.8112	13.8084	13.0294	13.5583	12.776
Q6AY20	M6pr	12.8387	12.5863	13.0528	12.7016	13.0285	12.5899	13.3032	13.4936	13.2491	13.5591
D4A017	Tmem87a	13.166	13.3191	13.1633	12.7389	12.9738	12.5119	12.8997	13.5269	13.0725	13.0076
A0A0G2K8T0;Q6P7S1	Asah1	13.1932	12.6481	13.2702	12.9688	12.9918	12.6723	13.1039	13.1556	13.1477	13.2105
D3ZIW4	Tmem62	13.5972	12.8774	12.9672	13.1523	12.7274	12.5591	13.4902	12.6618	13.0239	13.2423
F1LPC6;Q9JHW1	Cpd	12.9778	12.463	13.1336	12.6105	12.7657	12.6182	13.1643	13.3305	13.5956	13.5586
P22909	Adra2a	11.7172	12.5556	12.592	12.9417	12.8194	13.1437	13.5516	13.8163	13.4945	13.482
M0R6K0;P15800;Q5M7W9	Lamb2	11.3728	12.7673	14.0229	13.6967	13.3231	13.3763	13.2757	13.1299	12.7573	12.184
D3ZCQ0	Col19a1	11.1446	12.2202	13.0103	12.8352	13.1758	13.8364	13.3864	13.3548	13.4771	13.4098
Q5U334	Pvr	13.6839	13.0424	13.0529	13.484	12.8068	12.7306	12.8158	12.6023	12.6441	12.9779
A0A0G2K999;D3ZDA6	Sdk2	11.9895	11.6742	12.5167	13.2713	13.6004	13.7531	13.8646	13.1803	13.1229	12.7969
F1MAA7	Lamc1	12.4354	12.7028	13.7365	13.3964	13.7184	13.2327	13.3252	12.536	12.355	12.3311
P30951	Gpr12	11.7361	11.7126	12.5799	13.2841	13.6612	13.5977	13.5658	13.57	13.2539	12.7599
G3V7P2	Fgl2	11.0864	11.8749	12.7331	13.1677	13.232	12.9236	12.8531	13.7331	13.718	14.3509
A0A0G2JW21;F1LQI2;O55005	Robo1	13.3716	13.1806	13.3323	13.9958	13.5063	13.1719	12.5922	12.4563	12.2144	11.6491
A0A0G2JVI9;Q62845	Cntn4	11.7641	11.99	12.7981	13.2442	13.3771	13.4833	13.3096	13.1	13.0665	13.2175
A0A0G2K1L0	Tnc	15.1873	16.0768	15.5787	14.0349	12.7145	11.8718	11.0736	11.2088	10.5405	10.6572
Q32Q07	Lrrn1	13.4396	13.2054	13.0729	12.7918	13.1898	12.3468	12.7783	12.7412	12.6724	12.6708
A0A0G2JVQ8;A0A0G2KA01;P55108	Gdf10	12.1453	12.5718	13.2269	12.3632	13.1257	13.6321	13.2332	12.9493	12.9052	12.7412
B2B9A9	Efnb2	13.8687	12.8179	12.8941	13.4029	13.2888	13.2633	12.7387	12.2706	12.2771	12.0054
Q6P752	Tor1aip2	13.3635	12.5596	13.1124	13.2646	13.0146	12.7594	12.8214	12.2924	12.8275	12.7901
P0CC10	Lrrc4b	12.6033	12.5683	13.112	13.3737	13.0401	12.8461	12.9152	13.0007	12.7367	12.5961
Q8K1G0	Clmp	13.4642	13.0146	13.0897	12.9713	13.2093	12.8557	12.829	12.3768	12.4042	12.556
F1LUB7;Q6RVG2;Q6RVG2-2;Q6RVG2-3	Slc4a8	12.2777	11.9324	13.4496	13.0149	13.0321	13.0157	13.0515	13.0205	13.1333	12.8107
F1M4B6	RGD1563349	13.0882	12.8417	12.9455	12.387	12.4572	12.2949	12.8082	13.2257	13.1883	13.486
G3V8P3;Q9QYP2	Celsr2	12.7191	12.9019	12.9641	13.1242	13.0525	12.9849	12.9964	12.6742	12.7798	12.4318
G3V8D0	St8sia3	14.0842	13.2042	12.9312	12.7812	12.5152	12.3148	12.8787	12.5125	12.6432	12.7329
Q5U2P1	Cnnm2	12.4522	11.9536	12.4946	13.1597	12.9619	13.0393	13.2024	12.9155	13.2921	13.0028
A0A0G2K6W5;K4DIC3;P09483;P09483-2	Chrna4	12.1638	11.8397	12.2925	13.2155	12.7987	13.5519	13.6046	13.0941	13.0677	12.8134
F1M6P8	Edil3	12.6409	11.47	12.634	12.6255	13.986	13.1083	13.6621	12.2733	13.1345	12.8518
D4A3L3	Megf9	11.935	12.3332	13.0173	13.1261	13.2541	12.9548	12.9267	13.0223	12.922	12.8893
Q62609;Q62609-3	Olfm1	12.1705	11.8422	11.9801	12.7153	12.5043	13.2885	13.2674	13.5608	13.7103	13.3311
G3V901	Ext1	12.7905	12.4639	13.1766	13.3242	12.8624	12.7004	12.8857	12.6608	12.7664	12.7292
Q8R490	Cdh13	10.9234	12.2866	13.1813	13.4938	13.5341	13.4495	13.2875	12.9062	12.913	12.2616
D4ABX8	Lrfn4	12.2744	12.6685	12.4786	13.0081	13.0158	13.7514	13.0792	13.7499	12.6862	11.5231
D3ZEH1	Fat4	14.3697	13.7563	13.4411	13.0008	12.7441	12.5554	12.1118	12.0299	11.9239	12.0242
D3ZES7	Plxna4	13.3935	12.5453	12.6662	12.6591	12.8492	12.8963	12.8908	12.5584	12.7957	12.5927
P97846	Cntnap1	8.68808	7.94436	9.95206	11.3477	12.9344	14.0761	14.9924	15.6051	16.0705	16.2131
P52796;Q6P7B6	Efnb1	13.1301	12.8084	12.872	13.4627	13.0541	12.7864	12.6867	12.5931	12.0846	12.3353
Q4QQR8	Vstm4	9.99074	11.3543	13.0059	13.5192	13.165	13.0135	13.4547	13.2808	13.2717	13.6724
A0A096MKB1	Gpr180	12.594	12.4465	12.6218	13.1057	12.3153	12.5464	12.8022	13.1048	13.1841	12.8011
G3V6S3	Calu	13.4096	14.0699	13.0985	12.6883	12.5399	12.4014	12.5339	12.5051	12.3469	11.8524
G3V7E2;Q9ESG5	Hs3st1	11.681	12.1576	12.2243	12.6642	12.8949	13.1746	12.9874	12.8261	13.3212	13.4248
G3V9L7	Gdpd5	12.7627	12.471	12.3866	12.6873	11.9479	12.4864	12.9257	13.3022	13.1447	13.0813
A0A0G2K8S1;Q5RK27	Slc12a7	14.0247	13.8067	13.1648	13.1016	12.4141	12.3385	12.3883	12.119	12.1887	11.6405
D4AE63	Myorg	10.2995	11.9246	13.3698	13.4486	13.0017	12.9207	12.7545	13.1339	13.3988	12.9295
Q62797	Ptpro	13.3974	12.6682	13.0667	13.3343	12.9087	12.4082	12.6654	12.3765	12.2867	12.006
P07153;Q6P7A7	Rpn1	13.2499	12.452	12.9092	12.6282	12.7228	12.4259	12.7534	13.192	12.6672	12.0606
A0A0G2JUW8;A0A0G2JYN3;A0A0H2UHK5;P97629	LOC108348118	12.8675	12.3629	12.6804	12.8696	12.5122	12.4185	12.7692	12.556	12.9911	13.0279
Q496Z2	Tril	10.9739	11.6966	12.7774	12.9106	13.1932	12.9773	13.1176	12.7527	13.3967	13.23
A0A0G2K7Y0;Q63135;Q63135-2	Cr1l	12.9325	12.9253	12.9224	12.7861	12.8415	12.7488	12.7329	12.6379	12.0688	12.3733
F1LM29;F1LZI7;P58751;P58751-2;P58751-3	Reln	13.2605	12.4862	12.8565	12.3392	12.5735	13.027	12.7585	12.4478	13.0449	12.1415
O35977	Gfra2	12.0784	12.3802	12.7617	13.2667	12.7439	12.7496	12.5296	12.7405	12.8814	12.5213
A0A0G2K7K0;Q6P6V1	Galnt11	13.0391	12.1683	12.7896	12.8022	12.514	12.4462	12.686	12.8191	12.5409	12.7869
M0R8H7	Ifnar2	12.91	13.2772	12.7356	12.8907	12.9488	12.5946	12.1542	12.3881	12.5415	12.1333
F7ESR8	Lgi2	9.79801	10.7992	11.5546	12.3673	13.2406	13.7388	13.8717	13.5332	13.7648	13.882
D4ACX8	Dchs1	13.888	13.3098	13.1988	12.831	12.8469	12.2153	11.9974	12.1288	12.1657	11.967
B4F7C2	Tubb4a	14.3639	11.6664	13.0538	14.3563	11.4813	11.4439	14.314	11.539	11.9536	12.2882
A0A0G2JTV8;Q63734	Kcnc4	8.53372	9.01742	11.6364	12.5513	13.3874	13.2097	14.5784	14.6488	14.4287	14.4199
A0A0G2K8I5;D3ZG18	Pcdh19	12.1578	12.632	12.7571	12.9561	13.1225	13.1601	12.6663	12.4822	12.3605	12.0664
D3ZHG3	Ptk7	13.2168	13.1673	13.1418	12.6473	12.6643	12.6866	12.7499	12.9343	11.9856	11.1423
A0A140TAB8;P24062	Igf1r	13.8754	13.1342	12.9636	12.8078	12.6389	12.1431	12.2857	12.205	12.089	12.1613
A0A0G2JV93;P31422	Grm3	13.1699	12.6993	12.855	13.2888	13.0654	12.723	12.3842	12.1216	12.0259	11.8735
A0A0G2JVU1	Itgb8	10.2853	12.2975	12.8978	13.5929	12.9466	13.0042	12.8656	13.0516	13.0532	12.1669
P09759	Ephb1	12.635	12.5562	13.4228	13.6028	12.9784	12.2741	12.4119	12.4518	11.9229	11.8954
D3ZW78	Cpxm1	11.0228	11.8118	12.7911	13.0717	13.022	12.7365	12.7985	13.1748	12.8653	12.8525
Q569A3	#N/A	12.4733	12.09	12.408	12.2059	12.6429	12.4833	12.7985	13.1092	12.9189	13.005
Q62656-3	#N/A	11.727	12.3611	13.132	12.9424	12.4985	12.6057	12.4682	12.8451	12.5789	12.9358
Q6TMA8	Angptl4	11.3149	12.7652	13.5661	13.8554	13.1442	12.3532	12.1877	12.4248	12.1782	12.2909
D4ABB3	Adamts17	10.9048	11.5179	12.4266	12.5641	13.2192	13.1642	13.0532	13.1358	13.208	12.8573
A0A0G2K358;D3ZG79	Ctns	12.0853	11.9899	12.5331	13.5532	12.8173	12.7875	12.4648	12.8538	12.5856	12.35
A0A0G2JZT0;Q64663	P2rx7	12.5788	12.6321	12.9157	12.8124	12.6427	12.5251	12.5147	12.394	12.5708	12.4231
A0A0G2K016;Q5U2W0	Sun1	13.8277	13.1781	13.0475	12.5513	11.9735	12.0964	12.3469	12.4662	12.1368	12.3528
A0A0G2JVC0;A0A0G2K830;A0A140TAF9;A0A140TAG6;F1M7M9;P22756;P22756-2;P22756-3;P22756-4	Grik1	12.0813	12.2501	12.4345	12.5966	12.7054	12.8248	12.6837	13.0192	12.7087	12.5429
B1WC18	Podxl2	13.0009	12.9622	12.7706	13.0859	12.6896	13.1394	12.1498	11.9656	11.9612	12.096
D4AB70	Edem3	14.1144	13.13	13.0913	12.3401	11.8476	12.274	12.5048	12.2271	12.1356	12.1548
D4A498	Pcdhgc3	13.5623	12.885	11.6397	13.2416	12.9307	12.1081	12.3485	12.4768	12.5675	11.9654
A0A0G2JWS6;Q91ZV2	Dcbld2	12.1733	12.2306	12.7383	13.147	12.934	12.6832	12.4969	12.5794	12.2908	12.3804
D3Z9I5	Slc26a6	11.5111	12.2854	12.6233	12.7997	12.7395	12.5572	12.4688	12.7938	12.9813	12.8849
D4AC39	Flrt1	12.4411	12.1575	12.621	13.0494	13.0014	13.1907	12.4819	12.156	12.3744	12.1686
Q80ZD7	Amigo1	12.6963	12.2883	12.2163	11.4527	12.3787	12.3582	13.2231	13.0402	12.9023	13.0218
F1LX08;P08104	Scn3a	12.4152	12.4139	12.3481	12.7031	12.8335	12.7631	12.3787	12.8518	12.5392	12.233
A0A0G2K5L4;E9PTD7	Kirrel3	12.7891	12.4537	12.5112	12.9344	12.5226	12.401	12.4823	12.2907	12.7234	12.3244
A0A0G2KAP1;D3ZNZ5	Ero1b	12.7861	12.0856	12.2486	12.1089	12.1422	12.9425	12.6054	12.9807	12.7125	12.7976
Q5U367	Plod3	12.2072	11.5175	12.517	12.2296	12.7346	12.4408	12.7542	12.9119	12.8761	13.1781
Q505J7	Gal3st3	12.7734	11.6554	11.7964	12.2764	12.2213	12.5809	13.0645	13.2409	12.8396	12.8658
Q4KM57	Lemd2	14.045	12.8591	12.9262	12.8457	12.2813	11.9275	11.9797	11.9321	12.3918	12.104
P20236	Gabra3	13.4064	12.6858	12.8872	12.7093	12.4952	12.4001	12.3585	12.0303	12.1437	12.1584
D3ZHA1	B4gat1	12.4007	12.2809	12.1887	12.7552	12.1646	12.6509	12.5544	12.7988	12.8561	12.4823
E9PTB7	Ptprj	12.0432	12.4864	12.6332	12.6666	12.7173	12.6974	12.3082	12.4159	12.698	12.462
F1LMW0	Tmem130	13.3722	13.4189	11.9442	12.3856	11.9597	11.6212	12.2534	13.3674	12.4887	12.2955
D4A6E6	Hs6st1	12.9403	12.6441	12.8272	12.2307	12.6009	12.1665	12.7118	12.4026	12.3949	12.1128
M0R6Q0	Casd1	12.7279	12.3448	12.2991	12.1759	11.9841	11.8612	12.6434	12.9568	12.7147	13.3045
Q5U1V9	Tspan31	12.4787	11.8676	12.4661	13.3434	12.5308	12.5746	12.5126	12.1561	12.7335	12.3451
A0A0H2UHQ0;Q794F9	Slc3a2	12.0036	11.7241	12.2719	12.4978	12.3479	12.0289	12.9103	12.854	12.861	13.4183
M0R711;Q64605;Q64605-2	Ptprs	12.0825	12.0884	12.3743	12.4884	12.7888	12.764	12.6347	12.5984	12.5698	12.4027
P30120	Timp1	11.949	11.0368	12.6635	12.9721	13.1469	12.5713	12.5606	12.1292	12.8336	12.9137
A0A0G2K068	#N/A	10.842	11.7176	12.1558	13.0523	12.7594	13.162	13.3707	13.0341	12.5494	12.1057
Q9JK00	Scn3b	12.8418	11.3749	12.2862	12.5614	12.6476	12.5494	12.6738	12.9734	12.3907	12.4459
M0R749	Tspan15	12.5906	12.4704	12.465	12.7577	12.51	12.4422	12.426	12.4784	12.2971	12.3029
Q4QQU9	Ostm1	12.5215	12.2721	12.8029	12.5122	12.4958	12.2199	12.507	12.5442	12.5557	12.2896
B0BN16	Igfbpl1	14.3438	13.2495	13.1281	13.3254	12.4358	12.2292	11.7603	11.0448	12.3787	10.7452
M0R4Y0;Q6YAT4	Sgce	12.4789	12.579	13.0087	12.7041	12.8068	12.6545	12.4425	12.0977	11.8883	11.9652
A0A096MJF9;D4A2A3	Tmem132e	10.742	11.6747	12.6734	12.9405	13.0868	13.3087	12.6405	12.6634	12.3874	12.5015
Q9JMA8	Extl3	13.2273	12.5979	12.684	12.4366	12.106	12.0421	12.4357	12.2419	12.2725	12.4559
G3V6Q9;Q925T8	Brinp1	11.0542	11.2366	11.8877	13.053	12.9067	13.584	12.5834	13.4355	12.53	12.2011
D4A188	Rgma	12.1347	12.4643	13.4147	13.5909	13.1491	12.7261	11.7671	11.9114	11.7111	11.5679
E9PT16	Pcdhga11	12.4435	12.5022	12.7817	12.3629	12.6265	12.4303	12.3067	12.5232	12.041	12.3267
Q8R4A1;Q8R4A1-2	Ero1a	13.1984	12.2335	12.5092	11.9355	11.8711	11.9388	12.682	12.7017	12.4657	12.6832
A0A0U1RRZ6;B4F7C5;F1LNW2	Lrrtm4	12.0512	11.9982	12.1214	12.573	12.5122	12.4882	12.9187	12.2717	12.7712	12.4983
P47853	Bgn	12.2387	12.244	12.9143	12.791	12.4272	12.4142	11.877	12.2326	12.5066	12.512
Q568Y7;Q568Y7-2	Olfm2	12.8113	12.1228	11.9154	12.0601	12.1395	12.4925	12.6036	12.4001	12.8202	12.7872
F1M947;P0C152	Tmem67	11.9008	12.6491	12.8831	12.2738	12.8727	12.6694	12.4484	12.6171	11.2808	12.5438
F1M7U7;P55146	Tyro3	11.8207	11.5212	11.8719	11.9091	12.7233	12.7674	12.6455	12.9336	13.0208	12.9077
P21588;Q66HL0	Nt5e	11.6603	12.1394	12.7164	12.0886	12.2234	12.354	12.9526	12.1743	12.9862	12.6831
D3ZQX5;D4A455	Pcdhga5	12.0317	12.4872	12.7646	12.3314	12.698	12.7648	12.2734	12.0941	12.2596	12.2706
A0A0G2K3Q5;A0A0G2K498;Q6PW34	Nrcam	9.89221	11.2734	12.075	13.1675	13.3141	13.5504	13.3903	12.9564	12.6536	11.5802
P14562	Lamp1	11.8192	11.6901	12.571	12.7233	12.5264	12.4668	12.4043	12.5706	12.3025	12.5647
F1LMU7;F1LNE8;P23576	Gabra2	12.7218	11.8737	12.4363	12.5087	12.2706	12.2564	12.4669	12.5092	12.3618	12.1817
B3SXS4;P35353	Crhr1	12.5495	12.1058	12.7294	12.529	12.6167	12.4178	12.3912	12.2676	11.9283	12.0452
A0A0G2JXH3;Q6X936	Kirrel1	12.762	12.8805	12.4318	12.7781	12.3164	12.2279	12.1244	12.297	11.8577	11.8329
B2RYB8	Itgb2	13.7739	13.3592	12.5876	12.9843	12.552	11.7635	12.117	11.5913	11.2885	11.3461
B2RYU3	Atraid	13.2694	12.8081	12.5513	12.7063	12.1583	11.362	12.8252	11.8723	11.6774	12.1227
E9PT92	Csmd1	12.4863	12.2604	12.4976	12.3653	12.3609	12.618	12.1742	12.0661	12.2944	12.1728
A5I9F0	Ptprk	13.0925	12.1993	12.5104	13.038	12.7511	12.4913	12.2714	11.5425	11.7971	11.5725
F1LPL6;P15127;P15127-2;T2CB11	Insr	13.0568	12.1502	12.5676	12.412	12.2012	11.8953	12.247	12.3427	12.1114	12.2814
Q10743	Adam10	12.9553	12.6438	12.4854	12.5745	12.5877	12.2778	11.6718	12.091	12.1166	11.8227
F1LVK3	Chadl	9.99545	11.0072	11.7988	12.5313	12.8271	12.5589	12.934	12.7127	13.4634	13.3876
Q9QWJ9	Nrp1	13.1059	12.4209	12.9178	12.2261	12.4293	12.2451	11.9941	11.8013	12.0726	11.9685
D3ZZM0	Slc39a14	12.2835	12.414	12.4039	12.9607	12.2959	12.2948	12.3655	12.6491	12.0536	11.3488
A0A0G2K4Q6;Q8JZQ0	Csf1	10.5356	11.2448	12.4347	12.5255	12.6816	12.3871	12.6166	12.8223	12.6531	13.1331
G3V8G9;Q9QW30	Notch2	12.0524	12.3101	13.171	12.731	13.0417	12.2138	12.5387	11.432	12.0907	11.4517
D4A4U1	Ece2	9.37715	10.4629	12.1205	11.9565	12.6652	12.8244	12.7054	13.2605	13.6259	13.9459
A0A0G2JYN4	Ergic2	11.9629	11.5521	12.7726	11.7636	11.9424	12.0962	12.8194	12.7661	12.6297	12.6296
D3ZKE0	Gnptab	12.7778	12.1785	12.2473	12.5159	11.9101	11.7748	12.3375	12.4292	12.2252	12.4785
A0A0G2JXB8;F1LMG0;Q8VDA1	Clstn2	13.1242	12.0084	12.2701	11.9208	12.1715	12.2827	11.9972	11.7392	12.6479	12.6458
G3V9B3;P07722;P07722-2	Mag	11.5564	12.8027	12.6803	12.361	12.2355	11.9334	12.0432	12.3442	12.3296	12.2402
D4AEL2	Golm1	13.2377	12.8723	12.9626	12.2701	11.9372	12.2075	11.9046	11.982	11.391	11.5714
M0R5E3	Tmem200c	11.418	11.2771	12.2101	12.4469	12.6186	12.6349	12.6329	12.6068	12.3179	12.1372
D3ZCG9;D3ZQM3	Itga3	12.8352	11.7174	12.3005	12.9999	12.156	12.1964	12.3964	11.6092	12.1841	11.7371
P24368	Ppib	12.8044	12.1919	12.099	12.2646	12.0277	11.9942	11.9795	12.146	12.2366	12.3756
Q03351;Q03351-2;Q03351-3;Q03351-4;Q03351-5;Q03351-6;Q03351-7;Q03351-8	Ntrk3	12.366	12.4073	12.5593	12.18	12.2538	12.1795	12.055	12.1295	12.0114	11.8255
A0A0G2K2T4;Q9QYP1	Lrp4	11.2222	12.0078	12.6214	12.667	12.567	12.0292	12.3659	12.1909	12.2799	12.006
F1M542;M0R5P8	Adam22	10.3392	10.346	11.3758	11.8742	12.4182	12.5692	13.0152	13.5104	13.3226	13.1584
P04157;P04157-2;P04157-3;P04157-4;P04157-5	Ptprc	12.7599	13.064	12.3885	12.2804	12.2295	11.8102	11.5842	12.0789	11.732	11.8576
F1LP52;Q5FVM1	Tmem231	11.6522	11.7916	12.2357	12.3191	12.2221	12.0816	12.495	12.3278	12.3987	12.0893
Q5PQV5	Tpbg	11.4268	11.3296	11.6932	12.2174	12.5505	12.4762	12.5044	12.8752	12.297	12.2378
P57097	Mertk	10.0136	11.3116	12.2634	12.8112	12.3109	12.1651	12.6628	12.5597	12.7182	12.7565
Q4QQW8	Plbd2	12.3948	11.5788	11.9866	12.4973	11.5559	11.4917	12.5466	12.8652	12.3545	12.2535
D4A477	Pcdhgb8	12.3674	12.5331	12.2852	12.1789	12.3611	12.2424	12.4675	11.3627	12.0242	11.6997
F1LNL3	Abca1	10.9716	12.1484	12.4726	12.9418	12.4234	12.0265	12.1371	12.3236	12.3964	11.6647
Q63259	Ptprn	11.6726	11.2021	11.2406	11.9808	11.92	11.9745	12.2847	12.9991	13.0827	12.9451
Q08469	Slc6a15	11.7168	11.5444	11.7904	12.5189	12.0394	11.9517	12.3362	12.9773	12.1967	12.2295
P07314	Ggt1	9.09065	10.8581	12.3636	12.2244	12.5615	12.4501	12.7758	12.8534	13.0174	13.0965
A0A0A0MP80;D3ZEH5	Sidt2	12.1859	11.4183	11.6961	12.3149	11.4802	12.0792	12.3523	11.7895	13.0676	12.7541
A0A0G2JYI3;G3V736;P97698	Smo	10.8666	11.5987	12.5479	12.6567	12.4447	12.2236	12.0043	11.9667	12.2791	12.4093
P10252	Cd48	12.1358	12.351	13.0774	13.07	12.1344	11.6902	12.0971	11.7033	11.4089	11.3237
D3ZW19	Lingo3	11.8285	11.9047	12.1376	12.4252	12.2742	12.1465	12.3714	12.0282	12.3045	11.5392
F1M7X4;Q62956;Q62956-2	Erbb4	12.1682	11.8709	12.2944	12.3218	11.9375	11.9338	12.1442	11.6714	12.1227	12.1538
Q5BK80	Tspan4	10.9486	10.5737	11.9518	12.867	12.0544	12.4593	12.7547	11.7662	12.6456	12.5593
Q05030	Pdgfrb	12.6899	13.1155	13.0536	12.5204	12.0058	11.2736	11.3105	11.2914	11.4849	11.7283
G3V7X4;Q9ESR9	Abca2	12.317	12.0154	11.9879	11.9923	11.6652	11.4809	11.6903	12.4047	12.5219	12.3767
Q767I4;Q767I6	Pcdha8	12.0943	11.7515	12.1404	12.22	12.29	12.3121	12.1138	11.7122	11.8604	11.8844
Q6AYS3	Ctsa	13.1541	11.7958	12.0745	12.5935	10.7807	10.9653	12.0996	11.9155	12.681	12.0731
D4ACT8	Pcdhga3	12.2189	11.9138	12.0601	11.9259	12.3301	11.9648	12.0565	11.9141	11.7843	11.951
Q5PQL3	Sppl2b	12.5815	11.6492	12.4147	12.0215	12.4461	12.066	12.0159	11.5445	11.7634	11.5709
A0A0G2QC25;E9PT56;F1MA84;P22002;P22002-2;P22002-3;P22002-4;P22002-5	Cacna1c	11.7649	11.5577	11.8674	11.8684	11.9172	12.0954	12.1399	12.4034	12.2961	12.0432
A0A0G2JXY6;Q00954	Scn1b	8.33566	9.23873	10.3266	12.2102	12.2222	13.024	13.5539	14.4963	14.0535	12.4761
D3ZPX4	Plxna3	12.7037	12.1754	12.5824	11.8074	12.2603	11.9277	11.7665	11.4434	11.4723	11.7766
A0A0G2JVP0;Q5FVJ6	Bscl2	13.1113	12.1163	11.8442	11.2267	11.0444	11.0293	12.1543	12.3378	12.3065	12.7155
A0A0G2K728	Cdh4	12.3602	11.4006	11.966	12.5767	12.4125	11.885	12.6236	11.9624	11.2483	11.3225
D3ZTV3	Flrt2	12.1025	12.1484	12.0434	12.0626	12.0732	12.1627	11.7641	11.6777	11.882	11.8043
F1LR02	Col18a1	11.6044	11.0776	12.2458	12.1412	11.7599	11.9964	12.257	12.1182	12.4247	11.9745
G3V6A0;P20786	Pdgfra	12.7824	12.0902	12.1846	12.4954	12.5027	11.695	11.7995	11.1842	12.0384	10.8018
D4A5C0	Nectin3	11.4937	11.7112	11.8195	12.6133	12.4295	12.7873	12.3309	11.5835	11.7681	11.028
A0A0G2JTI8;P50123	Enpep	12.1975	12.089	12.2323	12.4486	11.9164	11.8404	11.6435	11.7013	11.5826	11.8866
Q09426	Ugt8	10.0742	11.9632	12.8414	12.7211	12.3158	11.9156	11.9489	11.6102	11.9966	12.1348
Q6AY39	B3galnt1	12.3631	11.9379	12.1278	11.9172	11.8594	11.7227	11.5705	12.0173	11.7963	12.1938
G3V7U1;P23385;P23385-2;P23385-3	Grm1	11.4122	11.3068	11.5913	11.4117	11.9915	12.1578	12.1826	12.3124	12.3898	12.6783
D3Z9K1	Tmem200a	12.4097	11.5341	11.9689	12.0854	11.9324	11.9743	12.0445	12.0707	11.6897	11.6586
G3V667	Itga6	11.2376	11.9483	12.3971	12.153	12.1962	11.8489	12.1349	12.0318	11.8916	11.5252
Q9QYP0;R9PXW3	Megf8	12.5568	11.6978	11.8822	12.0074	11.8977	11.72	12.0704	11.6949	11.9605	11.8574
Q9JLD2	Serpini1	13.5443	11.9953	12.1211	11.9538	11.2373	10.816	11.9751	11.9934	11.598	12.0038
A0A0G2JSI4	Adgre5	11.0859	11.4416	11.9203	12.1355	12.5213	12.2431	12.258	11.7385	11.8172	12.0009
A0A0G2K532;D4A1J9	Lrfn5	10.8132	11.2212	11.5533	12.3109	12.6126	12.7919	12.4163	11.7268	12.0383	11.5953
A0A096MJ80;A0A0G2K087;A0A0G2KAG1;F1M9X3;Q710E6	Suco	13.3641	12.7783	12.5564	12.1604	12.2637	11.2886	11.4529	11.2622	10.3461	11.6068
A0A0G2JT89;A0A0G2JWD0;A0A0G2K044;Q91XN5	Prom1	12.5551	12.3706	12.5647	12.4638	12.0624	11.4743	11.5154	11.0347	11.4672	11.5409
Q6P768	B4galt3	12.646	12.0676	11.7813	12.0099	11.7218	11.6332	11.7907	11.9655	11.7442	11.6624
D3ZZ44	Elfn1	9.74571	10.3718	10.8774	11.8555	12.131	12.8357	12.8411	12.7846	12.6227	12.9447
A0A0G2K618;D4A390	Large1	12.4584	11.5469	11.6319	11.6827	11.5209	11.6067	11.9339	12.2156	12.1493	12.2581
F7EQ81;Q32KJ5	Gns	12.9128	11.6415	11.9318	11.3994	11.6237	11.0745	12.2614	12.1355	11.6786	12.3427
F1LQX7;Q9R172	Notch3	11.7366	12.1898	12.7184	12.7772	12.1117	12.0978	12.1731	11.4848	10.8559	10.7033
P97685	Nfasc	9.02492	9.63648	11.2595	12.0529	12.3111	12.8242	12.9994	12.8563	12.9084	12.9672
P04094	Penk	12.6567	12.4142	11.6417	11.0233	11.2057	11.1325	11.8099	12.2742	12.2358	12.3735
F1LLW8	Ids	13.2323	11.9318	11.5272	11.8304	11.2187	10.9969	12.3598	11.8182	11.8254	11.8481
Q14U74	Pomt2	12.5245	11.8018	12.675	12.2472	12.1367	11.5599	12.2488	10.5292	11.2373	11.5567
D3ZPL7	Dscaml1	11.0466	10.7266	11.8551	11.9386	12.3615	12.2734	12.2602	12.1796	12.0404	11.8201
A0A0G2JU46;Q6AY61	Prss23	10.5309	10.863	11.5184	11.525	11.8964	11.7602	12.1833	12.6486	12.6516	12.9195
A0JPN8	Lrrc24	10.8372	11.335	11.6629	12.3662	12.4413	12.2289	12.1747	12.1802	11.7758	11.3508
Q5RJS8	Tpst2	11.9412	10.8826	11.3602	12.189	11.4696	11.5421	12.111	12.267	12.3942	12.196
Q64244	Cd38	10.76	11.729	12.1269	12.5332	11.8571	11.6478	11.6834	11.9853	12.2703	11.704
A0A0G2JX52;A0A0G2K7A6;G3V8F1;P28573	Slc6a7	11.305	10.9797	10.4302	10.4583	11.1273	11.7742	12.9278	13.5452	12.8855	12.8051
G3V7K2;O70535	Lifr	12.1807	13.0154	12.279	12.0611	11.9753	11.5509	11.5921	11.1041	11.274	11.1505
P51577	P2rx4	11.754	11.2944	11.5467	12.316	11.7757	11.9038	11.5596	11.7823	11.9213	12.2012
Q5PPI4	Lamp5	10.179	9.67902	9.39252	10.5432	11.4322	12.3225	13.6264	13.7853	13.3792	13.6766
A0A0G2K1V7;D4A5E5	Sgcb	11.4093	11.5094	11.9165	11.7542	11.5487	11.7256	12.137	11.8457	11.858	12.2884
D3ZBN3	Epha2	11.5446	11.3231	12.099	11.7021	11.8241	12.1953	11.8401	12.1942	11.5036	11.7429
F1LMA7;Q4TU93	Mrc2	11.7937	12.8286	12.3125	12.2406	12.0418	11.5842	11.5659	11.2864	10.9439	11.2533
A0A0G2JT15;A0A0G2JTX4;A0A140TAD8;O54902;O54902-2;Q4QR92	Slc11a2	11.7388	12.0928	11.2495	11.9923	11.8495	11.974	11.5268	11.8478	11.9558	11.6104
D3ZF92	Tnfrsf21	10.698	10.8971	11.4342	11.7501	11.8246	12.2036	11.8969	12.3008	12.3514	12.47
Q9R1N3;Q9R1N3-2;Q9R1N3-3;Q9R1N3-4;Q9R1N3-5;Q9R1N3-6	Slc4a7	13.0429	12.6626	12.3141	12.2906	11.7364	11.6904	11.855	10.9932	10.9883	10.2497
F1LSR8;Q8CFG5	Cacna2d3	10.2049	10.3103	11.5831	11.5765	12.2225	12.2607	12.5324	12.512	12.4512	12.119
A0A0G2KA37;A0A0R3P9D5;F1LW30	Unc5d	10.9757	11.0272	11.5801	12.1246	12.197	12.3396	12.3546	11.8261	11.5088	11.836
A1E5S7;Q561K2;Q62918	Nell2	15.1457	13.5415	13.5715	12.4845	12.7538	12.1737	12.8292	12.8602	12.3175	NA
D3Z8D8	Slitrk1	12.181	11.9611	11.9535	12.0724	11.7749	11.9863	11.3608	11.4254	11.6657	11.281
A0A0G2K2L1;Q9WTQ2	Podxl	12.2261	12.6963	12.1343	11.6492	10.6847	11.9877	10.6622	11.7936	12.3956	11.3799
D4A517	Slc39a10	11.5714	11.9581	11.9352	11.958	12.1298	12.0662	11.7452	11.8166	11.5107	10.9064
A0A0G2JYF0;D3ZGB5;D3ZY00;D4AD03;D4ADV4;Q80ZA5;Q80ZA5-2;Q80ZA5-3;Q80ZA5-4;Q80ZA5-5;W0NT44;W0NXI0	Slc4a10	13.7677	NA	11.0953	12.7978	12.9317	13.471	13.5771	13.4345	13.5273	12.9943
P35446;Q3B7D6	Spon1	10.3691	10.4957	12.3685	12.2175	12.2236	11.9013	12.4844	11.5222	12.1512	11.8592
M0R3P2;M0R6Z6;P49616	Plaur	9.7797	10.4004	10.8433	11.2279	11.7426	12.3608	12.9351	12.9714	12.7461	12.5752
Q5NDF0	Pomgnt2	11.166	11.4718	11.4179	11.3319	10.8584	11.4275	12.305	12.5637	12.5259	12.4253
Q63548	Sema3a	11.9866	11.6943	11.7846	12.257	11.8304	12.3682	12.0836	10.6821	11.3305	11.3615
F1LR84;P97738	Nptx2	10.414	9.81327	10.7475	11.2876	11.7063	12.0541	12.7858	13.183	12.8107	12.4498
D3ZBE9;D3ZNG0;F1M7T0;O88923;O88923-1;O88923-2;O88923-3;O88923-4;O88923-5;O88923-6	Adgrl2	12.7825	12.458	12.1705	11.9923	11.6789	11.4543	11.346	11.1677	11.2233	10.965
A0A0G2JSU9;P22934	Tnfrsf1a	8.95041	10.7569	12.1761	11.7938	12.267	12.0307	12.1719	11.7135	11.1501	14.1927
Q6AY76	Tmem248	11.7497	11.7319	11.3621	11.8175	11.5482	11.6726	11.6279	12.1384	11.8582	11.6818
F1LRN5;Q63155	Dcc	12.6974	11.7322	12.052	13.2926	11.5426	11.5731	11.2406	10.5616	11.2911	11.2043
A0A0G2K902;D3ZW09	Sorcs2	11.0628	10.9721	11.9528	11.9603	11.9595	11.6457	11.9892	11.9247	11.9531	11.7648
F1LXJ9	Ptprt	10.8113	10.0644	10.083	12.346	12.3418	12.4315	11.7306	12.7477	12.3463	12.1616
G3V8N2;Q9JHS6	Asic4	10.1326	10.05	10.4799	11.2876	11.6655	11.5227	12.9492	12.9841	13.0431	12.9365
G3V9Y8;O54912	Kcnk3	11.543	10.4753	10.634	12.0769	11.8766	12.1825	12.4565	11.5573	11.7739	12.372
A0A0G2K127;P29534	Vcam1	11.2508	11.8782	12.0707	12.1022	11.8012	11.5365	11.6815	11.4046	11.3191	11.7321
D3ZCF8;D3ZXD2	Abca8a	11.5669	10.741	11.3011	11.626	11.7418	11.8111	11.9002	12.3844	11.7866	11.8789
G3V7J3;Q460M5	Lrfn2	11.3787	11.1921	11.8346	11.9333	12.0875	11.6136	12.0503	11.6038	11.8518	11.1445
B2GV90	Tmem219	11.7713	11.7358	11.6633	11.8651	11.3035	11.5425	11.7074	11.7206	11.6492	11.6503
F1M7F7;Q811M5	C6	12.5454	11.4582	11.9513	11.7312	11.4015	11.114	11.363	11.1019	11.4617	12.4521
Q5FVQ0	Slc39a8	11.7989	11.875	11.3662	12.625	12.2405	11.5943	11.054	11.3705	10.7636	11.8398
F1LV96	Scube3	12.5185	12.2122	12.3082	11.7805	11.6388	11.5562	11.0497	11.4368	11.2223	10.7923
F1LXB6;Q63226	Grid2	10.8759	11.019	11.762	11.8859	11.7426	11.9224	11.5043	12.5279	11.7179	11.5114
Q63345;Q6MFX9	Mog	NA	11.1167	13.1289	14.3153	12.9317	12.7412	13.076	13.5579	13.0213	12.5528
Q6P762	Man2b1	11.2365	10.6461	11.8371	11.5456	11.8676	11.3696	11.902	11.6826	11.8603	12.3278
G3V7X5;P24054	Sparcl1	10.8717	10.2631	11.3788	11.5257	11.5657	11.7218	11.8599	12.1121	12.3378	12.6375
A0A0G2KB04;A0A0H2UHT4;Q5HZE8	Tmem59l	13.569	12.0549	11.7412	11.6782	10.584	10.7027	11.4587	11.982	11.205	11.2967
A0A0G2JVZ6;F1LZX9	Itgav	10.6823	11.5567	11.6137	11.875	11.6264	11.7295	11.5627	11.7186	11.9435	11.9596
G3V9H8;G3V9H8-2	Ret	10.5985	10.5183	11.3044	11.9225	12.2456	11.9691	11.7411	11.9186	11.9522	11.9987
A0A0G2K0F2;G3V671	Cd80	12.4321	NA	11.4545	15.286	NA	16.1752	15.4122	15.3112	16.0509	14.0104
D3ZR49	Man1a2	11.893	11.582	11.8302	11.7176	11.5012	11.3441	11.4875	11.5162	11.4995	11.7241
D4A6G2	Sema4g	11.4641	10.9272	11.6698	11.6205	11.9326	11.8092	11.6974	11.6056	11.6391	11.6382
Q642E6;Q9EQV6	Tpp1	8.28072	NA	12.6405	14.1053	12.8478	12.8354	13.6222	13.1395	14.176	14.2963
Q4V7A5	#N/A	12.0215	11.3308	11.7725	11.4992	11.6518	11.2835	11.436	11.6924	11.531	11.6824
M0RAR2	#N/A	8.38518	9.97883	12.0139	12.1872	11.8741	11.9344	11.9455	11.9949	13.1036	12.4828
D4A3L5	Tctn1	11.5159	11.3817	11.5252	11.6194	11.3624	11.5305	11.5422	11.6344	11.9287	11.8436
A0A0H2UHX5;P07861	Mme	9.29826	10.6774	11.6094	11.7094	12.184	11.8766	12.0911	11.9939	12.0961	12.1242
O35789;O35789-2	B3gat1	12.0257	10.9789	11.3725	11.2867	11.4539	11.0672	11.6802	11.9708	11.781	12.0328
P63057;P63057-2	Olfm3	10.984	11.3507	11.2001	11.3714	11.5115	11.5018	11.7471	11.6103	12.1548	12.1887
A0A0G2JV56	Efna3	11.5135	10.7132	12.2806	12.2591	12.2454	11.5432	11.6138	11.5062	11.0622	10.8795
F1M9I4	Heg1	11.3148	11.6109	11.5826	11.5271	11.6798	11.2927	11.4121	11.7676	11.5865	11.7917
A0A0G2JVU0;D3ZAL8	Lrrtm3	9.90124	10.176	9.82293	11.4388	11.768	12.5971	12.0823	13.0326	12.6426	12.0378
O88280	Slit3	9.0483	11.0587	11.1636	11.1362	11.4857	12.1948	12.3673	12.1919	12.5693	12.272
A0A096MIS4;Q9R1M7;Q9R1M7-2	Grin3a	10.372	10.2399	11.361	11.6593	12.4078	12.137	11.9918	11.857	11.6473	11.79
A0A096MIV6	Galnt17	12.7356	12.2535	11.8511	10.7153	11.2972	10.7304	11.2489	11.485	11.3861	11.4996
Q5U2V1	Fkbp10	9.54157	10.6167	12.5005	12.3123	12.012	12.0456	12.1429	11.2956	11.4123	11.258
O88278	Celsr3	12.7438	12.0538	12.2159	11.8982	11.3664	11.4312	11.0216	10.7796	11.1281	10.4456
A0A0G2K523;Q99PR0	Pomt1	11.0886	11.1981	11.5044	11.7428	11.8652	11.4058	11.3545	11.3681	11.5658	11.9055
G3V9C8;Q08201	Abcb4	10.4578	NA	12.8271	12.9311	12.635	12.6664	12.4619	13.4781	13.7934	13.6439
Q6IN10	Ece1	10.1799	9.7712	11.5987	12.4639	11.6729	11.8082	12.3136	11.7151	11.6357	11.5526
M0RDA4	Ephb4	12.2095	11.8366	12.2977	11.569	11.6355	11.1153	10.9343	11.3125	10.6731	10.9652
Q9JJW1	Tspan2	10.3485	11.8296	11.9112	11.6312	11.846	11.4417	11.6142	11.6042	11.4123	10.8438
Q00238	Icam1	10.2835	10.2327	11.2403	12.1179	11.4283	11.8965	11.735	12.5778	11.8221	11.1426
A0A0G2JZH3	Thbs3	10.1296	11.0714	11.8369	11.4359	11.3882	11.3995	11.4752	11.5024	11.9438	12.2375
F1LSV0	Sema4b	11.3061	11.3954	12.1549	11.8605	11.9145	11.4523	11.2953	11.0489	11.0671	10.9157
P0C7J6	Lrfn1	12.9589	NA	12.1299	12.9189	13.5611	13.3732	12.3739	11.5073	13.4907	12.0073
F1LS79;Q00657	Cspg4	12.2	12.3962	11.1821	11.5633	11.5128	11.2346	11.4561	10.8982	11.0046	10.7992
D3ZWP6	Plxna2	12.0008	11.7804	11.5605	11.8812	11.507	11.303	11.3886	11.0843	10.8348	10.8716
A0A0G2K561;F1LP13	Ptprg	10.4392	11.1797	11.618	12.0477	11.6856	11.7783	11.5174	11.7074	11.6266	10.6063
Q5U2S8	Ltbr	10.361	11.0776	11.8912	11.7971	11.6312	11.4419	11.6298	11.3611	11.5378	11.4485
D4AE25	Cd274	9.14739	9.78481	10.4064	11.0037	11.5971	11.6752	12.5627	12.7143	12.5181	12.6633
D4A604	Pigt	11.7506	10.8152	11.1513	11.2578	11.2198	11.3618	11.6274	11.4815	11.7741	11.5581
D3ZER2	Bfsp2	11.5573	11.6388	11.6869	10.9693	11.7089	11.4603	10.9659	11.431	11.1704	11.3913
A0A0G2K839;P51796	Clcn5	12.0107	11.6551	11.6335	11.2044	11.502	10.9822	10.7505	11.5825	11.2819	11.3643
A0A0G2K5S7;Q80Z26	Entpd3	9.44349	9.28456	10.1634	11.2839	11.6195	12.0977	12.0347	12.7864	12.7089	12.4818
A0A0G2JW24;F1MA92	Pld5	12.2281	NA	13.0043	12.3221	13.0309	12.3573	12.662	12.1853	12.8814	13.1719
Q767H7	Pcdhac2	9.80492	10.5324	11.4388	11.7284	12.2819	11.9741	11.1564	11.6671	11.7138	11.531
G3V8B1;Q8R2H5	Gpld1	13.0645	12.3502	11.4802	10.7767	11.3052	10.8251	10.68	11.0428	10.7822	11.4698
Q4G097	Atf6b	12.0644	11.4851	11.6898	10.9042	11.1199	11.0345	10.8213	11.5735	11.5259	11.5282
M0R868	Chst2	11.9849	10.9508	10.9268	11.1656	11.2345	11.1735	11.4714	11.5956	11.6398	11.5757
Q62867	Ggh	12.0459	11.3611	11.495	11.4589	10.9842	10.725	11.3641	11.5976	11.379	11.2664
P14841	Cst3	9.22083	8.38026	10.8364	11.6219	11.663	11.9692	12.2269	11.924	12.4911	13.3165
A0A0G2JXG3;Q6AY41	Tmem30a	11.3818	9.73584	11.4487	12.9156	11.4963	8.48606	12.562	13.4771	12.2154	9.89946
Q6XQG8	Chst7	10.2285	9.77693	11.3736	11.9566	11.6345	11.6266	11.4837	11.8426	11.9481	11.7404
O70513	Lgals3bp	10.643	10.1774	10.8472	11.1019	11.1253	11.1339	11.5431	12.4872	12.0874	12.3732
G3V6D0;P02773	Afp	13.226	12.1741	11.8832	11.495	11.1551	10.6004	10.6721	10.7078	10.3637	11.1124
A0A0G2JTM0;Q62962-2	Asic2	9.63677	9.71646	11.0867	11.6558	11.4394	11.9084	11.8406	12.1201	11.8958	12.0383
Q3SWT0	Pecam1	10.6357	11.1829	11.3193	11.2906	11.6312	11.5825	11.5702	11.409	11.333	11.3
D4A7S3	Slc35a5	12.3443	11.1591	11.1676	12.267	10.8677	10.5533	11.7357	11.0097	10.9534	11.1277
Q925N6	Igsf1	10.4452	11.3545	11.8372	11.6989	11.6378	11.0998	11.8478	10.9954	11.3158	10.8565
A0A096MJW6;P59824	Il1rapl1	10.7399	10.3129	11.2363	10.9052	11.5553	11.7675	11.5593	11.4749	11.719	11.7367
Q675A5	Pla2g15	12.0373	11.3689	11.1457	11.1552	10.5636	10.3835	11.5358	11.4128	11.7357	11.5914
P0C5X8	Ttyh1	NA	NA	13.5557	14.4164	14.2197	13.9736	13.7875	14.5283	14.3655	14.0137
A0A096MK61	Crtapl1	10.5187	10.0805	11.9863	11.7749	11.9127	11.5869	11.3209	11.0096	11.3329	11.1616
Q6QD51	Ccdc80	NA	NA	13.3683	12.6241	14.1013	13.8682	14.0835	14.8823	14.9284	14.7916
B0BNK7	Lrfn3	10.3141	10.5517	10.9434	10.9764	11.771	11.7741	11.7543	12.1262	11.259	11.1701
D4A7W8;G3V6A9	LOC102553715	10.703	10.6833	11.3982	11.9052	11.7118	11.1363	11.0168	11.09	11.5358	11.3644
D3ZDS6;Q4V8H3	Mbtps2	12.0227	11.3714	11.427	11.0854	11.2172	11.6606	11.467	10.9985	10.8877	10.348
F1LRA6;M0RBY2;P70579	Grm8	10.2118	10.4056	10.5487	11.5776	11.3595	11.5659	11.9481	11.5016	11.4331	11.903
G3V710;Q63722	Jag1	12.2313	11.7109	11.2847	11.3636	11.023	11.0985	10.6945	11.1123	10.9848	10.9432
F8WG88;Q62632	Fstl1	12.9181	11.9077	11.7713	11.7798	12.2382	10.9587	11.2976	9.38739	9.63047	10.5097
A0A0G2JT62;G3V8P4;Q64604	Ptprf	10.824	11.1014	11.4652	11.6109	11.727	11.4786	11.3812	10.8059	10.9599	11.0031
B4F7D5	Tmem181	11.9153	11.1535	11.1482	10.6339	10.5629	10.3168	11.4423	11.691	11.6539	11.574
D3ZQV2	Lrig2	12.0191	11.624	11.5574	11.2134	11.0271	10.819	10.9353	10.8128	10.9185	11.0296
D4A617;F1M0G3	LOC103689954	10.3161	10.5511	10.4833	11.0351	10.8391	11.0308	11.6326	11.8689	11.8281	12.3393
F1M443	#N/A	10.6535	9.97583	10.7138	11.0127	11.9082	11.9583	11.412	11.1771	11.5696	11.5409
Q5XIR1	RGD1311517	11.6385	11.201	11.5275	10.8166	11.1552	11.5411	11.7218	11.1108	10.7904	10.3337
D3ZTI3	Cdh24	13.2847	12.8582	12.4262	12.6563	12.8538	12.1455	12.3482	NA	11.7443	11.4209
F1MAB2	RGD1310209	11.476	11.1432	10.9905	10.184	10.9425	10.979	10.6143	11.9079	11.4491	12.037
O88204	Lrp3	11.6257	11.0255	11.5487	10.7978	11.0386	10.5924	11.0404	11.4486	11.1237	11.4717
F1M2Y4	Slc29a4	12.2076	12.1802	11.0985	10.8429	11.3067	10.7991	11.041	10.3484	11.0183	10.7835
Q5FVH2	Pld3	12.5084	8.33767	12.1831	6.25205	7.52601	14.8144	13.0131	14.3086	12.4902	10.1151
G3V933;P18901	Drd1	10.452	10.7075	12.0849	12.4203	12.0902	12.6287	13.4755	14.1742	13.4876	NA
A0A0G2KAJ7	Col12a1	11.7616	11.5397	11.8778	11.7912	11.1251	10.6836	10.5848	10.6903	10.5765	10.8044
G3V8L7	Itgam	12.6619	11.8858	11.8287	11.5193	11.116	10.1858	10.768	10.595	10.3729	10.4491
D4A7B6	Tmem87b	11.3477	11.3118	11.4249	10.8471	10.9847	10.8263	10.8337	11.3069	11.0083	11.3633
A0A0G2K4R9;Q5NDL0	Eogt	11.8262	11.2113	11.0881	10.5164	10.0825	11.3318	11.0752	11.681	11.1894	11.2169
A0A0G2K3B8;A0A0H2UHF2;O54852	Kcnh7	9.51182	9.74774	10.0443	10.8961	11.0993	11.7457	11.6536	12.3964	11.8214	12.1543
B1H282	Colgalt1	12.3066	11.5919	11.6781	11.3363	10.7841	10.5772	11.1079	10.2861	10.7195	10.5886
F1LN06;F1LNW0;F1LRU8;F1LSG7	Fgfr2	10.6953	10.7279	11.2144	11.8347	11.1574	11.4249	11.1699	11.1455	11.1286	10.4679
Q8K5A9;Q8K5A9-2	Nradd	11.8846	12.1883	12.1978	11.6778	11.5025	10.4479	10.3812	10.8719	9.46573	10.2992
D4AA77	Plxnd1	9.49606	10.2301	10.9915	11.4461	11.6227	12.0304	11.8751	11.262	10.9951	10.8192
D3Z8J6	Fam189b	10.1754	9.77354	10.5655	10.8202	11.1042	11.1495	11.7579	11.8338	11.6782	11.8724
M0RDM7	LOC100910143	10.3044	10.7941	10.9548	11.0851	10.6727	10.5212	11.5828	11.5484	11.5153	11.6816
F1LNA6;Q8VI60	Sulf1	10.2595	10.1589	10.9182	10.6272	10.8494	10.904	11.0521	11.3607	12.1135	12.3416
F1M9F4;Q8VHZ8	Dscam	10.7865	11.2616	11.0237	11.2946	11.8269	12.1658	10.1282	10.6922	10.554	10.6654
D3Z8G4	Adamts18	9.80691	9.26334	10.4268	11.1195	11.1881	11.6067	11.4745	11.8146	11.7832	11.8317
A0A096MK06;A0A0G2JYU3	Astn2	9.76728	9.2701	10.7599	11.4663	11.496	11.7987	11.6518	11.4301	11.4676	11.1947
P54001	P4ha1	12.6485	10.9645	11.3643	12.3383	10.6111	10.737	10.4452	10.2896	10.4147	10.3502
E9PTA5	Pign	11.6194	10.9722	11.355	10.7083	10.462	10.708	10.9397	10.6348	11.5659	11.0334
P18506	Gabrd	8.8985	7.90364	10.0288	11.0753	11.1835	12.106	12.1792	12.2764	12.1208	12.1567
D4A7Y1;F1LQI4;P07897;P07897-2	Acan	12.275	NA	10.7372	10.5804	11.6037	12.1977	12.8333	12.8524	13.1756	13.5246
F1MA15;Q8K1M8	Brinp2	11.2365	NA	11.6155	12.2356	12.4733	12.7667	12.5042	12.242	12.4221	12.2041
Q08834	Mgat5	10.5804	10.1053	10.7678	10.618	11.059	10.5291	11.4874	11.0898	11.3913	11.9619
A0A0G2JYC2;P0C588	Cnnm4	11.2813	11.3316	11.3229	10.5736	11.0426	10.9992	10.7361	10.4765	11.1221	10.6784
G3V862	Angptl2	9.43417	11.1024	11.7798	11.3229	11.0617	11.2355	10.9889	10.8723	10.8728	10.8431
A0A0G2K0P8;A0A0G2K7R8;Q8VII6;Q8VII6-2	Slc44a1	9.80984	11.0075	11.4773	10.2472	11.0525	11.2718	10.9011	11.105	11.0576	11.5417
A0A0G2JSU2	Adgra3	10.9831	10.7668	11.2288	11.0213	10.9236	11.02	10.6524	10.8336	10.9431	11.0829
D1M8S3;F1M9B9;Q63621	Il1rap	11.526	10.9971	10.016	11.6784	10.6224	10.8215	11.0773	11.3692	10.6573	10.5438
A0A0G2K6N2;D3ZN99	Adgrb2	8.96958	10.4084	11.5325	11.5081	11.0485	11.5324	11.087	11.6169	11.1776	10.4194
B0BND0;D3ZRI1	Enpp6	10.6589	12.7476	12.9299	11.7438	10.5767	10.1737	10.9543	9.98878	9.6588	9.72358
A0A0G2KB93;F1LMH2;O88420;O88420-2	Scn8a	7.8004	8.42289	9.53597	10.9009	11.1344	11.8486	11.8375	12.8647	12.2878	12.3569
D3ZQY0	Pcdhga7	10.5398	10.8991	10.9161	11.0107	11.1032	11.1021	10.8935	10.5246	11.1067	10.7567
Q498S0	Chst12	11.4693	10.7425	10.3803	10.5379	10.7437	10.4777	10.8226	11.2091	11.0964	11.1728
D4A0C5;Q9ESP7	Adamts4	9.44272	10.5077	10.9403	11.8354	11.3491	10.853	11.4476	11.1968	10.8064	10.0133
P31423	Grm4	9.37827	NA	10.1704	11.9834	12.162	12.6544	12.9054	12.6542	13.3947	13.0596
Q5XIE8	Itm2b	12.9894	NA	13.1418	14.1791	13.4644	NA	13.3153	13.3901	14.068	13.6972
G3V8N4	LOC108348233	10.8192	10.9794	10.926	10.6109	10.7489	10.7357	10.7262	10.6386	10.7824	11.1395
D4ACU3	Pcdhgb6	11.9322	11.2277	11.9968	11.324	10.911	9.86338	10.7245	10.4815	10.1631	9.4233
F1LTZ5	Enpp4	10.9843	10.5285	10.0203	11.4463	10.6195	10.4748	11.0733	11.3814	10.7277	10.7751
Q566E5	Poglut3	11.8632	NA	11.8814	12.1501	12.1214	11.89	11.4272	12.7123	11.9958	11.8932
E9PTA4	Adam9	11.1664	10.8555	11.068	10.8932	10.8908	11.0895	11.1004	9.83872	10.77	10.2257
Q4V7D9	Smpdl3b	8.88216	10.7044	11.1987	10.921	11.1978	11.3483	11.2801	11.2556	11.2259	9.76495
D4A3W2	Crb2	10.697	11.8702	11.3044	11.4587	11.2887	10.4665	9.90375	10.3952	10.4077	9.92563
F1MAS4	Celsr1	11.5306	11.7966	11.4686	11.1818	10.9627	10.1851	9.80676	10.1488	10.2986	10.3281
Q499S6	Ctsf	10.9291	10.152	10.8533	10.5917	10.7475	10.4326	11.1481	10.9714	10.8869	10.9875
D3ZAE6	Vasn	10.9276	11.2208	11.2568	10.9815	10.8432	10.4568	10.6954	10.513	10.2776	10.4584
A0A0G2JVE6;G3V7W7;P15684	Anpep	12.3206	12.2985	12.1347	12.1496	11.9314	11.1747	12.1134	12.3409	11.0899	NA
P00787;Q6IN22	Ctsb	11.6469	10.5846	10.2726	10.7455	10.5476	10.6715	10.9865	10.316	10.8331	10.9041
F1LUG5	Tmem94	11.1712	10.5116	10.3837	10.5546	10.2835	10.7311	10.7223	11.494	10.8011	10.7975
A0A0G2JY19;P97523	Met	10.8997	9.95712	11.3011	11.4006	11.3931	10.8153	11.5152	10.471	9.87188	9.78059
D3ZXT1	Lrrc4c	12.1137	11.2666	12.898	10.9785	12.8896	12.1762	11.5376	12.4795	11.0619	NA
B2RZ91;Q6GX83	Gxylt1	11.1459	10.4979	10.6441	11.0347	10.579	10.4962	10.7477	10.9603	10.3817	10.8354
F1M987	Scube1	11.2079	10.774	11.0147	11.1105	10.9611	10.8034	10.5732	10.4404	10.1886	10.228
A0A0G2K2C1;O54800;O54800-2	Cdh8	11.7967	NA	11.817	13.1514	11.7991	13.185	11.5835	11.9945	11.8917	9.93558
A0A0G2K2X9;A0A0G2K997;Q9WTN5	Tpcn1	10.7414	10.2554	10.6793	10.6488	10.6473	10.1917	10.6767	11.0933	10.7778	11.2787
P08592;P08592-2;Q6P6Q5	App	11.7306	10.695	10.4005	10.5331	9.94649	10.5284	10.8531	10.6192	10.8286	10.8172
O08562	Scn9a	11.6275	11.0071	10.5018	10.1362	10.5854	10.565	10.2578	10.9837	10.5545	10.6407
B2GV39	Mgat4b	10.5492	10.2639	10.4597	10.5556	10.796	10.1319	10.96	11.0979	10.7119	11.2063
M0RB22	Ptprd	8.34788	8.21008	10.1569	10.7097	11.3767	11.5385	11.7498	11.4571	11.484	11.68
F1M173;P97527	Cntn5	10.4963	10.774	10.7778	10.9204	10.8377	10.8658	11.0003	10.6933	10.2563	10.0726
G3V851;Q9JI12	Slc17a6	11.7372	11.2816	10.4955	10.3777	10.2763	10.1641	10.4942	11.0574	10.3414	10.2775
B1H219	Dkk3	12.324	11.1624	11.0622	10.7093	10.0942	9.73643	10.2546	10.4401	10.4279	10.2878
D3ZIV9	Crlf1	11.6446	10.8043	10.4106	10.8846	10.1885	10.2716	10.3877	10.6276	10.8482	10.2752
D4A750	B4galnt4	12.6956	11.4388	11.8553	12.0038	10.3492	NA	11.869	12.6992	11.6635	11.7391
P18508;Q6PW52	Gabrg2	10.3748	10.653	10.8251	10.2419	10.8795	10.3596	10.543	10.6803	11.0187	10.7176
Q8K4C8	Fzd9	9.92122	10.3646	10.5626	11.1491	11.0016	11.0531	10.7046	10.6183	10.4343	10.4666
Q5EAJ6-2	#N/A	10.3129	9.84967	11.2307	10.7537	11.0851	10.7787	10.3961	10.3564	10.9963	10.4941
D3ZI66	Rnf149	9.13024	10.3109	11.0569	10.4662	11.1529	10.7896	10.9398	10.9139	10.6827	10.7419
A0A0G2JSH0;O09014	Slc15a4	12.4008	NA	12.8062	13.0439	13.9703	13.5784	11.8476	14.4917	14.0226	NA
A0A0G2JVA4;D3ZQR7;G3V9I0;Q811A3;Q811A3-2	Plod2	10.0003	8.61901	11.3433	11.1223	11.2415	10.9852	10.7249	10.6065	10.4529	11.0583
B0BNG3	Lman2	10.1267	11.4791	10.7673	11.167	10.6664	10.08	9.24967	10.9588	10.7819	10.768
P98087	Cbln2	9.93887	9.74736	10.5374	11.1445	11.0411	11.3989	10.8877	10.7265	10.3298	10.2586
F1LRT0	Ltbp3	8.42992	8.94478	11.3052	11.0292	11.5023	10.4081	11.2037	10.8602	10.3678	11.8376
D4ADD1	Pcdh20	11.2112	10.423	10.5382	10.7773	10.572	10.2003	10.9267	10.2877	10.4625	10.3815
D3ZD84;M0RB60	Lrig1	9.47396	11.2052	11.0462	9.46857	11.3088	11.3072	10.9449	10.8239	10.0725	9.99051
Q920H8	Heph	8.18684	11.2354	10.4474	10.2492	11.1668	10.4107	9.89232	10.4749	11.9445	11.5501
B1WBN7	Fam20c	11.23	10.3171	10.4946	10.2323	10.1782	10.1776	10.5895	10.6867	10.7839	10.8428
D3ZBZ6	Disp2	10.9269	9.79487	10.2893	10.2771	10.0872	10.2835	10.7607	11.2658	11.2059	10.5914
Q5HZW5	Cd320	10.9975	10.2414	9.73218	10.73	10.5919	9.50319	10.5526	11.3431	10.8498	10.793
A0A0G2K6P5;D4A6P2	Mfsd4a	NA	7.14688	9.19011	10.6494	11.5915	12.2458	13.1885	14.022	13.5763	13.6212
P19357	Slc2a4	9.71225	NA	11.3684	12.0044	12.1304	11.6118	12.1728	11.6312	12.2322	12.3529
M0RBH9	Gas1	10.1192	10.82	11.9788	11.2628	11.2828	9.77261	10.4156	9.72975	10.3143	9.51997
P28494	Man2a1	9.56226	10.8828	11.2254	11.0694	11.0503	10.7665	10.5466	9.61392	10.0526	10.4322
Q5EAJ6	Ikbip	9.47475	8.42218	11.0377	11.0202	11.0861	10.9963	11.0317	10.4518	10.7354	10.7163
F1LM19;P24090;Q7TP75	#N/A	11.8981	11.3752	11.5681	10.6638	10.5817	9.74525	9.5242	9.79835	9.63279	10.1825
A0A140TAI2;Q5FVF9	Btd	11.8595	10.861	11.0021	10.6816	10.4434	9.79793	10.2334	10.4672	9.79889	9.78658
D3ZQN7	Lamb1	11.7288	11.0784	10.8193	10.4936	9.83543	9.85147	10.1547	10.411	10.3573	10.193
Q02445;Q5PQU8	Tfpi	10.6922	10.3488	10.523	10.5419	10.2122	10.6295	10.325	10.5448	10.7366	10.3592
G3V711;Q9Z1K9	Adam17	9.48874	9.75565	10.9532	10.8436	10.2588	10.4937	10.7087	10.6753	10.5596	11.1627
Q8VBX1	Lipg	11.3217	11.4019	11.1079	10.7502	10.1298	9.59566	9.72986	10.5751	10.3172	9.93976
P26342	Tgfbr3	10.11	NA	11.7096	11.8137	11.7203	11.7294	11.9135	12.0916	12.1515	11.6214
P52500	Grpr	9.6741	10.9418	10.3579	11.2431	10.7816	11.1027	9.94502	10.8412	10.047	9.92532
B0BNH1	Gnptg	10.6681	9.46865	10.1125	10.6656	10.2894	10.363	10.9093	10.6174	10.9943	10.7582
D3ZXM1	Adamts15	7.95044	NA	10.569	11.9455	11.9203	12.3102	12.6631	12.4696	12.5214	12.4934
Q6Q3F5	Sidt1	9.66212	9.93271	9.67877	9.58756	9.87553	10.0684	11.6764	11.5472	11.6206	11.115
P18614	Itga1	11.5635	11.0988	11.2061	10.4754	10.3221	9.9721	9.77515	9.99911	9.7666	10.3788
A0A0G2JSX5;A1Y2B8;A1Y2R8;P26684	Ednra	10.0695	10.7441	11.0203	10.7087	10.3455	10.0078	10.2964	10.5309	10.4343	10.2992
Q66H94	Fkbp9	10.7687	9.66098	11.2535	11.0576	10.7864	10.4825	10.8097	9.63969	10.2059	9.64444
A0A0G2K6F2	Csmd2	10.2407	10.0384	11.11	10.5043	11.0916	10.6487	10.2072	10.4679	10.1845	9.73718
D3ZTM7	Efcab14	10.9703	10.0395	10.5513	10.7447	10.4156	10.0396	10.5143	9.85925	10.1401	10.7452
Q4KLK7	Nop56	10.6502	9.98603	10.7519	10.1902	10.0338	9.74347	10.5202	10.7814	10.5265	10.7829
A0A0G2K6L9;F1M3J7	Cntnap4	8.77277	9.10854	10.2128	10.494	10.8834	11.1689	11.3648	10.8048	10.7139	10.4423
D4A1A1	Foxred2	10.8864	9.57762	10.6824	10.703	9.85494	9.87507	10.8144	10.6892	9.65112	11.1624
D3ZGL3	Hhip	9.33269	10.4024	11.2468	10.5028	10.7604	10.653	10.2947	10.4371	10.2864	9.81775
A0A0G2JZA1	Robo2	NA	13.0054	12.4564	12.9871	13.196	13.1491	12.8329	13.5095	12.5379	NA
D3ZZM7	Slco5a1	11.6702	10.9484	10.9287	10.946	10.2907	10.07	9.79334	10.5184	9.18537	9.19561
F1M6W2;Q6UPR8	Ermp1	10.6507	NA	11.1623	11.7214	11.4584	11.3798	12.1952	11.8859	11.967	11.0688
D3ZR79;D3ZXD8	Tmem245	11.5253	10.3257	9.72024	9.49196	10.17	9.10284	10.4749	10.4795	10.5505	11.5805
Q6AXM8	Pon2	NA	NA	12.5578	12.678	13.2013	12.8784	12.8052	12.8885	13.0277	13.3764
D4A740	Il17ra	11.9172	11.8566	11.8367	11.8886	11.6809	11.5086	11.2745	NA	10.6175	10.6922
D3Z9Z7	Colgalt2	10.2729	9.98404	10.7823	10.9203	10.6262	10.3026	10.1764	9.77891	10.2608	10.0997
P70549	Slc8a3	8.75698	8.90916	8.51404	9.58536	10.4329	10.6475	10.881	12.449	11.2245	11.7272
A0A1B0GWV0;F1LMS4;Q0V8T3	Cntnap5c	10.003	NA	12.0637	10.6793	11.7446	12.0055	11.4093	11.7685	11.4381	11.9264
F1M1A2	Cdh12	10.0114	8.6434	9.83473	10.5701	10.4387	11.0556	10.8209	10.6974	10.817	9.84481
A0A0G2K207;F1M9G9;P04775	Scn2a	11.0422	NA	11.5715	11.3659	11.2903	11.7006	12.0056	11.016	11.6404	11.0631
M0R8C6;P97689;P97689-2	Slc14a1	12.7896	NA	10.8052	11.9401	10.6555	10.6526	11.9104	12.0822	11.6847	10.1427
Q9WTZ3	Mbtps1	13.0331	11.9977	11.9059	11.9501	11.574	10.8935	NA	9.76382	10.5546	10.9664
D4AEK3	Crim1	11.887	11.0256	11.0269	10.5269	10.1236	10.0526	9.78324	9.83804	9.25898	9.05885
E9PSJ1	St3gal1	10.984	10.4258	10.3633	9.77886	10.2822	10.1004	10.4205	9.94763	9.83872	10.251
F1MAH6	Cdh11	8.62364	8.806	10.363	10.92	10.8483	10.9949	10.3637	11.1529	10.5731	9.66333
Q9ESK8	Kcnmb4	NA	NA	12.3867	12.9731	13.1182	13.1789	12.8042	12.8557	12.684	12.2209
M0R3R1;Q9Z137	B3gat2	9.70881	9.53745	10.3645	10.6162	10.3707	10.2294	10.4179	10.4681	10.323	10.0206
F1M3H3	Fras1	10.455	10.2697	10.1939	10.1833	10.3988	10.2808	9.43672	10.1252	9.93973	10.4234
F1M7W0	Epha5	14.3956	12.5848	11.5787	13.3277	13.5736	12.8324	12.7669	10.6183	NA	NA
A0A0G2JST1	Adgrg6	8.21286	9.51816	10.4152	10.7664	10.3951	10.3313	10.4991	10.8598	10.0246	10.5932
D3ZEF9	B3gnt2	9.42961	9.11758	9.84369	9.42358	9.97758	9.80682	10.9778	10.8593	10.8543	11.2493
D3ZUP8	Lmbrd2	13.6593	12.9397	12.5457	12.8622	10.6641	12.3965	12.7508	13.6825	NA	NA
B2RYB1	Txndc11	11.3496	9.37579	10.2363	10.5823	9.65745	9.45988	9.93086	10.324	10.4152	10.0328
D3ZPP7	Lrtm2	8.24557	9.19582	9.72729	10.3315	10.38	10.8844	10.5808	11.0005	10.5445	10.4358
G3V7T1;P21555	Npy1r	10.7876	10.7306	10.5349	10.9492	9.94453	10.3077	9.85769	9.51757	9.57732	8.98597
D3ZPM7	Adam19	11.4725	10.0678	10.4771	10.4835	9.21333	10.2575	9.46263	10.2428	9.50282	9.99255
B5DFA5	Poglut2	10.717	10.5339	10.5989	10.5002	10.2867	9.79209	9.75306	9.97541	9.57852	9.31048
F1M8P6	#N/A	13.1141	11.5853	11.4131	11.2313	10.6772	10.1908	11.7289	10.4292	NA	10.6462
A0A0G2K4X1;A0A0G2K8G8;Q6MGB8	RT1-A1	NA	NA	11.6535	12.9098	12.607	12.7316	12.9727	12.4823	12.8115	12.7025
Q02353	Ndst1	10.0224	8.68998	9.86514	10.2864	9.35945	10.3101	10.5068	10.0829	10.9739	10.7102
P51907	Slc1a1	10.795	10.9209	9.5381	10.1839	9.38168	10.1708	9.78495	10.5551	9.76943	9.66227
D3ZUZ4	Fam20b	11.8511	NA	10.4454	11.6202	11.517	11.2958	10.5563	11.0196	11.542	10.8569
D3ZDS9	Ifnar1	12.1423	NA	10.7903	11.4464	11.1186	10.9639	11.0269	10.9288	11.1906	11.0147
Q6P6T3	Ifngr1	10.1859	9.20136	10.0262	10.6019	10.2547	10.5035	9.95904	10.2809	10.5416	8.92918
F1LTP8	Cers6	9.77351	9.30527	9.85921	10.4619	9.07185	10.1522	10.6563	10.8469	10.5521	9.70834
Q3KR92	Tpst1	9.30506	8.19747	8.89022	10.9759	10.0218	10.8619	9.62883	11.4885	10.3673	10.5469
Q7TQM3	Fgfrl1	10.447	NA	10.8932	11.4244	11.2702	10.5405	11.3623	11.2989	10.8454	12.0633
P50430	Arsb	11.5864	NA	10.8938	10.4131	10.6023	10.4986	11.6021	11.5372	11.7369	11.2696
G3V8B2;Q11205	St3gal2	9.86232	9.40899	9.3708	9.54404	10.1265	9.81347	10.1859	10.4631	10.4072	10.7498
D4AC85	Qpct	10.9459	9.69075	10.2517	10.1335	9.62453	9.82472	9.85678	9.90286	9.77841	9.81766
A0A0G2K4G1;D3ZQA1	Galnt9	11.0143	9.86793	8.4746	9.4222	8.76924	9.09357	10.5426	10.5522	10.8392	11.2123
G3V6X1	Fbln2	NA	10.0934	11.5898	11.5006	11.2466	11.0998	10.2726	11.2499	11.4102	11.2272
Q75NI5	Cdh15	NA	10.1156	11.0445	10.3152	11.1651	11.4079	11.3352	11.1188	11.8172	11.2984
Q63273	Grik5	9.87927	10.3548	8.77174	9.89796	9.35431	10.1222	9.96379	10.5057	10.2334	10.2779
F1LM84	Nid1	9.23414	9.82958	10.2372	10.7691	11.0124	9.92934	10.6128	9.54319	8.63747	9.52509
G3V828	Cnpy3	12.5014	10.6967	11.1523	11.5813	10.7008	NA	11.3266	10.509	10.4593	10.2064
Q6P6S4	Sil1	10.0681	8.04352	10.2075	10.3276	9.86996	9.45922	10.1663	10.4152	10.2212	10.2303
A0A0G2JT71;G3V9D5;O08680	Epha3	11.3888	11.5464	11.4155	10.723	11.3238	11.0505	10.6798	10.3322	10.2745	NA
A0A0G2K8L7	Cacna2d1	9.70713	8.93748	9.30692	9.52024	10.1784	9.56162	9.3179	11.3563	9.63353	10.9812
P16391	#N/A	NA	NA	11.6603	12.6984	12.224	12.489	12.9207	12.1423	12.3214	12.0151
F1LTF8	Lama4	10.9793	10.8448	11.0608	10.1839	9.84114	9.48344	9.38608	9.36604	8.45976	8.78584
A0A0H2UHM2;Q8CJ44	Slc13a5	8.75786	NA	11.1872	10.5637	11.1007	11.0056	11.065	11.334	11.843	11.4221
A0A0G2JZA7;D3ZZ19	Cemip2	10.7233	10.3274	10.3413	10.1566	9.90129	9.51288	9.30121	9.91675	9.09001	9.00717
B5DEL3	Ttc17	11.2765	9.84234	10.119	10.0338	9.43881	8.96743	9.63927	9.3223	9.44029	9.66578
F1M9Z9	Adam12	8.69284	9.15922	9.82968	10.3309	10.7204	10.266	9.97619	9.65608	9.35126	9.71755
Q5M7T7	Pla2g7	NA	NA	11.961	12.3417	11.9506	12.1624	12.3741	12.4262	12.5208	11.9543
B2GV54	Nceh1	9.71672	NA	10.8836	11.1502	11.0416	9.29492	11.202	10.9166	12.0894	11.3643
D3ZQ74;Q63321	Plod1	9.4542	NA	10.0567	10.2557	11.0491	10.7547	11.069	11.3458	11.4692	12.1483
Q5Y4N8	Adgre1	10.1063	10.5943	10.3953	9.8366	9.84837	9.3294	9.69786	9.12162	9.24687	9.36061
A0A0A0MY13;D4A6L0	Gpr158	NA	7.57275	8.62663	9.62906	10.8633	11.6814	11.9217	12.4561	11.9396	12.5104
A0A0G2KB26;Q5XI43	Mxra8	7.03112	8.79469	9.18454	10.8453	9.9567	10.4306	10.3586	10.6986	10.512	9.16385
Q8K4Y5	Lgi1	NA	NA	11.7387	12.0381	11.5293	12.3094	12.6098	11.9005	12.2843	12.5111
Q5M936	Tor3a	NA	NA	12.0114	12.1599	12.0884	12.1716	11.8119	11.8769	12.3232	12.2394
M0R752	#N/A	7.71454	7.62363	9.53076	10.0168	10.7816	10.8181	10.3387	10.1886	9.84343	9.73784
D4A497	Pcdh11x_predicted	8.93166	10.1057	9.55514	9.09838	9.62514	9.73855	9.23398	9.66978	10.1132	10.3093
D3ZWI0	Cemip	NA	NA	10.8667	11.7332	11.6978	12.1159	12.3433	12.7556	12.5343	12.2788
F1LMM4	Pkdcc	9.12632	8.73511	9.79203	9.41813	9.51591	9.20604	9.82871	10.0087	10.1731	10.4606
Q5XIQ8	Chpf	11.4906	10.3089	11.2693	11.2981	11.162	14.8894	11.2243	NA	14.5205	NA
Q63118	Calcrl	11.044	10.6813	10.2199	9.66305	9.49998	9.21505	9.41894	8.33527	9.08418	8.86904
F1LMY3;Q62656	Ptprz1	11.1739	10.3676	10.4454	10.2685	9.64776	9.4187	9.18244	8.9392	7.88498	8.55092
B1WBY7;B5DEH2	Erlin1	10.3905	9.84299	9.00183	9.95447	8.11092	10.3411	8.96187	10.2752	8.94637	9.94518
Q5DWV1	Cdh20	NA	NA	11.6336	12.2107	11.9139	11.8551	11.3285	12.2257	12.095	12.4783
A0A0G2K7E1;D3ZU82	Mfrp	NA	9.93691	11.4194	11.5669	11.2039	10.3336	9.13832	10.4175	10.6909	10.7846
G3V795;Q9EPZ7	Slco1c1	13.0075	10.8784	10.2418	12.4358	NA	10.0727	10.261	10.0039	8.35177	10.2043
D3ZFQ5	Cdh9	NA	NA	10.5251	11.7502	12.1763	12.5006	12.2324	11.8205	12.2829	12.1139
D4AEM7	Sema5b	12.7286	NA	11.8095	12.4486	11.56	11.8721	12.2294	11.5441	11.0188	NA
F1LMS1;Q07652	Cacna1e	11.7377	NA	11.5486	12.4413	NA	11.9246	12.5041	11.5928	11.6715	11.4967
A0A0A0MXX9;A0A0G2JTQ6;A0A0G2K9S2;O88419	B4galt6	10.2837	9.60241	8.75107	8.77977	8.79149	8.90654	9.6151	9.99152	9.94601	9.99347
P61131	St3gal4	8.36509	8.63348	9.67453	8.99645	9.59026	9.74719	9.72262	10.0632	9.79276	9.86828
D3ZRG1	Tmem131l	11.0352	10.1605	9.59575	10.5183	9.0312	8.83768	8.66719	9.22986	9.0838	8.25235
O88446	Slc22a3	NA	10.9933	12.5044	12.4538	11.9623	11.2687	11.8846	11.8804	11.1664	NA
Q5M7W6	Fam234a	8.54325	9.52503	9.54697	8.80473	9.25244	9.32482	9.35355	10.142	10.6969	8.83932
Q99JB3	Fut9	10.9352	NA	9.21017	11.7399	9.07107	10.4013	10.0946	10.6741	10.8409	10.7426
Q63008	Slc5a5	9.37455	NA	10.4133	10.7382	9.99275	10.2156	11.2061	10.5169	10.4716	10.6027
F2Z3U1;Q9QXQ7	Wnt5a	NA	NA	11.4614	11.6551	11.137	11.2786	11.7518	11.9798	11.9483	12.2101
D3ZB51	Igsf9b	NA	NA	10.177	11.2012	10.6518	11.8341	12.3055	12.7145	12.3328	12.1369
Q5RJQ0	Chst1	9.26173	NA	9.12514	9.21851	10.5552	10.4686	11.1615	11.2011	10.9413	11.3248
Q9JLA3	Uggt1	13.1012	NA	11.8881	11.3229	11.355	NA	11.4126	11.4074	11.4818	11.2746
D3ZQK4	Txndc16	9.75517	8.69118	9.48077	9.63262	8.59179	9.00741	9.21784	9.45067	9.46815	9.6957
F1M9W4	Pcdhgb7	14.1426	13.6433	13.5712	12.6776	13.2507	NA	12.6054	12.9435	NA	NA
F1LQQ7	Scn7a	NA	NA	11.2921	12.2403	11.496	11.4666	11.7423	11.5422	11.7062	11.2822
P0C7W2;Q6AYR4	Tor2a	14.21	13.1122	12.9076	13.1677	12.5529	13.6961	NA	NA	13.1147	NA
Q767I2	Pcdha10	9.17523	9.13313	9.69038	9.08358	9.6684	9.41588	8.97321	9.10541	9.06787	9.20643
Q62765;Q62765-2;Q62765-3;Q62765-4	Nlgn1	NA	13.3361	13.5501	NA	13.2889	13.0138	13.2759	13.1691	12.5841	NA
Q4FZU4	Adamtsl4	NA	7.71319	9.71363	9.57803	10.4413	10.3106	10.4032	10.8335	11.4144	11.6267
Q62640	Grid1	7.94236	8.69892	8.56128	10.0102	9.00986	9.24327	8.87619	11.2122	9.47638	8.6039
Q767I0	Pcdha12	9.43922	8.83017	9.38419	9.22512	9.56444	8.73615	9.49819	8.89862	9.06659	8.85128
A1A5P1	Galnt18	11.0771	NA	NA	10.38	10.8346	9.74575	11.9858	12.23	11.793	12.6995
D3ZEK5	Hs6st2	13.1687	NA	NA	13.3093	NA	12.3523	12.8897	13.01	13.0556	12.8131
D4A2I9	Sorcs3	10.0796	9.65759	10.1082	10.9207	10.0784	10.775	10.3158	9.34342	9.22105	NA
Q53AQ4	Tmub1	10.3924	9.46322	9.87054	9.30488	8.94858	8.71198	8.83541	8.76946	8.02152	8.10392
F1MAN2;Q99N78	Trpc6	NA	10.1506	9.61944	6.85231	9.65922	10.5084	11.0624	11.1315	10.8012	10.6306
D4A7I8	Sumf1	10.6871	NA	10.204	9.9538	8.79447	9.86871	9.67703	10.4453	10.31	10.3646
F1M4J1	LOC100294508	11.7902	NA	10.9255	9.81852	10.2168	8.4738	10.2226	10.0299	9.36114	9.45848
P47752	S1pr2	9.32253	9.27161	8.80196	8.64723	8.45699	8.43399	9.26453	9.24815	8.88212	9.82813
A0A0G2K3H0;F1MAG7	Ptpru	6.92094	NA	9.79591	9.26991	10.4902	11.3023	10.9359	10.3932	10.5769	10.3951
Q2VJ17;Q9QYN8;Q9QYN8-2;Q9QYN8-3;Q9QYN8-4	Hrh3	NA	NA	NA	10.7135	10.9433	12.279	12.6878	13.8887	14.6101	14.8432
D3ZJY8	Shisal1	7.07682	8.22522	8.98063	9.43564	9.05694	9.22159	9.33381	9.68528	9.20646	9.66234
G3V8P1	Pcdhb3	10.196	NA	9.37031	9.94558	9.54755	10.0386	10.2803	9.8556	10.4662	10.1478
A0A0G2KAA8;F1LNR9;F1LQW0	Slc6a2	11.8579	10.6265	10.0905	10.0549	9.09102	9.39467	10.3	NA	8.93576	9.47723
P18910	Npr1	NA	9.46602	10.7348	9.72495	9.62494	9.64979	9.6755	10.0784	10.308	10.3236
O89039	Ackr3	8.96688	8.66265	9.04604	9.35557	8.54827	8.53223	8.85523	9.3841	8.75295	9.46869
Q63634	Npy5r	NA	NA	9.88564	10.8181	11.1635	11.6582	11.4161	11.6183	11.5478	11.1234
Q9EQP5	Prelp	NA	NA	9.25782	11.2203	10.9551	11.4119	11.8731	11.6189	11.9322	10.9058
G3V8N1	Pcdhb22	12.1377	11.1318	11.1425	11.4832	10.8736	10.7504	11.085	10.4024	NA	NA
A0A140TAF7;G3V9D0	Poglut1	13.9438	13.0119	12.8935	12.3388	12.362	12.0448	12.3417	NA	NA	NA
A0A0G2JVB8;Q6UY90	Ptch1	9.11021	9.5569	9.39158	8.49145	9.18977	8.55968	8.01265	8.68255	8.59061	9.22039
A0A0G2K0S6;D3ZGX9	Sema3f	9.93876	NA	9.94166	9.99725	9.64996	10.2088	9.82923	10.0343	10.0825	9.07217
D3ZM70;D3ZWD0	Vstm2a	NA	8.02557	8.51037	10.0466	10.2881	10.8263	10.3158	10.6613	10.323	9.18801
Q6AYF6;Q7TP03	Glt8d1	9.09837	7.86737	8.894	8.47497	8.79704	8.23756	9.16824	8.97856	9.01454	9.58364
B2GUX7	Creg1	8.79413	NA	7.87356	8.44776	9.13961	8.73679	10.7602	11.5128	11.3093	11.3779
A0A0G2K9W7;P98158	Lrp2	NA	8.99658	10.3945	9.88788	10.2715	9.56526	9.56475	9.74613	9.56466	9.7138
F1LN90;Q9QZL2	Chst3	NA	8.21235	10.4713	10.2805	10.226	9.7607	9.61697	9.21221	9.84227	9.96682
Q9JM15	Slc38a1	13.3889	13.5191	13.1824	12.126	10.7646	NA	12.0693	NA	NA	12.5204
D3ZYM4	Mst1r	NA	7.45228	10.5931	9.39845	9.74859	9.92229	9.80428	10.2051	9.60349	10.513
A0A0G2KA46;Q62645;Q62645-2	Grin2d	NA	NA	9.65336	10.4036	10.6564	11.0712	11.2628	11.518	11.52	11.1433
Q6P767	Pttg1ip	10.2195	8.90826	10.8842	11.1816	11.3617	10.907	NA	11.6102	12.1422	NA
A0A0G2K2I2;A0A0G2K6V0;M0R4A5;P37136;P37136-2;P37136-3	Ache	NA	NA	8.43358	10.1603	10.7642	10.9619	11.2687	12.0167	11.6971	11.6037
Q5M843	Ogfod3	10.1739	NA	9.91912	9.71524	10.0083	9.5566	9.85729	8.60089	9.34847	9.72611
D3Z9V8	Tmem25	NA	NA	7.06165	9.40681	10.0515	11.3196	11.9775	12.2624	12.4672	12.1785
D4A105	Tmem63b	11.0737	NA	10.5997	10.7555	10.9413	NA	10.5323	10.7005	11.078	10.7409
B5DFJ7	Tmem9	8.45566	9.05633	9.28467	8.30867	7.99597	8.60604	8.45739	9.5443	8.29094	8.07825
D3ZAV8	Lrrn2	9.89039	NA	9.58054	9.05038	9.41468	8.21887	10.3437	10.0491	9.68729	9.65099
F1M8Z6	Tnfrsf11a	NA	NA	10.9788	11.2172	11.0097	10.6412	10.8726	10.5909	10.4937	9.99547
Q6AXS0	Slc8b1	NA	NA	10.3814	10.6064	10.9053	10.5641	10.7185	10.6866	10.6766	11.1308
E9PSP1	Pltp	NA	NA	10.21	10.6839	10.2451	10.7502	10.3416	10.709	11.1607	11.5383
G3V7V4;Q924C3;Q924C3-2	Enpp1	12.0685	12.3174	12.5969	11.9863	12.2773	12.3742	11.9893	NA	NA	NA
D4A051;Q63258;Q63258-2;Q63258-3	Itga7	7.26726	8.75979	9.08388	8.44951	8.87529	8.3035	8.30087	9.0613	8.56782	8.85353
D4A271	Slc22a15	10.5414	9.39086	9.96327	8.73418	9.60563	NA	10.3822	9.48611	8.1394	9.1068
Q4G063	Creld2	11.2393	10.6929	9.62382	9.6505	9.22715	9.3429	8.50412	9.12723	7.86644	NA
D4AD32;Q9JHL3	Ecel1	9.46213	NA	8.48987	8.75877	8.47218	8.72551	9.84904	10.3457	10.2311	10.7837
D4A0J7	Olfml2b	12.9647	12.0585	12.1979	12.1902	12.4694	10.9209	12.0448	NA	NA	NA
A0A0G2K6H1;P69478	Chst11	10.4161	NA	NA	10.0143	10.5618	10.722	11.2801	10.2736	10.8035	10.7237
Q2M2S1	Tor1b	8.44849	8.6185	8.78725	7.98083	8.66754	8.11068	8.37569	8.39083	8.56674	8.46802
Q6AY47	Ficd	10.5568	NA	8.7647	10.6019	8.42884	8.40393	10.1272	9.25579	8.96613	9.30657
A0A0G2K3A9;D3ZTE7	Adamts2	NA	NA	10.5482	8.88021	9.8254	10.519	11.0509	10.9392	10.9591	11.5418
D4A4M0	Shisa6	9.72545	NA	10.3036	11.4062	11.1382	11.3727	11.4194	10.0228	8.41058	NA
A0A0H2UHI7;Q505J9;Q7TP35	Atad1	10.0142	9.38082	9.88431	9.31147	NA	8.61098	8.89667	9.17414	9.22255	9.16429
Q65Z14	Osmr	10.8516	NA	NA	10.9266	10.2789	9.99965	11.1842	10.0507	10.1612	10.1991
Q9Z143	Sema4f	NA	NA	9.41954	10.8956	10.5075	10.6679	9.28728	10.8817	11.3061	10.5837
F1LWK9	Ntng1	7.44947	7.03127	8.47753	7.24078	8.20215	7.78664	9.40055	9.27258	9.12306	9.39531
A0A096MK89	Adgrv1	11.9164	11.113	11.4535	10.2337	10.2393	8.09736	9.07027	NA	NA	10.6529
Q701R3	St6gal2	11.9633	11.7654	11.9487	11.9764	11.8194	11.1316	11.8985	NA	NA	NA
F1M702	Cdh18	NA	NA	7.43122	9.52592	10.2406	10.0771	10.5413	11.8345	11.1736	11.3333
M0R5Q9;Q9JL55	Gde1	9.7696	NA	9.83361	10.9023	9.89515	NA	10.0549	10.8414	10.8194	9.95357
O54701;O54701-2	Slc24a2	6.63632	7.27187	NA	7.80469	8.02144	8.93851	8.97296	11.06	11.2248	12.008
F1LR67;Q7TNJ2	Abca7	NA	NA	NA	10.6038	11.5598	11.9179	11.7076	11.7884	12.0763	12.2434
Q9EPI9	Kcnh5	NA	11.5529	9.7891	7.1871	NA	10.0613	8.13425	11.3567	11.526	12.2093
P31421	Grm2	9.81626	NA	8.07286	8.71763	8.87171	8.94122	9.24263	9.26278	8.87432	9.7225
A0A0G2JWG1;D4A4J3	Man2a2	8.92844	NA	8.86145	9.2453	7.64626	9.32692	8.54923	9.42545	9.55619	9.89333
D4ADK4	Cachd1	7.8803	8.46088	9.18764	9.50092	9.11084	8.73269	9.0627	9.71164	9.54158	NA
D3ZG74	Frem2	9.02489	9.37051	9.5991	9.88194	8.14473	9.46306	8.58997	9.1743	7.21246	NA
Q5XII0	Epdr1	11.9111	11.0192	11.271	11.9013	10.9717	11.3176	11.7103	NA	NA	NA
D3ZU83	Ergic3	NA	NA	9.44003	10.5204	9.34235	10.548	9.92254	10.3198	10.4709	9.44602
D3ZNY8	Ror2	8.82068	8.39242	8.70796	7.91538	8.29315	7.57026	8.03554	7.75105	6.94058	7.42788
P24053	Nmbr	NA	NA	NA	11.3891	11.6799	11.4594	11.4304	11.9392	10.973	10.5433
Q5NUI3	Cdh19	NA	NA	NA	14.8559	13.5929	13.8927	NA	12.2421	12.2765	12.3756
G3V9M6	Fbn1	NA	8.7212	8.78966	8.82877	9.50185	8.19337	8.24672	8.18258	8.73962	8.8908
F1M3X2;M0RCY3	Nkain2	NA	NA	9.47748	10.5821	10.5744	9.36054	9.54504	10.2994	9.09969	9.04523
A0A0G2JYG7;G3V6L5;O08617;O08617-2	Ptprr	NA	NA	7.91126	10.3366	9.53474	9.89193	10.5248	10.092	9.25654	10.2056
G3V6E7;P50609	Fmod	NA	NA	7.54548	9.21118	9.55102	9.6204	9.40084	10.896	10.8211	10.7048
D3ZD62	Ndst2	10.2914	NA	NA	11.0675	NA	11.2425	10.7382	11.2976	11.3038	11.2078
A2IBE2	Ca12	9.46479	NA	NA	8.14631	8.1355	8.77875	8.68471	10.0352	13.2674	10.3436
A0A096MIU6;A0A0G2K9R6;A3RLA8;B0K007;M0R4F7;M0RCJ0;P27645;P27645-2;Q63203	LOC103694908	9.05945	8.76436	NA	9.26641	7.79796	7.93596	8.93443	7.97863	8.99033	8.06928
O35370	Thbd	8.28526	NA	9.60509	10.2675	8.97849	8.77555	7.86004	8.70054	6.81712	7.45161
A0A0G2K229;E9PT70	Adamts10	NA	NA	7.96125	9.00125	9.46841	9.73761	9.69091	10.1638	9.89034	10.2
A0A1W2Q621;A0A1W2Q6M9	#N/A	NA	NA	9.04421	9.75582	9.44965	9.49832	9.14441	10.231	9.52309	9.12598
P16177	Tacr3	NA	NA	9.45854	9.41806	NA	10.0304	11.2238	9.91605	12.3437	13.2602
Q7M730	Scn4b	NA	NA	NA	8.18344	9.67544	10.1565	11.2104	11.5676	12.0683	12.3507
D4AAD6	Neto1	NA	NA	10.4271	11.1598	10.9602	11.2263	11.1956	11.5988	NA	8.45119
A0A0G2K0I0;F1M4U7	Ano4	NA	NA	7.88992	8.2474	8.91397	9.11505	9.16055	10.9593	9.65937	11.0246
Q9JKA8	Hcn3	NA	NA	7.94204	8.54771	9.19283	9.01198	10.1892	9.6887	10.1177	9.87521
A0A0G2JUT7	B3glct	13.6728	NA	12.739	12.0573	12.5593	NA	11.952	NA	11.2013	NA
Q5PPG2;Q9R0J8	Lgmn	NA	NA	8.50854	9.40793	8.77417	8.5153	8.8015	10.6416	9.46444	10.0411
A0A0G2K0Q8;A0A0G2K518;D3ZEV8	Susd2	NA	NA	NA	10.4547	NA	12.2038	12.6286	12.679	12.4658	13.3888
A5HKJ1	Kcne5	NA	13.6309	12.3933	NA	11.9932	10.7055	NA	12.0181	12.8943	NA
P19490;P19490-2	Gria1	NA	NA	NA	9.77714	10.909	10.7853	10.4307	10.7035	11.5334	8.84496
Q6AYC1	Tnfsf12	NA	NA	8.3253	8.71654	9.07066	8.39839	9.54704	9.34283	8.83005	10.6208
F1LXN4	Pcdh15	9.62512	10.1123	9.76238	9.60943	8.70981	NA	8.81972	NA	7.73234	8.47572
A0A0G2K994;D3ZBX7	Vsig10	8.49565	NA	8.7523	9.40404	9.15604	9.29634	8.78676	9.69964	NA	9.14675
A0A0G2K199;Q9R1J8	P3h1	NA	NA	8.05468	9.4252	9.05623	9.4046	9.51637	9.5684	8.63549	9.03813
Q91XT9	Asah2	NA	NA	NA	7.89594	10.6081	9.96598	10.1723	11.0089	11.0342	11.3925
A0A0H2UHS7;P12001	Rpl18	NA	10.8236	7.494	10.6441	NA	9.89673	10.2316	11.0665	NA	11.8833
E9PU23;P97607	Jag2	11.3988	10.4073	10.8297	9.83647	9.83999	9.85836	9.49968	NA	NA	NA
D4A468	Emid1	NA	NA	9.0262	9.3082	9.44003	8.65653	8.94383	8.65529	8.92709	8.59404
D4A4S5	Folr2	6.32783	7.90922	7.62515	7.06788	7.68686	7.1318	5.65785	7.4981	7.25368	7.26796
B2GVB5;Q9Z2N5	Nxph3	8.39477	NA	8.34326	8.37538	9.84138	9.73814	NA	12.9793	13.405	NA
A0A0B4J2J1;A0A0G2K8U8	Fcgr3a	10.7792	10.6136	10.1443	10.4339	9.91082	NA	9.38534	9.57678	NA	NA
A0A0G2K7J5;D3ZTD8	Sema5a	8.22739	9.21506	NA	9.74622	9.40276	9.50139	8.4103	8.11286	NA	8.18868
A0A1W2Q6C2;D4A6U1	Adam11	NA	NA	NA	12.5209	11.4443	12.1373	11.9187	11.0545	11.6876	NA
A0A0G2JXF7;O35531	Cd86	9.72199	9.36934	8.66986	NA	7.75467	NA	7.55011	9.25929	9.15489	8.76596
Q8K1M7	Brinp3	NA	NA	8.82015	7.77676	9.03469	8.57447	9.08506	9.01621	9.54694	7.74844
Q5BJN9	Rprm	11.081	11.0841	9.27458	10.589	9.60671	NA	8.6352	8.68864	NA	NA
G3V903;P49002	Bmp3	NA	NA	10.3129	10.5335	11.8836	12.719	11.0816	NA	12.3029	NA
F1M652	Fcrl2	9.92582	12.2845	12.0254	11.3899	11.7374	NA	11.2071	NA	NA	NA
O55158	Tspan8	12.3888	NA	15.4494	13.2523	NA	12.7312	14.1555	NA	NA	NA
D3ZQX9	Pcdhga6	11.334	NA	12.6012	11.2723	NA	10.4507	11.4408	10.1523	NA	NA
Q62634;Q62634-2	Slc17a7	8.37154	7.48478	NA	8.59776	NA	NA	10.6353	10.7899	10.4333	10.9376
B1WC79;D3ZW62	Thsd1	NA	NA	NA	10.9262	10.9097	11.2568	11.4366	11.1234	11.1014	NA
Q811X3	Ca11	NA	NA	9.22899	10.9656	NA	9.63293	8.88325	7.81832	9.19274	10.6631
D3ZTG3	Fam171b	7.48788	NA	6.47582	7.30588	8.50872	9.27119	8.72621	9.22143	9.13353	NA
O35793	Grem1	NA	NA	NA	6.60963	7.54945	8.97707	8.83839	10.7528	10.9932	11.9804
F1LTM4	Mfsd4b	9.79556	10.868	NA	10.2274	NA	10.9803	11.6524	11.5705	NA	NA
A0A0G2JWK0;M0RCF3	Itgb3	10.7903	8.84905	9.93892	9.24923	9.20733	8.3194	8.29088	NA	NA	NA
B1PLB1;B1PLB2	Cd34	NA	NA	NA	NA	13.23	12.7307	11.9066	12.6538	12.807	NA
D4A6D8	Lrrtm1	NA	NA	7.51723	9.37106	8.15592	10.7661	7.89088	10.0008	9.41366	NA
P48303	S1pr1	NA	NA	9.17074	9.60064	8.24154	NA	9.44372	8.8635	8.60082	8.94872
G3V837;Q63493	Cd1d1	NA	NA	NA	13.4364	12.9843	NA	12.4405	11.8946	NA	12.0765
F1LRZ0	Alk	NA	NA	NA	10.7261	10.266	10.6837	10.7818	10.5904	9.32032	NA
Q9EPF2;Q9EPF2-2	Mcam	6.813	NA	7.88492	8.54716	8.12886	8.31058	8.07688	7.92044	6.41237	NA
Q07008	Notch1	12.4857	12.2776	12.0292	12.7252	NA	NA	12.2982	NA	NA	NA
A0A0G2K2Y3;Q4KMA8;Q9JJ22;Q9JJ22-2	Erap1	NA	NA	9.58943	10.168	11.2327	NA	10.9896	9.46046	NA	9.59329
D4A0A3	Pamr1	NA	NA	NA	NA	9.35065	10.0439	9.66252	10.3036	11.1857	10.4099
A0A0G2JWS3;Q0KL00	Piezo1	9.5273	NA	NA	9.87033	10.0067	10.2549	10.445	NA	NA	10.215
A0A0G2K6Y2;A0A0G2K914;P04774	Scn1a	NA	NA	NA	NA	NA	11.4686	11.5228	11.9916	12.2723	12.8681
A0A0G2KBA2;P13265	Gpc3	NA	NA	NA	9.70793	8.06466	6.67558	9.32205	9.64021	7.93295	7.29774
F1LMB1;Q0V8T4;Q0V8T5;Q0V8T6	Cntnap5b	NA	NA	NA	14.1433	14.7732	15.5884	NA	14.0659	NA	NA
G3V7H2;M0R8T0;O35217	Minpp1	12.2934	11.0293	NA	11.8499	12.3662	10.3811	NA	NA	NA	NA
F1M5G8	Tmem131	10.656	9.83244	NA	9.47466	NA	9.45174	9.21624	NA	8.80448	NA
Q9QYW5	Emp3	12.1063	NA	11.1661	11.324	NA	NA	12.1769	NA	10.3664	NA
P25122;P25122-2	Kcnc1	NA	NA	NA	NA	7.9334	8.89611	9.74554	10.0398	10.3265	9.9919
P83748	Prss30	NA	NA	NA	8.62307	NA	8.8725	8.82281	10.0371	9.78529	9.45001
P25095	Agtr1	10.9854	NA	10.6382	11.1376	NA	11.21	10.7445	NA	NA	NA
D4AB25	Fjx1	NA	NA	NA	10.3509	NA	11.9555	10.5577	10.8467	10.5186	NA
A0A0G2JWB6	Pxdn	6.40685	NA	6.162	5.62567	7.5744	4.67051	7.51579	NA	7.16888	7.05794
Q5M7U7	Vstm5	NA	NA	7.80919	8.71041	8.19106	9.45758	8.57993	9.01334	NA	NA
Q9Z2H4	Lgr4	NA	NA	NA	12.7934	NA	NA	12.794	12.4874	13.1252	NA
P26644;Q5I0M1	Apoh	11.4809	11.0256	NA	8.74834	7.16951	NA	NA	NA	11.9011	NA
Q6MG70	Neu1	6.92515	NA	NA	7.91269	8.17945	NA	9.11179	9.20532	8.67733	NA
D4A4P8	Ttyh2	13.1719	NA	12.4836	12.4669	NA	NA	NA	11.0636	NA	NA
D4A062	Slitrk3	NA	NA	NA	9.25625	NA	9.79897	10.0179	9.20293	10.5242	NA
D3ZMS3	Matn4	11.9766	12.3201	12.3533	11.6967	NA	NA	NA	NA	NA	NA
P61943;Q569D2	St3gal6	7.42553	NA	NA	6.74017	6.84169	6.7173	6.26479	5.64874	6.11966	NA
B5DEY9	Csgalnact1	NA	NA	11.3008	9.91477	NA	NA	12.0125	NA	NA	12.4234
D3ZIM0	Il17rc	NA	NA	NA	10.5962	10.9708	11.2633	NA	NA	11.7235	NA
D3ZAA3;Q00918	Ltbp1	NA	11.2498	11.0294	NA	11.3109	NA	10.6519	NA	NA	NA
A0A0H2UHC1;P47971	Nptx1	NA	NA	NA	NA	6.62945	7.0753	5.80981	7.9005	8.38942	7.98841
A0A0G2JW25;D4A237	Slc2a9	NA	NA	12.8456	10.4786	NA	NA	10.0958	NA	10.0919	NA
D3ZCS2	C1qtnf2	NA	NA	NA	5.95064	5.90266	6.26965	5.73717	6.10368	6.91919	6.60561
O35263	Pafah1b3	11.3473	NA	NA	11.0341	NA	11.0222	9.52545	NA	NA	NA
D3Z9H2	Hapln4	NA	NA	NA	NA	NA	NA	6.55369	11.1774	11.5861	12.3195
Q9QZH0	Fzd4	NA	NA	NA	8.41827	NA	NA	7.99159	7.99685	8.53406	8.6076
F1LQ00	Col5a2	10.1744	10.0108	10.8609	10.1559	NA	NA	NA	NA	NA	NA
D4A409	Lama1	9.65817	NA	10.796	10.2576	NA	NA	10.3138	NA	NA	NA
F1LNB4;Q63415	Pcsk6	NA	NA	NA	10.4027	NA	9.75403	10.2828	9.84991	NA	NA
D3ZJ81	Fstl4	NA	NA	7.14362	NA	5.88982	7.69555	8.29769	NA	9.59591	NA
A0A0G2K757;P25235	Rpn2	14.023	NA	NA	12.6101	NA	NA	11.8451	NA	NA	NA
Q63315;Q63315-2	Cdh22	9.00357	NA	NA	9.88156	NA	NA	9.76028	9.42313	NA	NA
Q76GL9	Slc1a4	NA	NA	NA	14.1378	NA	13.5669	NA	NA	NA	10.1401
D3ZLH5	Plxnb3	NA	NA	12.6172	11.8335	NA	NA	NA	12.9443	NA	NA
Q9QYC6	Gpr37	NA	NA	12.1826	13.1168	NA	NA	11.7784	NA	NA	NA
F1LMP7;G3V8V1;P23785	Grn	7.54895	NA	NA	6.18843	6.44955	4.99322	4.6968	NA	7.00189	NA
G3V6Q2;Q10836	Trhde	NA	NA	NA	NA	NA	8.5963	9.13847	NA	9.15708	9.5668
A0A1B0GWR8;B0BNF3;P01283	Vip	NA	NA	NA	NA	NA	NA	11.5192	NA	10.8465	11.6146
Q3B7D3	Tctn2	NA	NA	NA	7.08169	NA	8.43812	NA	8.72784	8.00073	NA
B5DFJ0	Slc7a4	NA	NA	NA	6.86935	NA	8.17321	NA	7.96623	NA	7.65541
G3V9P3	Vsir	NA	NA	NA	5.80515	6.80877	NA	NA	6.25303	NA	7.58896
A0A0G2K1Q8	Abca3	NA	NA	NA	7.05969	NA	8.90507	8.38956	NA	NA	NA
Q63257;Q63257-2	Il4r	NA	NA	NA	NA	NA	NA	12.1061	11.9636	NA	NA
M0RAS4	Igsf21	NA	NA	NA	13.1419	NA	NA	10.7873	NA	NA	NA
Q6AXU6	JPT1	11.6453	12.1564	NA	NA	NA	NA	NA	NA	NA	NA
A0A0H2UHL9;Q07266;Q07266-2	Dbn1	NA	NA	NA	NA	NA	12.4212	11.1219	NA	NA	NA
A0A0G2JTN7;F1M4Q9	Ntn4	NA	NA	NA	10.9846	NA	NA	NA	NA	12.1854	NA
Q4V8N6;Q99N01	Slco4a1	10.7487	NA	9.92271	NA	NA	NA	NA	NA	NA	NA
F1LXC7	LOC100362814	NA	NA	NA	10.3258	NA	10.3441	NA	NA	NA	NA
A0A0G2K470	Itga2	NA	10.3987	9.88496	NA	NA	NA	NA	NA	NA	NA
A0A0G2K1Q5;O54898;Q9WUB8	Cacna1g	NA	NA	NA	NA	8.52845	9.60524	NA	NA	NA	NA
D4ADJ8	Tmem26	NA	NA	NA	8.90841	NA	NA	NA	NA	NA	NA

## Sheet: SampleQuantification
Cell surface abundance values of autoCSC quantified N-glycoproteins during development in cortical cultures (log2-transformed).
Protein Group	GeneName	DIV02_1	DIV02_2	DIV02_3	DIV04_1	DIV04_2	DIV06_1	DIV06_2	DIV06_3	DIV08_1	DIV08_2	DIV08_3	DIV10_1	DIV10_2	DIV10_3	DIV12_1	DIV12_2	DIV12_3	DIV14_1	DIV14_2	DIV14_3	DIV16_1	DIV16_2	DIV16_3	DIV18_1	DIV18_2	DIV18_3	DIV20_1	DIV20_2	DIV20_3
P31596;P31596-2	Slc1a2	16.6686	16.3234	16.4227	19.077	19.0682	20.9597	20.7392	21.0284	21.4756	21.5692	21.5824	22.1372	21.7574	22.1201	22.4662	22.1335	22.114	22.1517	22.5229	22.4808	22.9441	22.8043	23.0987	23.6533	23.3419	23.2589	23.6349	23.4018	23.3935
D3ZGI9;F1LNP4;Q63633;Q63633-2	Slc12a5	16.9572	17.1499	16.7004	16.6938	16.6347	17.8784	18.1986	18.0267	18.8639	19.8348	19.2713	19.5307	19.791	19.7541	20.4752	20.3411	20.3061	20.6396	20.6658	20.5869	20.756	20.7474	20.6258	19.8091	20.6527	20.583	21.1535	20.4629	20.7199
P01830	Thy1	15.1271	15.1401	15.2229	15.6007	15.4563	17.0444	17.5486	17.3303	18.0723	19.4162	18.379	19.2815	20.2998	19.5559	20.4141	20.1359	19.9708	20.2572	20.7776	20.5327	20.9414	20.6381	20.5879	21.9104	20.7492	20.6484	20.7431	21.0999	20.6175
A0A0G2JZB8;E9PSV8;Q9JJK1	Gpm6b	17.8142	18.1176	17.7259	18.5606	18.5862	18.927	18.9378	19.2258	18.9545	18.2016	18.2891	19.3626	19.5812	19.5676	19.8498	19.3776	19.4082	18.3775	19.0849	19.231	19.8013	19.7459	19.9847	18.8878	19.4874	19.3734	19.2277	19.1316	19.0053
A0A0G2JSJ3;A0A0G2JVB0;A0A0G2JX37;Q07647	Slc2a3	17.3275	17.7458	17.3241	17.2634	16.8145	16.9289	17.4654	18.1914	18.5489	18.2609	18.4154	18.5329	19.0086	18.5484	19.6029	19.3583	19.1052	19.4032	20.2892	19.8942	20.8667	20.6752	20.7093	18.8094	20.3185	20.0264	20.3039	20.1191	20.122
A0A0G2JUT1;Q6AYP5;Q6AYP5-2	Cadm1	17.5918	17.2715	17.4742	17.7368	17.5001	18.162	18.4727	18.1939	17.5991	18.9993	17.6567	18.5892	18.9237	18.7286	18.9263	18.9114	18.8866	18.6481	18.6393	18.7537	18.1492	18.3022	18.3545	18.752	18.42	18.4613	18.6031	18.197	18.4412
A0A0G2K7E5;D3ZKP9;P54290;Q9ERS3	Cacna2d1	16.6832	16.8463	16.9755	17.2206	17.3271	17.4177	17.5278	17.964	16.9138	18.3823	17.5611	17.7611	18.9186	18.1562	17.8065	18.4155	18.3504	17.2297	18.4159	18.4662	18.981	18.4661	18.2615	19.9091	18.1444	17.4328	18.0631	17.9477	18.1393
A0A0G2KA95;D3ZPC4	L1cam	17.3654	17.1646	17.6294	17.073	16.8818	17.6907	18.533	17.9701	18.1518	19.0238	18.3598	14.56	19.2053	18.7248	18.7327	18.9259	18.879	18.9156	18.8184	18.8416	18.4062	12.8793	18.1157	18.7552	18.3039	18.3322	18.1297	17.0319	18.0926
F1M7K7;Q8VHW5	Cacng8	15.4533	15.1984	15.175	16.3992	16.257	17.0675	17.1204	16.9623	17.4036	17.4128	17.5991	18.1162	17.6487	17.9459	18.7661	18.5189	18.4707	18.2105	18.7515	18.4633	18.9355	18.9868	19.082	18.2425	18.7049	18.3683	18.9662	18.7617	18.7183
A0A0G2JSU1;A0A0G2KAS7;G3V846;P24942;P24942-2	Slc1a3	18.229	16.9059	15.6289	18.053	18.051	14.1583	17.8103	18.7836	17.38	15.6713	18.2576	18.9141	18.9934	14.2959	17.1188	17.9543	14.1418	18.4989	18.4123	18.5502	18.0618	17.7775	18.06	17.9634	18.9496	19.0846	18.2504	18.7257	18.434
A0A0G2JY48;F1MAJ0	Ephb2	17.8343	17.5183	17.7031	17.7086	17.4239	17.451	17.8204	17.7883	17.9012	18.8039	18.1173	17.4706	18.8942	18.1659	17.9098	17.9365	17.9517	17.4536	17.8031	17.0934	17.5906	17.2276	17.2487	17.9043	16.8526	16.7151	16.8745	16.5823	16.8603
P07340	Atp1b1	15.5772	15.4515	15.3359	16.0122	16.0858	15.7997	15.809	16.8073	16.9924	17.3849	16.9448	17.4031	17.8899	17.0823	18.7361	17.7894	17.7312	17.4925	18.3993	18.1264	19.1687	19.098	19.1856	20.4205	18.5718	16.5808	18.4296	19.0587	18.121
Q02563	Sv2a	16.5332	16.769	16.6298	16.6613	16.4327	16.5171	16.357	16.4782	16.5737	15.4924	16.6233	16.6264	16.2596	16.3834	17.1854	16.6688	16.2738	17.7807	18.6106	18.5012	19.3644	19.3718	19.1335	18.6457	18.5608	18.3072	18.4025	18.7097	17.9307
G3V928	Lrp1	15.8911	16.437	16.5629	17.138	17.1444	16.9395	17.4142	17.3694	17.7398	17.249	17.6694	17.5636	17.2336	17.4909	17.5199	17.4189	17.6408	18.0734	17.502	17.5288	17.2948	17.8699	17.7812	15.9661	17.7288	17.863	17.7931	17.0733	17.4867
P26453;P26453-2	Bsg	15.5707	15.9468	16.2359	16.1649	16.1853	16.4975	16.7882	16.959	17.3463	17.1634	17.4831	17.3577	17.8198	17.4525	17.0509	17.5822	17.5343	17.7485	18.492	17.8832	17.7117	17.6121	17.4272	18.299	18.0938	18.097	17.6565	17.4312	17.4206
P55159	Pon1	16.2417	16.4951	16.6883	16.1224	16.4403	17.0729	16.9641	17.0771	17.0034	16.5849	17.3272	17.3804	16.2154	17.2548	17.6957	17.0698	17.1585	17.0409	17.5032	17.4435	17.4568	18.0511	18.1414	16.6745	18.1717	17.9443	18.7596	18.635	18.3262
G3V8R2;P55067	Ncan	16.7697	16.7342	16.9813	16.7038	17.0586	17.3753	17.2888	17.1767	17.5043	16.8951	17.1278	17.3067	16.2433	16.9836	16.934	17.1139	17.1566	17.3596	17.2504	17.2308	17.3105	17.7575	17.4601	17.4707	17.7141	17.8343	17.7382	17.8042	17.7385
D3ZUD8	Tm9sf3	16.4119	16.8206	16.7152	16.7971	16.4798	17.2665	17.2017	17.2682	16.8227	16.916	17.1767	17.4001	16.9897	17.3055	16.4221	17.1776	16.8906	16.8191	17.451	17.0149	17.1043	17.1663	17.246	17.1091	17.3451	16.8259	18.031	17.9566	17.899
Q63632	Slc12a4	14.8178	14.7344	14.9032	16.0974	16.0613	16.8143	16.5171	17.3243	17.3069	16.8415	17.4395	17.537	16.9588	17.5639	17.7933	17.4185	17.2846	17.2131	17.6053	17.4017	17.8027	18.1945	18.0762	16.4801	17.6682	17.6487	18.1552	17.892	17.7289
A0A0G2K5X6;Q63604;Q63604-2;Q63604-3	Ntrk2	16.0623	16.5685	16.2198	16.9834	16.5934	17.2221	17.0845	17.6277	17.4419	16.7449	17.1958	17.6505	17.2282	17.3972	17.3379	16.7454	16.8774	16.6143	17.3803	17.3998	17.1149	17.6871	17.342	16.9371	17.0041	17.1998	17.3155	17.1928	17.0225
P27615	Scarb2	16.8147	16.9305	17.0658	16.6382	16.619	17.4514	17.0221	17.1118	16.9248	16.5537	17.2448	17.0905	16.49	16.9858	17.372	16.5759	16.6726	16.8887	17.3047	17.0033	17.5774	17.7662	17.5085	17.0001	17.1714	17.2336	17.5954	17.2029	17.3048
A0A0G2K7P9;A0A0G2K7R3;F1M8G9	Ncam2	15.9524	15.5383	15.5662	16.068	15.6815	16.2146	16.2683	16.3322	16.9876	16.5605	16.9412	17.127	17.6557	16.9901	17.6977	17.0372	17.1536	17.4366	17.5792	17.4157	17.7041	17.7376	17.6494	17.9146	17.3476	17.0655	17.0049	16.8992	16.8875
M0R9L2;Q08406	Cntfr	16.002	15.8662	15.8503	16.4246	16.3787	16.5265	16.633	16.7295	16.9029	16.804	16.7662	17.0826	17.2605	17.1612	16.5153	17.4024	17.2042	17.1352	17.4235	17.4446	16.7245	16.5723	17.3537	17.1077	17.4659	17.3812	17.1856	17.3059	17.4106
Q5I0E7	Tmed9	16.7053	17.0204	17.225	16.7712	16.901	16.95	16.8717	17.0715	16.3572	15.8946	16.5632	16.8217	16.0212	16.6235	16.6009	16.625	16.4852	16.6372	17.1903	17.2799	17.2385	17.5015	17.4506	16.3423	17.3161	17.0045	16.9937	17.2027	16.9664
A0A0G2JSH6;Q9WUD2	Trpv2	16.7885	16.3025	15.9656	16.6325	16.5526	16.3126	16.6594	16.8326	17.5057	17.4878	17.1568	16.6148	17.4992	17.0093	17.378	17.4521	16.9724	17.3882	16.8764	16.9564	16.9662	16.3739	16.6784	17.6827	17.0709	15.9334	16.4958	16.3909	16.6302
D4A994	Emc1	17.199	17.4306	17.3193	16.4349	16.704	16.6398	16.985	16.8278	16.6852	15.9836	16.6962	16.7443	15.6477	17.0143	16.4445	16.3643	16.3147	16.9195	16.3329	16.8203	16.7334	17.2459	16.859	16.4812	16.9261	16.9829	17.5252	17.7226	17.1861
A0A0G2K2S2;P11167	Slc2a1	15.9716	15.7944	16.1559	16.0605	16.1736	16.3495	17.0307	17.0263	17.1395	17.1524	17.3588	16.6745	16.5479	16.8618	17.2631	15.9925	16.6772	17.1309	16.6962	16.8882	17.0246	16.6467	17.0141	17.7478	17.2008	16.9796	17.0438	17.0549	17.0098
Q99ML5	Pcyox1	17.2042	17.5997	17.4556	16.7377	16.8551	16.8538	16.7801	16.9153	16.1636	15.756	16.3681	16.534	15.5016	16.5573	16.1369	15.8535	16.0814	16.3659	16.7147	16.7692	16.8522	17.2879	16.9302	16.5849	16.741	16.9966	16.9852	17.0623	16.9808
Q63198	Cntn1	15.7345	15.3287	15.3873	15.6786	15.0513	15.8732	16.5771	16.0869	16.9598	17.2053	16.6358	16.775	17.7831	17.0623	17.2076	16.9688	16.8743	17.0748	16.9944	16.6292	16.9408	16.9281	16.6447	17.4506	16.8944	16.5582	16.9968	16.8464	17.0253
O35112	Alcam	16.6088	15.7249	15.9175	16.5157	16.4329	16.3431	16.455	16.6298	16.6869	16.8096	16.8992	16.673	17.0898	16.9749	16.4488	16.763	16.6624	16.5713	16.6572	16.5501	17.0566	16.7911	16.9326	17.2627	16.6502	16.499	16.5217	15.781	16.3327
Q9QZG1	Slc22a23	15.4514	15.2913	15.7699	16.0838	16.1092	16.1867	16.2762	16.614	16.5278	16.8494	16.7978	16.6434	16.6257	16.6841	16.8562	16.6343	16.6096	16.7957	16.7543	17.0897	16.5911	16.8935	17.1408	16.9544	16.834	16.4589	16.9262	17.0251	16.7138
A0A0G2K0T2;P28648	Cd63	15.3373	15.0158	15.5827	15.3222	15.2525	16.7231	16.7064	16.7733	16.4587	16.9513	17.1916	16.6273	16.1058	16.7143	16.8182	16.6148	16.7097	16.7975	16.8036	16.9168	15.1463	16.5902	16.4077	14.0998	16.8135	16.7031	16.8903	16.7181	16.7462
M0RC17	Chl1	15.7337	15.4145	15.4495	15.4877	15.5641	16.1914	16.563	16.4117	16.6789	17.0953	16.6791	16.7498	17.1846	17.1824	16.3636	16.9719	16.7931	16.361	16.3724	16.3834	15.7781	15.998	16.2127	15.8065	16.0359	15.7296	15.9468	15.9909	15.6299
P97546;P97546-1;P97546-3	Nptn	15.5096	15.3425	15.6303	15.2904	15.6828	15.7352	15.5659	15.8237	15.7579	16.5843	15.8237	16.5679	17.1473	16.0728	16.6137	16.0615	16.7794	16.5768	16.7141	16.0694	16.7962	16.8548	16.8433	16.7663	16.4641	16.1608	16.1097	16.2849	15.9928
A0A0G2K3I1;P30823;P70608	Slc7a1	16.6185	16.7662	16.7635	16.4172	16.7223	16.4883	15.9118	16.5505	16.4747	15.6718	16.2799	16.0573	15.6204	16.1801	16.0061	15.8071	15.883	15.8466	15.8589	15.9937	16.2844	16.3426	16.5263	15.3907	16.0088	15.987	16.0273	16.1565	16.1724
F1LQ87;Q02294	Cacna1b	15.7199	15.4965	15.6409	15.291	15.2169	15.7412	15.9148	15.6072	16.5457	16.5937	16.6257	16.1489	16.7825	16.3054	16.3581	16.5431	16.7191	17.2133	16.622	16.6153	16.3935	16.2044	14.9274	16.5218	16.2826	15.9594	16.2789	15.8853	16.359
F1LTJ5	#N/A	14.9248	14.8282	15.2592	15.4432	16.2035	17.1582	16.5202	16.8619	16.5406	15.9485	16.7762	16.4919	15.4372	17.0139	16.1041	16.3246	16.512	16.319	16.2212	16.4274	15.9554	16.6625	16.6714	14.598	16.3261	16.2564	16.1678	16.2067	16.1327
P31647	Slc6a11	15.2113	14.9219	13.2721	16.4077	15.8329	15.5292	15.7684	16.7936	18.3886	15.836	17.4565	16.5169	16.4162	16.2182	17.0772	16.3889	15.5082	16.7668	15.9723	16.5569	16.3259	16.4966	16.8844	15.9119	16.4475	15.8057	15.7127	16.2995	15.4596
F1LNP8	Nectin1	15.3546	14.9891	15.0775	15.2302	14.9434	15.3511	15.8315	15.7308	16.3144	17.0659	16.3517	16.3352	17.4515	16.5636	17.0004	16.913	16.8701	16.38	16.4024	16.3079	16.7126	16.0738	16.1883	17.6552	16.0308	15.5332	15.9235	15.1666	15.701
B4F795	Slc44a2	15.3433	15.3075	15.2583	15.4568	15.214	16.0967	15.9559	16.1276	16.13	16.382	16.5551	16.2114	15.9052	16.3173	15.878	16.0306	16.2618	15.9633	16.2682	16.409	16.6236	16.2234	16.2573	16.4984	16.3706	16.33	16.7766	16.257	16.5689
G3V803;Q9Z1Y3	Cdh2	16.2204	16.1011	15.9061	16.124	16.046	16.1377	16.6502	16.4848	16.2729	16.014	16.1234	16.1798	16.0904	16.2093	15.936	15.9637	15.8606	15.5221	16.4026	16.2977	15.7287	15.9683	15.799	15.9542	16.2032	15.6356	15.7474	16.0586	15.8032
G3V6I2;P21932	Adcy3	15.0306	14.8755	15.0085	15.2091	15.0809	14.8507	15.1473	15.5494	15.8108	16.2504	16.0147	15.6044	16.3901	15.9064	16.4116	16.4966	16.242	16.0357	16.5048	16.2269	16.9439	16.6801	16.7147	17.1632	16.3439	15.7713	16.4569	16.2677	16.2221
M0R5U4	Adcy9	14.3597	13.806	13.9423	14.1763	14.253	14.6485	14.5678	14.9532	14.9831	15.9197	15.3936	15.7021	16.2773	15.5993	16.232	16.7389	16.1362	16.3884	17.0249	16.8215	17.6061	17.0892	17.0966	18.3764	16.9987	16.5177	17.2545	17.3399	16.808
Q63617;Q6P136	Hyou1	16.7023	17.0497	17.1335	16.268	16.3636	16.1925	16.2067	16.3485	15.6446	15.3146	15.7908	15.602	14.6993	15.6107	15.1091	15.0559	15.4427	15.7809	16.0686	16.0406	15.8287	16.3016	16.1794	15.5773	15.9018	16.1394	16.0025	16.2896	16.0423
B2GUV4;O70594	Slc22a5	14.459	14.1829	14.2259	15.4756	15.3456	16.2865	16.2696	15.9754	16.8753	15.9093	16.2915	16.2369	15.4342	16.2493	16.3051	15.7775	16.001	16.4928	15.7507	15.9629	15.7345	16.3346	16.5888	15.048	16.5738	16.7878	16.7096	16.3687	16.7405
G3V6G1	Jchain	17.9393	18.1306	18.0417	17.336	17.1504	16.973	16.5154	17.1369	16.5933	15.8297	16.482	16.0101	15.0339	16.1153	15.3059	15.3428	15.3506	14.8391	15.213	15.0064	14.8114	15.2554	15.577	13.5804	15.1349	15.4586	14.7493	14.7554	14.7494
D3Z9N6;D3ZFC3;D4A8Y6;Q9ERB4;Q9ERB4-2;Q9ERB4-3	Vcan	17.0798	17.0786	17.2931	16.779	16.9288	16.7696	16.681	16.518	16.4608	15.8921	16.4543	15.9211	15.6185	15.9198	14.9365	15.5059	15.5228	16.0486	15.0823	15.3663	14.9001	15.0809	15.258	14.9715	15.2849	15.2756	15.16	14.9342	15.2317
O35276	Nrp2	15.188	15.2965	15.1813	15.4706	15.3344	15.8141	15.7881	16.4211	16.6052	15.4112	16.7156	15.975	15.2758	16.1555	16.4478	15.8591	15.7836	15.8042	15.9684	15.7408	16.2854	16.4952	16.6553	14.9669	16.0938	15.9495	15.8238	15.5372	15.6773
D4A6P1	Sez6l2	16.7273	16.6636	16.867	16.0962	16.0985	15.6857	15.6912	15.8313	15.9174	15.302	15.9645	15.4643	15.3198	15.6866	15.6288	15.4033	15.4379	16.0466	15.8692	15.6185	15.8648	15.8202	15.6226	15.386	15.6989	15.4751	16.0088	15.642	15.9253
F1M7N2	Entpd2	13.7538	13.4997	13.641	14.8797	14.9882	17.0624	17.1565	17.1201	16.9958	16.8594	17.4541	16.7989	15.5355	16.2061	15.8844	15.8102	15.5482	15.9576	16.0775	15.9422	15.4707	15.9948	15.78	15.9587	15.6872	15.7432	15.4704	15.4095	15.5247
Q68FV0;R9PXT5	Tmem178a	12.4796	12.8925	13.7234	14.4217	14.2519	14.9962	15.1603	15.0741	14.4307	16.4123	14.9772	15.8731	16.8079	16.0652	16.6278	16.4674	16.3927	16.0735	16.6585	16.5042	17.0235	16.703	16.5403	17.9267	16.6582	16.3425	16.8879	16.6706	16.833
P17046	Lamp2	15.0833	15.6157	15.3976	14.9535	15.171	16.1717	15.8814	16.2459	15.6278	15.2422	15.8414	16.3673	15.5304	16.1755	16.0245	15.6353	15.702	15.382	15.6578	15.8409	15.5597	16.2042	15.7826	14.9237	15.8683	15.9093	16.2995	16.3268	16.2593
A0A140TAA1	Igsf8	15.4685	15.239	15.2775	15.1136	15.2644	15.5079	15.4844	15.6221	15.8082	15.8756	15.6361	15.721	15.9504	15.8521	15.3546	16.053	15.9117	16.1521	15.8659	15.7781	15.7223	15.6579	15.4432	15.6349	16.2332	16.1255	16.1543	15.7421	16.0861
G3V8X8	Nog	13.8877	13.3047	13.7343	14.0501	14.1985	14.8664	14.8462	14.85	15.7319	15.4288	15.594	15.8531	15.1348	16.037	16.5248	16.1942	16.0904	16.301	15.8492	15.9745	15.9178	16.1308	16.3964	15.9602	16.678	16.3478	17.2119	17.1994	16.8908
P62813	Gabra1	13.9286	14.1264	14.0106	13.7423	13.9371	14.3299	14.3126	14.6863	14.6409	15.2515	14.7999	15.7507	16.4652	15.995	15.6425	16.195	16.011	16.0327	16.4969	16.4488	16.6509	16.6361	16.3999	17.3817	16.3872	16.1929	16.978	16.7461	16.7527
A0A0G2JWH5;B4F7C9	Stt3a	16.0179	16.3485	16.4935	15.7875	15.7535	15.7868	16.0473	16.1214	15.7337	15.0633	15.3522	15.6804	14.67	15.4404	15.6477	14.9804	15.1817	15.6923	15.5908	15.3471	14.7151	15.7692	15.5102	14.594	15.5456	15.6047	16.0561	15.623	15.7834
Q6AZ61	Lmbrd1	15.1521	15.4294	15.175	14.9399	15.2202	15.4398	15.121	15.7121	14.8445	14.6583	15.404	15.3727	14.3645	15.2891	14.9157	14.9037	14.7904	15.3382	16.2581	16.3102	16.6246	16.6459	16.1786	16.2827	16.0305	15.8793	16.4607	16.4478	15.9813
P28570	Slc6a8	14.7091	14.7861	14.5615	15.6122	15.6081	15.5989	15.4681	15.755	16.0258	14.843	15.8485	15.409	14.6606	15.7421	15.88	15.0926	15.4164	15.2477	15.5422	15.3425	15.8916	16.0771	16.5608	14.6311	15.9146	16.0596	16.3189	16.21	16.1486
F7EPE0;P10960	Psap	15.2621	15.7723	15.6201	15.149	15.3179	15.484	15.7529	15.9758	15.8305	15.3213	15.7565	15.6969	15.3348	15.8354	15.5174	15.3976	15.4289	15.4653	15.2014	15.7829	15.6576	15.99	15.9693	14.903	15.9064	15.4783	15.6748	14.9835	15.4163
P97710;Q499T3	Sirpa	14.004	14.0185	14.133	14.4707	14.4038	14.8163	15.0468	15.1235	15.3284	15.7854	15.3256	15.4963	16.2075	15.844	15.6766	16.0375	15.9902	16.2523	16.1888	15.5681	16.2413	16.1401	15.8653	17.1765	15.9399	15.5811	16.2117	15.9299	16.0138
E9PTX9	Slc12a2	16.126	16.1127	15.8763	16.1382	16.3291	16.2579	15.9998	15.9551	16.6416	14.7907	16.1663	15.8218	15.3319	15.5941	15.4587	15.5521	15.9278	15.8437	15.4771	15.3378	14.5907	14.7208	15.1755	13.7973	15.0176	15.1785	15.4186	15.0299	15.0078
Q3KR94;Q7TQ11	Vtn	16.0321	16.2702	16.1956	15.3923	15.5213	15.8338	15.7871	16.9629	16.0409	14.0562	14.4973	15.6036	14.8009	15.9487	16.3153	15.433	15.0604	14.7766	15.9586	15.2228	16.2408	16.6093	16.7287	14.5233	15.5854	15.3273	14.8071	14.5453	14.1953
A0A0A0MY16;Q1WIM2;Q1WIM2-2	Cadm2	15.2207	14.8142	15.2775	15.0788	15.001	14.9427	15.5316	15.3469	15.6324	16.2396	15.199	15.256	16.2036	15.5492	15.9741	15.8593	15.7909	15.9621	15.5702	15.7528	15.4172	15.2875	15.2999	16.4605	15.3983	15.1181	15.1922	15.3843	15.321
Q66HG0	Rnf13	15.3012	15.6829	15.5052	15.0208	15.067	15.941	15.976	15.8143	16.3862	14.7881	15.2389	15.6176	15.0779	15.7096	14.461	15.423	15.502	15.724	16.0537	15.8751	15.4468	15.4812	15.256	15.0779	15.8358	15.416	15.2333	14.6519	15.3002
P20611;Q642D2	Acp2	15.4466	16.035	16.0457	14.4248	14.7574	15.4763	15.4862	15.5285	14.926	14.6227	15.2729	15.1192	14.1645	15.0657	15.01	14.7589	14.669	15.3676	15.7591	15.6769	15.9376	16.5218	15.7526	15.7078	15.6877	15.8952	16.2061	16.3936	16.0902
Q9R066;Q9R066-2	Cxadr	16.6594	16.4761	16.1609	16.0335	15.5987	15.86	16.0889	15.8163	16.2495	16.3724	15.9189	15.7013	16.4062	15.7111	15.7292	15.539	15.6651	15.6837	15.2224	15.104	14.4809	14.7383	14.2636	13.9324	14.5204	14.417	14.4282	14.3623	14.5596
D3ZNW5;P97685-2;P97685-3	Nfasc	14.4065	14.5723	14.5621	14.9962	15.2662	15.1531	15.1104	15.0184	15.7326	15.6076	15.8608	15.3942	14.5967	15.5752	15.3523	15.5856	15.2566	15.9254	14.9774	15.4924	15.3749	15.6074	15.8573	14.7296	16.2174	15.9592	16.4811	16.3993	16.4755
D3ZEI4	Hepacam	13.3853	14.0455	13.9639	14.8575	14.9722	16.435	15.4282	15.779	15.1551	15.0267	15.6089	16.0569	15.4807	15.5643	15.3515	14.7284	14.8318	15.0764	13.6082	16.1788	15.7782	16.4246	15.6821	16.3424	15.6921	16.3948	16.4504	16.8335	16.3717
A0A0G2K8M5;G3V6N2	Tmed4	15.2804	15.5016	15.6572	15.2245	15.398	15.646	15.4464	15.7371	15.2094	14.6128	15.5495	15.4254	14.594	15.3046	15.4545	15.1238	15.2237	15.1058	15.3449	15.4174	15.6109	15.7503	15.7497	14.4311	15.5139	15.5751	15.5812	15.8102	15.265
A0A0G2JU92;A0A0G2JWP4;O88775	Emb	15.0171	15.3166	15.1952	15.7356	15.5025	15.5667	15.494	15.3075	15.5174	15.3307	15.3854	15.5634	15.5781	15.6587	13.6547	15.2209	15.6511	15.3482	15.4623	15.6281	15.3042	15.0546	14.9576	15.777	15.4022	15.2546	15.3194	15.0375	15.4721
F1MA24;P38444	Acvr2a	15.3851	15.3434	15.4512	15.0837	15.3567	15.391	15.2647	15.8952	15.3408	14.9828	15.7529	15.2271	14.8405	15.3245	15.2155	15.4988	15.1329	15.1314	15.4153	15.4568	15.5398	15.678	15.4955	15.0949	15.215	15.0179	15.5829	15.2048	15.3432
Q66H28	Pacc1	16.5899	16.3051	16.4496	16.0722	16.0206	15.8053	15.916	15.7222	15.9097	15.1599	15.5837	15.4026	14.6603	15.0055	14.8875	14.7028	14.9525	15.369	14.9822	15.0528	14.4984	15.0577	14.8916	14.1509	14.8548	15.3647	14.8928	15.072	15.0817
D3ZRF9	Mcoln1	15.4276	15.7084	15.6501	15.0628	15.2002	15.1165	15.1158	15.3737	15.1366	14.62	15.3405	14.9384	14.2213	14.7361	15.0186	14.5569	14.8275	15.4657	15.5286	15.3212	16.144	15.7728	15.9991	15.4596	15.6457	15.4645	15.7815	15.6231	15.6278
D4A758	Lrrc8b	15.4085	15.2593	15.1517	15.5296	15.0692	15.0439	14.9647	15.156	15.2714	15.4041	14.9262	14.8391	15.4526	15.0948	14.7804	15.2553	15.2454	15.182	15.7216	15.2055	15.9079	15.292	15.6706	16.2693	15.4497	15.0918	14.9694	15.2098	15.1174
B2RYF6	Clptm1	15.4683	15.815	16.0288	14.7744	14.9229	14.9464	15.3819	15.1459	15.5484	14.8219	15.0292	15.0333	14.3308	14.9849	13.7232	14.9306	15.028	15.5165	15.2194	15.4943	15.3804	15.0809	14.8325	15.2835	16.1012	16.0741	16.1928	15.6191	16.1457
Q80WD1	Rtn4rl2	13.7237	14.4418	15.5274	13.5101	14.5507	15.6557	16.1849	15.2484	13.5771	15.8685	15.5807	16.0008	17.2052	15.0273	16.0479	15.4008	15.2093	15.1326	16.5018	16.3289	16.1768	15.6173	15.8327	17.036	15.0097	14.1353	12.2169	14.0661	14.5825
A0A0G2K1M7	Ano6	15.2086	14.9592	15.3692	14.9836	14.9603	15.0441	14.9781	15.037	15.7237	15.123	15.7558	14.7647	14.7466	15.0023	15.6353	15.1077	14.7666	15.8151	14.7973	14.9825	14.9076	15.5635	15.8988	14.5604	15.6503	15.6349	15.0564	15.1348	15.1737
G3V7K5	Npc1	15.4429	15.5735	15.5392	15.0323	14.8985	15.4706	15.6359	15.5247	16.042	15.074	15.859	15.4098	14.8876	14.9653	15.1827	15.0111	15.2102	15.4936	15.0113	14.855	14.587	15.1787	15.1954	14.1709	15.1567	15.013	14.8495	14.6327	15.2057
Q9QZA6	Cd151	13.899	14.3918	14.1763	14.6577	14.8755	15.639	15.1974	15.8204	15.2259	14.6974	15.5594	15.6655	14.6988	15.6044	15.4311	15.2439	14.8439	14.712	15.2579	15.4184	15.7692	16.0428	15.6692	15.0766	15.1647	15.275	15.422	15.4458	15.1691
A0A096MJL9;A0A0G2K992;D3ZTH7;Q99N02	Slco3a1	14.9389	15.0252	14.9025	14.9775	15.2072	14.8008	14.9891	15.298	15.4003	15.0741	15.4885	15.0809	14.9	15.4061	15.51	15.0906	15.272	14.9522	15.1846	14.9135	15.4462	15.5573	15.7379	14.5995	15.3116	15.3359	15.1612	15.3501	15.0362
P13638;Q5M9H4	Atp1b2	13.1654	13.332	13.245	13.9826	14.2365	14.9351	15.3034	15.2012	15.0035	15.0172	15.2534	15.6753	14.3601	15.5201	15.5174	15.4078	15.388	15.1815	14.9337	15.2626	15.6669	15.8716	16.2633	14.683	16.1535	16.6527	16.0826	16.4106	16.1179
P20272	Cnr1	14.6047	14.595	14.0205	14.7018	14.4349	14.5727	14.7738	14.6397	15.6447	14.6999	14.9961	15.1834	14.9806	15.0984	15.7182	15.4915	15.4668	15.7226	15.5486	15.4845	15.3104	15.6373	16.0605	14.9693	15.6095	15.8342	15.3998	15.3082	15.1996
F1M790;Q62786	Ptgfrn	15.0995	14.9851	15.064	15.1669	15.166	14.9429	15.1899	15.3629	15.389	15.4866	15.6146	15.1794	15.5671	15.4093	15.4273	15.2867	15.1372	15.1467	14.9059	14.904	15.2663	15.2171	15.1278	15.3216	15.1175	14.9516	14.7849	14.564	14.8236
A0A140TAJ2;Q63175;Q63175-2	Serinc5	14.3513	14.4255	14.2591	15.198	15.099	14.5974	14.9645	15.7841	16.2718	15.4502	14.7845	15.1495	14.6178	15.4935	15.868	15.1312	14.731	16.0217	15.0166	15.0235	15.632	15.9241	16.0503	14.1534	15.4696	15.2895	15.0119	14.6967	14.9751
P25099	Adora1	13.9757	13.6786	13.3457	14.0515	13.7313	13.9858	14.1996	14.9545	14.968	15.1199	15.0475	14.9896	15.6981	14.9329	15.5736	15.5009	15.3839	15.0423	16.1532	15.6014	16.703	16.4504	16.3339	16.9138	15.5389	15.0602	15.4509	15.2478	15.3975
G3V881	Lingo1	14.2079	14.0355	13.7814	14.0458	13.8886	14.5687	14.7847	14.7179	15.2145	15.7963	14.8148	15.0642	16.2392	15.4749	15.5584	15.5956	15.2956	15.4798	15.6831	15.4852	15.9141	15.4725	15.4401	16.368	15.3074	14.9458	14.8018	15.138	14.9413
P27274	Cd59	14.3941	14.5632	14.6041	15.1655	14.6998	15.1448	15.0867	14.9785	14.5718	15.1151	14.9662	15.1598	15.5655	14.9986	15.228	15.3895	15.3814	15.5373	15.0551	14.9362	14.7936	15.0441	15.1022	14.4158	15.3667	15.5619	15.7548	15.4852	15.4727
D3ZQG9	RT1-CE4	12.5764	12.6274	12.7884	13.0608	13.5247	15.1485	15.0906	15.0891	15.9264	15.3754	15.9292	15.4499	15.287	15.7423	15.4206	15.6702	15.3939	16.1553	15.691	15.6373	15.2443	15.3308	15.4833	15.3826	15.6716	15.783	15.4946	15.5914	15.3608
Q3L472	Sulf2	13.9301	14.2132	15.0053	14.2866	14.8195	15.1296	15.6846	15.3452	15.1898	14.7963	15.3813	14.8556	14.9348	15.7168	15.2845	15.4931	15.2475	15.5351	14.6895	15.0629	14.569	15.3618	14.9845	15.0901	15.3554	15.3548	15.7406	15.0506	14.6416
Q8K4Y7	Cant1	15.0115	15.2318	15.3996	13.9707	13.7683	14.119	14.7406	14.7749	15.2511	15.008	15.428	14.8236	14.4246	14.9792	14.736	15.0453	14.6727	15.1575	14.6568	15.2737	15.5138	15.5115	15.4044	15.7265	15.8059	15.1766	15.6554	15.6589	15.7455
G3V6K6	Egfr	15.2095	14.9751	15.08	15.8737	15.9426	15.5021	15.5624	15.6705	15.5787	15.3273	15.2334	15.2216	14.7343	15.3625	14.8853	15.0145	14.7942	14.9942	14.6427	14.8342	14.2178	14.5058	14.5867	13.6852	14.7918	14.8669	14.9912	14.9423	14.7916
D3ZKS5	Nrxn3	13.6403	12.2752	12.9299	13.0134	12.9723	14.389	14.263	13.7311	14.9249	15.03	14.8957	13.2757	15.6563	13.7586	16.6396	16.8319	16.9131	15.7003	16.3729	17.0939	17.203	13.8688	17.2667	14.255	17.5555	16.845	13.9283	13.0499	17.1267
A0A0G2JYH8;G3V8G4;P55068;P55068-2	Bcan	14.4348	14.1446	14.4863	14.5457	15.0411	14.8281	14.8011	14.7323	14.9486	14.8782	14.646	14.5371	14.6549	14.721	14.5881	14.9191	14.7667	15.2135	15.4346	15.3161	15.6617	15.0489	14.7632	16.6416	15.4451	15.3021	15.85	15.3634	15.6804
Q06000	Lpl	12.6343	11.9368	12.0386	13.3868	13.367	14.4131	14.6922	14.4719	15.2936	14.9071	14.9234	15.51	15.2032	15.6681	15.8885	16.0475	15.7194	16.109	15.6257	15.8988	15.5312	15.8583	16.0477	14.8805	16.1379	15.5985	16.2578	15.3332	15.733
B5DEQ0	Ssr2	15.5358	15.7262	15.5907	15.0856	15.5846	15.5337	15.2474	15.4519	14.5105	13.672	14.4653	15.0592	14.0217	14.831	14.8513	14.4564	14.8003	14.5309	14.9799	15.166	14.8076	15.0849	15.0677	14.3416	15.1516	15.5596	15.2217	15.3763	15.003
F1M7V6;Q1WIM1	Cadm4	14.793	14.4745	14.6612	15.0152	14.8426	14.9633	14.9298	15.6501	14.8548	15.1625	15.0679	15.1109	15.3385	15.1744	15.2066	15.0493	14.8712	14.3231	15.3953	15.0561	15.1386	15.3001	15.7148	15.5445	14.7122	14.7636	14.3394	14.649	14.0808
P97603	Neo1	15.2152	14.8139	14.9149	16.1164	16.1891	15.4674	15.8736	15.7235	15.2386	15.7485	14.7567	15.1838	16.0299	15.4658	15.5577	15.7208	15.5199	14.8113	15.1099	14.6412	14.091	14.0879	14.1112	13.8187	13.872	14.3603	14.0435	13.9647	13.5488
A0A0G2K7L2;F1LZ40	Igsf3	15.5038	15.5993	15.6713	15.5932	15.5275	15.4929	15.5977	15.4862	15.4956	14.8738	15.0814	15.2321	15.3449	15.1696	14.9523	14.9963	14.8372	15.0985	14.6045	14.5124	14.4493	14.412	14.582	13.9868	14.5186	14.5351	14.407	13.8703	14.4196
P15431	Gabrb1	14.3016	14.513	14.4314	14.4304	14.5975	14.6337	15.0756	14.6042	14.6018	15.2857	14.8619	14.8867	15.5142	15.1055	14.7134	15.2729	15.28	15.4842	15.0213	14.8933	14.8696	15.0207	14.779	15.6772	15.0665	15.1587	15.0806	14.6892	15.0075
G3V963;Q80WF4	Tmem132a	14.8547	14.5952	14.7677	14.7676	14.5674	14.8233	14.8902	14.9266	14.9059	15.1861	15.1509	15.0018	15.1619	14.9013	15.4222	15.2655	15.2778	15.0132	15.161	14.6445	14.8205	14.9263	14.5458	14.5155	14.5704	14.4288	14.8613	14.9745	14.6425
Q66HF2	Tm9sf1	14.2629	14.5465	14.0437	14.7962	14.5462	15.0111	15.1814	15.232	14.8422	13.8985	14.1385	15.4631	14.8059	15.2703	14.8013	14.6756	14.8558	14.8033	14.5971	15.0778	15.3808	15.7695	15.5714	12.8965	15.1686	14.9397	15.5125	15.6061	15.7223
F7EYB9	Omg	12.9063	12.877	12.7413	13.2638	13.1733	13.4206	13.7801	13.9641	14.0951	14.7274	14.5656	14.5835	15.2775	15.012	15.4191	15.3631	15.4558	15.5052	15.9274	15.5892	15.7396	15.9897	15.7599	16.1518	16.0449	15.8869	15.9937	15.6418	15.9803
F1M4R7;Q9ERQ6;Q9ERQ6-2	Cspg5	13.7834	13.7233	13.5742	14.2623	14.4588	15.2385	14.8084	15.0744	14.9588	15.6508	15.3871	15.1162	15.6117	15.5164	15.4527	15.388	15.4333	15.4411	14.9317	14.6561	14.8946	14.6545	15.1734	15.2011	14.6848	14.6194	14.4614	14.559	14.0039
D3ZPJ0	Shisa7	14.7126	14.4603	14.7672	14.3084	14.1664	14.7796	14.8747	14.8549	14.9764	15.4383	15.1972	15.2065	15.5316	15.2409	15.1073	15.4476	15.2633	15.018	14.8106	14.7567	14.4235	14.3504	14.6813	15.4789	14.6975	14.2492	14.4874	14.4893	14.4215
D3Z9K9	Gdpd2	14.176	14.0354	14.3455	15.094	15.1792	15.5328	15.5314	15.5017	15.3608	15.2348	14.8572	14.8343	14.6073	14.9388	14.3272	14.5251	14.7623	14.9219	14.4512	14.7512	14.5236	14.717	14.6083	14.4876	15.0391	15.0947	14.7388	14.8416	14.85
D3ZQP6	Sema7a	14.3281	13.9116	14.1533	14.316	14.2106	15.2529	15.2991	15.2497	14.9219	15.5036	15.1627	15.2025	15.5079	15.52	15.0291	15.3093	15.2338	14.3084	14.8024	14.6092	14.6144	14.4743	14.615	15.1501	14.7214	14.6472	14.538	14.5119	14.6312
D4A435	Icam5	11.1913	10.8365	11.0308	12.1171	11.7147	13.3321	13.8008	13.6493	14.7389	15.6304	14.7412	14.9554	16.3949	15.6181	15.9407	16.2987	16.329	16.4207	16.098	16.0999	15.8762	15.6053	15.6624	17.3341	15.9427	15.3057	15.7956	15.4404	15.7268
A0A096MJH1;D3ZYR4	Sema4d	14.1688	13.8697	13.9281	13.9674	13.4117	14.2757	14.5398	14.1673	14.4752	15.1757	14.2416	14.6366	15.8103	15.2182	15.6507	15.2174	15.054	15.0498	15.1244	15.2664	14.8968	14.9691	14.8616	16.0518	15.3777	14.8267	15.0905	15.2342	14.9555
G3V7D4	Efnb3	14.3143	14.2372	14.1128	13.8094	14.171	14.8248	14.9582	15.0044	14.906	15.2677	15.0858	15.3911	15.6817	15.351	15.1302	15.1454	15.1815	14.8188	14.8946	15.1823	14.9947	15.0815	15.0422	14.795	14.5653	14.1792	14.5104	14.175	14.369
Q8K3V5	Fndc5	12.2253	12.2701	12.2182	13.7926	14.241	14.737	14.8641	15.0279	15.0032	14.779	14.9833	15.1696	14.5576	15.2222	15.2078	14.9675	14.545	15.026	15.4521	15.0353	15.3516	15.6721	15.5744	15.3295	15.6223	15.5508	15.7273	15.4098	15.3435
Q4V887	Slc39a6	14.3405	14.1566	13.9867	14.9138	14.2619	14.5166	14.629	14.8479	14.6488	15.6575	14.9417	14.8636	15.2746	14.9864	15.0542	15.0423	15.0423	14.9361	14.9529	14.8317	14.8656	14.6857	14.7437	15.0588	14.6316	14.561	14.6048	14.657	14.7141
Q99MZ4	Ggt7	14.5962	14.6135	14.6516	14.2701	14.2781	14.2783	14.1658	14.7484	14.332	14.148	14.7764	14.6477	14.2304	14.5726	14.4745	14.4716	14.5414	14.5861	15.1219	14.9817	15.3562	15.4707	15.7234	15.2246	15.3128	14.8384	15.3568	15.0825	15.2137
D4AD89	Sez6l	15.0608	15.235	15.5703	14.6662	14.614	14.6137	14.7676	14.4911	14.772	14.5207	14.7266	14.4294	14.2511	14.4121	14.029	14.4324	14.2979	15.0273	14.8537	14.8683	14.9263	15.0922	14.8525	14.7952	14.9107	14.9724	15.0022	14.312	14.9138
B1WBW6	Mfsd2a	15.4465	15.4094	15.3684	16.0996	15.3447	15.371	15.0957	15.7031	15.7231	15.5068	15.3684	14.1366	14.6918	14.8694	14.6331	14.3238	13.5946	14.3867	14.1773	13.6232	14.7496	14.6182	14.9943	13.0206	14.3063	14.379	14.0634	13.9447	13.7918
Q6AYP2	Mfap3l	13.0428	12.6671	12.5474	13.7119	13.863	14.622	14.4388	14.6758	15.5693	14.9394	14.9959	15.0475	15.0461	14.9752	14.4457	14.5587	14.9174	14.8958	14.9798	14.7577	14.9377	15.1298	15.3695	14.8096	15.3332	15.5953	15.6084	15.3046	15.6134
A0A0G2K6T0;G3V6N7	Slc12a6	13.3425	12.9466	13.1521	13.558	13.4149	13.9588	13.6103	14.2097	13.8273	14.1355	14.6612	14.4255	14.7994	14.7466	14.311	14.9547	14.8076	14.7983	15.3918	15.0406	15.712	15.5808	15.8769	15.9963	15.6951	15.2169	16.1853	15.9299	15.9103
P24268;Q6P6T6	Ctsd	14.1028	14.3998	15.0344	13.6696	13.9603	14.1104	14.9933	14.6462	14.0815	13.6682	14.1259	14.0486	13.7243	14.6851	14.193	14.1482	14.3846	14.8751	15.2548	15.4422	15.018	15.7754	14.9953	15.2397	15.4803	15.4327	15.9157	15.3276	15.2622
A0A0G2K293;D4A2V0;Q9Z0J8	Negr1	13.3464	13.2301	13.4435	13.2827	13.061	13.8498	14.3026	14.0974	15.6138	14.9323	14.1629	14.8195	15.4575	14.934	15.2728	15.38	15.0874	15.3714	15.6467	15.2328	15.2002	15.1362	14.8398	16.5906	15.2828	14.5491	14.5229	14.688	14.4674
F1LQC5	Bmpr2	13.972	13.9084	14.0445	13.9505	14.1206	14.3456	14.137	14.8764	14.5423	15.0009	14.8386	14.8074	15.2212	14.9686	15.0035	14.4631	14.7908	14.5074	15.1125	14.8657	15.0206	14.9489	15.1171	15.3235	14.9153	14.4881	14.4798	14.597	14.6372
P23978	Slc6a1	12.9549	13.0415	12.2003	13.8388	13.4139	12.6089	12.6562	14.0691	16.822	14.295	15.2321	15.2859	14.7134	13.7503	16.4896	16.5244	15.1605	16.152	15.084	15.7928	15.3089	15.666	15.4174	15.1888	15.7654	14.52	13.7355	14.7676	14.4985
F1MAN8	Lama5	13.4554	13.3556	13.9085	13.9185	14.3825	15.4603	15.333	15.3347	15.8172	15.2904	15.8025	15.4499	14.62	15.4972	14.7083	15.0155	15.1168	15.5108	14.7897	14.8344	13.8953	14.4509	14.4717	12.7239	14.5411	14.6826	13.9969	13.8814	14.3788
A0A0H2UHD9;Q5XIA1	Ncln	15.0309	15.1646	15.1884	14.4947	14.3874	14.5668	14.5772	14.8437	14.4044	13.2344	14.5677	14.4346	12.8218	14.2628	14.1642	14.0446	14.267	14.7062	14.8556	14.6825	14.5268	15.3699	15.1522	14.1337	14.742	15.2775	15.3674	15.943	15.1587
D3ZCG5	Mmp15	14.2206	13.8597	13.9581	12.6217	13.4868	13.7424	14.2485	14.1309	14.8987	16.0402	14.8408	14.6512	15.2773	15.0821	14.757	14.9772	15.1808	14.6625	14.6327	14.257	14.9478	15.0011	14.0827	14.1981	15.1408	15.0572	15.3738	15.1943	15.3347
P31662	Slc6a17	13.5093	14.5555	14.3076	14.0625	13.8695	13.6915	13.6627	13.4016	14.0188	13.6569	13.6139	13.6666	13.5611	13.9823	14.3524	14.6924	14.6269	15.851	15.5236	14.9531	13.812	16.0758	16.3276	15.8901	15.6003	15.1532	16.2885	14.1149	16.6272
Q9WTW8	Slc23a2	13.789	13.7607	13.1201	14.1982	13.5256	13.3963	14.0093	14.6197	16.4103	14.1997	15.9129	14.7725	14.3195	14.6911	16.2089	14.0132	14.3006	15.3665	14.2719	14.9758	15.3038	15.2666	15.4352	14.0564	15.0676	14.8468	14.3964	14.8522	14.1779
A0A0G2JTH4;P97829;P97829-2	Cd47	14.3842	13.4667	14.4567	14.4865	14.3342	14.1675	14.4657	14.0948	13.8969	14.6931	14.353	14.2823	15.1351	14.2366	15.1447	14.5643	14.7565	14.4623	15.1866	14.8209	14.7447	14.8563	14.5536	15.258	14.8494	14.8169	14.9544	14.8463	14.8507
D4AD37;Q7TPJ5	Impad1	15.0496	15.3382	15.1684	14.4774	14.4164	14.2313	14.4766	14.2243	14.0227	13.7304	14.1727	14.4093	13.9705	14.1763	14.5374	14.8836	14.5617	14.4869	14.7228	14.6743	14.7121	14.8427	14.6738	14.6633	15.0191	14.8125	14.9787	14.6726	14.9943
F1LPF2	Agrn	13.8402	13.7692	14.3908	13.6053	14.4328	15.3516	15.0007	15.1515	14.7134	14.9496	14.9392	14.6419	14.3861	15.2513	14.7866	14.6241	14.6024	14.7466	14.5558	14.7875	14.3982	14.6212	14.3674	14.2374	14.6904	14.8569	14.5628	14.0091	14.3194
D3Z981	Plxna1	14.2905	14.3603	14.6048	13.9651	13.7384	14.2287	14.7003	14.5787	14.6696	15.874	14.8918	14.4083	15.7908	14.6118	14.5117	14.7003	14.8527	15.0887	14.9242	14.745	14.208	14.0624	14.3115	15.3477	13.9636	14.1751	14.5425	14.1676	14.1203
Q68HB8	Pcdh7	14.7873	14.3907	14.5251	14.4756	14.4561	14.3595	14.7117	14.3726	14.6692	15.5622	14.6062	14.3784	15.1357	14.5487	14.8737	14.74	14.7853	14.812	14.3427	14.6143	14.337	14.1854	14.3441	14.6426	14.2621	14.1292	14.2752	14.1255	14.4167
G3V746;Q00960	Grin2b	13.9142	13.8954	14.0068	13.9526	13.761	14.403	14.4024	14.5299	14.0302	14.3167	14.2616	14.7366	14.8432	14.8298	14.6622	14.6572	14.7042	14.6436	14.7136	14.7862	14.8559	15.0604	14.5491	15.146	14.731	14.6254	14.7352	14.8519	14.74
A0A0G2K0J9;A0A0G2K5D4;P63079	Gabrb3	15.1242	15.3429	15.0219	14.3726	14.3717	14.4288	14.7106	14.4394	14.6392	15.5642	14.7165	14.2223	15.0946	14.2947	13.8262	14.5834	14.6279	15.1734	14.4112	14.2409	14.2172	14.2333	13.9977	15.2447	14.0985	14.2635	14.0076	14.0332	14.0414
A0A0G2JZN2;O08721	Unc5a	13.7407	13.4882	13.7403	13.5657	13.1078	13.9738	14.1154	13.9341	14.2853	14.9401	14.243	14.4585	14.9352	14.6541	14.6499	14.802	14.756	15.0797	14.9803	14.9645	15.2517	15.0684	15.0729	15.355	14.8194	14.405	14.6409	14.6206	14.6013
A0A0H2UHA7;Q63424	Slc15a2	12.1884	12.619	11.9018	15.583	15.3318	15.6995	15.6757	15.7753	15.4207	13.5754	13.9135	15.5921	14.7206	15.2638	15.081	15.0208	14.8705	12.916	14.9101	14.9099	14.4652	14.7305	14.8558	10.7253	14.9716	14.9051	14.7943	14.6013	14.6852
A0A0G2JSK5;P49134	Itgb1	14.5488	14.5474	14.6184	15.101	15.0955	15.4166	15.1547	15.2616	15.2439	14.7172	15.1767	14.8787	14.4838	15.0225	14.5113	14.5498	14.5261	14.0294	14.1043	14.3233	13.8809	14.0471	14.1272	12.3081	13.722	13.8823	13.844	14.2662	13.8035
A0A0G2K8K3;Q64268	Serpind1	15.4773	15.8515	16.9655	15.3596	14.537	15.9253	14.0177	13.5687	13.9772	14.7457	14.0043	14.2697	14.225	13.8704	14.4413	12.9464	13.9773	13.5257	14.6924	14.2071	13.8701	14.9128	14.2722	13.1648	12.9796	14.827	14.7637	14.8203	14.7684
B2RYD7;Q7TQ74	Stt3b	15.4117	15.9572	15.7821	14.9024	14.4985	14.9769	14.9854	14.586	14.5059	13.8159	14.7782	14.4094	13.8642	13.9414	14.6406	13.2531	13.1693	14.4268	14.3696	14.4819	14.153	14.5335	14.2118	12.9555	13.9651	14.8388	14.7726	13.9199	14.4994
Q8CGU6	Ncstn	14.992	15.308	14.8262	14.8664	14.7248	14.5187	14.7511	14.655	14.3619	13.9055	14.084	14.4562	14.0822	14.5804	14.2287	14.0159	14.2299	14.373	14.3442	14.2646	14.1909	14.4312	14.3843	13.57	14.3778	14.4466	14.51	14.23	14.3986
Q921A2	Slc2a13	13.6802	13.3889	13.9997	13.5241	13.3841	13.5567	13.4888	13.6136	14.3158	12.8391	13.945	13.9423	13.2901	13.8585	14.2084	13.6688	13.5703	15.2804	15.282	14.9012	16.0279	15.8099	15.7801	15.2146	15.5074	15.3248	15.6903	15.1245	15.4467
A0A0G2K0J2;F1M9X7;Q8CFG6	Cacna2d2	13.0913	13.2925	13.2908	13.0813	13.1643	13.372	13.5532	13.6988	14.4108	14.1056	14.403	14.0912	14.291	14.2769	15.0058	14.575	14.3431	15.2648	14.7988	14.862	15.3085	15.2872	15.4003	15.2695	15.0455	15.0079	15.089	14.9319	14.8591
Q6P7C7	Gpnmb	10.6783	10.6353	10.7855	11.5469	11.9438	14.6493	13.9425	14.536	15.1065	14.3159	15.3152	15.3803	14.2656	15.6183	15.6471	15.2366	15.24	14.7005	15.0397	15.2135	15.1572	15.4995	15.661	13.8471	15.6411	15.3007	15.4303	15.4325	15.3695
D3ZH36	Elfn2	13.1994	13.1051	13.063	13.509	13.4329	13.9699	14.2193	14.3109	14.4619	15.1291	14.7325	14.4995	15.1231	14.6785	15.0228	14.8279	14.8823	14.7905	14.7616	14.5917	14.5335	14.5248	14.4539	14.9973	14.5886	14.5667	14.5489	14.242	14.2182
F1LS01	Pcdh9	13.807	13.9663	13.5031	13.7831	13.7093	14.0471	14.2087	14.223	14.2462	14.7097	14.0588	14.6439	15.2016	14.625	14.6642	14.7917	14.8588	14.255	14.6698	14.5982	14.4996	14.5569	14.1295	15.5163	14.6163	14.425	14.1298	13.9466	14.1159
A0A0G2KA71;Q5FVC5	Nectin2	14.1951	14.1276	14.135	15.0758	14.8619	14.8296	15.0085	14.9903	14.4631	14.7952	14.692	14.7478	15.3015	14.9305	14.0118	14.615	14.8281	14.1941	14.2366	14.0026	13.9678	13.9222	13.9137	14.3092	13.9614	13.9667	13.6947	12.6992	13.7147
Q5XI31	Pigs	15.5072	15.9747	15.6398	14.6427	14.7341	14.7838	14.6823	15.2921	14.6791	14.1059	14.46	14.87	13.2856	14.2481	14.5872	13.1639	13.117	14.5728	14.8222	14.3224	13.9274	14.1677	12.9566	13.2185	14.3007	14.3187	13.8375	14.1885	13.61
A0A1B0GWN8;Q812E9;Q812E9-2	Gpm6a	13.6375	14.6552	12.6039	15.7945	14.6385	14.7055	14.0239	15.8825	15.8801	11.4178	11.4996	15.9757	15.3189	15.2525	12.8163	15.7331	16.1698	13.3033	14.8832	14.7977	15.1604	14.2198	14.8856	13.9191	13.9307	13.9254	14.3046	14.2632	12.3735
A0A096P6L6;Q9R1K2;Q9R1K2-2;Q9R1K2-3;Q9R1K2-4	Tenm2	14.7259	14.9617	15.0185	14.1293	14.3167	14.0693	14.5085	14.4587	14.3361	14.4133	14.2435	14.4036	14.6417	14.503	14.2467	14.3493	14.3502	14.247	14.3603	14.2456	14.2742	14.3872	13.9773	14.5311	13.9913	14.0835	14.1457	13.9388	13.9575
A0A0G2JSJ5;Q0PMD2	Antxr1	13.5075	13.4206	13.5946	14.2677	14.3964	14.8851	14.7204	15.2121	14.7266	14.5817	14.8837	14.5225	14.0156	14.8666	14.3667	14.2732	14.0658	14.6306	13.8829	14.4809	14.0073	14.4619	14.34	13.6646	14.4603	14.0742	14.3658	14.5711	14.2468
A0A0G2K9D7	Pcdhgc3	14.4837	14.303	14.3993	14.6322	14.6325	14.4504	14.6009	14.4422	14.6657	14.3536	14.5313	14.3576	14.0704	14.4701	13.8192	14.2472	14.3461	14.7327	14.2167	14.3313	13.88	14.0044	13.9483	13.6669	14.2408	14.6239	14.4016	14.1849	14.3357
A0A0G2K0W3;D4A383	Ttyh3	14.1702	14.2997	14.2465	13.795	13.9578	14.1322	14.2155	14.0496	14.824	14.1309	14.3196	14.0255	14.0031	14.1598	14.8211	14.1284	14.547	14.5831	14.1492	14.634	14.0019	13.7182	13.7785	14.2508	15.4499	14.9341	14.6996	14.0562	14.9809
P56819	Bace1	14.7798	14.9307	15.001	14.4697	14.5489	14.0403	14.1062	14.5399	14.4584	13.8761	14.1388	13.7159	13.3893	14.2024	14.6395	13.9316	13.9178	14.6313	14.7232	14.26	14.7197	14.4252	14.6435	13.9361	14.4563	14.5306	14.3341	13.1486	14.3723
F1LPK1;P40190	Il6st	13.1071	13.1741	13.5421	14.392	14.3487	15.0021	14.7894	14.891	14.8191	14.6505	15.041	14.3422	13.8734	14.3528	14.4961	14.1623	14.2316	14.8459	14.1387	14.4319	14.0309	14.548	14.681	12.1371	14.3431	14.607	14.6205	14.4976	14.5647
F1M753	Lrp11	14.6364	14.7476	15.1042	14.233	14.2853	14.2809	13.9383	14.2369	13.954	13.4438	13.9112	13.8452	13.0099	13.8619	14.1147	12.6536	13.3876	14.549	14.4972	14.5308	14.7369	14.5271	14.2174	15.4568	14.8257	14.8674	14.8908	14.863	14.8756
M0R4G0	Islr2	15.2824	14.6599	14.6375	14.2091	14.6161	14.3904	14.322	14.5201	14.0426	13.8627	14.6231	14.5866	14.2064	14.4526	14.3573	14.0431	14.2783	13.7786	14.061	14.1269	14.1934	14.3492	14.5577	13.7922	14.2868	14.1559	13.9444	13.8289	14.0802
M0RBX7;M0RDX2;P15943;P15943-2;P15943-3;P15943-4	Aplp2	13.5134	13.283	13.359	13.4644	13.7889	13.9783	13.6655	14.3151	13.488	13.4815	14.026	14.1795	13.757	14.1636	13.9928	14.394	14.6079	14.1841	14.3786	14.4966	14.9346	15.0104	14.6803	15.3632	14.7484	14.9039	15.0807	15.2707	15.0735
F1MA42	Sez6	14.8379	14.7761	15.2954	14.2343	14.4782	13.9068	14.5475	14.4526	14.2588	14.1385	14.609	14.2838	13.8257	14.4943	12.8074	14.3422	14.2887	14.6736	14.2538	14.3096	13.9056	14.0779	14.1855	13.2347	14.2313	14.2902	14.1574	14.1629	14.2372
F7EL93	Igdcc4	13.7744	13.6808	13.7945	14.4744	14.7004	14.9683	14.8188	14.8957	14.5112	14.4736	14.7148	14.4348	14.085	14.4831	14.1734	14.1991	14.0845	14.2225	14.012	14.332	13.9701	13.9874	14.0247	13.969	14.2179	14.1882	14.1579	13.8253	13.9247
F1LQ92;G3V9D3;Q80Z70	Sel1l	15.0703	15.3162	15.2775	14.2418	14.2661	14.299	14.4222	14.3191	14.3608	13.2149	14.1015	13.8242	13.0006	13.9372	13.9149	13.3741	13.3844	14.4627	14.1466	13.8168	14.0713	14.4991	14.2034	13.9967	14.5525	14.5435	14.6985	14.5572	14.8061
F1LMF4;Q8R508	Fat3	14.3195	13.8031	14.1888	13.8113	13.8808	14.4175	14.4579	14.5194	14.2612	14.871	14.5236	14.2897	14.6504	14.4454	14.0494	14.2042	14.3471	14.2028	14.317	14.3459	14.1203	14.2503	14.1991	14.3782	13.822	13.8861	13.95	13.9626	13.8711
D3ZZK3	Epha4	14.3855	14.2302	14.2163	14.3261	14.058	14.085	14.6695	14.35	14.9194	14.8522	14.1175	14.1284	15.4098	14.6208	15.2036	14.6457	14.2726	14.4647	14.4547	13.0407	13.5678	13.4005	13.5322	14.3065	13.9914	13.442	13.8722	13.7225	14.007
A0A096MJE6;F1LQ63;Q05546;Q05546-2	Tnr	14.4656	14.4904	14.7702	14.6937	15.246	15.207	15.0023	14.8691	14.5116	14.6817	14.5512	13.9742	13.9106	14.2402	13.9395	14.1045	14.0557	13.9269	13.9907	14.0981	13.6727	13.5589	13.3753	13.4371	13.3826	13.8611	14.1174	13.831	13.8911
F1MA97	Thsd7a	12.5417	12.8611	12.8665	12.8582	13.036	13.8374	13.9506	14.0701	14.2378	14.675	14.3102	14.479	14.9784	14.5786	14.7046	14.7449	14.6064	14.652	14.8844	14.7851	14.508	14.751	14.5967	14.3985	14.4595	14.2452	14.4893	14.1704	14.1264
Q765A7	Pgap1	14.6921	14.9143	15.1067	14.5367	14.1427	14.6146	14.5017	14.5519	14.0744	13.004	14.0707	13.976	13.0199	13.93	14.0574	13.6206	13.8065	13.9101	13.958	14.1036	13.9193	14.5181	14.3712	13.4319	14.1797	14.4497	14.4775	14.5779	14.3221
D3ZTT7	Sun2	15.2456	15.3072	15.3735	14.6393	14.7258	14.5582	14.4284	14.71	14.3807	13.4263	14.4426	14.3471	13.3606	14.3279	14.1325	13.959	13.9689	13.726	13.6554	13.7945	13.4736	14.1322	13.9732	12.9499	13.8893	14.0025	13.8301	14.0185	13.8528
D3ZQC1	B3galt6	14.8582	15.0145	15.1096	14.4407	14.4125	14.6676	14.5339	14.6255	14.2541	14.0154	13.7272	14.1238	13.4111	13.8281	13.5102	13.4767	13.4009	14.0981	14.6434	14.3793	13.7161	14.2208	13.8929	13.1511	13.9322	14.4397	14.262	14.2863	13.9778
B4F7C1;Q9QYC5	Gpr37l1	10.4891	10.2285	11.3517	13.3314	12.0924	14.8756	13.3193	13.0421	14.1615	15.5729	14.4464	14.5891	14.5072	14.207	15.0206	13.4502	14.5623	14.438	15.3322	14.686	14.8731	15.945	15.4234	12.7942	14.3688	15.7863	15.8213	15.5126	15.9268
P35439;P35439-2;P35439-3;P35439-4;P35439-5;P35439-6;P35439-7;Q62648	Grin1	13.5585	13.4699	13.3016	13.1968	13.2114	13.5436	13.6853	13.8047	13.8942	13.818	13.8808	14.1647	14.1474	14.0729	14.4796	13.9848	14.033	14.3218	14.4945	14.4419	14.8541	14.9592	14.7284	15.0012	14.6193	14.4741	14.6657	14.7046	14.5568
A0A096MK93;M0R3V5;M0RAK3;Q66HR0	Slc12a9	12.6741	12.8207	13.0095	12.9247	12.9841	13.7036	13.4736	13.9995	13.9458	13.8922	14.6933	14.1278	13.4569	14.4893	14.4991	14.4414	14.2478	14.2268	14.4915	14.3327	14.9473	15.0333	14.9699	14.5422	14.8447	14.8223	14.9783	14.6307	13.8328
A0A0G2K6T9	Pcdh1	13.0957	12.995	12.7922	13.5349	13.3868	13.8539	14.2865	14.099	15.0158	13.9326	14.0661	14.5832	15.1257	14.4156	14.6366	14.9268	14.8492	14.4694	14.5938	14.3567	14.1515	13.9889	14.0338	14.4787	14.1371	14.2652	13.7801	13.4909	13.6235
Q6AYA5;Q6TUE3	Tmem106b	14.5069	15.1924	14.8699	14.1665	14.1738	14.2165	14.3087	14.1919	13.9213	13.3494	13.8313	14.0836	13.4286	13.7249	13.803	13.511	13.7919	14.5364	14.1493	13.8908	13.7017	13.9581	13.9471	13.8748	14.0293	14.295	14.4782	14.5051	14.2347
P03994	Hapln1	NA	NA	NA	NA	11.1563	13.2784	12.9583	13.6696	14.7901	14.6421	14.9097	15.9883	16.35	16.2315	17.0229	17.071	17.0096	17.2892	17.9547	17.8349	17.8825	17.5025	17.3578	19.2316	17.7532	16.9547	17.9329	18.0175	17.8621
A0A0G2K2B5	Asph	14.7858	15.0283	15.1796	14.2558	14.1067	13.9319	14.2213	13.5496	13.7984	12.8663	13.952	13.44	12.7291	13.3876	13.6404	13.0144	13.1478	14.2683	14.162	14.1665	14.5608	14.8107	14.3973	14.3164	14.3362	14.596	14.6915	14.5455	14.7315
G3V758;P22063	Cntn2	14.5112	14.774	14.6004	13.7847	13.7682	13.8731	13.5874	13.8607	13.537	13.7617	13.6726	13.7731	14.2301	13.782	13.9784	14.007	13.7532	13.8973	14.1626	13.9966	14.1663	14.2664	13.9703	14.8446	14.3357	14.0847	14.4621	14.5849	14.2998
A0A0G2K946	Spock2	13.1077	13.3497	13.2774	12.2079	13.4161	13.7252	13.4349	13.6875	14.8197	13.4512	14.1926	13.7351	13.7781	14.527	15.0607	14.0096	14.0576	14.243	14.4732	14.4947	15.1999	15.0749	14.9338	15.1419	14.3084	14.3897	14.0926	13.8251	13.9926
Q66H06	Tspan3	13.7708	13.8541	13.7536	14.2523	14.211	14.0367	13.9053	14.5344	14.3045	13.3281	14.0549	13.9401	13.4999	14.1616	14.0545	14.2388	14.2694	13.9392	14.1521	13.9115	14.5686	14.7128	14.195	14.0668	14.1177	14.0777	13.996	14.1297	13.9657
D3ZJ86	Slc9a6	15.3283	15.5787	14.5024	15.0492	15.0102	13.5077	13.2496	13.8737	14.8137	13.0062	13.9095	14.1029	12.7742	13.2623	14.3449	13.5141	13.5355	14.3934	14.2945	13.8732	14.6927	14.2448	14.6574	13.2597	13.8542	13.903	13.9648	13.7507	13.7156
G3V8G5;Q62638	Glg1	14.5951	14.7155	14.9018	14.1755	14.3959	14.2851	14.0984	14.5652	13.8952	13.4684	14.1951	13.904	12.9337	13.8959	13.8731	13.5092	13.4155	13.6895	13.978	14.1139	14.316	14.4539	14.4178	13.5144	13.9454	14.0866	14.1132	14.4369	14.0545
Q63475	Ptprn2	13.7144	13.7584	13.728	13.254	12.9421	12.6133	12.6858	13.2979	13.9103	14.2585	13.483	13.8323	13.4563	13.9461	13.952	14.0874	14.3656	15.0377	14.2072	14.5329	14.7979	14.6573	14.3821	14.6246	14.6225	14.2326	15.0728	14.5924	15.1715
A0A1W2Q656	Dner	14.7547	14.965	14.9982	14.3745	14.3305	13.8135	13.9735	14.0872	13.9983	13.5809	14.0562	13.5207	13.3599	13.6013	13.5191	13.6597	13.652	14.1239	13.6516	14.0709	13.8388	14.1611	14.0784	14.011	14.0118	14.0762	14.4144	14.1077	14.1994
G3V679;Q99376	Tfrc	14.4344	14.8073	14.4725	14.4192	13.9264	13.8099	14.1417	14.5093	14.7945	13.3332	14.2215	14.0891	13.4144	14.0454	14.322	13.6825	13.5655	13.4899	14.0607	13.8848	13.8865	14.1715	14.2906	14.0531	13.7758	14.1267	13.9364	13.561	13.6159
F8WFG6;G3V636;P97943	Scarb1	13.2007	13.6246	13.6212	13.3816	13.888	14.7186	14.4536	14.5397	14.3039	14.6167	14.2048	14.339	14.7922	14.4471	13.6219	13.5155	13.824	13.7811	13.8715	14.1411	13.8729	14.0846	14.1058	13.959	13.8106	14.1247	14.1929	13.7659	13.9807
A0A0A0MXV8;O88871	Gabbr2	12.8315	12.4625	12.8311	12.9772	12.653	13.3193	13.7041	13.5669	13.6286	14.55	14.1171	14.2884	14.7911	14.3202	14.3242	14.3457	14.4116	14.8345	14.7598	14.7279	14.553	14.158	13.968	15.2552	14.7128	14.1436	14.1345	14.2099	14.1835
F1LSY2;O35764	Nptxr	12.789	12.9642	13.0187	12.8775	12.745	13.1833	13.0286	13.2977	13.5341	13.2077	13.6952	13.8579	13.528	13.933	14.2785	14.3339	14.3645	14.5078	14.8433	14.714	15.1278	15.3579	15.3466	15.4378	14.939	14.3427	14.3975	14.3383	14.404
Q7TPB4	Cd276	14.4975	14.4841	14.4219	14.8647	14.9537	14.7004	14.7586	14.5827	14.4005	14.466	14.2699	14.2389	14.3101	14.259	13.434	14.1084	14.1174	13.7021	13.3815	13.4351	13.2543	13.5355	13.4642	13.5181	13.5137	13.6723	13.2818	13.4466	13.264
F1LNE4;G3V914;P19491;P19491-2;P19491-3	Gria2	12.849	13.3617	13.4189	13.2726	13.1449	13.2031	13.6216	13.6397	14.2148	13.6616	13.7793	13.9755	13.8816	13.8473	14.1763	14.3078	14.3378	14.4829	14.6451	14.4729	14.3042	14.5486	14.3727	14.9246	14.6339	14.4515	14.4243	14.0114	14.2095
P55280	Cdh6	13.6674	13.4491	13.6563	14.4559	14.1887	14.4918	14.4554	14.2271	13.8497	14.4399	13.7439	14.3839	14.7233	14.4527	14.2183	14.2701	14.055	13.5208	13.7392	13.2642	13.7451	13.69	13.8343	14.5031	13.6671	13.834	13.7635	14.0552	13.7823
P84039	Enpp5	13.6071	13.6349	14.4708	13.1185	13.9035	13.5858	14.0076	14.0868	14.1206	13.7784	14.0878	13.5602	13.513	13.9896	13.7206	13.7813	13.507	14.1218	14.1009	14.1564	14.2207	14.2396	14.3662	14.1006	14.4234	14.4138	14.6634	13.9568	14.3655
A0A0G2K3C8;B5DFC9;W4VSR4	Nid2	12.2686	12.1821	12.1539	13.3054	13.677	14.894	14.6996	15.023	14.9997	14.6165	15.2406	14.9132	13.4479	15.1232	14.2901	14.3737	14.2214	14.4157	13.9746	14.4439	13.3809	14.1486	13.9722	12.0469	14.0761	14.393	13.6544	13.4928	13.7376
Q4V8I7	Lrrc8a	14.1288	13.8905	14.2816	13.8496	13.7497	13.7651	13.9969	14.0833	14.2488	14.1765	14.2219	13.6844	13.8015	14.1005	14.1313	13.9273	13.6028	14.1934	13.8477	14.0019	13.6109	13.6921	13.8688	14.7937	13.928	13.6829	13.8941	13.7637	14.0528
D3ZQ57	Plxnb2	14.5778	14.4788	14.4385	14.7179	14.5176	14.5604	14.6004	14.6003	14.2977	13.8014	14.3151	14.0815	14.0342	13.9192	13.7627	13.7492	13.6697	13.8942	13.5433	13.5551	13.1931	13.5291	13.6014	13.4306	13.4528	13.5265	13.4299	13.8283	13.6339
P0CI71	#N/A	13.9132	14.1795	14.1649	13.6864	13.8062	12.8071	15.2821	13.333	13.1902	13.9084	14.013	14.6045	13.0335	13.1478	13.28	13.169	14.4341	14.0749	13.576	14.0255	14.0592	14.3316	14.0853	13.8875	14.334	14.5139	14.6729	14.2108	14.7418
Q5FWU3	Atg9a	13.7952	13.9123	14.186	13.5532	13.5158	13.7782	13.5277	13.7466	13.3487	12.9371	13.7292	13.3683	12.6432	13.3923	13.3361	13.0515	13.0691	14.0225	14.3795	14.4666	15.0219	15.1807	14.7233	14.358	14.4287	14.1786	14.8723	14.9837	14.9118
Q68FQ2	Jam3	13.8024	13.8469	14.083	14.3071	13.7327	14.0196	14.0103	14.033	13.709	13.7297	14.1178	13.9836	13.6346	13.8357	14.0173	13.6792	13.928	14.2088	13.7409	14.3049	13.7074	14.0067	14.0391	13.7941	14.2696	14.1816	13.7655	13.4757	13.7419
A0A0G2K429;F1LSD1;Q03343	Adcy6	14.1225	13.952	13.8661	14.1953	13.7226	13.66	13.6162	14.3187	14.5094	13.8455	14.4303	13.7955	13.4258	13.7536	14.2531	13.74	13.3469	13.6883	14.2113	13.6593	14.4868	14.4292	14.58	13.9883	13.9947	13.2561	13.6725	13.7259	13.4451
P35053;Q6P7Q2	Gpc1	12.7135	12.6832	13.2083	12.7545	13.5487	14.2401	13.8215	13.9658	13.3761	14.2729	13.6259	13.8662	13.5283	14.1886	13.8095	14.0501	14.1641	14.2115	13.9696	14.1955	14.1631	14.4269	14.2257	14.7216	14.3811	15.1558	13.9736	13.9508	14.1306
Q6AYT8	Mpzl1	14.4705	14.4424	14.4859	14.1632	14.1888	14.1263	14.3346	14.1156	14.2412	14.1511	14.0139	14.1331	14.5631	14.028	14.1811	13.8399	14.2603	13.8686	13.8803	13.8704	13.2911	13.373	13.4215	13.8401	13.3161	13.0905	13.0188	12.8861	13.4706
D3ZE55;D3ZE55-2	Pcdh8	14.4486	14.2982	14.4393	14.1638	14.0631	13.7215	13.9667	13.847	13.9228	14.1971	13.8848	14.035	14.49	13.9686	14.0139	13.8257	13.9498	14.0031	13.8236	13.8696	13.5963	13.4697	13.3896	14.2004	13.4818	13.3847	13.4808	13.0615	13.5217
D3ZNA5;M0R866	#N/A	11.0407	11.4527	11.9356	12.8776	12.8668	13.766	14.0213	13.9364	14.2585	14.5473	14.786	14.3868	13.8204	14.5393	14.1072	13.7727	14.3023	14.4919	13.8728	14.2327	14.3787	14.5046	14.5024	14.266	14.3487	14.4368	14.2174	14.4353	14.3119
D3ZDX5	Plxnb1	12.716	12.6487	12.9982	13.7827	13.6441	13.8004	13.9766	14.0011	14.2543	13.7843	14.2038	14.0446	13.5807	14.1545	13.9421	13.6859	13.6899	14.2013	13.6916	13.6233	13.8005	14.131	14.215	13.1372	14.2777	14.4886	14.518	14.3826	14.4256
D3Z9E1	Emilin1	12.9982	13.2163	13.3339	13.9752	14.4979	14.6984	14.499	14.771	14.5189	13.8234	14.4553	14.1193	13.5239	14.2585	13.5392	13.9112	14.0676	13.8843	13.5884	13.8653	13.374	13.6322	13.5017	13.5409	13.6432	13.5979	13.592	13.3176	13.7686
C0HL12	Adgrb1	12.913	12.726	12.3793	12.9246	12.7828	13.1076	13.6197	13.8809	14.011	14.2967	13.9737	13.6757	14.61	13.8441	15.1148	14.0447	13.8076	13.5856	14.4194	13.7646	15.1134	14.5334	14.6267	14.6461	13.6606	13.5478	13.6521	13.633	13.3554
Q6AYH6	Emc10	13.0359	13.4165	14.5112	12.5834	12.847	13.2771	14.6802	14.5921	14.0564	12.9259	12.9299	14.0394	13.5083	14.1701	13.2201	13.2111	13.2684	14.3084	14.4432	14.3788	14.3165	14.8918	14.2507	12.9717	13.7899	14.0582	14.2734	14.1063	14.1152
Q9QZE9	Tmem150a	14.0581	14.0934	14.0637	13.8211	14.1676	14.3166	14.508	14.9453	14.9269	14.2561	14.9194	13.9559	13.2223	13.8585	13.7437	13.1211	13.1236	14.2023	13.3911	13.752	13.0762	13.4056	13.7447	11.8428	13.6841	13.4352	13.3591	13.6926	13.3708
D3ZJG3	P4htm	14.5472	14.487	14.551	13.6173	13.6083	13.4789	13.1516	13.4336	13.6522	12.343	13.4241	13.2083	12.7542	13.9924	12.9888	12.429	11.8926	14.0326	13.6423	13.6424	14.5445	14.7609	14.6234	13.6398	14.4222	14.8773	14.7969	14.5031	14.8758
Q09326	Mgat2	14.1334	14.805	14.3517	14.2796	14.0772	14.0171	13.8928	14.1683	14.4444	12.8225	13.9377	13.9356	12.561	13.8738	13.618	13.5849	13.512	14.057	13.7239	13.6135	13.5239	13.8302	14.0624	12.5127	13.7603	13.872	13.4834	13.8108	13.3776
F1LVR0	Iglon5	13.5078	13.4172	13.6549	13.5242	13.2769	13.5191	13.6729	13.5271	13.8515	14.0771	13.7219	13.6049	14.3229	13.47	14.3007	13.9009	13.7271	14.0496	14.1114	13.938	14.1862	14.1403	14.0467	13.974	13.8847	13.4793	13.6266	13.4984	13.6278
D3ZGF1;F1LSA1;O70509	Cd44	13.465	13.1778	14.1405	13.4249	13.6134	13.7438	13.9724	13.834	14.0478	14.3651	14.2855	13.704	14.0279	14.0545	13.3026	14.2311	14.065	14.4128	13.7798	13.6898	13.7423	13.5585	13.2818	14.1685	14.0602	13.7932	13.3575	13.0862	13.1739
Q9JHZ9	Slc38a3	12.0871	12.0973	11.6546	14.4683	14.1521	14.4447	14.1606	14.8878	15.0336	13.275	13.898	14.3295	12.8597	13.971	13.7858	13.6883	14.035	13.612	13.6023	13.4476	14.3752	13.7173	14.7373	12.0683	14.4281	14.1709	13.9396	14.1687	14.1375
D4A8L9	Btbd17	11.865	12.1574	12.0724	12.583	13.0552	13.7732	13.974	14.076	14.2131	13.224	14.322	14.1554	13.3421	14.0701	14.2239	13.9347	13.8897	13.9673	14.156	14.2595	13.7339	14.1787	13.9619	12.6777	14.3937	14.8732	14.8071	14.6299	14.4685
D4A416	Clptm1l	14.4828	14.905	14.462	14.0942	14.043	14.0602	13.9319	13.9533	13.6456	12.9514	13.7087	13.8522	12.4985	13.7487	13.3465	13.236	13.281	13.4853	13.8189	13.5848	13.4266	14.0642	13.6929	12.8092	13.5186	14.0727	14.0926	14.1701	13.8038
G3V9I2;P42264;P42264-2	Grik3	13.2604	13.258	12.944	13.1967	13.4663	13.5981	13.3386	13.8491	13.6287	13.2876	13.7295	13.8146	13.5018	13.987	13.8737	13.9618	13.9402	13.4807	14.0029	13.9978	14.1564	14.5413	14.6036	13.4833	13.9565	13.903	14.1404	13.9701	13.6701
F1LZ38	Tenm4	13.8784	14.0005	13.957	13.2136	12.8265	12.9889	13.2973	12.9893	13.3179	13.7513	13.4792	13.6533	13.8456	13.5738	13.7902	13.5247	13.7525	14.1494	14.0712	14.0977	14.402	13.9417	13.9629	14.7309	13.8302	13.8416	13.6827	13.8458	13.8377
G3V824	Igf2r	14.5313	14.7375	14.7193	14.1254	14.1063	13.5929	13.8013	13.7864	13.7808	12.9796	13.7897	13.4235	12.8766	13.6109	13.2077	13.3421	13.2889	13.8084	13.0832	13.2569	13.5096	13.8703	13.6914	13.1695	13.8232	13.9578	14.1192	14.1417	13.9905
Q99M75	Rtn4r	13.2589	13.211	13.0622	12.8164	12.718	13.2981	13.7442	13.9033	13.8237	14.7836	14.1026	13.6909	14.8591	13.9509	14.2897	14.0955	13.7711	13.8899	14.1556	14.0121	14.345	13.5802	13.7859	15.2195	13.2582	12.7032	13.2966	13.074	13.0816
Q6Q629	Dpp10	13.1939	12.8018	12.6613	12.3069	12.3595	12.5256	12.9997	12.937	14.168	13.7645	13.7346	14.0402	14.3924	13.8622	14.6021	14.105	13.9703	14.5988	14.3592	14.2644	14.0701	13.9225	14.0103	14.6315	14.4078	13.8894	13.7224	13.6067	13.7836
D3ZAD6;D3ZTM0;Q63374;Q63374-10;Q63374-2;Q63374-3;Q63374-4;Q63374-5;Q63374-6;Q63374-7;Q63374-8;Q63374-9	Nrxn2	12.5851	12.6375	12.4527	12.8184	13.2837	13.8249	13.9324	13.8778	13.6746	13.4855	13.364	13.6928	14.7354	14.6814	15.131	14.1396	14.0865	13.8107	13.926	14.0634	14.1541	14.1914	14.2512	13.1482	13.9766	13.6175	13.0468	13.474	13.5906
D3ZYF8	Tm2d1	14.1281	14.1031	14.1845	14.0827	13.7731	13.6138	13.7929	13.9388	13.7061	13.8844	13.5914	13.578	13.4691	13.7059	13.4564	13.747	13.7743	13.6842	13.4265	13.34	13.334	13.6099	13.3857	14.0158	13.7266	13.7109	13.5868	13.4226	13.3177
A0A0G2JU28;G3V6W1;P19493;P19493-2;P19493-3;Q566D4	Gria4	12.7963	12.2269	12.575	12.7191	12.8087	13.0385	13.3352	13.262	13.8216	13.4897	13.6911	13.8219	13.6676	13.8317	13.7266	13.8381	13.9982	14.4959	14.3304	14.1728	14.1827	14.2618	14.2228	13.969	14.1098	14.2656	14.2474	14.0156	14.0611
Q63564	Sv2b	12.4678	12.4002	12.646	12.1681	11.8669	12.1219	12.6273	12.4956	12.5685	12.4256	12.764	12.3873	12.7052	12.2856	12.9557	12.757	13.1815	15.0058	15.5176	15.4645	15.4526	15.9741	15.467	13.9982	15.4749	15.1817	15.7699	15.6409	15.1119
D4A8X4;P15087	Cpe	14.2805	14.3341	14.2781	13.6002	13.6626	13.4787	13.388	13.4275	13.5106	12.8853	13.2362	13.82	12.7007	13.4816	13.6569	13.22	13.3769	13.7989	13.5036	13.6287	13.5665	13.9054	14.132	12.9011	14.0053	14.0703	14.384	14.2142	14.1838
A0A0G2K8V0;F1LPJ1	Ptprm	12.5285	12.6139	12.8036	13.1511	13.1215	13.7161	13.8338	13.8923	14.2	13.5215	14.0266	13.8575	13.7471	13.9244	13.7318	13.6167	13.5398	14.0761	13.6824	14.1397	13.4796	13.8949	13.6428	13.0918	14.0892	14.0668	14.3269	14.0469	14.0475
A0A0G2JX79;A0A0G2JXS8;A0A0G2K075;Q4V7D1;Q7TPJ0	Ssr1	14.869	14.2749	14.6967	12.9602	13.5318	13.205	13.9847	13.9159	14.4689	12.8915	13.8251	12.8764	12.9588	13.1957	13.6046	14.0143	13.5652	13.8958	13.835	13.7738	13.9191	14.0888	13.4549	13.6515	14.1173	13.7262	12.4928	13.2081	13.3138
F1LV86	Nkain3	12.9185	12.8445	12.7303	12.7221	12.9052	13.796	13.5067	13.8169	14.0251	12.7864	13.4175	14.3356	13.8108	14.3458	14.3407	14.2773	14.0657	13.8391	13.9903	14.5323	13.5079	14.2608	14.2125	13.2391	14.0667	13.7789	13.5241	13.2629	13.4318
D4A7M0	Plxnc1	13.3394	13.4596	13.5231	12.9798	13.1017	13.5551	13.4407	13.5082	13.4092	13.3497	13.6573	13.8215	14.0926	13.8694	13.5206	13.8688	13.7188	13.8827	14.3042	13.928	13.9569	14.0146	13.719	14.1027	13.6302	13.6887	13.685	13.6359	13.522
Q91XV7	Tmem158	14.4692	14.6321	14.6719	13.434	13.6632	13.7812	13.6136	13.866	13.7455	13.6325	13.3596	13.738	13.1895	13.468	13.5803	13.3207	13.5614	14.0714	13.4511	13.4393	13.1552	13.3908	13.4469	13.5521	13.5107	13.2034	13.7469	13.804	13.7592
Q5U355;Q8R4E1	Itfg1	14.5986	14.6989	14.1584	14.6349	14.2398	13.845	13.5096	14.4341	14.1562	12.7043	14.1277	13.4008	12.8096	13.2808	13.4021	13.1853	13.0346	12.9868	14.0264	13.6129	14.0567	13.8687	14.1857	13.036	13.3096	13.2785	13.3416	13.1898	12.955
Q62682	Cntn3	11.0492	10.913	10.8289	11.5854	11.4096	12.9575	13.2498	13.3066	13.6765	14.7826	13.9634	14.0189	15.0182	14.1526	14.3277	14.4448	14.3494	14.3922	14.4769	14.3783	14.4004	14.2659	14.1998	14.8978	14.3168	13.6906	14.4154	14.2867	14.181
F7FHT4	Sema3c	13.4406	12.9521	13.1019	13.325	13.5505	13.3074	13.4576	13.7561	14.1168	13.129	13.9998	14.0019	13.015	13.8372	13.8349	13.9092	14.1159	13.9238	13.6191	13.6834	13.3677	14.0167	13.7842	12.9509	13.972	14.3858	13.7101	13.8378	13.674
A0A0G2KA39;P60570	Panx1	14.1745	14.4777	14.3295	14.517	14.478	14.2576	13.8909	14.3637	13.9732	13.3989	13.8665	13.5864	13.105	13.8519	13.7609	13.5463	13.7709	13.1858	12.9	12.9278	13.3299	13.4793	13.9745	12.6056	13.1578	13.2965	13.0331	13.1241	12.8242
D4A9J3	Sema4c	14.6832	14.7638	14.6918	14.167	14.0535	14.2694	14.475	14.4761	13.536	14.1162	13.8552	13.5539	13.8354	13.7774	13.4721	13.3889	13.4647	13.1267	13.148	13.154	12.6379	12.9666	13.1012	12.8617	13.0648	13.0566	13.083	13.1995	12.904
A0A0G2QC32;Q66HD9	LOC100910275	14.3347	14.5404	14.2555	13.967	13.9731	13.8249	13.9211	14.0683	14.0475	13.7991	14.1913	13.3409	13.13	13.4693	13.3023	13.3581	13.3601	13.5157	13.7111	13.9631	13.3975	13.4831	13.6163	12.7053	13.0887	13.381	13.2966	12.4342	12.8823
F1LMW3;Q8K3V3	Adgrg1	13.0804	13.2522	13.1826	13.9825	13.9648	14.1443	13.8161	14.3027	13.6501	13.5587	14.0591	14.0052	13.2125	14.0528	13.6733	13.4442	13.5135	13.5378	13.4707	13.7108	13.2725	13.9652	13.6084	12.097	13.6525	13.5914	13.5877	13.5303	13.4357
Q9ESS6	Bcam	12.1405	12.2557	12.3482	12.9366	12.6025	13.3043	13.2462	13.2447	13.1385	13.5025	13.7303	13.7823	14.3246	14.0183	14.0318	13.9766	14.1484	13.481	14.1492	14.2174	14.2817	14.3453	14.1388	14.1458	13.9433	13.6153	13.7784	13.6595	13.6102
A0A0G2K9I6;G3V7K3;P13635	Cp	11.8077	11.6401	11.8026	13.17	13.2167	13.435	13.5156	13.5762	13.6591	13.8097	13.7402	13.1684	13.2367	13.4513	13.568	13.7767	14.0247	14.5193	14.0343	13.8686	13.9528	14.0883	14.1159	13.9199	13.9984	14.1425	14.0831	14.2458	14.3354
B5MEV3	Slc52a2	13.2336	13.1418	13.2908	13.7084	13.9509	13.9839	13.8908	13.9605	13.4682	13.6098	13.4563	13.5989	13.4665	13.5872	13.6282	13.5309	13.6436	13.0543	13.0544	13.6007	13.6216	13.5358	13.7146	13.1655	13.7498	13.6902	13.7337	13.8812	13.698
Q45R42	Lrrc4	13.0281	12.8664	12.9988	13.0146	12.95	13.2496	13.2068	13.365	13.4138	13.2869	13.8047	13.5311	13.5567	13.5069	13.5129	13.7439	13.6243	13.5564	13.4654	13.7498	13.6358	13.9626	13.8991	13.9676	14.0617	13.896	14.2133	14.2018	14.2055
G3V843;P18292	F2	14.5446	15.0748	14.9087	14.9798	14.208	14.186	13.8286	13.9993	14.3879	12.8356	13.6926	13.5001	12.5656	13.7557	14.3907	13.2767	13.1184	12.84	13.3938	11.9695	14.1149	14.1234	14.3807	10.9359	13.2631	13.5484	12.6095	12.3978	12.4499
D3ZK41	Slitrk2	13.3954	13.4408	13.6536	14.1476	14.0939	14.0573	14.0243	13.7763	13.8627	13.1644	12.8375	13.7916	13.3688	13.853	13.7536	13.4393	13.4171	13.6606	13.6049	13.4948	13.3552	13.015	13.5996	12.2518	13.8868	13.4863	13.8179	13.287	13.6927
O54715;Q6IRF8	Atp6ap1	13.9972	14.1671	13.8105	13.0948	13.4072	13.1286	13.2813	13.3926	13.3541	12.9209	13.4723	13.2178	13.1337	13.371	13.3195	13.2541	12.8682	13.2975	13.6451	13.6055	13.789	13.6684	13.5857	14.4068	13.827	13.8714	14.0578	13.7655	13.8866
O54861	Sort1	13.6717	13.9525	13.8589	13.1771	13.2866	13.367	13.376	13.2456	13.6149	13.0483	13.3061	13.465	12.6071	13.3482	13.1596	13.1119	12.8493	13.9839	13.5271	13.6245	13.4705	13.7239	13.5454	13.7327	13.9366	14.2076	13.9579	13.9341	14.0961
G3V9J2;Q5DWV2	Cdh7	10.6244	11.4776	11.5508	12.1033	11.8685	13.0252	13.2921	12.9093	13.8168	14.1643	13.688	13.641	14.3118	13.9898	14.1639	14.2978	14.1384	14.5726	13.9611	13.654	14.1732	13.7201	14.1589	14.3206	14.1937	14.1627	14.2436	13.6032	14.0849
P13852	Prnp	12.5224	12.3534	12.2816	12.5723	12.4371	12.6269	13.3745	13.5038	13.7134	13.0205	13.7768	13.6344	13.8967	13.3708	13.3465	13.6298	13.963	13.484	14.1673	14.0038	14.2814	14.3992	14.5077	14.3734	14.2535	13.7276	13.3821	13.8366	13.0927
F1LV44	Tenm3	14.0574	13.8985	13.8758	13.5959	13.4581	13.341	13.4124	13.4107	13.6062	13.8588	13.6854	13.4356	14.0608	13.7386	13.3524	13.4717	13.5643	13.692	13.5852	13.4333	13.3467	13.2078	13.0464	14.0131	12.9924	13.3223	12.9925	12.998	13.0592
A0A0G2K093;O35162	Hspa13	15.1353	15.2668	15.1305	14.3993	14.193	13.3269	13.5061	14.1044	13.9691	12.5778	13.8315	13.3074	12.4346	12.8976	13.6348	12.5272	12.5952	13.0685	13.4832	13.0256	13.8121	14.0374	14.1077	13.0149	12.5466	13.2483	12.9038	12.6959	12.5126
D3ZH59;D4AAL4;F1LRG7;Q9Z173;Q9Z173-2;Q9Z173-3;Q9Z173-4;Q9Z173-5;Q9Z173-6;Q9Z173-7	Adgrl3	13.2905	13.3169	13.3177	13.6841	13.3596	13.5436	13.5904	13.6381	13.4957	13.4142	13.581	13.6687	14.0287	13.5751	13.6358	13.4293	13.5585	13.5011	13.9057	13.3796	13.3926	13.4197	13.3464	13.8172	13.5378	13.0634	13.2099	13.1259	13.4104
F1M855;P42260	Grik2	13.0777	13.139	13.3382	13.2127	12.98	13.3343	13.1182	13.4522	13.1198	13.2657	13.4857	13.6281	13.3719	13.7558	13.6862	13.5751	13.4829	13.6458	13.7402	13.8065	13.5224	13.9987	13.9983	13.2462	13.6618	13.6334	13.6711	13.658	13.6197
Q68FV6	Glmp	13.417	13.4209	13.5392	13.0361	12.7287	13.7393	13.867	13.6135	13.9829	13.6336	14.2433	13.8419	13.6511	13.6897	13.5403	13.4622	13.6787	14.0289	13.4871	13.4253	13.0451	13.2613	13.2855	12.7204	13.3786	13.2626	13.5603	13.1678	13.4298
D3ZT36	Adam23	10.91	10.7202	11.1303	11.3051	11.4231	12.0365	12.5634	12.1593	13.1171	14.0203	13.2014	13.286	14.2587	13.7121	14.1455	14.4487	14.4705	14.6177	14.5506	14.5401	14.6311	14.3016	14.3733	14.8281	14.5623	14.2229	14.5731	14.3107	14.6222
Q505J3	Wscd1	12.1089	12.0568	11.9757	12.9857	13.2077	14.4063	14.1241	13.8587	14.3556	13.3247	13.9164	13.6211	13.4609	13.924	13.2548	13.7163	13.4452	13.6319	13.9373	14.0744	13.209	13.6726	13.6208	12.3806	13.4905	13.9752	13.9494	13.2189	14.0928
F1LS74;F1M450;O88279;O88279-2;O88279-3;O88279-4	Slit1	13.3344	13.2164	13.5304	13.1518	13.3304	13.4679	13.3531	13.3476	12.9108	12.8244	13.3401	13.3622	12.5557	13.6978	13.4003	13.3364	13.522	13.3943	13.3598	13.4295	13.9011	13.9085	13.4933	13.9343	13.5332	13.9684	14.0988	14.1383	13.9336
A0A0G2K1E2	Itga5	14.6006	14.5432	14.5638	14.2565	14.0115	14.1025	14.3359	13.9388	14.0846	13.9551	14.115	13.224	13.8545	12.9543	13.1535	12.9877	13.2619	13.8618	12.9924	13.0518	12.7899	12.763	12.7745	13.2219	12.8071	12.8095	12.171	12.7127	12.8667
G3V7N0	Hs2st1	13.754	13.9188	14.1255	13.0155	13.1488	13.5955	13.364	13.2742	12.9641	12.5283	13.4343	13.3369	12.7974	13.3399	12.5482	12.7976	13.2053	13.2262	13.532	13.8156	13.7921	14.2835	13.8907	13.9163	14.0206	13.6495	13.7827	14.0136	13.5174
A0A0G2JYM4;F1LRK7;P97528	Cntn6	11.6596	11.1747	11.4617	12.0852	11.8153	12.9035	13.3107	13.2085	13.861	14.4687	13.9102	13.8054	14.5378	14.1866	14.0302	14.1332	13.9982	14.019	13.681	13.8848	13.8348	13.8762	13.8876	14.1649	13.7721	13.4548	13.8077	13.6554	13.6973
G3V6Z5;G3V8Y9;P19492;P19492-2	Gria3	11.9933	11.942	12.0972	12.206	11.7656	12.4185	12.7498	12.7499	13.3863	12.8377	13.2256	13.258	13.3908	13.5274	14.0048	13.9016	13.6176	14.1245	14.0949	13.7739	14.3742	14.5401	14.113	14.6883	14.248	14.381	14.1504	14.4992	14.2254
D3ZHA3	Lpar4	12.28	12.1468	12.2128	13.4554	13.5262	13.9583	13.7903	13.958	14.1	13.6959	13.9314	13.8966	12.7963	13.7704	13.5946	13.3526	13.5119	13.4017	13.4958	13.4047	12.9625	13.4017	13.725	11.5264	14.1208	14.0961	14.1874	13.8411	14.023
G3V7S0;P70627	Folh1	10.1965	10.4169	10.7259	12.1657	11.9843	13.7163	14.0012	13.8515	14.3161	13.6931	14.2094	14.2382	13.3669	14.1687	13.8235	13.7093	13.8486	14.3442	13.8679	14.1858	13.5266	13.9693	13.9507	12.8901	14.1668	14.4451	13.9909	14.1528	13.8185
O54698	Slc29a1	15.0774	14.8823	14.6299	14.1544	14.1637	14.0163	13.946	13.6506	14.2186	14.2191	13.7335	13.1762	13.5774	13.3537	15.2628	13.2392	13.0857	13.4701	12.86	12.8193	12.6057	12.6585	12.7606	12.1123	12.8711	12.616	12.3636	11.7021	12.4759
A0A0G2K6G2;D3ZGQ3;Q7TP48;Q7TP48-2	Apmap	14.1089	14.4442	14.5361	13.629	13.4777	13.5521	13.5731	13.701	13.7097	12.8388	13.4373	13.5439	12.8813	13.172	12.6144	13.0152	13.0884	13.4884	13.1647	13.3277	13.3758	13.8227	13.5553	12.6483	13.2506	13.5517	13.4675	13.3341	13.3674
F1LR98	Cdh10	12.8963	12.7106	13.1243	12.8599	12.6978	12.5967	13.3048	13.2157	14.0264	14.1216	13.8328	13.2167	13.7731	13.7956	14.008	13.7752	13.76	13.8633	13.7463	13.9368	13.6564	13.3358	13.1957	13.4515	13.7568	13.3907	13.3385	12.9325	13.0949
A0A140TAF4;P85171	Mdga1	14.5952	14.3361	14.6158	13.6697	13.7272	13.6473	13.6982	13.7193	14.1475	14.0882	14.0481	13.1549	13.6209	13.5221	13.5128	13.2267	13.0564	13.7319	13.112	13.1435	12.9375	13.0388	13.1435	12.5569	13.0298	12.5124	12.7091	12.4624	12.6112
Q5EBA8	Slc46a1	12.712	12.8808	13.0066	12.9976	13.5783	13.9766	13.7885	13.8572	13.5715	13.3918	13.5815	13.7934	13.0527	13.5975	13.223	13.1554	13.2103	13.0586	13.491	13.4516	13.4895	13.8439	13.7402	12.5272	13.682	13.5987	13.8484	13.6664	13.5578
M0R544;Q6P7A9	Gaa	12.9993	13.3917	13.4236	12.8559	12.8155	13.3419	13.3189	13.0639	13.0873	12.7579	13.1283	13.1197	12.6322	13.1979	13.1839	13.0344	13.0079	13.8142	13.5774	13.601	13.7242	13.9442	13.8843	13.9108	13.922	14.0063	14.2476	14.1127	14.1914
B2RYC9	Gba	13.7887	13.8625	14.3773	12.6134	13.2529	13.2905	13.4578	13.1558	13.5537	13.206	13.5347	13.264	12.5555	13.0951	13.1859	13.2366	13.4664	13.6499	13.7944	13.6785	13.3331	13.3167	13.1871	13.4418	13.4406	13.7571	13.8097	13.4326	13.5567
Q5FVL6	Tspan13	14.0753	14.3956	14.1723	13.3936	13.3261	13.2172	13.3625	13.5027	13.7486	13.3415	13.2705	13.0618	13.0314	13.0389	13.2467	13.0339	12.6359	13.5379	13.4082	13.192	13.9775	13.6862	13.9082	13.2455	13.4312	13.1629	13.2234	13.4222	13.2034
D3Z9D0	RGD1306271	14.2126	14.0174	14.2464	13.6122	13.6491	13.4792	13.6571	13.4172	13.7995	13.9322	13.6236	13.3976	13.6053	13.4881	13.5486	13.3809	13.3305	13.6226	13.1116	13.3157	13.0458	13.0276	12.9871	12.8761	12.9552	12.9103	13.0375	12.9158	12.7105
D4ACK7	Cnnm3	12.1496	12.3221	12.7281	12.3933	12.6336	12.3279	13.3085	13.2601	14.0036	13.6294	13.9421	13.0004	13.1924	13.8351	13.9753	13.7295	13.7734	14.0688	14.2163	14.3877	13.9323	13.1702	13.2891	12.8983	14.3957	13.3898	13.7098	13.4269	13.749
D3ZUB0	Rcn1	14.2014	14.2175	14.7836	13.5084	13.802	13.3769	13.6614	13.85	13.1438	12.8055	13.1363	13.0356	12.2467	12.9807	12.236	12.7044	12.6901	13.5851	13.9144	13.9806	14.0326	13.5635	13.4808	13.7295	13.4413	13.4382	13.0835	13.1169	13.014
A0A0G2K210;F1LSN4	Fgfr3	12.2695	12.1843	12.7485	13.2706	13.5451	14.1183	13.8162	14.1366	14.0716	13.5425	13.82	13.8348	12.9051	13.88	13.4945	13.3229	13.3765	13.5748	13.3317	13.517	13.1222	13.4505	13.6351	11.5065	13.4654	13.9203	13.2948	13.264	13.138
F1LWQ2;Q63199	Fas	11.0439	10.9682	12.3304	12.0205	12.0912	12.9664	14.1557	13.7441	14.6	13.6909	15.2209	13.2049	13.0735	14.0197	13.9641	13.7934	13.816	14.707	13.8279	13.7861	13.0288	13.821	13.3178	11.9034	14.0228	14.1273	12.9168	13.8307	13.2454
D3ZWJ9	Fam234b	14.2401	14.3803	14.7089	13.614	13.6124	13.5867	13.5169	13.5653	13.441	12.7136	13.3673	13.0309	12.0359	12.7247	12.9005	12.7113	12.4727	13.7813	13.4666	13.0262	13.0669	13.2555	13.2932	13.0874	13.3275	13.1483	13.6991	13.7394	13.5785
Q62997	Gfra1	13.6775	NA	13.6777	13.3671	13.5631	13.6896	13.9509	13.383	13.7331	13.6312	13.7493	13.441	13.8263	14.0776	13.8538	13.2063	13.523	14.3581	13.9225	13.9544	13.9135	14.2874	14.4003	14.0192	14.0821	13.806	14.0927	13.811	14.071
A0A0H2UH93;P60756	Mdga2	13.0495	12.9099	13.3744	12.9728	12.9051	12.9984	13.4316	13.2776	13.5063	13.566	13.4029	13.1331	13.6331	13.4041	13.5661	13.4933	13.4984	13.8275	13.5468	13.4497	13.0465	13.3332	13.1188	13.6334	13.5091	13.4561	13.3727	13.2953	13.2845
A2RRU4	Scap	13.6773	14.2498	14.0837	13.6196	13.6424	13.4103	13.4055	13.2087	13.1738	12.9906	12.9417	12.9733	12.1442	12.5213	12.7741	12.4349	12.3676	13.8213	13.4749	13.5871	13.6767	13.6607	13.6035	13.5215	13.6258	13.5883	13.3339	13.5737	13.7516
F1LMR7;P46101;P46101-2	Dpp6	12.1501	12.6366	12.5823	12.3285	12.264	12.7754	13.0465	12.9732	12.8133	13.4376	13.4398	13.1937	13.8599	13.5792	13.5354	13.7414	13.8296	13.7716	13.9057	13.915	13.6133	13.55	13.2834	14.6426	13.653	13.552	13.3819	13.6454	13.3569
M0RA83;Q8CF82;Q8CF82-2	Abca5	13.3392	13.0372	13.3174	12.1271	12.7013	12.2992	13.0425	13.0123	12.6835	13.1329	13.6297	12.9193	13.1844	13.5417	12.0772	13.6606	13.4783	14.0554	13.531	13.663	13.3394	13.9476	13.7133	14.2911	13.8596	13.9629	13.6399	13.464	13.6461
P63138	Gabrb2	12.746	12.8919	12.9699	11.9791	12.2092	12.1976	13.1215	12.4627	12.3038	13.2913	12.5544	12.9569	13.6237	12.9625	12.492	14.0764	14.1538	13.8356	13.6121	14.0439	14.1019	13.3782	13.2385	14.9916	14.0528	13.9386	14.0355	13.7383	14.279
D3ZSA9	Nomo1	14.8611	14.9904	15.1272	13.3285	13.7402	13.8198	13.8914	13.5309	13.7302	12.2886	12.8966	13.1903	12.3447	12.9527	13.2782	12.7656	12.8225	13.3862	13.2226	13.1457	12.6558	13.1969	13.1504	12.5628	12.8603	13.3103	13.0623	13.1003	12.9986
Q4KLL3	Lrrc55	12.3938	11.7453	11.9409	12.3344	11.8831	12.1968	13.0085	13.2673	13.6429	13.314	13.7029	13.2874	13.669	13.3264	13.9667	13.7576	13.7221	13.7048	13.7764	13.9516	14.0166	14.0078	13.9228	14.1616	13.8083	13.4885	13.5169	13.1144	13.3282
A0A096MJT8;D4A4W1	Fam174b	14.8937	15.2091	15.0009	14.5773	14.5966	13.4281	13.5612	13.7771	13.9109	12.8267	13.7739	12.9616	NA	12.6008	13.3019	13.1104	13.0537	13.8334	13.5363	13.7915	13.8848	13.7967	13.6552	14.2925	13.9812	13.4799	13.5908	13.7381	13.7871
D3ZPN0	Pcdh17	13.7323	13.7428	13.3679	13.3918	13.2151	12.961	13.1593	13.2269	13.7488	14.1023	13.4118	13.4464	14.0556	13.5491	13.2691	13.556	13.6699	13.6354	13.2689	13.3132	13.0383	13.1378	13.2511	13.5378	12.8645	12.8066	12.635	12.2447	12.5339
F1LZF8	Nkain1	14.0941	13.7962	13.6167	13.3526	13.3406	13.7132	13.6773	13.7715	14.3557	13.521	13.9028	13.607	13.2334	13.6143	13.4789	13.5801	13.3814	13.8748	13.3265	13.1649	13.4633	11.73	13.356	11.8714	12.6297	13.0582	12.4594	12.2896	12.2989
M0R834;P26824	F2r	14.0464	14.702	14.158	14.5828	14.2435	13.805	13.986	14.3228	14.3067	13.1222	13.6323	13.3798	13.2297	13.4111	12.3568	13.1467	13.0421	12.6746	12.8871	12.8024	12.7684	13.2327	13.0652	11.7002	12.3983	12.7729	12.4255	12.7604	12.2239
A0A0G2K5J5;D4A9F4	Ntng2	13.6222	13.5496	13.7211	12.4425	13.0116	13.1168	13.2774	12.9405	13.1667	14.0187	13.5518	13.289	13.942	13.2759	13.5508	13.427	13.4684	13.5054	13.3087	13.4696	13.5138	13.4368	13.4031	12.2566	13.1358	12.7675	13.048	12.8382	13.0063
A0A0G2JTL4;Q63116	Kit	13.0466	12.7982	12.6999	13.3685	13.1798	13.1371	13.2617	12.739	13.6843	13.6726	13.66	13.5296	13.6207	13.585	13.5478	13.7941	13.6722	13.8103	13.4543	13.2915	13.4068	13.2528	13.3379	13.0689	13.2761	12.7242	12.8885	12.4942	13.0529
F1M8K0	Dag1	13.4059	13.2949	13.0539	13.9773	13.4274	13.0107	13.3084	13.7458	14.3193	13.1683	14.0938	13.3342	13.3312	13.6261	13.9834	13.1739	13.1418	13.3031	13.5931	13.2105	13.0062	13.2469	13.2803	12.3179	12.9817	12.7651	12.8792	12.265	12.5502
A0A0G2JY11;D4AAV9	Tspan9	12.5271	12.7543	12.6849	12.8351	12.8382	12.7773	12.9801	13.8685	13.8521	13.4381	13.7788	13.0992	13.5685	13.5697	14.1946	12.9258	12.7199	12.9348	14.1105	13.2862	14.2758	13.7995	14.1966	14.0195	13.4432	12.1547	12.6081	12.4773	12.9464
P24485	Cd53	12.7459	12.4837	12.6459	12.581	12.3906	12.1739	12.522	12.4006	12.5771	12.6626	13.1296	12.7666	12.2859	12.9506	13.6836	13.618	13.1969	13.6832	13.8844	13.6959	13.5978	14.0943	14.1757	12.8216	14.4048	14.2104	14.4499	14.3235	14.2746
A0JPN6;A0JPN6-2	Med22	15.2581	15.0764	15.4498	14.0501	14.237	13.9359	13.9994	13.898	14.0135	13.1866	13.5853	13.4147	12.3702	13.5212	12.9519	12.9736	13.0074	12.6515	12.6703	12.643	12.0887	12.3869	12.758	11.389	12.5153	12.9163	12.5935	12.5592	12.1746
P42533;Q66HI4	F3	12.6428	12.1617	12.7051	13.487	13.637	12.9641	13.6711	13.7125	13.9451	13.8728	14.0607	12.8146	12.6301	13.3452	13.6585	13.0624	13.1278	13.533	13.4692	13.1281	13.1066	13.2546	13.033	13.6654	13.0672	13.0727	12.9422	13.1452	13.0454
D3ZW58	Casc4	13.497	13.738	13.6351	13.2475	13.29	12.7133	12.7106	13.1773	12.9874	12.381	13.4302	13.2471	12.5535	12.9645	13.3017	12.7977	12.6118	13.0086	13.3059	12.7639	13.678	13.8845	13.6994	13.5751	13.4711	13.278	13.7618	13.6552	13.3757
Q07977	St8sia2	14.7682	15.0098	15.079	13.6683	14.1255	13.444	13.7245	13.7908	13.6796	12.4482	13.4232	13.3187	12.3278	13.0445	13.2965	12.6953	12.7809	12.9533	13.0406	12.8941	12.3081	12.7374	12.6546	11.4631	13.0373	13.0414	12.8654	13.3007	12.7803
A0A0G2K8I4;F1LPC5	Tmem259	15.3668	15.4532	15.988	15.038	14.843	14.7213	15.1163	14.9683	14.4694	14.1193	14.4011	14.4128	NA	14.4175	NA	14.3042	14.6861	15.0074	16.6898	14.2627	NA	14.6539	14.4384	13.6884	14.4442	14.7293	14.4268	14.3721	14.5805
A0A0G2JYA3;D3ZNG3	Sppl2a	14.6862	14.1416	13.5914	13.8908	13.6462	12.8768	13.0048	13.3086	14.8353	13.149	14.1247	12.9958	12.1109	12.9518	13.1448	12.716	12.8989	13.6236	12.817	12.7961	13.3274	12.8852	13.5248	12.2901	12.9162	12.8455	12.6098	12.6692	12.8788
F1LRY8;Q63366	Nxph1	11.4626	11.4977	11.5207	11.7706	11.9636	12.9267	12.595	13.0641	12.7353	12.2998	12.7869	13.6443	13.3569	13.4909	13.7796	13.7817	13.5533	13.381	13.8588	13.9284	13.9407	14.1658	13.8044	13.9331	14.1235	13.8823	14.0663	14.1127	13.7794
F1M798	Bmp1	10.9489	10.8949	11.4132	11.9449	11.7645	12.5545	13.1111	12.9984	13.7499	13.1472	13.4069	13.4701	13.3122	13.3866	13.3612	13.4221	13.3193	13.6757	13.6108	13.5314	13.655	13.9369	13.5109	14.61	14.2817	13.7911	14.0838	13.9915	14.1271
D4A109	Ifngr2	12.8792	13.0024	12.5527	12.6025	12.7566	12.7519	13.2881	13.195	13.1984	13.3957	13.7395	13.1865	13.796	13.5141	13.4446	13.5844	13.5634	13.4724	13.2946	12.6017	12.9845	13.4146	13.081	13.4462	13.0936	13.259	13.2383	13.1948	13.2228
D4A144;O88917;O88917-2;O88917-3;O88917-4	Adgrl1	11.966	11.9125	12.9307	11.3323	11.1743	12.047	13.7256	12.9457	13.3741	14.2723	13.7638	12.9234	14.4955	13.5954	13.8112	13.8544	13.7616	13.7297	13.8084	13.9419	12.922	13.5158	13.0294	13.6092	13.5583	13.3557	12.776	13.4668	12.667
A0A0G2K5C8;A0A1B0GWQ1;P84903	Stim1	13.6807	14.4205	13.9778	13.0361	12.9055	13.4144	13.148	13.6099	13.417	12.2667	13.0567	12.9035	11.7655	12.5991	13.1252	12.2543	12.3305	13.8158	13.1261	13.2429	13.0233	13.4097	13.2715	13.1297	13.2998	13.0928	13.2775	13.7165	13.6375
D4A831	Adgrb3	12.7598	12.6169	12.68	13.0165	12.9129	12.8659	13.2121	13.0878	13.2969	13.6633	13.4632	12.9749	13.3486	13.2038	13.1697	13.3773	13.074	13.3113	13.1516	12.9608	13.3601	13.1926	13.0158	13.5106	13.3352	13.0064	13.0858	13.1138	13.2042
A0A0G2K0X8;P08289	Alpl	13.5396	13.3511	13.5646	14.1348	13.8887	13.7867	13.737	13.7343	13.5238	14.0496	13.5133	13.158	13.6983	13.2748	12.8585	12.9167	13.0205	12.9054	12.7362	12.8444	12.699	12.6577	12.4047	13.2631	12.3753	12.0823	12.3193	12.1466	12.373
P11654	Nup210	14.0627	14.3012	13.9219	13.4955	13.5587	13.5779	13.5861	13.4729	13.597	12.1687	13.1368	13.2708	12.2057	13.0805	12.9784	12.6637	12.6257	12.8131	12.7728	12.932	12.8169	13.1685	12.9992	12.1725	12.8506	12.982	13.0328	13.2109	12.982
A0A0G2JX02;P55926;P55926-2;P55926-3	Asic1	13.3375	13.4723	13.45	12.8242	13.0441	12.8725	13.036	13.1405	13.0979	13.2345	13.0992	12.9568	12.6482	13.086	13.0747	13.2112	13.1581	13.3126	12.9111	12.9222	12.9922	13.0063	12.8343	13.2659	13.2465	13.2405	13.1196	13.4808	13.1956
Q5BJT4	Txndc15	14.4589	14.6694	14.8116	13.7925	13.5755	13.3542	13.6858	13.3808	13.5388	12.1854	13.1145	12.8602	12.0411	12.7312	12.4661	12.3917	12.6273	12.8951	12.7211	12.8796	12.5341	13.3788	12.674	12.106	12.9082	13.1974	12.9866	13.0928	13.0773
P31424;P31424-2	Grm5	11.2915	11.3616	11.9062	13.2901	13.1474	13.4943	13.3976	13.2633	13.6037	13.5984	13.1882	13.4339	13.5341	13.5815	13.2646	13.4232	13.4344	13.2417	13.2286	13.2539	12.9473	13.1314	13.0517	12.8376	13.3337	13.2304	13.2788	13.1172	13.2183
G3V7S1;Q6WRH9	Igsf10	11.2659	14.1177	13.4583	12.5736	13.1949	13.68	14.0471	13.9373	13.5774	13.3113	13.9286	13.5603	12.2542	13.6289	13.2657	12.661	12.7686	13.1296	12.8228	13.0652	12.2799	12.1523	12.7438	13.5397	12.7879	12.9017	13.3436	13.7094	12.3701
A0A0G2K999;D3ZDA6	Sdk2	11.9895	11.9135	12.1925	11.3974	11.951	12.453	12.8467	12.5167	13.2713	13.8129	13.1328	13.2091	14.2517	13.6004	13.4049	13.8176	13.7531	14.0696	13.8646	13.7823	13.7032	13.1803	13.1686	14.2384	13.1229	12.7502	13.0018	12.7969	12.7189
G3V7A5;P35952	Ldlr	13.5967	13.4419	13.5426	13.5138	13.3366	13.17	13.4787	13.117	13.4183	13.801	13.6002	12.8533	13.5702	13.2164	12.8995	13.2008	13.129	12.9403	12.3589	12.6636	12.4389	12.6517	12.8874	12.8728	12.7391	13.0425	12.7999	12.7436	12.7523
A0A096P6L8;F1LST1;P04937;P04937-2;P04937-3;P04937-4	Fn1	15.6985	15.9265	15.9894	14.5927	14.6092	14.3071	14.1713	13.6856	14.2946	12.9924	13.9082	13.1178	12.108	13.3132	11.604	12.4736	12.7477	13.5744	12.3569	12.3305	11.3866	11.7218	12.2018	10.1525	11.8091	12.6096	11.9231	12.1402	11.9817
P62632	Eef1a2	13.2681	13.4452	12.7778	13.5065	14.4009	14.4578	14.4126	14.5645	13.1408	13.9973	14.2851	NA	13.5171	14.0403	14.6555	14.496	14.7626	13.1767	13.5244	13.9426	NA	14.0583	14.4893	13.6113	14.5498	15.1033	15.0874	13.7955	14.4676
D3ZTX4	Mgam	14.3863	14.3265	15.1305	13.3499	14.182	14.1111	14.338	14.0969	14.3701	13.7139	14.3715	13.5209	12.9021	13.5804	13.3611	13.5293	13.3042	13.4946	13.1607	13.0608	12.5598	13.1572	13.0601	12.1309	13.2316	13.6063	NA	12.4375	12.5401
A0A0G2K227;P31643	Slc6a6	12.1184	11.9736	12.7921	12.2746	11.8188	12.4773	13.371	13.4691	13.4938	13.734	13.6842	12.9287	14.148	13.4214	13.596	13.5027	12.8767	13.4385	13.3865	13.3577	13.4922	13.4411	13.1092	13.5047	13.0625	12.5761	12.5584	12.6236	12.5111
O70352;Q6IN14	Cd82	12.8138	12.8593	13.0452	12.8389	13.0805	13.282	13.3623	13.5886	14.0837	13.5913	13.7312	13.1064	12.8617	13.4191	12.9041	12.9518	12.9425	13.6511	13.0081	13.0741	12.4225	12.8093	13.1491	11.4877	12.9569	12.8859	13.0726	12.5944	13.0338
Q99068	Lrpap1	13.6165	13.8416	14.3701	12.6876	13.0427	12.1231	13.0256	13.2314	13.6674	13.075	13.4441	12.4314	12.6557	12.6708	12.6196	12.6872	12.6159	13.3107	13.3491	13.3531	13.1642	13.4938	13.025	13.0905	13.0889	12.7759	12.6018	12.6367	12.8276
D4A7P2	Lrrtm2	12.9177	12.4474	13.0756	12.4625	11.9659	12.6465	13.1116	12.8574	13.5038	13.006	13.5687	12.765	13.5332	13.3434	13.5319	13.2081	13.2894	13.4479	12.7717	13.0187	13.3706	13.3973	13.4028	13.1571	13.508	13.1435	13.7076	11.1251	13.1091
A0A0G2K726;F1MAQ6	Tmtc4	13.7776	14.002	13.9913	13.2294	13.4179	13.2322	12.877	13.5436	12.7293	11.8908	12.7124	13.0799	11.453	12.5813	12.2283	12.1975	12.2915	12.9275	13.3723	13.1341	13.1721	13.4193	13.282	12.8185	13.2597	13.26	13.486	13.3052	13.6304
G3V6G3;P19969;P30191	Gabra6	12.5167	12.6333	12.4606	12.5576	12.7742	13.4546	13.1022	13.4441	12.5195	13.3899	13.0688	13.4948	14.0421	13.5542	13.2116	13.1373	13.0595	12.6272	13.529	13.4868	13.1742	13.5672	12.4213	13.6218	12.3485	12.5765	12.9108	12.9484	12.5277
Q6AY20	M6pr	12.6819	12.8387	12.915	12.4889	12.6838	13.0528	12.8948	13.1656	12.7016	12.563	13.0764	13.1708	12.4962	13.0285	12.2321	12.5899	12.6674	12.9749	13.3065	13.3032	13.4936	13.6356	13.4678	13.2478	13.3589	13.2491	13.7867	13.5167	13.5591
P30951	Gpr12	11.7361	11.8556	11.7244	11.9945	11.4307	12.1409	12.5799	13.1252	13.2841	13.7553	13.2215	13.148	13.6612	13.7312	13.6455	13.5977	13.5964	13.4267	13.7014	13.5658	13.7239	13.362	13.57	13.6861	13.2539	12.7302	13.0922	12.5554	12.7599
A0A0G2K506;P70490;Q1PBJ1	Mfge8	12.4487	12.7041	12.8775	13.4495	13.4772	13.898	13.5656	14.0054	13.6586	12.7243	13.2825	13.3706	12.6071	13.2222	12.9663	12.7896	12.5834	12.8737	13.0636	12.9521	12.8397	13.0468	13.2251	12.0846	13.0035	12.9788	12.7227	12.6837	12.4255
D3ZIW4	Tmem62	13.4418	13.5972	13.7324	12.8156	12.9391	12.9387	12.9672	12.9681	13.2414	13.1523	13.0368	12.8963	12.3484	12.7274	12.5242	12.5591	13.0739	13.5185	13.3551	13.4902	12.3389	12.7123	12.6618	13.1798	12.9615	13.0239	13.2954	13.2423	12.7625
P51639	Hmgcr	14.6569	14.9199	14.8949	13.8112	13.8473	13.5905	13.5979	13.7606	13.3959	12.1957	13.0446	13.0052	11.4468	13.0227	12.5307	12.5233	12.5871	12.9286	12.4293	12.5338	12.1754	12.6423	12.6132	11.2298	12.7625	12.6875	12.7966	13.0314	12.7832
A0A0G2K5L1;G3V9W9	Fat1	13.5947	13.2507	13.7103	13.3999	13.2724	13.2499	13.1901	13.3319	13.3324	12.9583	13.2955	13.2151	12.8496	13.2285	12.9021	12.9592	13.191	13.221	12.8645	12.8214	12.3406	12.7468	12.7776	11.9256	12.837	12.779	12.9342	12.4289	12.6093
F1LPC6;Q9JHW1	Cpd	12.6268	12.9778	13.5968	12.4618	12.4643	12.4366	13.1336	13.2227	12.9872	12.3153	12.6105	12.7741	12.5253	12.7657	11.9237	12.6182	12.807	13.3259	13.1643	13.0609	13.3305	13.4259	13.0347	13.7595	13.4766	13.5956	13.7593	13.4646	13.5586
Q5U334	Pvr	13.6839	13.5777	13.8313	13.0943	12.9905	13.0235	13.2355	13.0529	13.733	13.484	13.2089	12.8068	12.745	13.0683	12.7434	12.6634	12.7306	13.5498	12.8158	12.7771	12.4064	12.6113	12.6023	12.6441	12.896	12.523	12.9779	12.3402	13.05
A0A0G2K8T0;Q6P7S1	Asah1	13.1932	13.3761	13.1823	12.5557	12.7405	13.2626	13.2702	13.3866	13.3252	12.2666	12.9688	13.1075	12.1197	12.9918	12.7107	12.6299	12.6723	12.9377	13.1039	13.2188	12.8667	13.2461	13.1556	12.3955	13.2054	13.1477	13.1952	13.3334	13.2105
A0A0G2JVI9;Q62845	Cntn4	11.7947	11.7479	11.7641	12.1313	11.8487	12.6139	12.7981	12.7984	13.2442	13.7865	12.9915	13.2741	13.7528	13.3771	13.0279	13.4833	13.5402	13.3096	13.3288	13.2129	13.1	13.1514	13.0903	13.4124	13.0227	13.0665	13.0833	13.4179	13.2175
A0A0G2JW21;F1LQI2;O55005	Robo1	13.7608	13.3716	13.2217	13.2376	13.1236	13.1091	13.5824	13.3323	14.3766	13.9958	13.2305	13.5063	14.1309	13.4528	13.1693	13.1719	13.2576	12.9786	12.5922	12.5587	12.4563	12.4974	12.4094	12.6035	12.2144	11.8849	11.6491	11.7808	11.4867
D4A017	Tmem87a	12.858	13.5688	13.166	13.3315	13.3068	13.1633	12.712	13.7233	12.7389	11.5771	13.1944	13.0143	12.1866	12.9738	12.8208	12.5119	12.4022	12.3313	13.1583	12.8997	13.4957	13.7818	13.5269	13.2134	13.0725	11.9737	13.0076	13.0375	12.9011
D3ZCQ0	Col19a1	11.1446	9.92872	11.4803	12.1773	12.2631	13.1683	13.0103	12.9005	12.8352	13.0676	12.8186	13.5066	12.6724	13.1758	13.2782	13.8972	13.8364	13.3864	13.2779	13.5764	13.2141	13.3548	13.4368	12.9503	13.4771	13.8277	13.4098	12.9022	13.5026
A0A0G2K6W5;K4DIC3;P09483;P09483-2	Chrna4	12.1077	12.1638	12.4405	11.8751	11.8043	12.2925	12.6049	12.2339	13.2155	13.0839	13.5851	12.9989	12.7987	12.7168	13.5085	13.6283	13.5519	13.7771	13.6046	13.5763	13.2916	13.0941	13.0559	14.0337	13.0677	12.3074	12.713	13.2777	12.8134
P0CC10	Lrrc4b	12.5983	12.6033	12.7751	12.3822	12.7543	13.0401	13.112	13.4736	13.9248	13.0122	13.3737	13.0401	13.0377	13.2361	13.1679	12.8461	12.5619	12.9152	12.9566	12.8059	13.0007	12.9891	13.1233	12.4742	12.7367	13.1954	12.8483	12.5961	12.5412
F1LUB7;Q6RVG2;Q6RVG2-2;Q6RVG2-3	Slc4a8	12.3671	12.2777	12.1773	12.2756	11.5893	13.3657	13.5276	13.4496	12.8623	13.0149	13.1559	12.499	13.0924	13.0321	13.2391	12.9349	13.0157	13.0515	14.2864	12.9543	13.5926	12.7884	13.0205	13.5236	13.1333	12.489	12.8184	12.6661	12.8107
Q8K1G0	Clmp	13.5843	13.4581	13.4642	13.1473	12.8819	13.0897	13.3026	12.8781	12.9511	13.6375	12.9713	13.2093	13.8246	13.0616	13.0203	12.8557	12.8081	12.6904	12.829	12.9299	12.3667	12.3911	12.3768	12.6543	12.4042	12.3096	12.6568	12.4657	12.556
F1MAP4	Megf10	11.8823	11.8327	12.1511	13.4695	13.5888	14.2876	13.8403	14.0438	13.7248	12.9566	13.9044	13.6695	12.272	13.7435	12.9641	12.9258	13.2898	12.659	12.5921	12.859	12.3082	12.9499	13.0672	10.0602	12.7468	13.1152	12.2338	12.9189	12.7066
A0A0G2JVQ8;A0A0G2KA01;P55108	Gdf10	12.3941	11.9096	12.1453	12.3183	12.8253	12.9092	13.2269	13.3346	12.2148	12.3632	13.101	13.1257	13.3954	13.0441	13.5397	13.7573	13.6321	13.0424	13.3753	13.2332	12.5275	12.9493	13.1029	12.9052	13.0743	12.8349	12.793	12.7412	12.5312
D4ABX8	Lrfn4	12.0559	12.4401	12.2744	12.8813	12.4556	12.2425	12.4786	13.1885	13.0081	12.4073	13.0127	12.9543	13.7254	13.0158	13.7731	13.7514	12.9162	12.7304	13.7252	13.0792	13.7499	13.6815	14.0962	14.99	12.6862	12.0772	11.9799	11.2244	11.5231
F1M4B6	RGD1563349	13.0508	13.0882	13.5119	12.9317	12.7518	12.9628	12.9455	12.9357	12.387	12.2469	12.7642	12.5205	12.3435	12.4572	12.6241	12.054	12.2949	12.8082	12.7871	12.9866	13.2257	13.3722	12.8626	13.3009	13.1883	13.16	13.486	13.5268	13.3968
F1MAA7	Lamc1	12.147	12.4354	12.4503	12.5154	12.8902	13.7365	13.7847	13.5943	13.6326	12.9219	13.3964	13.7184	12.7396	13.7584	13.1587	13.2327	13.2379	13.4042	13.0932	13.3252	12.2424	12.8724	12.536	11.0332	12.355	13.1262	12.4938	11.7828	12.3311
G3V7P2	Fgl2	11.0864	10.7829	11.148	11.7199	12.0298	12.7913	12.651	12.7331	13.3502	12.651	13.1677	13.3985	12.0451	13.232	12.9236	12.8835	13.1587	13.3212	12.6494	12.8531	13.0823	13.7331	13.7568	11.6718	13.718	14.2332	14.452	14.1608	14.3509
M0R6K0;P15800;Q5M7W9	Lamb2	11.5546	10.3966	11.3728	12.4465	13.0882	14.1008	13.4923	14.0229	13.9821	13.3731	13.6967	13.3231	12.4313	13.7195	13.4312	13.3652	13.3763	13.7721	13.0526	13.2757	12.6002	13.2149	13.1299	11.0748	12.7573	12.8026	12.4673	12.184	12.1218
Q6P752	Tor1aip2	13.3635	13.2465	13.5296	12.7362	12.3831	13.1124	12.8484	13.1718	13.4015	12.9974	13.2646	13.2343	12.491	13.0146	13.0333	12.7294	12.7594	12.8214	12.9621	12.6663	12.1931	12.7466	12.2924	12.1646	12.8275	13.3579	12.8653	12.5394	12.7901
P52796;Q6P7B6	Efnb1	13.0558	13.1301	14.2519	12.8033	12.8136	12.7816	13.5522	12.872	13.5072	13.4627	13.2529	12.6544	13.4346	13.0541	13.4396	12.2854	12.7864	13.4966	12.245	12.6867	12.7058	12.5931	12.5481	12.0474	12.2272	12.0846	12.2748	12.902	12.3353
G3V8P3;Q9QYP2	Celsr2	12.7877	12.7191	12.6734	12.9695	12.8344	12.8607	12.9641	13.0869	13.304	13.1242	13.0512	13.0815	12.8775	13.0525	12.9849	13.0275	12.8767	12.9964	13.0498	12.9354	12.6267	12.6742	12.8189	12.9933	12.7798	12.7346	12.4318	12.469	12.2965
Q62609;Q62609-3	Olfm1	12.1705	12.1644	12.3627	11.8476	11.8368	11.7048	11.9801	12.1092	12.7634	12.0494	12.7153	12.5043	12.3744	12.5266	13.4864	13.2885	13.1855	13.6724	13.0015	13.2674	13.5629	13.3963	13.5608	14.3308	13.7103	13.4597	13.5065	12.9559	13.3311
Q32Q07	Lrrn1	13.318	13.6285	13.4396	13.1127	13.2981	13.0974	13.0729	13.0176	13.1704	12.7051	12.7918	13.1898	13.2092	12.9524	12.1051	12.3468	12.4627	12.7895	12.7783	12.4823	12.8629	12.7412	12.6904	12.4464	12.9158	12.6724	12.7405	12.0219	12.6708
G3V901	Ext1	12.7905	12.6457	12.8628	12.1007	12.827	13.2904	13.1392	13.1766	13.2796	13.4128	13.3242	12.9865	12.5225	12.8624	12.9086	12.491	12.7004	13.3052	12.6765	12.8857	12.6608	12.8826	12.6575	12.4771	12.7664	13.0025	12.9852	12.3582	12.7292
F1M6P8	Edil3	12.3164	12.6409	12.7671	11.6257	11.3143	12.634	12.0023	12.8926	13.238	12.6255	12.1661	13.986	14.2608	13.7886	11.4841	13.3095	13.1083	14.0037	12.796	13.6621	12.2733	13.2259	12.2603	12.8053	13.1345	13.3219	12.8518	13.0205	12.7703
Q5U2P1	Cnnm2	12.4522	12.4429	12.612	12.0006	11.9067	12.2588	12.6257	12.4946	11.515	13.1597	13.2746	12.6896	13.5985	12.9619	13.0393	12.8791	13.1882	13.0674	13.417	13.2024	12.9155	12.9182	12.8479	13.4328	13.2921	12.814	13.0028	12.9145	13.1996
G3V8D0	St8sia3	14.0475	14.1807	14.0842	13.2731	13.1354	12.7793	13.0089	12.9312	13.0524	12.1564	12.7812	12.5152	11.7005	12.6482	12.5312	12.3148	12.2242	12.8787	12.9152	12.5545	12.4305	12.5402	12.5125	12.6171	12.6432	13.0078	12.9802	12.3147	12.7329
D3ZES7	Plxna4	13.2049	13.5058	13.3935	12.6377	12.4529	12.6662	12.9908	12.4655	12.6195	12.6591	12.6621	12.7832	13.5553	12.8492	12.7849	12.9269	12.8963	13.0793	12.6083	12.8908	12.5584	12.5774	12.5345	12.7813	12.7957	12.9695	12.6892	12.301	12.5927
Q8R490	Cdh13	10.7356	10.9234	11.2973	12.209	12.3642	12.0698	13.2032	13.1813	13.4938	13.8676	13.109	13.0701	14.1785	13.5341	13.2063	13.8237	13.4495	12.9914	13.2875	13.303	13.1245	12.9062	12.4986	13.376	12.913	12.405	12.3375	12.2209	12.2616
D4A3L3	Megf9	11.9456	11.5027	11.935	12.2726	12.3938	13.2507	12.7567	13.0173	13.1261	13.1252	13.4372	13.3931	12.8729	13.2541	12.9548	12.9377	13.1347	12.7202	12.9267	13.1378	12.8338	13.0223	13.2081	10.2065	12.922	13.1517	12.8893	13.0975	12.5258
B4F7C2	Tubb4a	14.3639	11.814	14.9584	11.3355	11.9974	13.8592	13.0538	12.8684	15.4889	13.9548	14.3563	8.87353	11.4813	12.8106	11.1227	14.6363	11.4439	14.0764	14.8353	14.314	11.6093	11.539	11.4213	10.3816	12.9659	11.9536	12.2882	13.3597	12.2209
Q4QQR8	Vstm4	9.99074	9.76606	10.2486	11.0071	11.7015	13.0059	12.899	13.2615	13.5423	13.0834	13.5192	13.165	12.402	13.4408	12.6491	13.0492	13.0135	13.7505	13.3364	13.4547	12.8433	13.3836	13.2808	12.0396	13.7681	13.2717	13.6904	12.9211	13.6724
G3V7E2;Q9ESG5	Hs3st1	11.681	11.4052	11.7231	12.1179	12.1972	12.2243	12.3452	12.171	13.1914	12.1021	12.6642	12.8949	12.3021	12.9975	12.6177	13.1746	13.4279	13.5999	12.7562	12.9874	12.6452	13.065	12.8261	13.1537	13.3613	13.3212	13.4248	13.2867	13.4412
D3ZEH1	Fat4	14.3697	14.6318	14.3021	13.7385	13.7742	13.4411	13.5232	13.3362	13.2228	12.7954	13.0008	12.7441	12.2377	12.8576	12.5715	12.5554	12.4869	12.5318	11.7559	12.1118	11.6564	12.0299	12.127	11.4014	11.9239	12.0122	12.0301	12.0242	11.8743
A0A0G2K1L0	Tnc	15.2829	15.0322	15.1873	15.7691	16.3845	15.5807	15.011	15.5787	14.1425	13.4973	14.0349	12.7145	12.0125	12.7924	11.8138	11.9547	11.8718	11.1771	10.9655	11.0736	11.1365	11.2088	11.2518	10.1817	10.6393	10.5405	10.4962	10.8669	10.6572
F7ESR8	Lgi2	9.68553	9.87071	9.79801	10.683	10.9154	11.4274	11.6046	11.5546	12.3673	12.5064	12.3623	13.2406	13.4264	13.0987	13.3974	13.8681	13.7388	13.8717	13.862	13.9296	13.5332	13.5768	13.509	14.0891	13.7648	13.613	13.882	13.6096	13.888
F1LM29;F1LZI7;P58751;P58751-2;P58751-3	Reln	13.0939	13.2605	13.675	12.3695	12.6028	12.699	13.0061	12.8565	12.0795	12.3392	12.7795	12.254	12.5735	12.9628	12.4054	13.0495	13.027	12.9125	12.6984	12.7585	11.6173	12.9415	12.4478	12.6071	13.0449	13.3781	12.9538	12.1415	12.136
Q66H12	Naga	13.4586	13.4975	14.0144	12.6097	12.3988	12.5162	13.4409	13.0627	13.041	12.7376	12.9271	12.5806	12.0228	12.615	13.069	12.2107	12.8564	14.0115	13.84	13.6888	13.4499	13.8376	13.288	13.4226	13.8145	13.4317	13.3755	NA	13.3125
G3V9L7	Gdpd5	12.7627	12.8874	12.7418	12.447	12.495	12.1872	12.3866	12.4341	12.6873	12.4123	12.7562	11.9479	12.0079	11.7342	12.7356	12.4864	12.2874	12.9352	12.9257	12.7654	13.5929	13.2861	13.3022	13.2223	13.1447	12.22	13.3243	12.9884	13.0813
A0A0G2JUW8;A0A0G2JYN3;A0A0H2UHK5;P97629	LOC108348118	12.6097	12.8675	12.8876	12.2472	12.4786	12.6804	12.7858	12.6093	12.9506	12.3187	12.8696	12.5259	12.269	12.5122	12.4185	12.4631	12.2633	13.2657	12.6552	12.7692	12.4174	12.556	12.6157	12.7323	12.9911	13.2129	13.3902	12.7604	13.0279
Q569A3	#N/A	12.4733	12.7528	12.392	12.0206	12.1595	12.408	12.0496	12.6253	12.0305	12.2059	12.4941	12.5606	12.6562	12.6429	12.8795	12.4833	12.2883	12.7456	12.8856	12.7985	13.4433	13.1092	12.8779	13.9145	12.9189	12.6961	12.9172	13.005	13.0327
A0A0G2K7K0;Q6P6V1	Galnt11	12.8086	13.0915	13.0391	11.9132	12.4233	12.7896	12.1986	12.917	12.8022	13.294	12.7335	12.514	11.6302	12.6208	12.5691	12.3237	12.4462	12.686	13.0341	12.6329	12.6304	13.1543	12.8191	12.5409	12.4818	12.5649	13.1557	12.7869	12.6796
A0A0G2JV93;P31422	Grm3	13.1741	13.1269	13.1699	12.7066	12.6919	12.855	12.8509	12.8777	13.2888	13.6247	12.816	12.6125	13.6182	13.0654	13.1591	12.723	12.5044	12.2329	12.4866	12.3842	12.5816	12.1216	12.0504	13.0426	12.0259	11.7237	11.941	11.8735	11.8396
A0A0G2K7Y0;Q63135;Q63135-2	Cr1l	12.9325	13.0487	12.7287	12.9985	12.8521	12.1892	12.9655	12.9224	13.6809	12.7296	12.7861	12.8415	13.1143	12.7589	12.5674	12.7488	12.8513	12.7329	12.752	12.2923	12.3804	12.6379	12.8324	12.0623	12.0688	12.2346	12.3733	11.6493	12.4306
P07153;Q6P7A7	Rpn1	13.1118	13.2499	13.2965	12.532	12.3719	12.3937	12.959	12.9092	13.8204	10.9261	12.6282	12.8521	12.4442	12.7228	12.4259	10.9181	12.6605	12.7534	12.6221	13.0138	13.3216	13.1545	13.192	12.6672	13.1775	12.5629	12.0606	12.0082	12.4026
D4AE63	Myorg	10.2995	10.2581	10.7804	11.9258	11.9235	12.8961	13.3698	13.3887	13.5157	12.2924	13.4486	13.0017	12.2614	13.5876	13.941	12.9207	12.8048	12.7459	12.7545	12.896	12.5997	13.4331	13.1339	11.1079	13.3988	13.4384	12.909	13.1881	12.9295
D4ABB3	Adamts17	10.8575	10.9048	11.099	11.2841	11.7517	12.385	12.4276	12.4266	13.0503	12.2752	12.5641	13.2523	12.5723	13.2192	13.1642	13.4499	13.1204	13.1505	13.0532	12.99	13.1256	13.2737	13.1358	13.2545	13.208	12.9864	13.3606	12.8573	12.8161
G3V6Q9;Q925T8	Brinp1	11.0142	11.0542	11.1892	11.5388	10.9344	11.8093	11.8877	12.6387	13.053	13.7248	13.0365	12.4377	13.9504	12.9067	14.0556	13.584	13.4175	12.4768	13.297	12.5834	13.9746	13.4355	13.3162	14.2405	12.53	12.0696	12.1959	12.2011	12.2449
P22909	Adra2a	11.6154	11.819	NA	12.7838	12.3273	12.5139	12.592	12.9561	12.9417	12.9368	13.2463	12.664	13.0541	12.8194	13.3633	13.1437	13.0739	13.5516	13.949	13.3643	13.7912	13.8463	13.8163	13.4945	13.6536	13.2847	13.482	13.059	13.4821
P97846	Cntnap1	8.71451	NA	8.66165	8.18101	7.7077	9.61782	10.0989	9.95206	11.3477	11.8829	11.0319	12.685	13.523	12.9344	13.7221	14.3276	14.0761	14.6689	15.1779	14.9924	15.6051	15.6728	15.4118	16.0705	16.0786	15.7445	16.2131	16.3913	16.1226
A0A0G2K8S1;Q5RK27	Slc12a7	13.8658	14.0247	14.2941	13.8376	13.7757	13.0329	13.1648	13.2041	13.6364	12.1115	13.1016	12.4141	12.0658	12.9648	12.3992	12.3385	12.1743	13.0149	11.9341	12.3883	11.6503	12.119	12.2631	10.7491	12.1887	12.2948	11.6405	11.6317	12.2479
O35977	Gfra2	12.0784	11.7691	12.1006	12.3313	12.4291	12.7617	12.8311	12.5577	11.425	13.7623	13.2667	12.7166	13.4907	12.7439	12.0851	13.0678	12.7496	12.3316	12.5296	12.6107	12.9559	12.7405	12.6262	13.6739	12.8814	12.1687	12.7289	12.494	12.5213
Q62797	Ptpro	13.3974	13.0946	13.4025	12.7968	12.5396	12.4301	13.1686	13.0667	13.4277	13.3343	13.0447	12.6361	12.9087	12.9689	12.3868	12.4082	12.4396	12.829	12.4828	12.6654	11.7623	12.3765	12.4659	11.6483	12.4378	12.2867	12.0433	12.006	11.866
M0R8H7	Ifnar2	12.9244	12.4155	12.91	13.3911	13.1633	12.5799	12.7356	13.0273	12.8907	12.9547	12.8091	12.7312	12.9488	12.9745	12.5487	12.6072	12.5946	12.1854	12.1542	12.104	12.3881	12.333	12.5287	12.7879	12.4551	12.5415	12.6527	11.8486	12.1333
Q62656-3	#N/A	11.542	11.727	12.1544	12.1561	12.5661	13.145	13.132	12.998	13.2989	12.8008	12.9424	12.4985	11.8227	12.7845	12.546	12.9534	12.6057	12.6872	12.2421	12.4682	12.781	12.8451	12.8917	13.0961	12.3855	12.5789	12.9358	12.6466	12.9983
D3ZW78	Cpxm1	11.1303	11.0228	10.9356	11.6478	11.9757	12.7911	12.5507	12.9697	13.2472	12.5915	13.0717	13.3214	12.8949	13.022	12.9107	12.6074	12.7365	12.7313	12.7985	13.0092	12.8172	13.1748	13.225	12.2859	13.0784	12.8653	13.1121	12.7794	12.8525
A0A0G2JVU1	Itgb8	10.2853	10.1955	11.5224	12.4249	12.17	12.2431	12.8978	13.2524	13.5929	12.0068	14.3057	12.9466	12.8392	13.4147	13.5175	13.0042	12.9851	12.8656	12.8297	12.8929	12.962	13.2166	13.0516	11.9407	13.0532	13.1802	12.1669	11.8306	12.4656
G3V6S3	Calu	12.8919	13.4096	13.9142	14.1622	13.9777	12.6198	13.0985	13.395	13.1471	11.9381	12.6883	12.5399	11.9785	12.5604	10.24	12.7354	12.4014	12.5655	12.4704	12.5339	12.5051	12.4442	12.5803	12.3469	12.2815	12.6936	12.1313	11.8524	11.8128
A0A0G2JZT0;Q64663	P2rx7	12.5788	12.3671	12.6331	12.5761	12.6881	13.1271	12.9157	12.905	13.0025	12.8124	12.7883	12.6427	13.0262	12.5747	12.4219	12.5251	12.5711	12.5147	11.889	12.8067	12.3754	12.394	12.7417	12.6941	12.5708	12.4155	12.4231	12.452	12.298
D4AC39	Flrt1	12.4411	12.2375	12.5125	12.2629	12.0521	12.621	12.6944	12.4949	12.6705	13.0494	13.3174	12.7441	13.1597	13.0014	13.5919	13.1907	13.0221	12.7996	12.3441	12.4819	12.4513	12.0702	12.156	13.0931	12.2891	12.3744	12.3652	12.0491	12.1686
A0A0G2JWS6;Q91ZV2	Dcbld2	12.4176	12.1308	12.1733	12.2747	12.1866	12.7383	12.7827	12.7331	13.147	13.3651	12.9075	12.6173	13.2587	12.934	12.8029	12.5525	12.6832	13.0558	12.4842	12.4969	12.4305	12.5794	12.6365	12.4301	12.2908	12.2575	12.4886	12.3804	12.3627
A0A0G2K8I5;D3ZG18	Pcdh19	12.2027	12.1578	11.5246	12.8849	12.3791	12.2506	12.7571	12.947	12.9374	13.449	12.9561	12.9038	13.6999	13.1225	13.2092	13.1601	12.8493	12.6702	12.4521	12.6663	12.2585	12.4822	12.6508	12.4083	12.2701	12.3605	12.0664	12.0902	11.7495
A0A140TAB8;P24062	Igf1r	13.8754	13.7637	14.0192	12.9756	13.2927	12.9636	12.9778	12.9254	12.9822	12.8078	12.6396	12.6389	12.7142	12.5595	11.8373	12.1431	12.1695	12.3903	12.2857	12.1769	12.0272	12.205	12.3524	12.1277	12.089	12.0502	12.1613	12.1568	12.1768
A0A0G2K358;D3ZG79	Ctns	12.254	11.8981	12.0853	11.9895	11.9902	12.5316	12.5331	13.2426	13.8495	12.8713	13.5532	13.0012	12.5626	12.8173	12.8727	12.7875	12.535	12.4648	12.7141	12.1949	12.6567	12.8538	12.9823	11.752	12.6904	12.5856	12.8321	11.7852	12.35
D4AB70	Edem3	13.9998	14.1144	14.3758	12.9865	13.2735	13.0913	13.2671	12.8741	12.8703	12.1078	12.3401	11.8476	11.6627	12.7408	12.2152	12.274	12.4925	12.6568	12.5048	12.1636	12.2271	11.8939	12.2958	11.7442	12.1356	12.5184	12.228	12.1548	12.1245
D3ZHG3	Ptk7	13.019	13.2168	13.4361	13.033	13.3017	12.7534	13.1418	13.5191	13.477	12.6473	12.2072	13.168	12.3098	12.6643	12.8971	12.6866	12.5552	13.0883	12.1352	12.7499	12.9611	11.5547	12.9343	11.9856	12.0328	11.4136	12.213	11.1423	10.7148
D4ACX8	Dchs1	14.09	13.7558	13.888	13.2663	13.3533	13.1613	13.2897	13.1988	13.1408	12.4544	12.831	12.8469	11.8816	12.9646	12.198	12.2153	12.3993	12.6593	11.8541	11.9974	11.6733	12.1288	12.2694	10.837	12.1657	12.4222	11.8106	11.967	12.0515
P09759	Ephb1	12.8474	11.8197	12.635	12.4723	12.6401	13.4647	12.9042	13.4228	12.9523	13.7346	13.6028	12.6133	13.3583	12.9784	12.2741	12.2557	12.6095	12.0404	12.4119	12.6319	12.4518	12.4488	12.9416	11.9593	11.9229	11.3004	12.1195	11.7937	11.8954
D3Z9I5	Slc26a6	11.5111	11.1534	11.58	12.2662	12.3047	12.6233	12.7512	12.5881	12.7997	13.0239	12.5219	12.7395	12.7725	12.6378	12.5572	12.5702	12.4138	12.6846	12.4688	12.4437	12.8463	12.7938	12.6273	13.2225	12.9813	12.6842	12.8612	12.8849	12.9325
A0A0G2K016;Q5U2W0	Sun1	13.7807	14.1021	13.8277	13.175	13.1812	13.0475	13.0577	12.7946	12.7873	12.128	12.5513	11.9735	11.057	12.5334	12.2749	12.0589	12.0964	12.6726	12.1486	12.3469	12.2395	12.8287	12.4662	12.041	12.2439	12.1368	11.7262	12.3528	12.5946
Q5U367	Plod3	11.9971	12.2072	12.3516	11.3706	11.6643	12.517	12.4979	12.9114	12.2296	11.9519	12.7304	12.7346	12.2045	12.8312	12.4408	12.4182	12.5899	12.4592	12.7542	13.1528	12.4348	12.9119	13.1866	12.0939	12.9482	12.8761	13.1781	13.2856	13.001
A0A0H2UHQ0;Q794F9	Slc3a2	11.6641	12.0036	12.1806	11.536	11.9122	12.2719	12.25	12.4349	12.4978	12.3558	12.7398	12.5706	12.3479	12.3154	12.6908	12.0289	11.9949	12.7166	12.9124	12.9103	12.7904	13.1146	12.854	12.8027	12.8935	12.861	13.48	13.4183	13.1623
B1WC18	Podxl2	13.0009	12.9772	13.0259	13.0382	12.8863	12.8972	12.6024	12.7706	13.477	13.0859	12.6521	12.6896	12.8465	12.4573	13.2528	13.1394	12.408	12.4503	11.9922	12.1498	11.9656	11.8457	11.9978	11.9612	12.0498	11.7452	11.899	12.096	12.32
Q496Z2	Tril	10.4971	10.9739	11.043	11.4523	11.9409	12.7398	12.7774	12.7837	13.3839	12.0087	12.9106	13.2014	11.9572	13.1932	12.6665	13.0014	12.9773	13.1176	12.9096	13.1368	12.2851	12.8433	12.7527	10.6749	13.4706	13.3967	13.2545	13.0904	13.23
Q9JK00	Scn3b	12.8418	13.2904	12.2411	11.1298	11.62	11.9519	12.2862	12.6526	12.6027	12.5614	12.5581	13.0392	12.6476	12.4736	12.8973	12.5494	12.3338	12.6738	12.5746	12.8875	12.9734	13.0448	12.5578	13.1904	12.3907	12.1258	12.4459	12.4406	12.5043
D3ZHA1	B4gat1	12.4007	12.5234	12.2973	12.1662	12.3957	12.0277	12.1887	12.3698	13.2051	12.0166	12.7552	12.4096	12.1226	12.1646	13.1022	12.6509	12.3467	12.8969	12.5544	12.2739	12.7988	12.7246	12.8907	12.9873	12.8561	12.6745	12.6364	12.4823	12.4174
F1LX08;P08104	Scn3a	12.4391	12.4152	12.2849	12.4835	12.3443	11.8834	12.3481	12.6282	12.5536	12.7036	12.7031	12.2725	13.0589	12.8335	13.1217	12.7631	12.5549	12.3787	12.4685	12.2664	12.9073	12.8518	12.823	12.7336	12.5392	12.2208	12.4037	12.0376	12.233
Q5U1V9	Tspan31	12.4787	12.2116	12.8247	11.7772	11.958	12.1615	12.6635	12.4661	13.7478	12.6622	13.3434	12.3266	12.5308	12.7548	13.0098	12.5322	12.5746	13.148	12.5012	12.5126	11.9365	12.4844	12.1561	11.6584	12.9188	12.7335	12.3451	12.2341	12.549
P20236	Gabra3	12.9955	13.423	13.4064	12.6867	12.6848	12.6373	12.9073	12.8872	12.7093	12.9874	12.6433	12.4952	13.0276	12.4369	12.5523	12.3627	12.4001	12.656	12.3585	11.8843	12.0303	11.9123	12.0916	12.1437	11.9744	12.1581	12.1584	12.3271	12.0516
M0R711;Q64605;Q64605-2	Ptprs	12.0825	12.2141	12.0792	12.0247	12.1522	12.3743	12.327	12.4919	12.4884	12.5119	12.3087	12.7888	13.0164	12.785	12.7767	12.6579	12.764	12.6573	12.5902	12.6347	12.4962	12.5984	12.7243	13.0189	12.5698	12.4504	12.6269	12.2807	12.4027
Q505J7	Gal3st3	12.3406	13.0362	12.7734	11.8244	11.4865	11.8697	10.9393	11.7964	12.3863	11.7015	12.2764	12.2765	11.6944	12.2213	12.5958	12.5809	12.1983	13.0645	13.1883	12.8656	13.2409	13.2919	13.21	12.8141	13.2418	12.8396	12.9777	12.7098	12.8658
F1M947;P0C152	Tmem67	11.7936	11.9008	12.7739	12.6751	12.6231	13.0158	12.7831	12.8831	12.2738	12.119	12.7679	12.9755	12.005	12.8727	12.6694	12.6299	12.8015	12.4484	12.4079	12.5045	12.2473	12.8251	12.6171	11.1466	11.2808	13.197	12.4937	12.9585	12.5438
A0A096MJF9;D4A2A3	Tmem132e	10.4732	10.7732	10.742	11.4701	11.8792	12.701	12.5518	12.6734	12.88	13.2374	12.9405	13.0395	13.0868	13.1365	13.2363	13.3211	13.3087	12.8183	12.6346	12.6405	12.6634	12.6438	12.7881	12.3874	12.5166	12.2374	12.5423	12.5015	12.3061
F1M7U7;P55146	Tyro3	11.8205	11.8207	12.0094	11.3178	11.7247	11.4786	11.8719	12.1415	11.9021	12.516	11.9091	12.5077	12.7824	12.7233	12.6771	12.803	12.7674	12.6215	13.0011	12.6455	13.1045	12.9336	12.6096	13.9896	13.0208	12.9615	12.9077	12.5	13.0304
M0R749	Tspan15	12.5961	12.5906	12.4408	12.6173	12.3235	12.4613	12.465	12.5482	12.8936	12.6498	12.7577	12.4852	12.6241	12.51	12.6417	12.4422	12.3366	12.426	12.352	12.4486	12.4512	12.4784	12.5143	12.1882	12.2971	12.3674	12.3029	12.3369	12.145
M0R6Q0	Casd1	12.5707	12.7601	12.7279	12.2342	12.4554	12.3365	12.1998	12.2991	12.1759	11.578	12.2678	12.1164	11.567	11.9841	11.8612	11.8733	11.817	12.6434	12.5941	12.644	12.8827	13.1494	12.9568	12.7334	12.6412	12.7147	13.4132	13.1012	13.3045
A0A0U1RRZ6;B4F7C5;F1LNW2	Lrrtm4	12.1382	12.0218	12.0512	12.0683	11.9282	12.009	12.1657	12.1214	12.7529	12.3965	12.573	12.2857	12.8382	12.5122	12.1323	12.4882	12.927	12.838	12.9187	12.945	12.2334	12.2717	12.4481	13.3135	12.7261	12.7712	12.314	12.8152	12.4983
M0R4Y0;Q6YAT4	Sgce	12.8224	12.4203	12.4789	12.6253	12.5327	13.0087	13.0443	12.908	13.0769	12.7041	12.6995	12.8369	12.4967	12.8068	12.202	12.6545	12.6673	12.5505	12.4425	12.4357	11.8469	12.1362	12.0977	11.8883	11.6655	12.3946	11.9652	11.9508	12.0294
B3SXS4;P35353	Crhr1	12.3949	12.5495	12.5629	12.105	12.1065	12.2263	12.7294	12.7331	12.4901	13.411	12.529	12.171	13.2976	12.6167	12.4222	12.1575	12.4178	12.2949	12.5988	12.3912	12.6175	12.1724	12.2676	13.9898	11.9283	11.8906	12.1842	12.0452	12.0015
B2B9A9	Efnb2	13.8687	13.5981	13.9037	12.9694	12.6664	12.8941	13.4116	12.7687	13.4029	13.4694	13.0359	12.6667	13.6536	13.2888	12.6801	13.5228	13.2633	12.8896	12.7387	12.7192	12.3836	12.1576	NA	13.1415	12.2771	11.9891	11.6525	12.1256	12.0054
Q4KM57	Lemd2	13.7877	14.045	14.2216	12.9193	12.7989	12.9262	12.9652	12.888	13.0286	12.1081	12.8457	12.2813	11.7523	12.4746	11.8535	11.9275	12.2621	11.6115	11.9797	12.2978	11.8319	11.9321	12.141	11.424	12.4433	12.3918	12.104	11.3699	12.352
Q6TMA8	Angptl4	11.3149	11.0068	11.3582	12.6296	12.9007	13.5661	13.4522	13.8109	14.1106	12.6995	13.8554	13.1442	11.1732	13.2861	12.9405	12.3532	12.1168	12.607	12.1356	12.1877	11.8269	12.4248	12.5847	9.83603	12.3038	12.1782	12.5148	12.2849	12.2909
Q568Y7;Q568Y7-2	Olfm2	12.6939	12.8113	12.8971	12.0697	12.1759	11.8393	12.0358	11.9154	12.4227	11.7829	12.0601	12.1979	12.0479	12.1395	12.4925	12.5099	12.2019	12.9893	12.4268	12.6036	12.4113	12.4001	12.3775	13.6665	12.8202	12.3233	13.0003	12.7511	12.7872
Q4QQU9	Ostm1	12.4371	12.6466	12.5215	12.2391	12.3051	12.369	12.9769	12.8029	12.5122	11.2947	12.7805	12.4958	12.608	12.4382	12.2199	12.1383	12.2922	12.507	12.398	12.6585	12.1992	12.8432	12.5442	12.5557	12.5064	12.6685	12.2896	12.6448	11.9459
E9PT16	Pcdhga11	12.0087	12.4435	12.7177	12.4301	12.5742	12.7891	12.7817	12.7629	12.3629	13.0312	12.0339	12.6867	12.5129	12.6265	12.7602	12.4303	12.0503	12.1695	12.3159	12.3067	12.3336	12.687	12.5232	12.1253	12.041	12.0292	12.5365	12.3044	12.3267
F1LMW0	Tmem130	13.105	13.5407	13.3722	13.535	13.3029	11.7603	11.9442	13.1772	12.3856	9.71671	12.4502	12.0278	11.2145	11.9597	12.5528	11.6212	11.5645	11.7605	12.6481	12.2534	13.3438	13.3674	13.3932	12.3817	12.6603	12.4887	12.2955	12.3841	11.9017
Q9JMA8	Extl3	13.2693	13.0852	13.2273	12.4209	12.775	12.7417	12.4466	12.684	12.6495	11.9632	12.4366	12.106	11.7731	12.5834	11.8865	12.0421	12.2004	12.6831	12.3718	12.4357	12.067	12.2419	12.4389	11.5524	12.2725	12.3548	12.5194	12.4098	12.4559
D4A188	Rgma	12.243	11.7532	12.1347	12.5464	12.3822	12.9358	13.4147	13.5939	12.9659	13.9471	13.5909	12.7753	13.824	13.1491	12.9093	12.7261	12.6175	11.5731	11.7671	12.0211	12.1606	11.7331	11.9114	11.7111	11.8902	11.6419	11.5679	11.7778	10.8109
F1LMU7;F1LNE8;P23576	Gabra2	12.7589	12.5592	12.7218	11.824	11.9235	12.5058	12.3668	12.4363	12.5087	12.9042	12.3571	12.2706	12.4832	11.9832	12.453	12.2564	12.1629	12.5431	12.4398	12.4669	12.4344	12.6589	12.5092	13.1316	12.3618	12.2631	11.7511	12.635	12.1817
Q8R4A1;Q8R4A1-2	Ero1a	12.6613	13.1984	13.4517	12.3102	12.1567	12.2119	12.5092	12.9635	11.9355	11.3302	12.279	11.8711	11.0449	12.1044	12.2292	11.9388	11.7065	12.1696	12.682	12.7863	12.6979	12.9993	12.7017	12.4581	12.5413	12.4657	12.664	12.8718	12.6832
P14562	Lamp1	11.2136	11.8192	12.1776	11.7325	11.6478	12.6542	12.4888	12.571	12.7233	12.5728	12.9479	12.5264	12.4782	12.6268	12.6437	12.4668	12.446	12.4214	12.3616	12.4043	12.5265	12.7893	12.5706	11.6789	12.3025	12.5664	12.4153	12.7306	12.5647
E9PT92	Csmd1	12.5775	12.2099	12.4863	12.3436	12.1772	12.3332	12.6581	12.4976	12.1534	12.7017	12.3653	12.3609	13.2258	12.3551	12.4365	12.618	12.6895	12.1742	12.3737	12.157	12.1721	12.0661	11.7988	13.1806	12.2944	11.671	12.1728	12.114	12.2155
A0A0G2JXH3;Q6X936	Kirrel1	12.9078	12.762	12.4668	12.8878	12.8732	12.306	12.4318	12.5775	13.2739	12.6503	12.7781	12.5557	11.7963	12.3164	12.9828	12.1178	12.2279	12.3954	12.0324	12.1244	12.297	12.1253	12.5774	11.3707	11.8577	12.2903	11.9945	11.7606	11.8329
M0R9R3	Adra2a	14.2598	14.0878	13.7099	14.3656	13.7243	13.821	14.0885	14.0082	14.236	13.344	13.8275	13.2912	13.4335	13.9914	13.7373	13.5428	13.7449	14.0898	13.2501	13.1447	13.8948	14.2627	14.4296	13.2709	14.0245	NA	NA	12.9641	NA
P47853	Bgn	11.9997	12.2387	12.7482	11.7653	12.7228	13.0177	12.7026	12.9143	12.843	12.0006	12.791	12.4272	11.0828	12.7795	12.4515	12.2372	12.4142	12.8875	11.8613	11.877	12.1034	12.2326	12.5039	11.1501	12.5066	12.5725	12.3905	12.512	12.6783
D3ZQX5;D4A455	Pcdhga5	12.1093	12.0317	11.9883	12.5213	12.4532	12.7646	12.5817	12.8836	12.1305	12.8076	12.3314	12.4592	12.8287	12.698	12.7648	12.5354	12.8384	12.171	12.3275	12.2734	12.0941	12.0095	12.1956	12.3544	11.4699	12.2596	12.2706	12.3167	11.8849
B2RYU3	Atraid	13.2694	12.6994	13.376	12.6605	12.9558	12.5513	12.8678	12.4872	12.7063	12.2887	12.8487	12.1833	12.0525	12.1583	11.362	10.959	11.9878	12.9711	12.8252	12.4343	12.2099	11.8723	11.793	11.6774	11.6588	12.7594	12.1227	11.7642	12.4864
F1LPL6;P15127;P15127-2;T2CB11	Insr	12.4936	13.0568	13.1832	12.0142	12.2862	12.4335	12.8003	12.5676	12.4952	12.412	12.197	12.2012	12.0242	12.4174	11.7502	12.2339	11.8953	12.429	12.0765	12.247	12.3427	12.6018	12.3092	11.8262	12.2576	12.1114	12.3277	12.2814	12.2564
A5I9F0	Ptprk	13.0296	13.0925	13.4917	12.0761	12.3225	11.8053	12.8344	12.5104	13.1299	13.038	13.0112	12.203	13.1029	12.7511	12.3739	12.4913	12.523	12.4301	12.2714	12.1447	11.5425	11.4851	11.5645	12.0923	11.7971	11.6961	11.5725	11.378	11.6695
A0A0G2JYN4	Ergic2	11.1593	11.9629	12.1904	11.6262	11.478	12.3488	12.7726	12.9433	11.7636	11.6684	12.4392	12.5763	11.4674	11.9424	12.4229	11.822	12.0962	11.7213	12.8194	13.5463	12.7329	13.2682	12.7661	12.392	12.7159	12.6297	12.6296	13.1851	12.2153
M0R5E3	Tmem200c	11.6866	11.418	11.0536	11.218	11.3362	12.2101	12.4864	12.2057	11.9439	13.0293	12.4469	12.493	12.968	12.6186	12.6349	12.7733	12.5477	12.7414	12.6329	12.4842	12.8816	12.6068	12.4192	13.3155	12.3179	12.0402	12.1874	12.1372	12.0547
A0A096MKB1	Gpr180	12.8734	12.594	12.0052	12.6145	12.2786	12.6218	12.7949	12.4718	13.4859	NA	12.7256	12.3396	12.3153	12.0223	13.0907	12.5464	12.5407	13.1493	12.6016	12.8022	12.9311	13.1048	13.1947	13.1841	13.2994	12.8164	12.9345	12.6114	12.8011
F1M542;M0R5P8	Adam22	10.3392	10.6264	10.2941	10.2808	10.4113	11.3758	11.388	11.3631	11.6828	12.1638	11.8742	12.4182	12.9761	12.2851	12.42	12.921	12.5692	12.9316	13.0526	13.0152	13.6922	13.5104	13.3978	13.9517	13.3226	12.9275	12.7318	13.2442	13.1584
Q10743	Adam10	12.9553	13.0875	12.763	12.8284	12.4593	12.3952	12.4854	12.8979	12.8598	12.3188	12.5745	12.2803	12.5941	12.5877	12.2778	12.0642	12.4359	11.6017	11.8088	11.6718	11.7747	12.1885	12.091	11.9536	12.1166	12.2806	12.0184	10.9755	11.8227
D3ZKE0	Gnptab	12.7778	12.9239	12.7365	12.1852	12.1717	12.2473	12.5083	12.0959	12.5159	11.5146	12.5563	12.1482	11.5325	11.9101	12.1648	11.7748	11.7145	12.4981	12.3375	12.0642	12.4889	12.4292	12.4061	12.2252	12.3521	12.2153	12.4785	12.3847	12.5069
P24368	Ppib	12.6623	13.1279	12.8044	12.2573	12.1265	12.0662	12.6287	12.099	12.593	12.0662	12.2646	12.0277	11.8842	12.4417	12.3062	11.9942	11.8442	12.5618	11.5735	11.9795	11.7836	12.2736	12.146	12.1322	12.2366	12.4383	12.6043	12.2118	12.3756
A0A0G2JXB8;F1LMG0;Q8VDA1	Clstn2	12.6521	13.1242	13.3544	11.7866	12.2301	12.2701	12.4879	12.0798	12.1053	11.6855	11.9208	12.3073	11.8659	12.1715	11.8642	12.2827	12.3536	12.606	11.5508	11.9972	11.4938	11.7392	11.831	12.3225	12.6479	12.6492	12.8729	12.6458	12.5853
D3ZCG9;D3ZQM3	Itga3	12.6081	12.8352	13.2739	11.6796	11.7551	12.0505	12.8348	12.3005	12.656	13.0816	12.9999	11.9466	12.7057	12.156	11.8171	12.2753	12.1964	12.6505	12.3964	12.2636	11.3499	11.9686	11.6092	12.1841	12.0614	12.2731	11.7371	12.003	11.5968
D3ZZM0	Slc39a14	12.0248	12.3257	12.2835	12.6401	12.1879	12.4039	12.0807	12.6703	13.0135	12.1104	12.9607	12.2959	12.0146	12.3389	12.5606	12.111	12.2948	12.3655	12.4109	12.1708	12.4887	12.6491	12.7852	12.0536	11.4875	12.2715	11.3488	11.358	11.2749
D4AEL2	Golm1	13.2377	12.8541	13.6203	12.9045	12.84	12.9626	12.7586	13.0305	12.2701	12.1916	13.0519	12.5716	11.9372	11.9197	11.9154	12.2234	12.2075	11.9046	11.7686	12.0029	11.5417	11.982	12.0858	11.3253	11.391	11.7182	11.5714	10.8816	12.0672
Q9QWJ9	Nrp1	12.9811	13.1059	13.1903	12.2806	12.5613	13.0548	12.6198	12.9178	12.5111	11.9245	12.2261	12.4293	11.8181	12.5176	11.9166	12.2451	12.3125	11.9941	11.8091	11.995	11.5397	11.8013	11.8427	10.7125	12.1849	12.0726	11.9746	11.8676	11.9685
P07314	Ggt1	9.07554	9.09065	9.98237	10.8104	10.9058	12.3636	11.9439	12.4512	12.2244	12.0286	12.4717	12.8479	12.0728	12.5615	12.2691	12.4501	12.6326	12.7516	12.8504	12.7758	12.8534	12.7807	13.0611	13.0174	13.2539	12.8391	13.0665	13.2774	13.0965
P57097	Mertk	10.3885	10.0136	9.91554	11.251	11.3722	12.2634	12.316	12.2365	12.9984	12.4129	12.8112	12.5232	12.3109	12.3003	12.6593	12.1394	12.1651	13.1723	12.5215	12.6628	12.276	12.6788	12.5597	12.0676	12.7182	12.7587	12.8505	12.6483	12.7565
Q5PQV5	Tpbg	11.237	11.4268	11.5708	11.515	11.1442	11.18	11.6932	11.7623	12.2174	12.6365	12.1594	12.0318	13.0191	12.5505	12.6207	12.4762	12.3177	12.5715	12.405	12.5044	12.9333	12.6224	12.8752	12.9287	12.297	12.1145	12.2743	12.2378	12.0766
Q03351;Q03351-2;Q03351-3;Q03351-4;Q03351-5;Q03351-6;Q03351-7;Q03351-8	Ntrk3	12.366	12.6405	12.0526	12.4416	12.373	12.5108	12.5593	12.7394	12.4277	12.18	12.1012	12.2202	12.3741	12.2538	12.2509	12.1795	11.986	11.9099	12.1767	12.055	12.1647	12.0826	12.1295	11.9505	12.0681	12.0114	11.9608	11.3439	11.8255
F1LNL3	Abca1	10.6391	10.9716	11.0454	12.2141	12.0827	12.0348	12.4726	12.8901	12.9103	13.0494	12.9418	12.1762	12.5781	12.4234	12.8	12.0265	11.8208	12.491	12.0539	12.1371	12.21	12.3236	12.4691	12.6964	12.3964	12.2074	12.0303	11.4705	11.6647
Q4QQW8	Plbd2	11.8145	12.3948	12.6847	11.4726	11.6849	11.2925	11.9866	12.1056	12.4973	11.1026	12.5199	11.5559	11.2199	12.025	12.4443	11.4917	11.2942	12.544	12.5466	12.7755	12.8473	13.1156	12.8652	12.3545	12.5617	12.2652	12.2535	12.3893	11.9896
Q08469	Slc6a15	11.7168	11.8431	11.6746	11.6531	11.4356	11.5395	11.7904	12.1834	12.7618	11.3483	12.5189	12.0394	11.6373	12.0691	12.4693	11.9517	11.7562	12.3362	12.7193	12.3051	12.9804	12.9773	12.8996	12.1967	12.3933	12.1157	12.3402	12.2295	12.1761
A0A0G2JXY6;Q00954	Scn1b	8.57942	7.50172	8.33566	9.34531	9.13215	10.1136	10.3266	10.5688	13.2603	11.0032	12.2102	12.0847	13.2433	12.2222	14.3731	13.024	12.3038	13.5539	12.9607	14.0192	14.4963	14.5196	14.2329	14.4629	14.0535	12.9465	12.4761	14.2014	12.4353
F1LP52;Q5FVM1	Tmem231	11.6522	11.501	12.339	11.8804	11.7028	11.0914	12.5625	12.2357	12.3191	11.9908	12.3912	11.7036	12.2221	12.3966	12.0816	11.9974	12.1684	12.3482	12.495	12.5045	12.3053	12.4962	12.3278	12.3089	12.3987	12.4414	12.0893	12.1491	11.8457
A0A0A0MP80;D3ZEH5	Sidt2	12.1859	11.9124	12.7723	11.2973	11.5394	11.3099	11.8637	11.6961	12.3149	11.5466	12.4686	11.4802	11.4615	11.9783	12.5677	11.6519	12.0792	12.3523	12.2183	12.6565	12.4943	11.7895	11.6058	13.0676	13.4415	12.5418	12.7541	11.7913	12.7966
A0A0G2JTV8;Q63734	Kcnc4	NA	NA	8.53372	8.82214	9.21269	11.708	11.3518	11.6364	11.7369	12.7445	12.5513	13.3874	13.6041	13.0298	13.4392	13.178	13.2097	13.43	14.671	14.5784	14.6488	14.843	14.3017	15.145	14.4287	13.879	14.7685	14.4199	14.3464
G3V9B3;P07722;P07722-2	Mag	11.5564	11.9292	11.5376	12.8128	12.7927	12.6803	12.1115	12.7286	13.2418	11.4099	12.361	12.3761	11.1615	12.2355	12.0112	11.4749	11.9334	12.5784	12.0432	11.9119	11.6078	12.3442	12.6308	10.9166	12.3296	12.6038	12.2443	11.7559	12.2402
A0A0G2K3Q5;A0A0G2K498;Q6PW34	Nrcam	10.4281	9.35635	NA	11.4762	11.0705	11.247	12.075	12.4151	14.0345	12.3539	13.1675	13.3141	13.7813	13.0202	13.4913	13.5504	13.727	13.7817	13.3903	13.2597	12.9564	12.9795	12.7875	13.2178	12.6536	12.2021	12.5061	11.5802	11.4515
D4ACT8	Pcdhga3	12.2189	12.0028	12.3578	11.7596	12.068	11.9919	12.0601	12.1552	11.7529	12.4303	11.9259	12.3301	12.6395	12.2792	11.9415	12.192	11.9648	11.9018	12.3371	12.0565	12.5603	11.9141	11.8374	13.0317	11.6721	11.7843	12.1444	11.951	11.7842
D3ZW19	Lingo3	12.1376	11.8285	11.7116	11.9555	11.8539	12.1376	12.1516	12.065	12.4252	12.4393	12.1732	12.2296	12.3695	12.2742	12.0562	12.1465	12.2207	12.4107	12.3376	12.3714	12.1273	11.8628	12.0282	13.006	12.3045	11.8186	11.5392	11.3969	11.6433
P10252	Cd48	12.1358	11.8949	12.7816	12.2621	12.44	12.2761	13.4222	13.0774	13.07	12.8966	13.1278	12.1833	11.9368	12.1344	11.0656	11.6902	12.3954	12.7886	12.0971	11.9826	11.2415	11.84	11.7033	10.9056	11.4089	11.8306	11.3119	11.3237	11.4234
D4A477	Pcdhgb8	12.2085	12.3674	12.4522	12.5557	12.5104	12.2356	12.4277	12.2852	12.4251	12.1789	11.966	12.4545	12.3611	12.2316	12.3628	12.1361	12.2424	12.601	12.2298	12.4675	11.3627	10.6389	11.458	10.5134	12.0242	12.2558	12.4423	11.5156	11.6997
A0A0G2K2T4;Q9QYP1	Lrp4	11.3122	11.0707	11.2222	11.9349	12.0806	12.6214	12.2419	12.6958	12.8771	12.5105	12.667	12.7318	11.6636	12.567	12.0292	12.0942	12.0058	12.5994	11.9358	12.3659	11.6527	12.3276	12.1909	10.1101	12.2799	12.2852	12.2042	11.8367	12.006
E9PTB7	Ptprj	12.0653	12.0432	11.5741	12.7902	12.1825	12.6332	13.2856	12.4113	12.6666	13.1938	12.2804	NA	12.6536	12.7809	12.8802	12.6974	12.2621	12.1458	12.3084	12.3082	12.3389	12.4159	12.5125	12.8428	12.698	12.389	12.4239	12.7696	12.462
D4A5C0	Nectin3	11.9673	11.4937	10.9023	11.7158	11.7067	11.7963	11.9835	11.8195	12.6133	13.4976	12.0912	12.1553	13.6852	12.4295	12.5271	12.9552	12.7873	12.3309	12.4526	12.0699	12.2282	11.5835	11.525	13.6091	11.7681	11.3594	11.1453	11.028	10.7854
Q5BK80	Tspan4	10.8764	10.9486	11.619	10.4145	10.7329	11.2668	12.2156	11.9518	12.9704	12.867	12.4877	12.0544	12.0198	12.2508	11.8677	12.4593	12.7286	12.9562	12.7547	12.5006	11.7662	11.91	11.7329	11.5442	12.6456	12.6975	12.3608	12.6407	12.5593
A0A0G2K068	#N/A	NA	11.3424	10.3416	11.8221	11.6131	11.5381	12.1558	12.407	13.4807	12.143	13.0523	12.7594	12.9635	12.6319	11.3439	13.1947	13.162	13.5703	13.3707	13.0519	13.167	12.3435	13.0341	13.6607	12.5494	12.3053	12.0162	12.1057	12.352
F1M7X4;Q62956;Q62956-2	Erbb4	12.1682	12.1541	12.2752	11.8246	11.9172	12.2944	12.3602	12.0794	12.3218	12.4501	11.6756	11.868	11.9375	12.1921	11.9338	11.8814	12.2012	12.2839	12.1442	12.1086	11.6714	11.8638	11.6201	11.8215	12.2613	12.1227	12.2459	11.4454	12.1538
Q767I4;Q767I6	Pcdha8	11.9128	12.1092	12.0943	11.611	11.8919	12.1404	11.9519	12.324	12.1298	12.4163	12.22	12.3008	11.9986	12.29	12.3104	12.3121	12.3447	12.2023	12.1138	11.9273	11.7122	11.6685	11.8058	12.2161	11.8604	11.7618	11.8977	11.477	11.8844
Q5PQL3	Sppl2b	12.5815	12.8023	12.1833	11.4089	11.8895	12.4147	12.462	12.1971	12.0215	12.1275	11.8813	12.4461	12.4906	12.3435	11.9801	12.066	12.1386	11.9857	12.075	12.0159	11.5445	11.653	11.5233	12.5771	11.7634	11.6034	11.5788	11.5709	11.5593
D4A4U1	Ece2	NA	9.30318	9.45112	10.3491	10.5767	12.322	11.7231	12.1205	11.9565	11.9276	12.4185	12.8917	11.9374	12.6652	12.984	12.5147	12.8244	12.7054	12.6259	13.0645	12.9815	13.2605	13.5752	12.9326	13.6259	14.1367	14.1137	13.9459	13.8801
A0A0G2JYI3;G3V736;P97698	Smo	11.1239	10.7899	10.8666	11.5096	11.6878	12.5479	12.2111	12.5683	12.6567	12.6493	12.7695	12.4504	11.6592	12.4447	11.6083	12.2236	12.2458	12.4342	11.9576	12.0043	11.5025	11.9667	12.1448	11.0825	12.2791	12.2837	12.4093	12.2247	12.5033
D3ZPX4	Plxna3	12.7037	12.7677	12.6959	12.2224	12.1284	12.4125	12.6996	12.5824	11.8074	12.4554	11.7662	12.0589	12.4387	12.2603	11.6873	12.1753	11.9277	11.7665	11.7966	11.658	11.4434	11.4219	11.6288	11.4723	12.0619	11.3273	11.3683	12.1127	11.7766
P21588;Q66HL0	Nt5e	11.5487	11.6603	11.9229	NA	12.1394	12.887	12.7164	12.247	12.0886	11.8951	12.2985	12.2548	12.2234	12.2075	11.7538	12.354	12.5562	12.9526	13.1578	12.8982	12.1743	12.7194	12.0225	14.0482	12.6575	12.9862	12.0874	13.4818	12.6831
A0A0G2QC25;E9PT56;F1MA84;P22002;P22002-2;P22002-3;P22002-4;P22002-5	Cacna1c	11.752	11.8318	11.7649	11.6479	11.4675	11.8851	11.8674	11.719	11.5311	12.5647	11.8684	11.891	11.9828	11.9172	12.0954	12.1243	12.0623	12.0639	12.2263	12.1399	12.4034	12.5313	12.2678	12.6276	12.2961	11.8851	12.0432	11.9414	12.2177
P04157;P04157-2;P04157-3;P04157-4;P04157-5	Ptprc	12.96	12.7599	12.7044	12.9284	13.1997	12.3885	12.157	12.8913	12.2804	10.8794	12.5984	12.2295	10.6136	12.3802	11.8102	11.9699	11.5416	11.4632	11.9218	11.5842	11.6195	12.0789	12.2627	10.4613	11.9001	11.732	11.8871	11.8576	11.2481
A0A0G2JVP0;Q5FVJ6	Bscl2	13.1113	13.6165	12.9943	12.2782	11.9543	11.9974	11.8442	11.8275	12.1902	10.97	11.2267	11.5677	10.5032	11.0444	11.2451	10.7875	11.0293	12.7871	12.0014	12.1543	12.2266	12.7831	12.3378	10.586	12.3065	12.6358	12.6535	12.8517	12.7155
G3V7X4;Q9ESR9	Abca2	12.317	12.2345	12.4223	12.06	11.9707	12.009	11.9879	11.9398	11.9923	11.5782	12.2294	11.7811	11.0598	11.6652	11.4725	11.485	11.4809	12.287	11.3728	11.6903	12.1135	12.5167	12.4047	11.273	12.5219	12.5988	12.6468	12.2828	12.3767
Q05030	Pdgfrb	12.6899	12.9256	12.6376	12.9654	13.2655	13.0536	12.5705	13.1142	12.4131	12.5204	12.6285	12.2857	11.8401	12.0058	11.2398	11.4352	11.2736	11.6459	10.8627	11.3105	11.1794	11.2914	11.6521	10.3094	11.4849	11.6866	11.7283	11.9999	11.7152
P97685	Nfasc	9.02492	8.56289	9.45337	9.63137	9.64159	10.3767	11.375	11.2595	11.8829	13.1128	12.0529	11.7293	13.1846	12.3111	12.9756	12.7716	12.8242	12.6437	13.2807	12.9994	12.9104	12.8563	12.396	13.9024	12.9084	12.8725	12.9704	12.9672	12.6342
A0A0G2K728	Cdh4	12.3602	11.9847	12.3772	11.4245	11.3768	11.966	11.9416	12.521	13.4655	12.5767	11.2109	12.1165	12.4201	12.4125	12.8231	11.885	11.6626	12.7573	11.7336	12.6236	11.9624	11.5534	12.4983	10.9979	11.2483	11.5048	10.9432	11.4632	11.3225
D3ZTV3	Flrt2	12.4489	11.3672	12.1025	12.0767	12.2201	12.0434	12.2095	11.9097	12.0626	11.9365	12.2239	12.0732	12.1714	12.0183	11.9621	12.4906	12.1627	11.7641	11.678	11.8894	11.6777	11.7318	11.578	12.2845	11.8225	11.882	11.8043	11.4715	11.8199
Q5PPI4	Lamp5	10.179	10.2522	9.90909	9.58125	9.77678	9.1493	9.39252	10.8452	10.9123	10.5432	10.4456	10.7112	11.4322	12.1831	12.3225	12.3247	12.1184	13.6264	13.634	13.3387	14.0752	13.7069	13.7853	14.7583	13.3792	13.3282	13.7991	13.4118	13.6766
Q9QYP0;R9PXW3	Megf8	12.5766	12.5568	12.5154	11.7306	11.6649	12.12	11.8822	11.7756	12.0074	11.9782	12.0871	11.82	11.8977	12.0214	11.3624	11.72	11.847	12.4073	12.0486	12.0704	11.5765	11.8048	11.6949	11.9605	11.8819	12.0838	11.7027	11.9365	11.8574
A0A0G2K4Q6;Q8JZQ0	Csf1	10.5142	NA	10.557	11.0485	11.4411	12.6791	12.1713	12.4347	12.7075	12.2767	12.5255	12.8018	11.5796	12.6816	12.5454	12.3871	12.2213	12.7788	12.5601	12.6166	12.6553	12.9951	12.8223	12.2217	13.0106	12.6531	13.1331	13.5342	13.0236
A0A0G2K532;D4A1J9	Lrfn5	11.3411	10.8132	10.3272	11.2876	11.1547	11.0408	11.5533	11.6096	12.3109	12.3457	11.7158	12.6126	13.4251	12.4587	12.1569	12.7919	12.8955	12.5077	12.4163	12.3198	12.1244	11.7268	11.5762	13.2721	12.0383	11.7881	11.8503	11.4248	11.5953
G3V7U1;P23385;P23385-2;P23385-3	Grm1	11.3406	11.4122	11.5195	11.3975	11.2162	11.5266	11.5913	11.7612	11.3606	11.7414	11.4117	11.9564	12.1649	11.9915	12.1578	12.1807	12.0408	11.9157	12.2217	12.1826	11.9107	12.3148	12.3124	12.0661	12.4701	12.3898	12.6783	12.3125	12.8588
F7EQ81;Q32KJ5	Gns	12.1787	12.9517	12.9128	11.6298	11.6531	12.319	11.9318	11.6902	11.3994	11.2263	11.5165	11.9045	11.2607	11.6237	11.9168	11.0745	10.8851	12.01	12.4159	12.2614	12.1355	12.8575	12.1209	11.7572	11.4391	11.6786	12.3427	12.5961	12.2194
F1LQX7;Q9R172	Notch3	11.5194	11.7366	11.8911	12.2224	12.1571	12.7587	12.7184	12.5574	12.7772	12.8902	12.7524	12.4487	12.0407	12.1117	12.0978	12.2722	12.0498	12.5392	12.1731	11.8276	11.6006	11.4107	11.4848	10.694	11.2372	10.8559	10.7033	11.641	10.4108
D3ZZ44	Elfn1	9.82674	9.56058	9.74571	10.424	10.3195	10.8774	11.0233	10.7691	11.2645	11.8793	11.8555	11.9508	12.131	12.2052	12.8357	12.839	12.4928	12.8411	12.8531	12.5414	12.7846	13.0602	12.7607	12.3799	12.8253	12.6227	13.017	12.9447	12.6261
Q6AY39	B3galnt1	12.0523	12.4856	12.3631	12.0039	11.872	12.182	11.9243	12.1278	11.9172	10.9777	11.991	11.8594	10.9007	11.9274	11.7259	11.7227	11.6671	11.2268	11.5705	11.9929	12.0045	12.3832	12.0173	11.7963	12.1261	11.7747	12.3209	12.1471	12.1938
D3Z9K1	Tmem200a	12.4097	11.888	12.4375	11.6776	11.3905	11.6858	12.0957	11.9689	12.6982	10.626	12.0854	11.8728	12.2567	11.9324	12.007	11.8573	11.9743	12.5745	11.763	12.0445	12.0763	12.0707	11.915	11.6897	11.925	11.5703	11.7084	11.2362	11.6586
G3V667	Itga6	11.2376	11.0184	11.4263	12.0891	11.8075	12.3971	12.28	12.6653	12.1908	12.1271	12.153	12.1962	12.2611	12.1872	11.7632	11.8741	11.8489	11.4993	12.2822	12.1349	11.7049	12.207	12.0318	11.086	11.8916	11.9347	11.6821	11.5252	11.4925
A0A0G2K618;D4A390	Large1	12.1039	12.7057	12.4584	11.4887	11.605	11.6116	11.6426	11.6319	11.6827	11.331	11.7246	11.5209	10.9641	11.6864	11.8592	11.6067	11.5684	11.7	11.9339	11.9583	12.2156	12.5463	12.1986	12.1493	12.1721	12.0934	12.2918	11.9839	12.2581
A0A0G2JTI8;P50123	Enpep	12.2974	12.1975	12.0104	12.2093	11.9688	12.4935	11.9421	12.2323	12.4486	11.5014	12.6079	11.9164	11.1682	12.0417	11.8404	11.808	11.9294	12.0523	11.6435	11.3582	11.452	11.7013	11.9255	10.9303	11.5826	11.8165	11.8866	11.9374	11.3313
A0A0G2KA37;A0A0R3P9D5;F1LW30	Unc5d	10.9757	10.9051	11.2164	11.0502	11.0042	11.5949	11.5801	11.5251	11.5971	12.4619	12.1246	12.1573	12.8019	12.197	12.3583	12.268	12.3396	12.3546	12.3734	12.3402	11.9803	11.8261	11.7196	12.9719	11.5088	11.5002	11.8938	11.836	11.7479
A0JPN8	Lrrc24	11.0794	10.8372	10.4799	11.3548	11.3153	11.6629	11.6159	11.7884	12.4714	12.3662	12.118	12.3733	12.761	12.4413	12.2289	12.5311	12.1905	11.6262	12.1747	12.2492	12.305	12.0137	12.1802	12.3614	11.7758	11.5861	11.7322	11.1892	11.3508
G3V8G9;Q9QW30	Notch2	12.0524	11.9434	12.5393	12.3833	12.2368	13.171	13.2304	13.1648	12.731	12.3433	12.8984	13.0417	12.5365	13.0802	12.1057	12.3313	12.2138	12.5387	12.2599	12.5681	10.6395	11.432	11.9676	NA	11.965	12.2164	11.4517	12.0525	10.9414
D3ZPL7	Dscaml1	11.1312	11.0466	10.8088	10.7211	10.7321	11.878	11.8241	11.8551	11.9127	12.0254	11.9386	12.3615	12.3659	12.2302	12.3206	12.202	12.2734	11.9855	12.2602	12.3417	12.1796	12.2416	11.9757	12.5228	12.0404	11.8218	11.8201	11.8619	11.226
F1LSR8;Q8CFG5	Cacna2d3	10.2049	10.0244	10.9929	10.0462	10.5743	10.7529	11.9357	11.5831	11.5555	11.7184	11.5765	12.028	12.8946	12.2225	11.2478	12.2607	12.3101	12.3803	12.8626	12.5324	12.6504	12.512	12.0637	13.8985	12.4512	12.1105	12.076	12.2697	12.119
Q14U74	Pomt2	12.5419	12.4224	12.5245	11.8416	11.7621	12.8414	12.675	12.3812	12.5037	12.2322	12.2472	12.1367	12.0603	12.1873	12.1038	10.7754	11.5599	12.5488	11.8931	12.2488	10.5292	11.8403	10.3913	10.1021	11.2373	11.9431	11.1132	11.5567	11.6004
A0A0G2JT89;A0A0G2JWD0;A0A0G2K044;Q91XN5	Prom1	12.5551	12.5423	12.5888	12.5532	12.1879	12.7331	12.546	12.5647	12.2158	12.5309	12.4638	12.0624	11.1668	12.2569	10.8187	11.5738	11.4743	12.0005	11.5154	11.3022	10.6522	11.0347	11.6596	11.6277	11.4672	11.3885	11.5446	11.5409	11.1707
A0A0G2JU46;Q6AY61	Prss23	9.61604	10.6497	10.5309	10.5639	11.1621	11.5228	11.4417	11.5184	11.525	11.3264	11.54	12.0228	11.4807	11.8964	12.3272	11.7602	11.2722	12.1833	12.2741	12.1773	12.4265	13.0453	12.6486	12.0756	12.7643	12.6516	12.8568	13.2876	12.9195
Q9JLD2	Serpini1	13.2837	13.5443	13.6404	12.0893	11.9013	11.7228	12.1211	12.1293	11.9538	11.1901	11.9768	11.5757	10.2113	11.2373	11.2925	10.6175	10.816	12.2752	11.9449	11.9751	11.6701	12.0768	11.9934	11.0193	11.598	11.7376	12.0038	11.6117	12.011
P35446;Q3B7D6	Spon1	10.3691	9.86106	11.2181	10.036	10.9554	11.7869	12.5576	12.3685	12.4528	12.2175	12.1863	12.0879	12.2236	12.5207	11.9013	12.1997	11.7612	12.7256	12.259	12.4844	11.5222	12.1364	11.3876	12.1512	12.2978	12.0093	11.8592	11.9464	11.5662
F1LR84;P97738	Nptx2	9.86165	10.414	10.7288	9.72003	9.90651	10.8704	10.4863	10.7475	11.2545	11.2876	11.5958	11.9353	11.4204	11.7063	12.5498	11.9858	12.0541	12.0874	13.0346	12.7858	13.1812	13.4359	13.183	13.709	12.7949	12.8107	12.5865	12.4498	12.1341
D3ZBN3	Epha2	11.5446	11.8336	11.5279	11.1264	11.5197	12.2816	11.7804	12.099	11.7021	11.3492	12.1868	11.8241	11.7615	11.8992	12.0457	12.3122	12.1953	11.6916	11.8401	11.848	12.1955	12.1942	11.9354	11.8805	11.5036	11.1945	11.7429	11.6212	11.8564
D3ZF92	Tnfrsf21	10.6904	10.698	10.8412	10.9598	10.8343	11.4342	11.3115	11.5081	11.2669	11.9544	11.7501	12.0157	11.6292	11.8246	12.2171	12.2036	12.0708	11.6697	11.8969	12.0264	12.3008	12.2217	12.3783	12.5843	12.3514	12.2517	12.5754	12.47	12.4477
A0A0G2JT15;A0A0G2JTX4;A0A140TAD8;O54902;O54902-2;Q4QR92	Slc11a2	11.6108	12.0667	11.7388	12.3373	11.8483	11.1479	11.2495	11.6744	12.6096	11.9923	11.7889	11.8495	11.8262	11.9718	12.0859	11.974	11.8731	11.4406	11.5268	11.5707	11.8478	11.9227	11.7936	11.4934	11.9558	11.9631	11.2754	11.8462	11.6104
D3Z8D8	Slitrk1	12.0165	12.1909	12.181	11.9361	11.9862	11.1345	11.9535	11.9817	12.0724	12.3277	11.9906	11.5696	12.5203	11.7749	11.9863	12.2722	11.9377	11.5742	11.3608	11.2861	11.4254	11.716	11.3929	12.2019	11.6657	11.293	11.281	11.4626	11.2233
A0A0G2K902;D3ZW09	Sorcs2	11.0628	11.5353	10.9684	10.6642	11.2799	11.7946	12.486	11.9528	12.4046	11.9603	11.777	11.9352	11.9979	11.9595	11.6118	11.6457	11.8316	11.9892	11.8942	12.1382	11.5113	11.9247	12.2871	11.9531	11.7414	12.0194	11.7648	11.5326	12.0708
G3V7K2;O70535	Lifr	12.1229	12.1807	12.3494	13.0593	12.9715	12.279	12.3038	12.2691	12.0611	12.2105	11.7731	11.9753	11.6138	11.978	11.8097	11.5509	11.4464	11.4262	11.5921	11.6188	11.0073	11.4854	11.1041	11.1455	11.3162	11.274	11.0992	11.4451	11.1505
D4A517	Slc39a10	11.229	11.7382	11.5714	11.9853	11.9308	11.821	11.9804	11.9352	11.6831	12.6621	11.958	11.9681	12.4759	12.1298	12.0662	11.9571	12.0769	11.6767	12.095	11.7452	11.8166	11.8071	11.8826	11.6827	11.2565	11.5107	11.0937	10.7707	10.9064
Q9R1N3;Q9R1N3-2;Q9R1N3-3;Q9R1N3-4;Q9R1N3-5;Q9R1N3-6	Slc4a7	13.0429	13.133	12.9965	12.7966	12.5285	12.3141	12.5605	12.2077	13.0618	11.3839	12.2906	11.7364	11.6952	12.1321	12.6568	11.6587	11.6904	11.9826	11.855	11.5007	10.9932	10.8562	11.0034	10.9883	11.2822	10.7995	10.3305	9.59439	10.2497
F1LLW8	Ids	12.8697	13.4292	13.2323	12.0029	11.8608	10.7148	11.8568	11.5272	11.8304	10.7138	12.0967	11.2187	10.113	11.6515	11.914	10.3016	10.9969	12.4764	12.3598	11.5565	11.8182	12.222	11.5524	11.2748	11.8254	12.448	11.8481	11.8654	11.7402
F1LMA7;Q4TU93	Mrc2	11.7937	11.5546	11.833	12.8583	12.7989	12.3125	12.1779	12.6929	12.2406	11.9331	12.5222	11.9309	12.2461	12.0418	11.4945	11.5842	11.7099	11.5659	11.5257	11.5934	11.7446	11.2864	11.2062	11.1758	10.9439	10.8308	11.4379	10.9075	11.2533
P51577	P2rx4	10.4937	12.074	11.754	12.3435	10.2454	11.6449	11.5467	11.5316	12.616	12.1294	12.316	11.7757	11.0534	11.8061	12.2738	11.9038	11.5841	12.3182	11.3754	11.5596	11.0996	11.7823	11.867	11.6742	11.9252	11.9213	12.3409	12.2012	11.8405
Q63548	Sema3a	11.9866	11.7646	12.0008	11.6194	11.7692	11.7113	12.018	11.7846	12.6857	11.7656	12.257	12.1509	11.7767	11.8304	11.828	12.3682	12.5832	12.3475	12.0836	11.9643	10.446	10.7848	10.6821	11.2934	11.5685	11.3305	11.8261	11.2294	11.3615
A0A0G2JYF0;D3ZGB5;D3ZY00;D4AD03;D4ADV4;Q80ZA5;Q80ZA5-2;Q80ZA5-3;Q80ZA5-4;Q80ZA5-5;W0NT44;W0NXI0	Slc4a10	13.9116	13.7677	12.9529	NA	NA	NA	11.1179	11.0728	12.7212	13.1904	12.7978	12.4142	13.4679	12.9317	12.5885	13.7217	13.471	13.5771	13.6001	13.2985	13.6307	13.4345	12.8562	13.7828	13.5273	13.4193	12.9943	12.9345	13.2105
A0A0G2JVC0;A0A0G2K830;A0A140TAF9;A0A140TAG6;F1M7M9;P22756;P22756-2;P22756-3;P22756-4	Grik1	12.0813	12.3661	11.9088	12.1445	12.3557	12.4077	12.4345	12.5893	12.5966	12.1967	12.8661	12.7958	12.3482	12.7054	13.2142	12.8248	12.7277	12.6654	12.6837	12.8658	12.9071	13.0192	13.3144	12.2017	12.8337	12.7087	NA	NA	12.5429
D3ZBE9;D3ZNG0;F1M7T0;O88923;O88923-1;O88923-2;O88923-3;O88923-4;O88923-5;O88923-6	Adgrl2	12.7825	12.8756	12.7551	12.545	12.3711	12.0858	12.1705	12.2439	11.9124	12.0296	11.9923	11.7867	11.6789	11.5937	11.4543	11.6017	11.4469	11.8944	11.205	11.346	11.1677	11.1867	11.0731	11.2233	11.885	10.8418	10.965	10.7423	11.2768
A0A0G2K2L1;Q9WTQ2	Podxl	12.1668	12.3638	12.2261	12.9445	12.448	12.0621	12.4192	12.1343	12.1479	11.376	11.6492	10.6847	10.0967	11.9748	10.1946	13.0194	11.9877	10.327	10.6622	11.5119	12.1765	11.1235	11.7936	11.006	13.1764	12.3956	11.3799	9.9143	12.7629
Q6AY76	Tmem248	11.5156	11.7497	12.0148	11.7659	11.6979	11.3621	11.2478	11.596	11.856	11.8175	11.601	11.52	11.9211	11.5482	11.8568	11.6726	11.5818	11.3068	11.6279	11.7256	12.1461	12.0714	12.1384	12.1825	11.8582	11.6214	11.8238	11.6818	11.4807
Q5FVQ0	Slc39a8	11.9186	11.5821	11.7989	11.8737	11.8764	11.7655	11.1408	11.3662	12.8998	12.5617	12.625	12.2405	12.2871	11.9484	11.3486	11.624	11.5943	12.4904	11.054	10.986	11.885	10.8541	11.3705	11.9085	10.7636	10.6327	11.8398	11.6533	12.0967
D3ZCF8;D3ZXD2	Abca8a	11.9297	11.1959	11.5669	10.6931	10.789	10.9969	11.3011	11.3245	11.6063	11.626	11.6348	11.7418	11.6508	12.0607	11.778	11.9778	11.8111	12.0496	11.5229	11.9002	12.0301	12.4285	12.3844	11.7866	12.3145	11.6698	11.8789	11.857	11.9658
G3V8N2;Q9JHS6	Asic4	8.83253	10.3101	10.1326	10.1891	9.91096	10.4799	10.8586	10.4615	11.338	10.8546	11.2876	11.6655	11.357	11.8088	11.2431	12.1019	11.5227	12.8332	12.9492	13.1458	12.9841	13.0172	12.7107	11.9051	13.0431	13.1675	12.9035	13.3812	12.9365
Q63259	Ptprn	11.3909	11.9335	11.6726	11.3939	11.0102	11.3429	11.2406	11.2131	12.4022	11.6661	11.9808	11.92	11.7186	12.0533	11.4534	12.098	11.9745	12.5767	12.2847	12.0175	12.5604	12.9991	13.0105	13.267	12.9295	13.0827	12.8657	NA	13.0244
A0A0G2K5L4;E9PTD7	Kirrel3	12.7891	12.153	12.9006	NA	12.4537	NA	12.9218	12.1006	12.5909	12.9446	12.9344	12.2927	12.6603	12.5226	12.1455	12.401	12.4509	13.091	12.4823	12.3356	11.86	12.2907	12.4528	12.7234	12.3887	13.1199	12.3244	12.2381	13.1058
B2GV90	Tmem219	11.9402	11.4808	11.7713	11.5382	11.9333	11.8475	11.4241	11.6633	12.3169	11.7127	11.8651	11.3035	11.1776	11.5919	11.5425	11.6547	11.5253	12.274	11.7074	11.4636	11.7432	11.7206	11.7098	11.21	11.6492	11.8438	11.8395	11.5372	11.6503
A0A0G2K127;P29534	Vcam1	11.6507	11.2508	10.6326	11.9007	11.8556	11.9416	12.1725	12.0707	11.8344	12.3734	12.1022	11.7999	11.8707	11.8012	11.4843	11.7286	11.5365	11.7905	11.6815	11.6015	11.2921	11.7429	11.4046	11.3191	11.2741	11.5989	11.7639	11.7321	11.3922
G3V7J3;Q460M5	Lrfn2	11.5227	11.3787	10.5642	11.0761	11.3081	11.4744	11.9173	11.8346	11.907	12.4171	11.9333	12.0875	12.4554	11.802	11.6178	11.6136	11.5058	12.0503	12.1215	11.9871	11.6038	11.2309	11.6241	11.8518	11.6897	12.048	11.1445	10.9599	11.2792
G3V7X5;P24054	Sparcl1	10.8717	11.0328	10.6054	10.2966	10.2295	11.5145	11.3788	11.2784	11.5062	11.5669	11.5257	11.5657	11.1722	11.6016	11.984	11.7218	11.292	12.081	11.6934	11.8599	12.128	12.1121	12.1029	11.7524	12.373	12.3378	12.6375	12.9058	12.5992
D4A6G2	Sema4g	11.0558	11.4641	11.9059	10.8571	10.9973	11.3349	11.6818	11.6698	11.6205	11.8424	11.5714	11.955	11.9326	11.8925	11.8092	11.9548	11.8033	11.6974	11.6631	11.819	11.4285	11.8364	11.6056	11.288	11.8142	11.6391	11.5229	11.9827	11.6382
A0A096MIS4;Q9R1M7;Q9R1M7-2	Grin3a	10.8584	10.372	10.341	10.3521	10.1277	11.361	11.3166	11.4949	11.5167	12.1673	11.6593	12.4058	12.6237	12.4078	12.1168	12.137	12.1407	11.7223	12.2662	11.9918	11.857	12.0704	11.766	11.6872	11.6473	11.4287	11.7133	11.8479	11.79
F1LXB6;Q63226	Grid2	10.3113	10.9449	10.8759	11.2343	10.8037	11.0654	11.762	12.0707	11.9839	11.8859	11.625	11.3409	11.7866	11.7426	11.8396	11.9724	11.9224	11.5043	11.7022	11.4993	12.7552	11.8636	12.5279	12.5214	11.7179	11.1932	11.5114	11.8595	11.2297
O35789;O35789-2	B3gat1	11.7685	12.0257	12.2122	10.9079	11.0498	11.2563	11.4192	11.3725	11.2497	11.2867	11.3828	11.4392	11.4539	11.5469	11.0449	11.0771	11.0672	11.6802	11.1618	12.0191	11.9708	12.1635	11.7235	12.6055	11.781	11.5484	12.1176	11.9792	12.0328
P63057;P63057-2	Olfm3	10.984	10.8593	11.3972	11.3059	11.3955	11.064	11.4312	11.2001	11.4858	10.937	11.3714	11.5115	11.1663	11.5568	11.9117	11.4993	11.5018	11.8161	11.5669	11.7471	11.5821	12.0903	11.6103	12.0832	12.2625	12.1548	12.2671	12.0967	12.1887
Q4V7A5	#N/A	11.7583	12.0215	12.103	11.3306	11.331	11.7725	11.4194	11.9494	11.4992	11.151	11.6321	11.6518	11.2695	11.849	11.2835	11.2111	11.291	11.1935	11.4981	11.436	11.6924	11.9684	11.5506	11.6816	11.531	11.4936	11.6824	12.1199	11.6183
D4A6E6	Hs6st1	12.9403	12.3781	13.0002	12.3678	12.9204	12.1931	12.8272	13.076	12.3793	11.7983	12.2307	NA	NA	12.6009	12.2787	11.6493	12.1665	13.2559	12.7118	12.1769	12.4026	12.4596	12.1109	12.2657	13.0433	12.3949	12.2458	11.9959	12.1128
F1LV96	Scube3	12.4795	12.5185	12.5853	12.1843	12.24	12.3884	12.3082	12.2579	11.58	11.7805	12.1086	11.7142	11.1122	11.6388	11.5091	11.6384	11.5562	11.303	10.6369	11.0497	10.754	11.4368	11.5014	10.5081	11.2223	11.4797	10.7923	10.5273	11.1681
A0A0G2JVZ6;F1LZX9	Itgav	10.6823	10.6524	10.6867	11.5701	11.5433	11.6772	11.561	11.6137	11.3724	11.875	11.9257	11.6251	11.6264	12.0187	11.7286	11.8551	11.7295	11.5627	10.4952	11.6446	11.5065	11.9261	11.7186	11.4003	11.9435	11.9634	12.0006	11.9596	11.9339
Q6P762	Man2b1	10.1823	11.2365	11.2797	10.6242	10.668	11.8371	11.7655	11.9096	11.6994	11.0245	11.5456	12.0251	10.7544	11.8676	11.4992	11.3696	11.3583	12.0101	11.8999	11.902	11.6613	12.2404	11.6826	10.4503	11.8603	12.3858	12.4897	12.0658	12.3278
Q09426	Ugt8	NA	9.76997	10.3785	11.9282	11.9981	12.8414	13.1979	12.729	12.9459	12.2314	12.7211	12.3158	11.6315	12.406	11.7626	11.9156	12.2034	12.3597	11.6806	11.9489	11.222	11.6102	11.647	11.1731	11.9966	12.5748	11.9067	12.2176	12.1348
G3V9H8;G3V9H8-2	Ret	9.41155	10.8473	10.5985	10.7254	10.3112	11.2942	11.3095	11.3044	11.9225	11.6505	12.0879	12.2456	11.7967	12.3562	11.047	11.9691	11.9703	11.956	11.2382	11.7411	12.1465	11.9186	11.7474	12.0968	11.9522	11.7422	12.2201	11.809	11.9987
D4A3L5	Tctn1	11.3721	11.5159	11.8435	11.3911	11.3722	11.6386	11.5252	11.509	11.6194	11.1638	11.6317	11.5489	11.0396	11.3624	11.1615	11.5305	11.6993	11.8036	11.3958	11.5422	11.2969	11.814	11.6344	11.0202	11.9287	12.0773	11.7525	12.0721	11.8436
Q6AYS3	Ctsa	12.952	13.1541	13.2896	12.3866	11.2051	12.0326	12.0827	12.0745	12.6503	11.9148	12.5935	11.5365	NA	10.0248	8.80057	11.959	10.9653	12.7659	12.0996	10.1814	11.9155	11.8721	12.0635	12.6973	12.5916	12.681	12.0731	12.4236	12.0612
A0A0G2JXG3;Q6AY41	Tmem30a	11.3818	11.1682	12.3547	10.2844	9.18727	10.2543	11.4487	11.8387	12.9156	11.0947	13.2409	12.0908	11.4963	11.1131	12.2474	8.48606	8.08439	12.562	11.6443	12.7801	13.9027	13.4771	13.1385	12.9931	12.2154	11.549	9.89946	12.2959	9.43674
F1M9I4	Heg1	11.6473	11.2664	11.3148	11.6059	11.6159	11.5826	11.4566	11.8059	11.5271	11.1866	11.8712	11.6798	10.9041	11.6841	11.7952	11.2927	11.1563	11.2066	11.467	11.4121	11.4089	11.7676	11.8406	11.1109	11.6723	11.5865	11.7917	11.9033	11.6973
Q5RJS8	Tpst2	11.9412	11.6501	12.845	11.1368	10.6284	11.1319	12.1387	11.3602	12.5964	11.794	12.189	11.3949	11.4696	11.7626	11.704	11.5421	11.4443	13.0073	11.9916	12.111	12.2039	12.267	12.3173	12.4291	12.3836	12.3942	12.1953	NA	12.1966
F1LVK3	Chadl	NA	NA	9.99545	11.3534	10.661	11.3465	11.7988	11.9574	12.5313	11.3209	12.5435	12.8271	11.5795	12.9465	12.3271	12.7716	12.5589	13.2017	12.5882	12.934	12.2914	12.9794	12.7127	11.8157	13.5057	13.4634	13.3876	13.0166	13.5989
D4AE25	Cd274	8.97289	9.95315	9.14739	9.39383	10.1758	10.4064	11.206	9.94755	11.0037	10.6527	11.371	11.2093	12.4234	11.5971	11.4864	11.7965	11.6752	12.5627	12.5831	12.2381	12.9057	12.7143	12.5941	13.1733	12.5181	12.3733	12.6633	12.689	12.4437
F1M7F7;Q811M5	C6	12.3459	12.5454	12.5677	11.3456	11.5708	12.1363	11.8175	11.9513	11.8226	11.3753	11.7312	11.4015	10.2554	11.4405	11.6747	10.3858	11.114	11.7112	11.1934	11.363	10.765	11.1019	11.5157	9.01698	11.4617	11.7196	12.5464	12.4521	11.5445
A0A0G2JSI4	Adgre5	11.0859	10.5072	11.8094	11.2606	11.6225	12.2972	11.9203	11.9087	12.3092	10.8583	12.1355	12.6826	11.6776	12.5213	12.2799	11.9804	12.2431	12.8944	11.7126	12.258	11.6048	11.7385	11.9711	NA	11.4999	12.1345	12.3598	12.0009	11.9117
A0A0G2JX52;A0A0G2K7A6;G3V8F1;P28573	Slc6a7	11.305	11.4327	11.0228	11.2226	10.7368	NA	10.1184	10.7421	11.1879	10.0388	10.4583	10.9578	11.4156	11.1273	11.9506	11.7742	11.3091	12.7584	13.4586	12.9278	13.9761	13.5452	13.5263	13.1411	12.8855	12.0227	12.8051	12.1684	12.9316
A0A0G2K5S7;Q80Z26	Entpd3	9.44349	9.48902	9.38641	9.18717	9.38195	9.94116	10.3188	10.1634	10.787	11.2839	11.9757	11.1157	12.1817	11.6195	12.07	12.2615	12.0977	12.0347	11.9818	12.2822	12.3232	12.7864	12.853	13.3	12.7089	12.5519	12.4818	12.1964	12.6206
A0A0G2K561;F1LP13	Ptprg	10.2995	10.4392	10.5971	11.2984	11.0611	11.618	12.0558	11.1185	11.6006	12.1621	12.0477	11.6856	12.4901	11.6453	11.9578	11.3819	11.7783	11.8655	11.3066	11.5174	11.7821	11.703	11.7074	11.9544	11.6266	11.0215	10.6063	11.8932	10.1259
D3ZWP6	Plxna2	12.0008	11.6895	12.1005	11.5333	12.0276	11.3423	11.5605	11.5981	11.8812	12.2409	11.7596	11.3836	12.2028	11.507	10.8016	11.6351	11.303	11.3886	11.5302	11.0405	11.2618	10.9728	11.0843	11.9565	10.8348	10.6736	11.2001	10.8716	10.8542
F1LSV0	Sema4b	11.2697	11.3061	11.5112	11.3169	11.4738	11.7681	12.1846	12.1549	11.8605	12.457	11.8568	11.7347	11.9145	11.9645	11.2564	11.4523	11.4866	11.5731	11.2953	11.2517	10.7992	11.0635	11.0489	11.0671	10.9709	11.2793	10.8129	11.0886	10.9157
A0A0G2JTM0;Q62962-2	Asic2	9.60701	9.63677	10.6978	9.6494	9.78353	11.1176	10.8169	11.0867	11.4746	11.6558	11.9338	11.4394	11.2681	11.7968	12.0149	11.9084	11.8826	11.6579	12.2544	11.8406	12.2987	12.1201	12.0479	11.7481	12.2397	11.8958	12.0575	12.0383	11.9885
D4A604	Pigt	11.7506	11.2219	12.1321	10.6505	10.9798	11.0957	12.0794	11.1513	11.4945	11.1463	11.2578	11.0576	11.2243	11.2198	11.313	11.3618	11.7254	11.4699	11.6878	11.6274	11.5862	11.4815	11.2477	11.803	11.7741	11.7378	11.5626	11.5581	11.54
P14841	Cst3	9.21867	9.87884	9.22083	8.27385	8.48667	10.8727	10.7964	10.8364	11.6219	11.1574	11.6435	12.2814	11.5274	11.663	12.2528	11.6191	11.9692	12.2696	12.2269	12.2103	11.924	11.4321	11.9856	11.5018	12.5411	12.4911	13.3165	13.4813	13.2304
A0A0G2K523;Q99PR0	Pomt1	10.3798	11.3332	11.0886	11.0982	11.2979	11.6915	11.5044	11.4494	11.7428	10.8	11.756	11.8652	11.0183	11.9053	12.2182	11.2804	11.4058	11.6486	11.3545	11.3293	11.2039	11.6579	11.3681	10.4545	11.5658	11.6572	11.8373	12.0789	11.9055
M0RDA4	Ephb4	12.2095	12.0141	12.2273	11.7102	11.963	12.4644	12.0539	12.2977	11.569	11.5643	11.6063	11.8427	11.5184	11.6355	11.1437	11.1153	10.96	10.9343	10.8391	11.4931	11.0906	11.3125	11.4094	10.6584	10.6961	10.6731	11.0027	10.9652	10.5178
A0A096MIV6	Galnt17	12.3299	12.7356	12.7852	12.1229	12.384	11.6872	11.8511	11.8868	11.3269	10.7153	10.5636	11.2972	9.66914	11.3934	11.1255	10.7304	10.5306	11.2489	11.1151	11.2956	11.2881	11.485	11.6043	10.4185	11.5975	11.3861	11.9002	11.4076	11.4996
Q9JJW1	Tspan2	10.5868	9.80724	10.3485	11.8435	11.8157	11.9319	11.6154	11.9112	12.3694	11.2704	11.6312	11.846	11.5289	11.8558	12.2664	11.2949	11.4417	11.7284	11.6142	11.437	11.5006	11.6042	11.7531	10.5897	11.4123	11.5208	10.8438	11.1055	10.7695
Q767H7	Pcdhac2	10.3472	9.80492	9.78571	10.668	10.3969	11.4974	11.4364	11.4388	11.3798	11.9114	11.7284	12.2819	12.597	11.9887	11.8469	11.9741	12.0121	11.1564	10.5192	11.8867	11.5435	11.6671	11.8315	11.8346	11.7138	11.3942	11.531	11.6024	11.4664
Q00238	Icam1	10.293	10.2835	9.22682	10.3629	10.1025	10.694	11.2403	11.3152	12.7139	10.5064	12.1179	11.4283	11.608	11.325	11.8965	12.0223	11.5514	11.7741	11.4718	11.735	13.1722	12.5778	12.3846	12.567	11.8221	11.6081	10.8707	11.293	11.1426
F1LS79;Q00657	Cspg4	12.4526	11.9789	12.2	12.4221	12.3704	11.1821	11.591	11.1054	11.9318	11.5633	10.8866	11.4682	12.2107	11.5128	10.9959	11.66	11.2346	11.596	11.4561	10.939	10.8346	10.9051	10.8982	11.0046	11.2418	10.8805	10.7992	10.6011	10.9835
O70513	Lgals3bp	10.6184	10.643	11.2927	10.0003	10.3546	10.8472	10.7642	10.91	11.2882	10.8904	11.1019	11.1253	10.3071	11.3764	11.5771	11.1339	10.8813	12.4965	11.5431	11.2252	11.9587	12.6617	12.4872	11.4601	12.0874	12.3239	12.3015	12.3732	12.4908
D4A7S3	Slc35a5	12.3443	12.2493	13.3564	11.1379	11.1804	10.8477	11.7078	11.1676	12.4039	11.4914	12.267	10.4805	10.8677	11.7218	10.4689	10.5533	10.7546	12.2654	11.5611	11.7357	10.9385	11.2769	11.0097	10.9534	11.2617	10.6208	11.0314	11.1277	11.3562
A0A0G2K839;P51796	Clcn5	11.9116	12.0107	12.1343	11.6184	11.6917	11.6335	11.233	12.1977	11.2044	10.9778	11.8436	11.6329	10.7062	11.502	10.9822	10.8765	11.1464	11.1754	10.7002	10.7505	11.3194	11.5825	11.6494	10.9143	11.3472	11.2819	11.4719	11.1771	11.3643
B0BNK7	Lrfn3	10.3141	10.6128	9.89884	10.5599	10.5435	10.7457	10.9434	11.2598	12.2425	10.9764	10.938	11.3751	12.3058	11.771	12.5701	11.7741	11.6798	11.5326	11.7543	11.9881	12.3433	12.0783	12.1262	12.059	11.259	11.14	11.1701	11.2787	10.7814
Q5NDF0	Pomgnt2	11.1372	11.166	11.5214	NA	11.4718	10.9076	11.7625	11.4179	11.3319	10.772	11.5357	10.8584	10.624	11.7985	11.343	11.4275	11.6404	11.9959	12.305	12.3112	12.5637	12.8484	12.3939	12.2519	12.5259	12.74	12.4253	12.2086	12.5992
Q5U2S8	Ltbr	10.0093	10.3627	10.361	10.9047	11.2504	11.8912	11.5456	11.9881	11.7971	11.3192	11.9871	11.6337	10.8228	11.6312	11.4986	11.4419	11.2157	11.7142	11.4899	11.6298	11.3437	11.3611	11.7886	11.4672	11.5378	11.6251	11.4485	11.263	11.5544
Q642E6;Q9EQV6	Tpp1	NA	NA	8.28072	NA	NA	12.6405	12.1492	13.4145	14.1252	13.6665	14.1053	13.9196	12.0434	12.8478	12.9456	12.6686	12.8354	13.3002	13.6222	13.9161	13.1395	12.2439	13.7034	12.7643	14.176	14.3321	14.2963	14.2298	14.2985
Q3SWT0	Pecam1	10.6263	10.6429	10.6357	11.2569	11.1089	11.2378	11.3522	11.3193	10.9769	11.9005	11.2906	11.4215	12.1138	11.6312	11.23	11.6666	11.5825	11.6412	10.8795	11.5702	11.606	11.409	11.2657	11.9926	11.333	11.3319	11.3	11.167	11.406
M0R3P2;M0R6Z6;P49616	Plaur	9.79438	8.61416	9.7797	9.63379	11.1671	NA	11.0408	10.6459	10.383	11.8412	11.2279	11.2161	13.0916	11.7426	11.7986	12.3645	12.3608	12.11	12.9578	12.9351	13.4794	12.9714	12.7607	12.9604	12.7461	12.3721	12.5752	11.5205	12.5952
G3V6D0;P02773	Afp	13.4316	13.226	13.0306	12.1691	12.179	11.8619	12.0407	11.8832	11.495	10.8725	11.742	12.298	10.1807	11.1551	10.7208	10.6004	10.5791	10.6721	12.1724	10.4167	10.5302	10.7078	11.0164	8.95325	10.3637	10.6506	11.1124	11.348	11.0218
A0A096MJW6;P59824	Il1rapl1	10.7821	10.7399	10.5501	10.4446	10.1813	11.0932	11.4595	11.2363	11.0175	10.6192	10.9052	11.3955	11.8156	11.5553	11.7675	11.4071	11.8547	11.6101	11.4707	11.5593	11.4749	11.6133	11.3942	11.7357	11.719	11.5564	11.7367	12.0858	11.648
A0A0G2JVU0;D3ZAL8	Lrrtm3	9.90124	9.7823	10.2548	10.3031	10.0489	9.55274	9.82293	10.7231	11.4285	11.4492	NA	11.0224	12.1117	11.768	13.2037	12.5971	12.3218	12.0823	12.5972	12.0376	13.4803	12.915	13.0326	14.1555	12.6426	12.4352	12.0378	12.4781	11.9859
Q62867	Ggh	11.867	12.0459	12.4389	11.3851	11.3371	11.4164	11.495	11.5014	11.6266	10.4243	11.4589	10.9842	10.1758	10.9954	11.2082	10.5836	10.725	11.4596	11.3213	11.3641	11.3058	11.8394	11.5976	10.6122	11.379	11.5527	11.2664	11.4351	11.1746
M0R868	Chst2	11.2127	12.4762	11.9849	10.8599	11.0418	10.7405	10.9268	10.952	11.371	10.6144	11.1656	11.2345	11.1464	11.3193	11.2051	11.1735	10.8171	11.6515	11.4714	11.3172	11.4636	11.6515	11.5956	11.199	11.6398	11.8904	11.7855	9.96316	11.5757
F1M443	#N/A	10.5874	10.7475	10.6535	9.96116	9.9905	10.6572	11.0364	10.7138	10.8773	12.1965	11.0127	11.6382	12.449	11.9082	11.7368	12.0507	11.9583	10.9975	11.6706	11.412	11.1771	11.0067	11.3352	12.6802	11.5696	10.8532	11.5409	11.5467	11.3871
A0A0H2UHX5;P07861	Mme	10.7263	NA	7.87023	10.6776	10.6772	11.5423	11.6094	11.6706	11.7094	12.4375	11.5936	11.9033	12.3722	12.184	11.8766	11.6867	12.0214	11.9714	12.1203	12.0911	11.9544	11.9939	12.1236	12.3244	12.0961	11.8074	12.1285	11.993	12.1242
A0A0G2JT62;G3V8P4;Q64604	Ptprf	10.824	10.8894	10.7946	11.1988	11.0039	11.3193	11.7587	11.4652	11.6109	11.6263	11.4217	11.5165	12.1824	11.727	12.2208	11.4767	11.4786	11.5936	11.2682	11.3812	10.8827	10.3763	10.8059	11.6336	10.9599	10.9161	10.8754	11.0031	11.0544
A0A096MK61	Crtapl1	10.5187	10.2147	10.6422	9.96745	10.1936	11.9654	12.288	11.9863	11.8285	11.7749	11.4751	11.9127	11.6681	11.9496	11.1656	11.5869	11.7147	11.497	10.9321	11.3209	10.8222	11.2185	11.0096	11.1026	11.3329	11.639	11.3102	11.0334	11.1616
P30120	Timp1	11.6858	NA	12.2122	11.0368	NA	12.6635	12.5105	12.8628	12.9721	12.9461	13.007	13.199	12.2673	13.1469	12.5434	12.5713	12.7159	13.2384	12.2127	12.5606	12.0123	12.1292	12.1971	NA	12.9501	12.7171	13.0254	12.9137	12.8619
Q925N6	Igsf1	10.4452	10.7193	10.1442	11.3289	11.3802	11.7676	11.8372	11.8422	11.6989	11.6692	11.8028	11.6701	11.352	11.6378	10.9226	11.0998	11.2913	12.0557	11.5734	11.8478	10.9954	11.5193	10.9231	10.7058	11.3158	11.3408	10.3098	10.9435	10.8565
F8WG88;Q62632	Fstl1	12.5925	12.9181	12.9193	11.9378	11.8775	11.6874	11.7713	12.4399	11.7798	11.9514	11.6593	12.2382	11.4822	12.3116	9.80671	10.9587	11.5558	11.1492	11.3822	11.2976	9.31184	10.3477	9.38739	8.24437	9.63047	11.6427	10.5097	10.1569	11.4952
A0A0G2KB04;A0A0H2UHT4;Q5HZE8	Tmem59l	13.2492	13.7967	13.569	12.0553	12.0544	11.8534	11.4678	11.7412	12.3164	9.9348	11.6782	11.168	NA	9.99995	11.9423	9.52458	10.7027	12.0686	11.4587	11.3431	12.1864	11.9789	11.982	11.205	11.7047	11.1781	11.2967	11.0583	11.3243
D4A617;F1M0G3	LOC103689954	10.3161	10.8117	9.92708	10.5515	10.5507	10.4833	10.4737	10.6867	11.0351	11.1299	10.7904	10.5581	11.0506	10.8391	11.0308	10.8044	11.1977	11.8765	11.6277	11.6326	11.8689	12.0906	11.7403	12.2564	11.8281	11.6488	12.1474	12.3393	12.4137
B4F7D5	Tmem181	11.7421	11.9378	11.9153	11.1295	11.1775	11.35	11.1482	11.0651	10.6339	10.2924	10.959	10.5891	10.168	10.5629	10.8135	10.1071	10.3168	11.4423	11.6879	11.3947	11.691	11.9493	11.611	11.9862	11.6539	11.3583	11.7475	11.5326	11.574
Q675A5	Pla2g15	11.9414	12.0373	12.4139	11.4086	11.3291	10.6658	11.5063	11.1457	11.1552	9.73302	11.219	10.5636	9.48923	10.647	10.3835	10.3071	10.6178	11.896	11.4001	11.5358	11.3819	11.878	11.4128	11.4522	11.772	11.7357	11.6613	11.2093	11.5914
Q5U2V1	Fkbp10	9.39264	9.54157	11.198	NA	10.6167	11.734	12.8755	12.5005	12.3123	11.7439	12.5184	11.9239	12.3685	12.012	11.9751	12.0543	12.0456	12.2549	12.1429	11.998	10.9514	11.6714	11.2956	11.4111	11.4123	11.5488	11.258	11.2126	11.4071
D4AA77	Plxnd1	8.95894	9.49606	10.1119	10.6843	9.77585	10.9915	11.2092	10.8403	11.5137	11.4461	11.3351	11.5695	13.0348	11.6227	11.8872	12.0502	12.0304	12.2733	11.8751	11.6676	11.5683	11.262	11.0274	12.332	10.9951	10.8952	10.8192	10.8143	11.1675
D3Z8J6	Fam189b	10.1754	10.1124	10.2417	9.51727	10.0298	10.5655	10.5459	10.657	10.6769	11.4651	10.8202	11.0181	11.7385	11.1042	11.086	11.3417	11.1495	11.8508	11.7579	11.5514	12.1458	11.8338	11.6701	12.9657	11.6782	11.5774	12.0693	11.8724	11.8311
A0A0G2JV56	Efna3	11.5135	11.5053	11.8879	10.5653	10.8611	11.4508	12.2806	12.3793	11.5206	12.5494	12.2591	11.6241	12.7527	12.2454	11.5432	11.7747	11.5196	11.2422	11.9838	11.6138	11.5062	11.7298	11.3683	11.7921	11.0622	10.6578	10.8386	10.9205	NA
A0A0G2K3B8;A0A0H2UHF2;O54852	Kcnh7	9.77586	9.22627	9.51182	9.58877	9.90672	10.0181	10.0443	10.5141	10.8961	10.9889	10.6439	10.9324	11.5574	11.0993	12.104	11.7457	10.9869	11.2488	11.9449	11.6536	12.6027	12.3964	12.0332	13.2499	11.8214	11.5598	12.6144	12.1543	12.1183
Q6QD51	Ccdc80	NA	NA	NA	NA	NA	13.1393	13.3683	14.0073	12.9846	NA	12.2635	14.1345	13.4137	14.1013	13.8682	14.0209	13.8516	13.3338	14.0835	14.2114	15.0329	14.8657	14.8823	15.4158	14.9284	14.486	14.7503	14.7916	14.9072
P07154	Ctsl	15.2868	15.5004	15.8016	NA	14.3149	14.4164	14.7456	14.1956	14.0053	NA	NA	14.2535	13.6648	13.7462	NA	13.8462	13.7763	NA	14.0183	12.6592	13.4691	13.6851	14.1253	13.4031	14.0311	14.0224	NA	13.6108	14.1834
D3ZR49	Man1a2	11.8534	12.0248	11.893	11.6105	11.5535	11.8302	11.86	11.6243	11.8478	11.7176	11.5768	11.5654	10.976	11.5012	11.491	11.3441	11.1019	11.7375	11.4322	11.4875	11.2363	11.6799	11.5162	NA	11.5687	11.4302	11.9117	11.6136	11.7241
O88280	Slit3	9.04364	10.5666	9.0483	NA	11.0587	11.1636	10.0465	11.4819	10.6335	11.1362	11.3611	11.5809	11.1374	11.4857	12.3534	12.1948	11.6391	12.0552	12.3673	12.3937	12.1919	12.4113	12.104	13.7223	12.5693	11.793	12.3494	12.272	12.0365
G3V710;Q63722	Jag1	12.2313	12.153	12.2469	11.8436	11.5782	11.4139	11.0357	11.2847	11.9116	11.1637	11.3636	10.9345	11.023	11.426	11.0985	11.1803	10.4053	10.824	10.3625	10.6945	10.5986	11.1123	11.2811	9.91517	10.9848	11.2302	10.9775	10.525	10.9432
D3ZQV2	Lrig2	11.48	12.0191	12.3532	11.6733	11.5747	11.4067	11.5574	11.5973	11.3857	10.7207	11.2134	11.1552	10.8796	11.0271	10.6841	10.819	11.0265	10.9353	10.9893	10.8186	10.5012	10.8128	11.0216	10.6049	10.9185	11.1251	11.2799	11.0296	10.8883
Q6IN10	Ece1	9.68044	NA	10.6793	9.88775	9.65466	10.2468	11.8547	11.5987	12.4639	12.1213	12.6353	11.3044	11.6729	11.967	11.8082	11.9157	11.6052	12.2299	12.4598	12.3136	11.7151	12.4023	11.5089	11.079	11.8374	11.6357	11.4789	12.0603	11.5526
D4A7W8;G3V6A9	LOC102553715	10.3067	10.7205	10.703	10.8202	10.5465	11.4743	11.1942	11.3982	12.1632	10.8143	11.9052	11.7683	10.6613	11.7118	11.1363	11.3873	10.9986	11.6998	11.0168	10.9929	10.619	11.09	11.3164	9.53715	11.7178	11.5358	11.4272	11.3644	11.2845
F1LN06;F1LNW0;F1LRU8;F1LSG7	Fgfr2	10.6953	11.3973	10.4501	11.0283	10.4276	10.2964	11.2144	11.663	12.625	10.7853	11.8347	11.1131	11.2805	11.1574	12.1376	11.2857	11.4249	11.6282	10.9686	11.1699	11.1455	11.2098	11.0903	10.0001	11.5183	11.1286	10.4664	10.8418	10.4679
O88204	Lrp3	11.3488	11.6664	11.6257	10.9908	11.0602	11.5487	10.9387	11.5955	10.7612	10.7978	11.2818	11.046	10.4766	11.0386	10.642	10.0893	10.5924	10.7972	11.2918	11.0404	10.9806	11.4486	11.4993	11.0122	11.1237	11.1666	11.551	11.4717	11.3223
D4A7B6	Tmem87b	11.6119	11.2619	11.3477	11.3407	11.2829	11.4249	11.2438	11.5619	10.7687	10.8471	11.4467	11.1034	9.73749	10.9847	10.8263	10.5317	10.8874	11.2863	10.8084	10.8337	10.6972	11.3069	11.5813	11.266	11.0083	10.6318	11.3633	11.7703	11.1563
A0A0G2KAJ7	Col12a1	11.6118	11.7616	12.4028	11.4865	11.5929	11.8128	11.8778	11.9353	11.7912	11.2346	11.8329	11.1251	10.013	11.212	10.1526	10.6836	11.048	10.7027	10.5848	10.5554	10.5469	10.6903	10.7703	10.3682	10.5765	10.9331	10.773	10.8044	11.0255
A0A096MK06;A0A0G2JYU3	Astn2	9.76728	9.14334	9.98873	9.23507	9.30514	10.4295	10.9891	10.7599	11.3696	11.9142	11.4663	11.1538	12.1374	11.496	11.4115	11.7987	11.8266	11.3658	11.7955	11.6518	11.6577	11.4301	11.2253	12.2811	11.4676	11.1974	11.1947	11.3134	11.0888
F1LR02	Col18a1	11.5141	11.6044	12.1467	10.9251	11.2302	12.2842	11.9777	12.2458	12.2235	NA	12.059	11.8604	10.0884	11.7599	11.9964	11.9306	12.0556	12.8177	12.257	11.7818	12.0089	12.1182	12.4924	NA	12.3898	12.4596	12.0059	11.3606	11.9745
Q64244	Cd38	10.7976	10.7225	NA	11.8342	11.6239	12.3214	12.1269	12.0816	12.5402	12.4841	12.5332	11.6154	11.8571	12.2307	NA	11.7175	11.5781	12.1914	11.6834	11.1211	11.9591	12.1612	11.9853	12.4872	12.2703	12.1102	11.5212	11.704	12.2008
Q6P768	B4galt3	NA	12.7116	12.5803	12.1864	11.9487	11.409	11.7813	12.2611	13	11.5931	12.0099	12.0278	11.2999	11.7218	NA	11.7061	11.5602	12.7316	11.4793	11.7907	11.5627	12.1063	11.9655	11.1649	11.7442	11.9773	11.7988	10.558	11.6624
P04094	Penk	12.6567	12.6613	12.0178	12.264	12.5644	11.6417	11.7264	11.1093	11.2925	NA	10.7541	11.0214	NA	11.3901	11.1325	10.893	11.4075	11.8099	11.8941	11.3271	12.3926	12.2742	12.0817	12.8687	11.9824	12.2358	12.3735	11.9158	12.4581
Q8K5A9;Q8K5A9-2	Nradd	12.8815	11.8846	11.5108	12.2421	12.1345	12.1978	11.8079	12.251	11.4142	12.1097	11.6778	10.9754	11.5025	11.5977	10.0194	10.8331	10.4479	9.44102	10.3812	10.6736	10.8719	10.8011	11.1533	9.46573	10.2215	8.60693	10.2992	10.6452	10.067
A0A0G2KB93;F1LMH2;O88420;O88420-2	Scn8a	7.8004	7.49938	8.84244	8.26239	8.5834	9.52569	9.53597	9.80091	10.5389	11.1715	10.9009	11.1344	11.2337	11.1077	11.9741	11.8486	11.2289	11.6093	11.9085	11.8375	12.8866	12.6927	12.8647	12.8809	12.2878	11.8493	12.3569	12.4587	12.0967
Q08834	Mgat5	10.0962	10.653	10.5804	9.75589	10.4546	11.0665	10.4285	10.7678	10.0986	10.618	10.6582	11.1715	10.9067	11.059	11.0866	10.5291	10.5131	10.884	11.5449	11.4874	11.0898	11.8768	10.981	11.9742	11.0717	11.3913	11.9619	12.2492	11.7347
G3V8L7	Itgam	12.6619	12.6898	12.5521	11.4716	12.3001	11.8287	12.0435	11.8202	11.5193	10.4447	11.7033	11.3917	9.90528	11.116	9.62864	10.7475	10.1858	11.0755	10.768	10.7108	9.97159	10.9775	10.595	8.52366	10.3729	10.4157	10.604	10.4491	10.0355
D1M8S3;F1M9B9;Q63621	Il1rap	11.2511	11.526	12.3019	10.8911	11.1031	9.79892	10.016	11.0949	12.4526	10.5716	11.6784	10.847	10.6014	10.6224	11.745	10.8215	10.7678	11.3184	10.8212	11.0773	11.491	11.2301	11.3692	11.609	10.6573	9.67494	9.76918	10.5438	10.6311
F1MA15;Q8K1M8	Brinp2	11.463	11.2365	11.2162	NA	NA	11.5616	11.7816	11.6155	12.2356	12.325	12.1943	12.1017	12.8711	12.4733	12.7667	12.6402	12.7771	12.8331	12.5042	12.384	12.5631	12.242	11.9086	12.6142	12.3382	12.4221	12.2147	NA	12.1936
A0A0G2JYC2;P0C588	Cnnm4	11.4873	10.8505	11.2813	11.0045	11.6586	11.5427	11.3229	11.1275	10.5736	11.1845	10.428	11.0426	11.2916	11.0383	9.78195	10.9992	11.2606	10.93	10.7361	10.4848	10.4765	10.3966	10.7525	11.3424	10.9385	11.1221	10.6784	11.0331	10.4482
M0RAR2	#N/A	NA	NA	8.38518	9.60471	10.3529	11.3161	12.1002	12.0139	12.5575	11.5077	12.1872	11.8741	10.9148	11.9407	11.0826	11.9344	12.2335	12.4725	11.6478	11.9455	12.0905	11.9949	11.6434	11.5419	13.1036	13.2205	12.4828	12.2907	12.6478
G3V862	Angptl2	9.15981	9.43417	9.59012	11.0979	11.1069	11.4532	11.7798	12.0874	11.3229	10.6014	11.3726	10.731	11.0617	11.8277	10.5259	11.2355	11.3512	10.5629	10.9889	11.2702	10.6301	10.8723	11.0806	10.4819	11.1549	10.8728	10.7633	10.9112	10.8431
D3ZQY0	Pcdhga7	11.3734	10.5398	10.4626	10.793	11.0051	10.9161	10.4761	11.1818	10.9526	11.4516	11.0107	11.125	10.9913	11.1032	11.1021	11.3376	11.0214	10.4864	10.9939	10.8935	10.5246	10.3345	10.8022	11.2559	11.1067	10.6116	10.7567	10.9785	10.5715
A0A0G2JY19;P97523	Met	11.4207	10.8953	10.8997	10.1067	9.80758	10.3376	11.4923	11.3011	11.5127	11.4006	11.1383	11.2985	13.296	11.3931	10.8153	10.5444	10.8284	11.3982	12.0937	11.5152	10.4102	10.471	10.5261	11.7488	9.87188	9.0488	9.69878	9.78059	9.99322
P18506	Gabrd	8.8985	10.0043	8.88325	NA	7.90364	10.0421	9.30791	10.0288	9.90118	11.4811	11.0753	11.0048	11.6667	11.1835	12.4712	12.106	11.991	11.9934	12.5642	12.1792	12.5439	12.2764	12.1503	13.3059	12.1208	11.5481	12.407	12.1567	11.8266
B0BND0;D3ZRI1	Enpp6	10.6294	10.6589	11.4726	12.4047	13.0904	12.9098	13.0371	12.9299	11.7438	10.8292	12.3975	11.7594	9.74773	10.5767	10.1737	9.8094	10.45	11.6314	10.8345	10.9543	9.98878	9.82538	10.1836	7.11834	9.6588	10.0711	9.69327	10.3927	9.72358
G3V8N4	LOC108348233	10.8192	11.0002	10.7284	11.0714	10.8875	10.926	11.0305	10.6253	10.4386	10.9322	10.6109	10.6853	10.7489	10.9123	11.0468	10.6435	10.7357	10.6141	10.8168	10.7262	10.5985	10.6386	10.6914	11.5872	10.7824	10.6104	11.1395	11.2204	10.8185
Q498S0	Chst12	10.9674	11.4693	11.5185	10.6228	10.8621	10.3803	10.2652	10.8482	10.8924	9.60633	10.5379	10.7437	10.0578	10.86	10.7025	10.4179	10.4777	11.0233	10.6545	10.8226	10.8111	11.2091	11.2201	10.9536	11.0964	11.1873	11.1973	11.1728	10.977
A0A0G2KAP1;D3ZNZ5	Ero1b	12.691	12.9735	12.7861	12.0313	12.1398	12.2676	11.9218	12.2486	12.257	NA	11.9608	11.8166	NA	12.4678	12.9425	NA	NA	12.5971	12.6054	12.9024	12.712	12.9807	12.9912	12.7714	12.7125	12.6331	12.9914	12.7976	12.3287
P31423	Grm4	10.0049	NA	8.75167	NA	NA	10.4573	10.0313	10.1704	11.9834	12.2609	11.1953	11.1017	12.1714	12.162	11.9747	12.664	12.6544	12.9054	12.6719	12.9653	11.3367	13.3708	12.6542	14.1032	13.3947	12.9437	13.0596	13.0418	13.4425
Q63345;Q6MFX9	Mog	NA	NA	NA	11.1167	NA	12.5685	13.1289	13.386	14.3153	13.5427	14.3755	12.9317	11.9528	13.4143	13.4551	12.7151	12.7412	13.076	13.4309	12.7977	12.9311	13.5579	13.9015	NA	13.3436	12.699	12.5528	13.1454	12.378
F1LUG5	Tmem94	11.1712	11.1609	11.2711	10.6706	10.3526	10.4856	10.3378	10.3837	10.5546	10.3477	10.6644	10.3752	10.2528	10.2835	11.1179	10.7311	10.6208	10.7223	11.3914	10.6045	11.3963	11.494	11.9669	10.7271	11.1206	10.8011	10.5727	10.9373	10.7975
B0BN16	Igfbpl1	14.1425	14.4034	14.3438	13.3344	13.1646	13.1281	13.2156	12.9668	13.3254	12.047	13.3823	12.4358	11.6947	12.4677	12.4039	12.2292	11.4845	13.1744	11.5378	11.7603	10.6806	11.5081	11.0448	NA	12.3787	NA	NA	10.7452	NA
D3ZAE6	Vasn	10.856	10.9276	11.163	11.1278	11.3139	11.2568	10.902	11.5596	10.6685	11.4352	10.9815	10.6986	11.2155	10.8432	10.4568	10.3509	10.8544	10.5939	10.7368	10.6954	10.3145	10.513	10.5374	10.6973	10.2776	10.1141	10.4584	10.4143	10.5405
M0RB22	Ptprd	8.7808	8.34788	8.18504	8.90262	7.51753	10.5424	10.1041	10.1569	10.5936	11.019	10.7097	11.3767	11.4546	11.3077	11.2914	11.5574	11.5385	11.6058	12.0073	11.7498	11.1353	11.7238	11.4571	11.484	11.544	11.3967	11.8748	11.68	11.3588
Q499S6	Ctsf	10.3944	10.9291	11.0507	10.0285	10.2755	10.7676	10.9258	10.8533	10.8363	10.104	10.5917	10.7475	10.6259	10.8383	10.7197	10.4326	10.3928	11.1994	11.1481	10.8003	10.9714	11.0982	10.7197	11.2156	10.8264	10.8869	11.1051	10.9875	10.7825
Q566E5	Poglut3	11.8632	12.2079	11.5327	NA	NA	11.8814	11.7707	12.1557	12.5345	NA	11.7656	12.1214	11.4778	12.2115	12.6817	11.89	11.6256	10.4267	12.2545	11.4272	12.7123	12.683	12.8559	11.721	12.2527	11.9958	11.9711	11.6828	11.8932
M0RDM7	LOC100910143	9.79632	NA	10.8124	10.7844	10.8038	10.9428	11.1152	10.9548	10.9989	11.0851	11.4638	10.6916	10.2459	10.6727	10.8383	10.5212	10.4721	11.6772	11.5828	11.4452	11.5484	11.7173	11.4577	11.7108	11.4034	11.5153	11.6816	11.3485	11.9713
F1M2Y4	Slc29a4	11.8639	12.2076	12.3908	12.3359	12.0244	10.9235	11.2188	11.0985	12.1047	10.2501	10.8429	11.3067	10.4253	11.3368	11.2339	10.625	10.7991	11.5932	11.041	10.3579	10.2726	10.3484	10.8486	9.9027	11.0183	11.1263	10.5788	NA	10.9883
A0A0G2K2X9;A0A0G2K997;Q9WTN5	Tpcn1	10.6627	10.7414	10.9811	10.4561	10.0547	10.7874	10.6793	10.3718	10.6814	10.5193	10.6488	10.7027	10.3566	10.6473	10.6445	10.0028	10.1917	10.6767	10.8973	10.6663	11.0933	11.2097	11.0667	10.7778	10.6289	11.184	11.2787	11.3642	11.0172
G3V6A0;P20786	Pdgfra	12.7908	12.4957	12.7824	NA	12.0902	11.8004	12.1846	12.4848	13.0302	12.4601	12.4954	12.5027	12.5302	11.7343	NA	NA	11.695	12.4053	11.6726	11.7995	11.762	11.1842	11.1571	12.4507	12.0384	11.4799	10.8018	10.097	10.8778
F1M987	Scube1	11.2079	10.8505	11.2205	10.6823	10.8656	11.0147	11.0378	10.7435	10.9885	11.1105	11.2594	10.9611	10.7368	11.2478	10.9421	10.7177	10.8034	10.8216	10.5627	10.5732	10.1129	10.4404	10.6051	10.0077	10.1886	10.3187	10.1822	10.228	10.2633
B2RZ91;Q6GX83	Gxylt1	9.88831	11.1459	11.6177	11.1615	9.83434	10.6441	10.5701	10.9345	11.0347	10.1343	11.1274	10.579	10.449	11.0475	10.0218	10.8617	10.4962	10.7477	11.6018	10.5634	10.6375	11.0192	10.9603	10.2279	10.3817	10.7818	11.4277	10.8354	9.57801
Q5EAJ6-2	#N/A	10.0996	10.8345	10.3129	9.7984	9.90094	11.3726	11.2307	11.0727	11.2955	10.3545	10.7537	11.2369	10.784	11.0851	10.4568	10.7787	10.8882	10.8529	10.2468	10.3961	10.282	10.3564	10.3586	10.7206	11.153	10.9963	10.4941	10.4269	10.9062
Q8K4C8	Fzd9	10.5	9.12434	9.92122	10.3901	10.3391	10.1852	10.5626	11.0787	10.7755	11.5625	11.1491	11.0922	10.9597	11.0016	11.2985	11.0531	10.9034	10.7046	10.9269	10.5972	10.6183	10.8779	10.5707	10.8401	10.4343	9.85123	10.4208	11.0865	10.4666
Q6XQG8	Chst7	NA	NA	10.2285	9.38861	10.1653	11.2093	11.3736	11.4077	12.0676	11.2111	11.9566	11.6345	11.3715	11.6421	11.0991	11.644	11.6266	11.3697	11.4837	11.8346	11.6469	12.0005	11.8426	11.9674	11.9481	11.7707	11.7116	11.7404	11.8198
O88278	Celsr3	12.6223	12.8433	12.7438	12.1319	11.9757	12.2159	12.2419	11.7153	11.7595	NA	12.0369	11.3664	11.5971	10.693	11.3072	11.4832	11.4312	11.0216	11.0797	11.0111	10.5584	10.7796	11.1061	NA	11.2814	10.9748	10.4633	10.4456	10.1938
F1M173;P97527	Cntn5	10.039	10.4963	10.7371	10.5401	11.0078	10.9518	10.0642	10.7778	10.9204	10.9815	10.8637	9.95829	12.0886	10.8377	10.8658	11.339	10.5901	11.0003	11.0013	10.6797	10.6933	10.7811	10.5685	10.8802	10.2563	10.198	10.0726	9.32138	10.2335
D4A7Y1;F1LQI4;P07897;P07897-2	Acan	12.275	11.4986	12.3559	NA	NA	10.7372	11.3414	10.7299	10.1623	10.9985	NA	10.8498	12.3576	NA	11.9274	12.1977	12.3213	12.5593	12.863	12.8333	13.5255	12.8077	12.8524	14.8622	13.1756	12.5829	13.7361	13.4751	13.5246
B1H282	Colgalt1	11.6464	12.3066	12.4185	11.6014	11.5823	11.2644	11.7123	11.6781	11.6252	10.716	11.3363	10.7841	10.2947	11.2647	10.9221	10.5772	10.3001	12.0151	11.1079	10.8269	9.88616	10.2861	10.5121	9.14358	10.8035	10.7195	NA	10.8103	10.3669
F1LRT0	Ltbp3	8.42992	8.70268	7.66276	8.17535	9.71421	11.3074	11.1905	11.3052	11.0292	10.7239	11.4441	11.8066	10.7917	11.5023	10.1229	10.4081	11.0892	10.9517	11.2672	11.2037	10.4078	10.8602	10.9334	10.1384	11.1057	10.3678	11.8376	11.2779	11.9136
D3ZI66	Rnf149	9.10526	9.13024	9.79758	10.3655	10.2563	11.107	10.7737	11.0569	10.1856	10.8089	10.4662	11.2058	10.6539	11.1529	10.3105	10.7896	10.9925	10.4219	10.9398	10.9931	10.8127	10.9867	10.9139	10.6827	10.6037	10.6835	10.7419	11.237	10.2875
P54001	P4ha1	12.6428	12.843	12.6485	11.1141	10.8149	11.7608	11.3643	11.1812	12.3383	10.9246	12.537	11.057	9.87461	10.6111	10.5332	10.737	10.9452	11.6502	10.1482	10.4452	9.86816	10.3245	10.2896	8.82122	10.4147	10.834	10.2873	NA	10.4131
Q6AXM8	Pon2	NA	NA	NA	NA	NA	12.6798	12.1781	12.5578	12.678	12.3384	12.7181	13.2879	12.2821	13.2013	12.8341	12.8784	13.0324	12.8052	12.6902	12.9356	12.445	13.2987	12.8885	11.2653	13.0277	13.4233	13.3928	13.3764	13.1422
D3ZBZ6	Disp2	10.7913	10.9269	11.0161	9.81542	9.77433	9.82614	10.2893	10.336	10.2771	9.88014	10.4462	10.4494	10.0872	9.95298	10.6079	10.2835	9.97777	10.7607	10.6953	11.2224	11.2658	11.4746	11.0341	11.9163	10.5512	11.2059	10.428	10.5914	11.2627
A0A0G2K6N2;D3ZN99	Adgrb2	8.35963	NA	9.57952	10.6518	10.165	9.79801	11.5325	11.5513	11.5081	11.2083	11.7036	10.7429	11.2875	11.0485	11.6787	11.5324	11.3382	11.087	10.5919	11.3234	11.6513	11.6169	11.2166	11.1776	11.2517	11.0851	10.4194	10.834	10.3956
D3ZXM1	Adamts15	NA	7.62189	8.27898	NA	NA	10.569	10.3179	10.8165	11.9455	11.1947	12.0277	12.0586	11.508	11.9203	12.3102	12.5933	12.2586	13.0107	12.5666	12.6631	12.4696	12.6865	12.4183	12.0296	12.6519	12.5214	12.9438	12.4934	12.3764
Q6Q3F5	Sidt1	10.1129	9.65047	9.66212	10.6173	9.24809	9.67877	9.89031	9.54414	9.58756	9.36759	9.67896	9.50178	10.464	9.87553	11.0408	9.69324	10.0684	11.6906	11.6764	11.6487	11.563	11.5472	11.5273	12.2657	11.6206	11.3154	11.115	11.2813	10.9681
Q5HZW5	Cd320	10.7778	10.9975	11.0773	10.9474	9.53542	10.6156	9.73218	9.51653	10.73	10.8406	10.4419	10.5919	11.0642	10.166	10.6613	8.63311	9.50319	9.88392	11.0917	10.5526	10.9416	11.6604	11.3431	11.1989	9.6391	10.8498	11.2432	10.793	10.6876
A0A0G2K6F2	Csmd2	10.2407	10.2982	10.0973	9.7608	10.3161	10.8628	11.1258	11.11	10.5043	11.1947	10.3981	10.9074	11.911	11.0916	11.2313	10.6487	10.373	9.84839	10.2072	10.5553	10.4679	10.7395	10.1534	11.2289	9.99535	10.1845	9.99931	9.73718	9.52918
D4ADD1	Pcdh20	11.2112	10.8517	11.4103	10.4499	10.3961	10.5382	10.7561	10.4713	10.7773	9.52143	10.7927	10.572	9.76194	10.5802	9.88768	10.5606	10.2003	10.9267	11.3212	10.2709	10.056	10.2877	10.3034	10.0446	10.6469	10.4625	10.2033	10.4812	10.3815
A0A0G2K6L9;F1M3J7	Cntnap4	8.77277	9.21147	8.55451	8.68523	9.53186	9.85755	10.2948	10.2128	10.2889	10.494	10.813	10.8262	11.3322	10.8834	11.1689	11.2087	10.9084	10.6956	11.5421	11.3648	10.7808	11.1749	10.8048	11.2114	10.7139	10.4726	10.8128	10.4423	10.3853
Q66H94	Fkbp9	10.7687	10.4239	11.9696	9.73634	9.58562	9.84542	11.6522	11.2535	10.6225	11.0576	11.3585	10.2368	10.8864	10.7864	10.505	10.4825	10.3989	11.0406	10.5571	10.8097	9.44522	10.3926	9.63969	10.2059	10.0712	10.7407	9.64444	9.33398	9.69732
P52500	Grpr	9.6741	9.73019	9.46107	10.8946	10.989	10.3579	10.3345	10.6871	11.2431	10.9329	11.3025	10.6106	10.7816	11.0657	11.246	11.1027	10.7603	10.0285	9.37908	9.94502	10.8742	10.8412	10.7697	10.047	10.2754	9.52855	9.95682	9.92532	9.86258
Q80ZD7	Amigo1	12.5106	NA	12.8819	12.2629	12.3137	NA	NA	12.2163	10.6345	NA	12.2709	12.3787	12.0698	13.0187	12.3582	13.6406	11.8889	13.2231	12.9185	13.512	13.117	13.0402	12.6804	13.07	12.9023	10.9819	12.8808	13.1627	NA
B1WBN7	Fam20c	10.6637	11.23	11.6554	10.2294	10.4048	10.5104	10.4946	10.2591	10.9861	9.11461	10.2323	10.1782	9.39118	10.2116	10.4724	10.1776	9.86793	10.7301	10.2186	10.5895	10.6867	10.7123	10.5864	8.15376	10.7839	11.0669	11.1018	10.3091	10.8428
P18614	Itga1	11.2959	11.5635	11.5898	10.8608	11.3367	11.2806	11.1252	11.2061	10.4754	10.4277	11.0893	10.3221	9.74326	10.5061	8.92959	9.9721	10.0759	10.4425	9.66397	9.77515	9.76505	9.99911	10.3031	9.55404	9.98596	9.7666	9.95341	10.3882	10.3788
A0A0G2JVA4;D3ZQR7;G3V9I0;Q811A3;Q811A3-2	Plod2	10.0003	10.2307	8.53578	8.61901	NA	11.3433	11.3395	11.6826	11.1223	11.074	11.4774	11.2415	10.9911	11.3095	10.9852	10.9344	11.0792	10.7249	10.6207	11.0693	10.6065	11.0839	10.4761	10.4529	10.1405	11.0924	11.3884	11.0583	10.9276
F1M1A2	Cdh12	10.1431	9.69928	10.0114	8.91047	8.37633	9.83473	10.2427	9.58001	10.2216	11.1816	10.5701	10.4387	11.4961	10.3756	11.4525	11.0054	11.0556	10.8209	11.0691	10.793	10.8345	10.6974	10.607	11.8654	10.817	10.4314	9.84481	8.66196	10.4946
A0A0G2JSX5;A1Y2B8;A1Y2R8;P26684	Ednra	10.0695	10.3241	9.03184	10.4891	10.9992	11.2601	10.7222	11.0203	10.544	10.7087	11.0168	10.6143	9.83117	10.3455	10.1112	9.85332	10.0078	10.4704	10.2964	9.95269	9.96554	10.7214	10.5309	10.5223	10.4343	10.3216	10.2992	10.86	10.1761
D3Z8G4	Adamts18	9.70892	NA	9.90489	8.80689	9.7198	10.3712	NA	10.4823	11.0489	11.1198	11.1195	11.0811	11.1881	11.6177	11.4374	11.6488	11.6067	12.2041	10.6483	11.4745	11.7594	11.9338	11.8146	11.2941	11.9408	11.7832	12.136	11.6665	11.8317
D4A1A1	Foxred2	10.7395	10.8864	10.975	9.37682	9.77842	10.2791	10.9394	10.6824	10.7444	9.93895	10.703	10.0462	9.85494	9.59766	10.4021	9.50916	9.87507	10.9016	10.8144	10.5364	10.6892	10.8023	10.6122	9.44969	10.141	9.65112	11.1624	11.3139	10.8276
Q4KLK7	Nop56	10.5361	11.2228	10.6502	9.54932	10.4227	10.7519	10.2772	10.8446	10.1902	9.87335	10.3499	10.3837	9.51715	10.0338	9.74347	9.46299	9.77593	10.5202	10.497	10.6348	10.5306	10.8057	10.7814	10.2425	10.6507	10.5265	10.746	10.7829	10.7994
D3ZGL3	Hhip	9.33269	8.28394	9.95613	10.1232	10.6816	11.2468	11.3936	11.2433	10.5028	11.4972	10.3168	10.6369	10.7604	11.168	9.97673	10.79	10.653	10.2947	10.2162	10.3119	10.4879	10.4371	10.0188	10.6881	10.2864	10.2772	9.95216	9.81775	9.70973
D3ZR79;D3ZXD8	Tmem245	10.6102	11.6	11.5253	10.8789	9.77252	10.9007	9.72024	9.12185	9.46139	9.49196	9.63242	10.4985	10.17	9.4159	10.3886	8.58646	9.10284	9.94855	11.0954	10.4749	10.4795	11.6903	10.3863	10.5505	9.69934	11.0181	11.5805	11.708	11.3651
F1LSB2;O35460	Angpt1	13.1284	13.2464	13.2414	13.5508	13.7099	13.3468	NA	13.0689	13.8185	13.0869	13.7134	NA	NA	12.7142	12.7537	12.0242	NA	13.572	NA	12.7511	NA	12.9424	12.9423	12.4276	13.1246	13.0251	12.4288	12.949	13.2008
D3ZTM7	Efcab14	10.6639	10.9703	11.1168	10.0936	9.98534	10.5894	10.5513	10.3916	10.9105	9.53658	10.7447	10.6953	10.0489	10.4156	10.042	9.87826	10.0396	10.5143	10.5145	10.3799	9.6783	9.85925	10.3768	9.83336	10.2588	10.1401	11.0016	10.7452	10.4472
P18508;Q6PW52	Gabrg2	10.3748	10.4966	10.1543	10.653	NA	10.8251	10.4795	11.1614	10.2419	11.2757	9.95162	10.857	12.0842	10.8795	10.1481	10.3596	11.0514	10.2053	10.543	10.8027	10.6803	10.8762	10.4131	11.8667	10.4675	11.0187	10.6982	10.8063	10.7176
D4A498	Pcdhgc3	13.4805	13.5726	13.5623	13.122	12.6479	11.7718	11.5076	NA	13.2416	NA	NA	12.8195	12.9307	13.0202	12.1191	11.6931	12.1081	12.8245	11.8726	NA	12.3693	12.4768	12.5419	11.0879	12.6214	12.5675	12.0488	11.8819	NA
F1MAS4	Celsr1	11.3991	11.9923	11.5306	11.8422	11.7509	11.2933	11.484	11.4686	11.3513	10.513	11.1818	11.0892	10.1628	10.9627	10.1032	10.1851	10.2169	10.0231	8.82934	9.80676	10.0216	10.8029	10.1488	NA	9.92856	10.6686	10.1447	10.4011	10.3281
F1M9F4;Q8VHZ8	Dscam	10.5638	NA	11.0093	11.3223	11.2008	11.0237	10.6908	11.4971	NA	11.9577	10.6315	11.4176	12.526	11.8269	12.1658	12.4238	11.8887	10.1282	11.3422	10.0125	11.0777	9.69446	10.6922	11.5062	10.554	10.389	10.9706	10.2942	10.6654
B1H219	Dkk3	12.324	12.1128	12.8199	10.9579	11.367	11.0622	11.0538	11.1352	10.8813	10.285	10.7093	10.157	NA	10.0313	9.83134	9.16626	9.73643	10.5975	9.68207	10.2546	10.5117	10.4401	10.3971	11.0895	10.3833	10.4279	10.2878	10.2672	10.3129
Q5EAJ6	Ikbip	8.99134	9.47475	10.6185	8.42218	NA	10.4853	11.5952	11.0377	11.2159	11.0202	10.9069	10.8874	11.2833	11.0861	11.064	10.8705	10.9963	11.259	10.8523	11.0317	10.4518	10.8706	10.3267	10.0231	10.7769	10.7354	10.7163	10.45	10.8012
D4AEK3	Crim1	11.782	11.9741	11.887	10.8776	11.1736	11.0221	11.0269	11.1608	10.4826	10.5269	10.964	10.5995	9.88658	10.1236	12.0762	10.0526	9.55059	9.49377	9.78324	9.85461	9.60536	9.83804	9.84597	8.15144	9.50273	9.25898	9.01904	9.59615	9.05885
D3ZIV9	Crlf1	11.589	11.7257	11.6446	NA	10.8043	9.74683	10.4106	10.8514	11.3654	9.62874	10.8846	10.2966	9.84592	10.1885	10.8979	10.186	10.2716	10.7659	10.3877	10.117	10.9652	10.4378	10.6276	11.275	10.8482	10.6983	10.2477	10.2752	10.6747
G3V9Y8;O54912	Kcnk3	11.543	11.4761	11.7458	10.4753	NA	NA	NA	10.634	12.2599	11.9604	12.0769	11.6521	12.1897	11.8766	11.4484	12.1825	12.3139	12.4565	11.9051	12.4658	11.7979	11.5409	11.5573	13.3204	11.7394	11.7739	12.8678	11.8761	NA
E9PSJ1	St3gal1	11.0012	10.984	10.6851	10.3059	10.5458	10.1937	10.3633	10.3792	9.77886	10.0453	9.4325	10.2822	9.99117	10.2925	10.1142	10.057	10.1004	10.3015	10.6481	10.4205	9.94763	10.1285	9.87539	10.515	9.82032	9.83872	10.251	9.9539	10.3867
G3V8B1;Q8R2H5	Gpld1	12.4329	13.0645	13.4993	12.2509	12.4496	12.6915	11.3519	11.4802	10.7767	10.3856	10.856	11.0679	11.3052	11.4891	11.1025	10.5476	NA	9.92063	NA	11.4393	10.7255	11.3938	11.0428	NA	9.93103	11.6334	11.4698	11.4775	10.6484
D3ZTI3	Cdh24	13.1576	13.3774	13.2847	12.8102	12.9062	12.6233	12.3601	12.4262	12.6983	11.6635	12.6563	12.7128	NA	12.9949	NA	12.1483	12.1428	12.6059	12.3482	11.8643	NA	NA	NA	11.6205	12.1627	11.7443	11.1388	11.4209	11.473
P19357	Slc2a4	9.71225	NA	NA	NA	NA	11.3529	11.4283	11.3684	12.2382	11.9755	12.0044	11.7032	12.231	12.1304	11.6118	11.6837	11.4959	12.1728	11.9061	12.3475	11.6812	11.5904	11.6312	12.2322	12.3831	12.1856	12.4355	12.3529	12.2815
F1M3H3	Fras1	10.4174	10.455	10.5233	10.643	9.89631	10.1138	10.3464	10.1939	10.1833	11.2534	9.95315	9.53008	10.4634	10.3988	10.2808	10.337	9.9318	9.43672	9.34594	11.0096	9.8509	10.1252	10.3181	10.8105	9.93973	9.4584	10.4717	9.83799	10.4234
D3ZD84;M0RB60	Lrig1	8.75113	10.2564	9.47396	11.3306	11.0797	11.0462	11.4261	10.9932	11.319	9.30933	9.46857	11.4122	11.2009	11.3088	11.4666	11.3072	10.9956	NA	10.7833	11.1065	8.64471	10.9506	10.8239	9.94491	10.0725	11.3563	9.70141	10.4191	9.99051
M0R3R1;Q9Z137	B3gat2	9.26813	10.0574	9.70881	9.07337	10.0015	10.6051	10.3645	10.3402	10.6162	9.94636	10.8718	10.3707	9.95801	10.5569	10.2294	10.3104	9.94022	10.4855	10.4179	10.4175	10.4681	10.684	10.4322	10.3814	10.0444	10.323	10.1177	10.0206	9.73292
F1MAH6	Cdh11	8.15539	8.62364	8.66058	9.06305	8.54894	8.70236	10.4711	10.363	10.92	10.7341	11.0153	10.4127	11.4325	10.8483	10.9949	11.0315	10.7742	10.3637	10.0993	10.661	11.4128	11.1529	9.68401	11.3627	10.5483	10.5731	9.66333	9.91359	9.32794
Q02353	Ndst1	9.9078	10.0224	10.7833	8.09356	9.2864	7.95483	9.86514	10.0074	10.58	10.0545	10.2864	9.35945	9.22435	10.3205	10.7714	10.3101	10.1354	10.4478	10.5068	10.9253	10.8691	10.0829	9.9943	10.9739	11.6145	10.6511	11.087	10.3179	10.7102
A0A0G2K1V7;D4A5E5	Sgcb	11.5428	11.4093	11.2958	11.4353	11.5836	12.321	11.8075	11.9165	11.7542	11.7989	11.5314	11.5487	11.2565	12.3126	12.4016	11.7256	11.5336	12.137	NA	NA	NA	11.6838	12.0076	11.564	12.1144	11.858	NA	12.435	12.1418
P28494	Man2a1	9.30965	NA	9.81487	11.0216	10.7439	11.2254	11.6854	10.9994	11.0907	10.7399	11.0694	11.0503	10.3418	11.2049	10.9711	10.0574	10.7665	10.7173	10.5466	9.88107	8.70395	10.4105	9.61392	9.65136	11.2152	10.0526	9.89819	10.4322	11.0622
P16391	#N/A	NA	NA	NA	NA	NA	11.4568	11.8039	11.6603	12.9026	12.2054	12.6984	12.372	11.6794	12.224	12.3665	12.5494	12.489	13.3213	12.9207	12.4432	11.7649	12.1423	12.2384	12.0688	12.4831	12.3214	12.0151	11.9136	12.1845
A0A0G2JST1	Adgrg6	8.21286	8.20272	8.57133	9.34769	9.68862	10.3502	10.5157	10.4152	10.3666	10.8172	10.7664	10.5358	9.54335	10.3951	10.3262	10.3313	10.3901	10.9036	10.2291	10.4991	10.3634	10.8598	10.9876	9.72554	10.5059	10.0246	10.5932	10.6103	10.1426
D3ZQN7	Lamb1	11.6315	11.8474	11.7288	11.0293	11.1275	10.934	10.5831	10.8193	10.4936	10.1066	10.6662	9.69774	NA	9.97313	10.2634	9.85147	9.79692	10.1547	9.90172	10.4074	10.2194	10.411	10.5658	10.3573	10.5168	10.0954	10.1331	10.4351	10.193
A0A0G2K0P8;A0A0G2K7R8;Q8VII6;Q8VII6-2	Slc44a1	9.51636	10.0853	9.80984	10.957	11.0579	11.566	11.4773	11.2607	10.1996	10.2472	11.5774	11.0525	10.7294	11.229	11.4541	10.5475	11.2718	8.3311	10.9011	11.3484	10.8137	11.3963	NA	NA	10.8518	11.2635	11.5417	11.678	11.2474
D3ZPM7	Adam19	10.7781	11.5172	11.4725	10.0431	10.0925	10.796	10.3585	10.4771	11.7495	8.31809	10.4835	9.21333	9.25472	8.81485	10.2575	10.8358	8.97411	9.21671	9.46263	9.5312	10.2428	10.3512	9.94831	9.50282	9.45374	12.3047	9.99255	10.0228	9.8549
B0BNH1	Gnptg	9.78252	10.6681	11.0847	9.36177	9.57553	9.55374	10.6713	NA	10.8772	10.4099	10.6656	10.2894	9.75324	10.7075	10.2749	10.5094	10.363	10.9202	10.9093	10.6661	10.5002	11.2949	10.6174	9.77052	11.0298	10.9943	10.7582	11.0129	9.96604
D4A0C5;Q9ESP7	Adamts4	9.69749	NA	9.18795	9.81118	11.2041	10.9403	10.7363	12.2509	12.5945	9.5991	11.8354	11.3491	9.7545	11.5011	10.853	11.4384	10.6017	11.7021	11.4476	10.7671	10.7602	11.1968	11.7027	9.4354	10.8064	11.53	9.75014	NA	10.2765
A0A0G2K2C1;O54800;O54800-2	Cdh8	12.1258	11.7967	10.1203	NA	NA	10.7296	11.9036	11.817	13.9408	12.0436	13.1514	11.7991	12.6164	11.4538	13.185	NA	NA	11.5835	10.4078	12.1144	12.2237	11.7085	11.9945	12.1659	11.8917	10.6654	9.93558	10.8054	9.85855
F1MAB2	RGD1310209	11.476	11.3304	11.7608	11.0343	11.252	11.0974	10.9189	10.9905	9.95843	NA	10.4097	10.7546	NA	11.1304	10.7823	11.1758	NA	10.6143	10.7312	10.4896	11.4951	12.0363	11.9079	12.0573	11.1914	11.4491	12.146	12.037	11.7924
A1E5S7;Q561K2;Q62918	Nell2	15.1457	15.4638	15.1096	13.5367	13.5462	13.6509	13.2778	13.5715	13.6484	11.7395	12.4845	12.7479	12.7538	13.1446	12.1737	NA	NA	12.8292	12.0886	12.8571	13.0638	12.8602	12.5757	NA	NA	12.3175	NA	NA	NA
Q5M936	Tor3a	NA	NA	NA	NA	NA	12.0248	12.0114	11.9144	12.5372	12.0042	12.1599	12.0884	11.8712	12.5097	12.1863	12.1716	12.1144	12.2846	11.7599	11.8119	11.8769	11.9261	11.4397	11.8847	12.3232	12.5323	12.2394	11.9771	12.4234
G3V8B2;Q11205	St3gal2	9.18934	9.86232	10.4289	9.26727	9.5507	9.3708	9.3404	9.79674	9.54404	9.04065	9.57931	10.3858	9.57268	10.1265	9.488	9.81347	10.0961	10.2087	10.1859	10.0388	10.3819	10.7015	10.4631	10.3609	10.4072	10.8095	10.8085	10.4126	10.7498
F1LM19;P24090;Q7TP75	#N/A	11.9735	11.8981	11.6805	11.2704	11.48	11.277	11.5681	11.5706	10.6638	9.72071	10.9196	10.5817	7.99225	10.732	9.74525	10.1752	9.66416	9.44303	9.5242	9.82198	8.61723	9.79835	9.98241	NA	9.19921	10.0664	10.1825	10.2287	9.75923
P51907	Slc1a1	10.795	11.0022	10.7597	10.9346	10.9071	9.5381	9.50464	10.1932	10.6068	8.83322	10.1839	9.52071	8.68793	9.38168	10.1708	9.71046	10.6017	9.22444	9.93765	9.78495	10.341	10.5998	10.5551	9.75503	9.77942	9.76943	10.2847	9.66227	8.47819
F1LTZ5	Enpp4	10.9843	11.3853	10.9143	NA	10.5285	9.19118	11.0728	10.0203	12.2528	8.25817	11.4463	9.98759	10.6625	10.6195	11.7134	NA	9.2361	11.2594	10.4794	11.0733	11.6111	11.0091	11.3814	10.6229	10.9163	10.7277	10.9149	10.4496	10.7751
D4AC85	Qpct	10.3772	11.0082	10.9459	9.60424	9.77727	10.0725	10.2517	10.4301	10.1046	10.1335	10.1355	9.86002	9.62453	9.44646	10.0192	9.82472	9.47599	10.0517	9.85678	9.52534	9.90286	10.2224	9.84223	10.0986	9.60464	9.77841	9.81766	10.4214	9.18743
Q7TQM3	Fgfrl1	10.6502	NA	10.2438	NA	NA	11.1839	10.8236	10.8932	11.5457	10.942	11.4244	11.2702	10.4846	11.4881	11.096	10.0924	10.5405	11.3091	11.3881	11.3623	10.8522	11.5807	11.2989	10.1708	10.8454	11.729	12.0633	11.9897	12.0878
D4A3W2	Crb2	10.697	10.0233	10.9711	11.8289	11.9115	11.5101	11.0917	11.3044	11.2596	11.4587	11.7936	11.3106	10.0288	11.2887	10.4665	9.97462	10.9769	10.1628	9.89024	9.90375	9.88649	10.5163	10.3952	NA	10.4093	10.406	NA	10.0035	9.84773
D3ZDS6;Q4V8H3	Mbtps2	NA	12.0522	11.9932	11.2792	11.4637	11.427	11.6068	11.0668	11.4541	10.7167	NA	11.2172	11.0642	11.2534	11.6931	10.4646	11.6606	8.71428	11.6555	11.467	10.8471	10.9985	11.2319	10.5712	11.2956	10.8877	10.2793	10.4166	NA
A0A0G2K4X1;A0A0G2K8G8;Q6MGB8	RT1-A1	NA	NA	NA	NA	NA	11.6535	11.6684	11.5761	12.9098	12.3818	12.9662	12.7454	11.991	12.607	NA	12.8017	12.6615	13.3196	12.3167	12.9727	12.0816	12.7976	12.4823	12.3442	12.8115	13.0039	12.6262	12.8228	12.7025
O08562	Scn9a	11.7575	11.6254	11.6275	10.9754	11.0388	10.2594	10.5018	11.1234	10.1362	9.99577	10.3485	10.6687	NA	10.5022	10.6831	10.565	10.4611	10.4999	10.2578	10.0995	10.0465	10.9837	11.122	NA	10.595	10.5141	10.768	10.6407	10.4447
D3Z9Z7	Colgalt2	10.1928	10.2729	10.5022	10.2191	9.74895	10.0923	10.8309	10.7823	11.2305	10.3393	10.9203	10.6262	9.83956	10.8911	10.421	10.2366	10.3026	10.8527	9.84009	10.1764	9.24223	9.77891	9.82321	9.19215	10.2608	10.6785	10.0713	NA	10.1281
Q6P6S4	Sil1	9.63475	10.3349	10.0681	7.27488	8.81216	10.2075	9.80314	10.3839	10.3276	9.04054	10.9011	9.94965	9.15582	9.86996	9.55968	9.43512	9.45922	10.3425	9.77135	10.1663	10.4152	10.6667	10.3623	9.82949	10.2914	10.2212	10.6146	10.2303	10.2299
P98087	Cbln2	8.8921	NA	10.9856	9.74736	NA	10.2555	10.5374	10.7068	11.1445	9.43624	11.268	10.8984	11.2281	11.0411	11.3989	11.477	10.9747	11.0728	10.8877	10.6848	10.6723	10.7265	11.0718	10.9052	10.3298	10.1253	9.93029	10.4662	10.2586
A0A0G2K4R9;Q5NDL0	Eogt	11.8262	11.9269	11.1659	11.2959	11.1267	11.0881	9.91522	11.7175	10.305	NA	10.7279	10.7798	9.034	10.0825	10.9271	11.7364	NA	11.0752	9.20121	11.572	11.681	11.4571	11.687	NA	11.0951	11.2837	11.7343	11.1229	11.2169
D4A740	Il17ra	11.9172	11.6735	11.9807	11.876	11.8373	11.7973	11.8752	11.8367	11.9185	11.8886	11.7734	11.6809	11.5689	11.8051	11.5086	11.7241	11.4197	11.4489	11.1797	11.2745	NA	NA	NA	NA	9.98512	11.2499	10.9712	9.6775	10.6922
Q5DWV1	Cdh20	NA	NA	NA	NA	NA	12.1403	11.6336	11.2866	11.7848	12.2107	12.371	11.9139	11.8303	12.2	12.1316	11.5046	11.8551	11.3285	11.6869	10.5212	12.1343	12.452	12.2257	11.3502	12.3423	12.095	12.5759	12.2244	12.4783
D3ZFQ5	Cdh9	NA	NA	NA	NA	NA	10.3766	10.8541	10.5251	12.0838	11.4317	11.7502	12.1995	12.0965	12.1763	12.051	12.5006	12.5414	12.2324	12.0612	12.4122	11.4208	11.95	11.8205	12.1207	12.3664	12.2829	12.9075	11.8943	12.1139
F1LNA6;Q8VI60	Sulf1	10.2595	8.94762	10.3004	NA	10.1589	NA	10.8688	10.9676	10.6272	10.2239	11.2099	10.7447	NA	10.9541	11.0109	10.904	10.3064	11.0523	10.5675	11.0521	10.9237	11.5408	11.3607	10.5671	12.1135	12.2793	12.0633	12.3416	12.3517
A0A0G2JZA7;D3ZZ19	Cemip2	9.99771	10.7233	10.7441	10.3899	10.265	10.4728	10.2546	10.3413	10.1566	10.6634	10.0713	9.82229	10.4129	9.90129	9.82977	9.51288	9.33204	8.66699	9.69515	9.30121	9.91675	10.0793	9.41624	9.8885	9.09001	8.99532	9.00717	9.78951	8.87314
D3ZEF9	B3gnt2	9.42961	8.98498	9.7641	9.62078	8.61439	10.2103	9.84369	9.27769	9.0395	NA	9.80766	10.2791	9.56715	9.97758	9.42178	9.80682	9.84737	10.3348	11.142	10.9778	10.8593	11.0604	10.5073	11.5709	10.5892	10.8543	11.2493	11.4373	11.239
G3V711;Q9Z1K9	Adam17	NA	9.48874	NA	10.008	9.50334	10.559	11.1048	10.9532	11.1155	10.8436	10.3801	10.3	10.2588	10.0075	10.4937	10.5197	10.3321	11.0601	10.7087	10.3059	10.1168	10.8184	10.6753	10.4918	10.5596	11.1367	11.1627	10.8512	11.2614
G3V7T1;P21555	Npy1r	11.6089	10.6617	10.7876	10.7331	10.7281	10.3654	10.5349	10.8767	11.0792	10.9492	10.9284	9.94453	10.712	9.89041	10.2047	10.611	10.3077	10.046	9.85769	9.40218	9.81779	9.15745	9.51757	9.95061	9.57732	8.08345	9.53367	NA	8.43828
B2RYB1	Txndc11	10.5711	11.3496	11.6466	10.1341	8.61753	10.3495	10.2363	9.82011	10.5823	10.2318	10.5889	9.47209	9.65745	9.8144	10.2894	8.83981	9.45988	10.3327	9.93086	9.58949	10.324	10.732	10.3111	NA	10.1304	10.7	10.0328	10.3935	10.0233
P0C5X8	Ttyh1	NA	NA	NA	NA	NA	12.8157	13.5557	14.7119	15.3299	14.3676	14.4164	14.5135	14.2197	14.1728	NA	13.9993	13.948	14.0409	NA	13.5341	NA	14.3809	14.6756	14.6909	14.3655	14.214	13.8158	14.2116	NA
A0A0G2JSU2	Adgra3	10.9831	10.8442	11.1018	10.626	10.9075	11.2816	11.1764	11.2288	11.0213	11.0477	10.8598	11.0912	10.5041	10.9236	11.0754	10.2827	11.02	10.155	NA	11.1497	10.3987	11.1893	10.8336	NA	11.0834	10.8027	11.0036	11.1623	NA
D3ZQ74;Q63321	Plod1	9.92509	NA	8.98332	NA	NA	10.0567	9.97323	10.1834	10.2557	9.93346	10.458	11.3114	10.7272	11.0491	11.0917	10.1519	10.7547	10.8668	11.069	11.3509	10.9185	11.9234	11.3458	10.8759	11.4692	12.4104	12.1483	12.1846	11.8595
A0A0G2K6P5;D4A6P2	Mfsd4a	NA	NA	NA	7.14688	NA	NA	NA	9.19011	9.43696	11.2818	10.6494	11.05	11.7198	11.5915	12.5426	12.2458	12.1539	12.9209	13.1885	13.2825	14.2632	14.022	13.9177	14.8028	13.5763	12.9678	13.6212	13.6227	13.4382
D3ZZM7	Slco5a1	11.4079	11.992	11.6702	11.0201	10.8767	10.5213	10.9287	11.1546	10.946	10.8593	11.0999	9.97251	10.5939	10.2907	11.0293	10.07	9.81315	9.20672	10.0098	9.79334	10.5184	10.2437	10.6261	9.08296	9.18537	10.1702	NA	NA	9.19561
Q5Y4N8	Adgre1	10.503	10.0355	10.1063	10.4525	10.7361	10.5726	10.3953	10.2163	9.8366	9.21975	10.2195	9.84837	8.83237	9.98508	10.0092	9.3294	8.57552	9.89381	9.69786	9.37166	9.12162	9.59882	9.10919	8.44868	9.24687	9.32033	9.76677	9.0798	9.36061
F2Z3U1;Q9QXQ7	Wnt5a	NA	NA	NA	NA	NA	11.0935	11.816	11.4614	12.4805	11.5378	11.6551	11.137	10.5298	11.6636	11.775	11.169	11.2786	12.1877	11.6992	11.7518	11.5301	11.9909	11.9798	10.669	12.0367	11.9483	12.4168	12.1377	12.2101
E9PTA4	Adam9	10.2129	11.2677	11.1664	10.6176	11.0934	11.1746	11.068	10.1181	10.8932	11.6723	10.8516	10.9988	10.8908	10.2279	10.7178	NA	11.4613	11.6198	11.1004	10.6	9.90054	NA	9.7769	NA	10.8548	10.6852	10.6541	10.1682	10.2257
Q8K4Y5	Lgi1	NA	NA	NA	NA	NA	NA	12.0161	11.4612	12.1753	11.9835	12.0381	11.5227	12.203	11.5293	12.0836	12.3628	12.3094	12.7135	12.6098	12.3689	12.1358	11.9005	11.7258	13.1171	11.9929	12.2843	12.6311	12.5111	12.2596
P26342	Tgfbr3	NA	NA	10.11	NA	NA	11.3719	11.7096	12.2447	11.8137	11.0292	11.9531	11.4676	NA	11.973	11.9092	11.7294	11.5647	12.0696	11.1665	11.9135	11.5042	12.0916	12.2891	11.0252	12.1515	12.1765	11.6214	11.0367	11.7225
A0A0A0MY13;D4A6L0	Gpr158	NA	NA	NA	NA	7.57275	8.62663	9.03225	8.59684	9.62906	10.5921	9.27795	10.4799	11.719	10.8633	11.9292	11.2586	11.6814	11.1063	12.3048	11.9217	12.8872	12.4561	12.4103	13.4314	11.9396	11.8417	12.6295	12.5104	12.4989
Q5XIR1	RGD1311517	11.6385	11.3364	11.9696	11.381	11.021	11.2831	11.5275	11.7162	11.4338	10.3934	10.8166	11.1115	11.1988	NA	11.3752	NA	11.707	8.86947	11.7218	11.7653	11.1108	11.151	10.9677	10.2651	11.3157	NA	9.97936	NA	10.6881
F1LMY3;Q62656	Ptprz1	11.1739	10.9904	11.448	10.1737	10.5615	10.2156	10.649	10.4454	10.2685	10.0004	10.2975	9.96029	9.40921	9.64776	9.67023	9.4187	9.08828	9.33876	8.56489	9.18244	8.78944	8.9392	9.63456	7.77122	8.27307	7.88498	8.75581	8.55092	8.21417
G3V851;Q9JI12	Slc17a6	11.9611	11.7372	11.6259	11.2706	11.2926	10.2855	10.4955	11.0024	10.658	9.3795	10.3777	10.3089	NA	10.2436	NA	10.1641	NA	10.4942	10.4272	10.8332	10.6995	11.0574	11.0581	8.96475	10.5961	10.3414	10.2775	9.99899	10.8526
D3ZWI0	Cemip	NA	NA	NA	NA	NA	10.0473	11.0469	10.8667	12.165	10.8748	11.7332	11.6978	11.4615	12.0473	NA	12.153	12.0788	13.3258	12.0734	12.3433	11.7804	12.7613	12.7556	11.8028	12.5343	12.9719	11.7651	12.2788	12.3051
F1LTF8	Lama4	10.83	11.0113	10.9793	10.5803	11.1093	11.3139	10.8999	11.0608	10.105	10.3224	10.1839	9.84114	9.61686	10.4394	9.924	9.48344	9.40277	8.46539	9.38608	9.81373	9.36604	9.56722	8.93501	8.63452	7.53394	8.45976	9.04177	NA	8.52992
E9PTA5	Pign	11.5191	11.6194	12.1103	11.046	10.8985	11.355	12.0654	11.1734	11.2239	10.1926	NA	10.462	10.0378	10.8665	10.7253	10.6759	10.708	11.6744	10.9397	10.1534	NA	10.6655	10.6042	NA	NA	11.5659	11.0633	10.4302	11.0334
M0R752	#N/A	8.41948	7.53018	7.71454	8.53407	6.71319	9.19464	9.53076	9.53483	10.0168	11.6338	9.88855	10.3596	11.9268	10.7816	NA	10.8088	10.8273	10.5819	10.2704	10.3387	10.6658	10.1886	9.77927	10.4687	9.84343	9.40765	9.73784	9.2029	9.83158
A0A0G2JZA1	Robo2	NA	NA	NA	13.3401	12.6707	12.1193	12.4564	13.3747	13.6089	12.3653	NA	12.8239	13.7604	13.196	13.77	13.1491	12.8808	NA	13.1836	12.4821	13.5095	13.2275	13.5392	13.4972	12.5379	12.1148	NA	NA	NA
Q3KR92	Tpst1	NA	9.20469	9.40543	NA	8.19747	8.59567	8.89022	9.5775	10.9759	8.43392	11.3988	9.79419	10.0218	10.8606	10.4923	10.8619	11.281	9.31675	9.62883	10.642	11.4885	11.5798	11.2515	9.17723	10.9667	10.3673	10.5469	11.1423	9.50786
F1LRA6;M0RBY2;P70579	Grm8	NA	10.0752	10.3483	10.4056	NA	10.2744	10.5487	10.6652	NA	11.843	11.3121	11.2384	12.2635	11.3595	NA	11.6709	11.4609	11.9481	12.0485	11.6751	11.6694	11.5016	11.3895	12.5512	11.4331	11.3258	12.0032	NA	11.8028
F1LMS1;Q07652	Cacna1e	11.7377	11.4729	12.9111	NA	NA	11.5486	12.2494	11.3591	12.5094	12.4413	12.1131	NA	NA	NA	11.9246	12.0801	11.555	12.9195	NA	12.0887	11.6797	11.2744	11.5928	11.7501	11.341	11.6715	11.5234	11.4967	11.3579
P61131	St3gal4	7.80093	8.36509	8.55249	9.05194	8.21502	9.70213	9.41649	9.67453	9.4587	8.72102	8.99645	9.6525	8.94603	9.59026	9.76896	9.04849	9.74719	9.15322	9.89291	9.72262	9.98241	10.117	10.0632	9.79276	9.88091	9.59204	9.9105	9.86828	9.66144
B5DEL3	Ttc17	11.0629	11.2765	11.6413	10.121	9.56364	10.119	10.0801	10.501	10.2919	NA	9.77564	9.8454	8.61101	9.43881	9.01425	8.53182	8.96743	10.0121	9.25215	9.63927	9.1866	9.46154	9.3223	9.79662	8.51349	9.44029	10.0264	9.18571	9.66578
F1LM84	Nid1	NA	8.70604	9.76224	10.1358	9.52341	11.4998	10.2372	10.1702	9.9322	11.2614	10.7691	11.0124	11.1067	10.6245	11.1927	9.92934	9.92087	9.61177	10.789	10.6128	9.52651	10.4336	9.54319	7.83191	NA	9.44303	9.52509	9.6394	9.29515
F1M4J1	LOC100294508	11.8077	11.762	11.7902	NA	NA	10.9255	10.8996	10.9264	10.091	9.33524	9.81852	10.9958	10.2168	10.1912	8.27701	8.4738	8.65212	9.90352	10.2226	10.721	10.0299	10.6072	9.9533	9.86673	9.36114	8.39739	9.4313	9.77893	9.45848
A0A0G2KB26;Q5XI43	Mxra8	NA	7.15074	6.91149	9.11577	8.47361	8.2454	9.18454	10.103	11.4786	8.60226	10.8453	10.0304	9.95337	9.9567	11.4069	10.4306	10.3006	10.5243	10.3586	10.259	8.05671	10.6986	11.6072	8.60637	10.6838	10.512	9.16385	9.92435	8.93466
Q5XIE8	Itm2b	12.9138	13.2073	12.9894	NA	NA	13.1418	12.8441	13.4966	14.3504	NA	14.0077	13.5148	NA	13.4141	NA	NA	NA	13.6429	NA	12.9877	13.2026	13.5646	13.3901	NA	13.7433	14.3927	13.6972	13.4714	14.1391
A0A0G2K8L7	Cacna2d1	9.19621	10.2181	NA	8.60148	9.27348	9.30692	10.3436	8.80569	8.64242	NA	10.3981	10.1784	9.42804	11.7026	12.1698	9.56162	8.51071	9.3179	8.95737	11.4066	12.2883	11.3563	8.13377	13.0876	9.63353	7.86977	9.32466	10.9812	11.3857
P70549	Slc8a3	NA	NA	8.75698	8.90916	NA	9.33825	NA	7.68982	8.8672	10.9813	9.58536	10.4329	11.8186	10.1267	11.6114	10.2526	10.6475	10.1013	11.8599	10.881	12.1339	12.4824	12.449	12.6265	11.1937	11.2245	12.2081	11.7272	11.6697
M0RBH9	Gas1	9.15145	10.1192	10.4634	NA	10.82	11.9788	11.3971	12.0624	11.7702	9.80856	11.2628	11.3758	9.27621	11.2828	11.2272	9.77261	8.76903	10.6544	10.2553	10.4156	7.94774	9.84193	9.72975	NA	10.0665	10.5621	9.50904	9.5309	NA
P50430	Arsb	11.2036	11.5864	12.0119	NA	NA	10.2499	10.8938	11.2931	NA	9.63008	11.1962	10.6023	10.3345	10.8134	10.4986	NA	NA	12.1736	10.896	11.6021	11.5372	12.0416	11.3037	11.7369	11.6055	11.8276	11.4573	11.2696	11.1157
Q63634	Npy5r	NA	NA	NA	NA	NA	9.88564	9.73684	10.7887	10.1071	11.4729	10.8181	11.0024	11.586	11.1635	11.6582	11.9775	11.3755	10.5226	11.6631	11.4161	12.0749	11.6183	11.5479	12.7958	11.5478	10.9186	11.2367	11.1234	10.4282
Q5RJQ0	Chst1	8.6209	9.26173	9.36371	NA	NA	9.12514	9.95577	7.83221	9.19234	9.7068	9.21851	NA	10.9061	10.2044	10.6627	10.0583	10.4686	10.631	11.3899	11.1615	11.2011	11.3448	10.5962	11.6412	10.9413	10.8726	11.3248	11.3699	11.266
Q767I2	Pcdha10	9.01675	9.59924	9.17523	8.76523	9.50102	9.69884	9.48426	9.69038	8.75422	9.08358	9.31266	9.41023	9.7023	9.6684	9.67545	9.41588	9.32399	8.8825	9.07526	8.97321	9.10541	9.32309	9.02662	9.19021	8.9465	9.06787	9.20643	9.27957	8.89999
Q9JLA3	Uggt1	13.1171	12.4511	13.1012	NA	NA	11.4058	12.2406	11.8881	NA	11.1342	11.5117	11.355	10.7133	11.5106	NA	NA	NA	12.3276	11.4126	11.3155	11.3506	11.454	11.4074	11.4818	11.4407	11.8729	11.2824	11.0288	11.2746
Q62640	Grid1	8.41123	7.46267	7.94236	8.65472	8.74312	8.45119	8.56128	9.30704	11.6218	9.15639	10.0102	8.8371	9.00986	9.22077	11.5626	9.24327	8.77465	8.40042	8.87619	9.34594	11.2145	10.4522	11.2122	9.60126	9.47638	8.87604	8.8592	8.6039	8.0931
Q4FZU4	Adamtsl4	NA	NA	NA	7.32373	8.10265	9.44414	9.71961	9.71363	9.57803	9.2142	10.2702	10.659	9.57115	10.4413	10.0491	10.4257	10.3106	10.4032	10.3792	10.5927	10.6983	10.9836	10.8335	11.1077	11.4144	11.4202	11.76	11.6267	11.4368
D3ZDS9	Ifnar1	12.1423	12.1139	12.4987	NA	NA	10.8615	10.7903	10.7667	11.9304	11.04	11.4464	NA	11.2138	11.0234	9.53502	11.0383	10.9639	11.4758	11.0269	10.5072	10.752	10.9288	10.9905	11.261	11.1202	NA	11.135	10.8945	NA
D3ZUZ4	Fam20b	12.0954	NA	11.6068	NA	NA	9.80452	10.5489	10.4454	11.9156	11.3695	11.6202	10.4015	11.517	11.6332	11.1892	11.4023	NA	11.9133	10.1268	10.5563	11.0196	11.3696	10.7289	NA	11.4418	11.6422	10.7858	10.8569	10.9449
G3V6X1	Fbln2	NA	NA	NA	NA	10.0934	11.3157	11.8094	11.5898	10.9249	11.6595	11.5006	10.924	11.5803	11.2466	10.8338	11.0998	11.1154	10.5073	NA	10.0379	11.2499	10.1453	11.3173	11.4102	11.6874	10.9986	11.1558	11.4988	11.2272
Q63273	Grik5	NA	10.4164	9.3421	10.6724	10.0371	8.32512	8.77174	9.70738	11.2718	NA	8.5241	10.3998	8.3791	9.35431	11.3393	10.1222	9.67346	9.64232	10.078	9.96379	9.97022	10.5057	10.5468	10.2334	10.242	8.89561	10.2779	10.9902	9.10534
A0A096MJ80;A0A0G2K087;A0A0G2KAG1;F1M9X3;Q710E6	Suco	13.2835	14.2611	13.3641	12.8002	12.7564	13.0517	12.5564	12.3228	12.1604	NA	NA	12.463	11.706	12.2637	11.2625	NA	11.3148	11.7731	11.4157	11.4529	11.3325	11.1919	NA	NA	10.3461	NA	11.6574	NA	11.5563
F1M6W2;Q6UPR8	Ermp1	NA	NA	10.6507	NA	NA	NA	11.2092	11.1154	11.7214	11.1603	11.8785	NA	11.6641	11.2528	11.6115	11.3798	10.9234	12.1082	12.1952	12.2486	11.9676	11.8859	11.2937	11.967	12.1448	11.8751	10.6416	11.6428	11.0688
A0A0G2JZH3	Thbs3	NA	NA	10.1296	10.8323	11.3105	11.8369	11.7121	11.8715	11.4359	11.305	11.6701	11.2322	NA	11.5442	11.3995	11.4207	11.3641	11.6214	NA	11.329	NA	11.4579	11.5468	NA	11.9377	11.9498	12.2991	12.2375	11.8899
A0A0A0MXX9;A0A0G2JTQ6;A0A0G2K9S2;O88419	B4galt6	9.89732	10.4778	10.2837	9.84747	9.35736	8.75107	8.56129	9.23815	8.77977	8.60514	9.43539	8.78499	NA	8.79798	9.14947	8.90654	8.39384	9.91639	9.6151	9.41344	9.99152	10.236	9.66321	10.1709	9.59201	9.94601	10.0198	9.99347	9.48989
B2GV39	Mgat4b	10.5492	10.8573	10.3035	NA	10.2639	NA	10.9196	9.9998	10.5556	10.0735	10.5662	NA	NA	10.796	8.14316	10.1319	10.1431	10.5215	10.96	11.1831	10.8603	11.6425	11.0979	11.211	10.7119	10.5086	11.2063	11.2378	10.7043
Q5M7W6	Fam234a	8.2692	9.34822	8.54325	9.02705	10.023	9.90818	8.93809	9.54697	10.0924	8.80473	7.75541	9.25244	9.05359	9.66968	9.32482	9.18734	9.67818	9.35471	NA	9.35239	9.89241	10.142	11.0567	11.3791	9.69063	10.6969	8.83932	9.55613	8.21154
A0A1B0GWV0;F1LMS4;Q0V8T3	Cntnap5c	NA	NA	10.003	NA	NA	NA	12.14	11.9873	10.3609	10.8292	10.6793	11.5957	11.7446	12.0833	12.0055	11.6421	12.0569	10.8172	12.0015	NA	11.5683	11.8385	11.7685	11.6704	11.0132	11.4381	11.9264	12.1165	11.2773
D4ACU3	Pcdhgb6	11.9322	11.8209	12.0272	11.3834	11.072	11.143	12.3923	11.9968	11.5503	11.1382	11.324	11.7817	10.911	10.7599	10.4614	9.26541	NA	NA	10.6539	10.7951	10.4815	10.3063	10.7723	9.69252	NA	10.6337	NA	9.4233	NA
Q4G097	Atf6b	11.8157	12.4444	12.0644	11.5705	11.3996	11.9026	11.2544	11.6898	11.1183	NA	10.6901	11.1846	NA	11.0551	11.0345	NA	NA	10.2776	NA	11.3649	11.4214	11.8682	11.5735	NA	11.35	11.7017	11.7347	11.3356	11.5282
D3ZER2	Bfsp2	11.5739	11.5573	11.3108	11.1967	12.0809	11.6869	11.4494	11.9761	10.9693	11.2036	10.8558	11.6917	NA	11.7261	12.4582	11.4603	11.0683	10.4458	NA	11.4859	NA	11.5998	11.2621	11.1704	NA	NA	11.6105	NA	11.172
M0R8C6;P97689;P97689-2	Slc14a1	13.9099	NA	11.6694	NA	NA	NA	10.5663	11.0441	11.8684	NA	12.0118	10.3051	10.6555	11.2582	11.4109	NA	9.89429	11.9104	11.3352	12.0226	12.7695	12.0822	12.0161	11.0165	12.0124	11.6847	10.1427	11.3582	9.82335
D3ZPP7	Lrtm2	NA	NA	8.24557	9.19582	NA	NA	9.15799	10.2966	11.4411	9.82939	10.3315	10.0503	10.7333	10.38	12.154	10.8844	10.5829	10.4325	10.5808	11.0194	11.7371	10.8765	11.0005	11.7244	10.5445	10.4392	10.4358	10.4569	10.1269
Q63008	Slc5a5	NA	NA	9.37455	NA	NA	11.3663	10.4133	10.0917	10.7062	10.7382	11.1192	10.2332	9.85821	9.99275	10.5156	10.2156	10.1028	11.2061	10.2497	11.5872	10.4766	10.5169	10.6372	9.948	10.4716	10.5317	11.1318	9.93777	10.6027
F1LTP8	Cers6	9.80525	9.77351	9.44628	9.30527	NA	NA	9.6643	10.0541	10.5364	8.45827	10.4619	8.79375	9.07185	9.66346	10.9662	10.1522	9.49662	9.92813	10.6563	11.1798	10.8469	11.3423	10.549	10.5521	10.9968	10.2877	9.08873	10.3279	NA
F1LXJ9	Ptprt	10.8651	10.7576	NA	NA	10.0644	9.91487	10.2511	NA	11.966	NA	12.7261	12.3083	12.3418	12.6707	12.2965	12.4315	12.7239	11.678	11.7306	12.3909	NA	12.9051	12.5904	11.5027	12.5411	12.3463	12.1616	NA	NA
P97605	Efna5	12.9133	NA	13.285	12.0708	12.1647	NA	13.2878	13.2314	12.6828	14.1497	12.7747	NA	14.3751	13.5706	13.3033	13.1779	NA	12.6523	NA	NA	12.7764	12.9707	NA	14.7431	NA	NA	12.2586	12.3947	12.3246
Q2VJ17;Q9QYN8;Q9QYN8-2;Q9QYN8-3;Q9QYN8-4	Hrh3	NA	NA	NA	NA	NA	NA	NA	NA	10.1585	11.2685	NA	10.9433	11.8912	10.7459	12.5953	12.279	12.1683	12.6878	12.9853	12.668	13.7558	13.9509	13.8887	14.5634	14.8314	14.6101	14.9136	14.8432	14.7435
A0A0G2K3H0;F1MAG7	Ptpru	NA	NA	6.92094	NA	NA	9.56673	10.0888	9.79591	9.26991	9.92225	9.17575	10.8752	10.4902	10.353	11.1671	11.3023	11.5224	10.6665	10.9359	11.4588	10.3932	10.3913	10.9125	11.1945	10.5769	10.3548	10.4392	10.3951	10.0287
Q6AYF6;Q7TP03	Glt8d1	7.73766	9.18172	9.09837	7.9847	7.75003	9.10688	8.76579	8.894	8.47497	7.91762	8.72206	9.29415	8.37147	8.79704	9.17158	7.92386	8.23756	8.81033	9.18475	9.16824	8.97856	9.92294	8.79477	9.01454	8.82894	9.68932	9.48836	10.0527	9.58364
P08592;P08592-2;Q6P6Q5	App	11.4801	11.7306	11.9264	10.4952	10.8949	10.0708	10.4345	10.4005	10.5331	10.2523	11.4392	9.76829	10.1247	NA	10.4404	NA	10.6165	11.0849	9.84387	10.8531	NA	10.831	10.4073	11.1641	10.4932	NA	10.6642	10.9703	NA
Q9ESK8	Kcnmb4	NA	NA	NA	NA	NA	NA	12.5376	12.2359	12.3442	13.4469	12.9731	12.4298	13.263	13.1182	12.9641	13.3936	NA	12.4374	13.136	12.8042	13.1923	12.7971	12.8557	13.7317	12.684	12.2015	12.2209	NA	NA
Q6AXS0	Slc8b1	NA	NA	NA	NA	NA	10.3866	10.3814	9.96106	10.7834	9.92997	10.6064	10.9552	10.1568	10.9053	11.125	10.5641	10.3087	10.7185	10.9734	10.4876	10.5646	11.3129	10.6866	10.0861	10.6766	10.8956	11.5281	11.008	11.1308
D3ZAV8	Lrrn2	9.89039	10.1672	9.62006	NA	NA	9.93828	8.92891	9.58054	9.38063	9.05038	9.03411	9.47959	9.12222	9.41468	8.88888	8.21887	7.09207	9.56152	10.522	10.3437	10.0491	10.0639	9.76615	9.76066	9.68729	9.51719	10.1874	9.65099	8.93378
Q9EQP5	Prelp	NA	NA	NA	NA	NA	8.47384	9.25782	9.94292	11.1261	NA	11.3145	10.741	10.9551	11.1713	11.4119	11.5414	11.2637	11.8731	11.5837	11.9774	11.9387	11.6189	11.4735	11.9322	11.9624	11.5569	10.494	11.276	10.9058
G3V9C8;Q08201	Abcb4	NA	NA	10.4578	NA	NA	NA	12.765	12.8891	12.9568	NA	12.9053	12.6443	11.7398	12.635	12.7031	12.6664	12.2553	12.8349	12.0888	NA	NA	13.2421	13.714	12.2537	13.9553	13.7934	13.4028	13.8851	NA
A0A0H2UHM2;Q8CJ44	Slc13a5	NA	NA	8.75786	NA	NA	NA	11.205	11.1694	10.4429	12.0546	10.5637	10.9423	11.7665	11.1007	9.52464	11.3062	11.0056	10.5346	11.416	11.065	11.5634	11.1045	NA	12.3845	11.843	11.2965	11.4221	11.3756	11.6599
A0A0G2JT71;G3V9D5;O08680	Epha3	11.8719	11.3888	11.0919	11.5529	11.5398	11.1832	11.8384	11.4155	12.0144	10.723	10.6581	10.1896	11.6828	11.3238	11.6409	10.9803	11.0505	11.1847	10.6798	10.1856	10.1218	10.5425	NA	10.2745	NA	NA	NA	NA	NA
Q75NI5	Cdh15	NA	NA	NA	9.99939	10.2317	11.2327	10.9576	11.0445	10.3152	9.97066	10.5125	11.0048	11.1651	12.1112	10.9609	11.5415	11.4079	11.3352	11.271	11.3889	NA	10.7969	11.4407	NA	12.3586	11.2759	11.3105	NA	11.2864
A0A0G2JSU9;P22934	Tnfrsf1a	8.95041	8.25502	9.61222	NA	10.7569	11.6526	12.1761	12.527	10.9768	12.1995	11.7938	12.4693	12.0648	NA	11.5506	12.5108	NA	11.5979	12.1719	12.2157	NA	11.9182	11.5088	9.83187	12.4683	NA	NA	14.1927	NA
D3ZXT1	Lrrc4c	12.1137	11.5998	12.1774	11.2666	NA	12.898	12.6198	13.1055	13.3044	10.9785	10.2686	NA	12.8694	12.9098	11.8979	12.9825	12.1762	11.9857	11.0895	NA	NA	11.9619	12.9972	11.1696	10.9543	NA	NA	NA	NA
G3V828	Cnpy3	12.518	11.8288	12.5014	NA	10.6967	9.84197	11.1523	11.5294	12.7706	10.5141	11.5813	10.6402	NA	10.7613	NA	NA	NA	11.3439	11.0741	11.3266	10.509	10.743	10.0484	10.3026	10.4593	10.7204	10.0963	10.3165	NA
A0A0G2K7E1;D3ZU82	Mfrp	NA	NA	NA	10.1101	9.76377	10.2727	11.4194	11.7658	11.8697	10.7102	11.5669	11.2464	NA	11.1613	10.3336	10.1287	10.8755	9.71375	9.13832	8.83238	9.53212	10.4931	10.4175	NA	10.6207	10.7612	10.489	11.1159	10.7846
A0A0G2K207;F1M9G9;P04775	Scn2a	NA	11.0422	NA	NA	NA	NA	11.5715	NA	11.3659	12.203	11.3598	10.7306	12.5767	11.2903	NA	11.8775	11.5237	12.3385	12.0056	11.5692	11.016	11.4696	10.7342	12.1317	11.4482	11.6404	11.0631	10.8489	11.0771
A0A0G2JW24;F1MA92	Pld5	12.2281	NA	NA	NA	NA	13.0287	12.98	NA	12.3012	12.9167	12.3221	12.861	13.0779	13.0309	12.313	12.4016	NA	11.4691	12.662	12.7016	NA	11.5103	12.8603	13.0574	NA	12.7055	13.0312	NA	13.3127
A0A140TAI2;Q5FVF9	Btd	11.6447	11.8595	12.0926	10.8641	10.858	11.1283	10.9498	11.0021	10.8237	10.0805	10.6816	10.613	9.64794	10.4434	10.1683	9.76947	9.79793	9.82662	NA	10.6402	NA	10.4672	NA	NA	9.60078	9.997	9.7048	NA	9.86835
D3Z9V8	Tmem25	NA	NA	NA	NA	NA	NA	7.05315	7.07014	9.73734	7.91313	9.40681	10.0515	10.3666	9.87701	11.1986	11.3973	11.3196	11.9775	12.0123	11.4121	12.6919	11.8602	12.2624	13.4347	12.4672	12.1149	12.1802	12.1785	12.16
F1LMM4	Pkdcc	8.9894	9.26324	NA	NA	8.73511	9.79203	9.48278	9.8261	9.34935	NA	9.48691	9.51591	9.07086	9.68565	9.90958	9.20604	8.84767	9.78972	9.87892	9.82871	10.0087	10.2878	9.68042	10.2534	9.95039	10.1731	10.4606	10.0841	10.4904
B5DFA5	Poglut2	10.717	11.1634	10.7021	10.8277	10.2402	9.75074	10.5989	10.7519	10.6247	NA	10.3757	10.3888	NA	10.1847	9.79209	9.5623	10.1212	9.65916	NA	9.84697	9.42111	9.97541	10.0626	NA	9.49742	9.65963	9.58262	9.01668	9.31048
Q4V7D9	Smpdl3b	NA	NA	8.88216	NA	10.7044	NA	10.8484	11.5491	10.921	10.8937	11.2634	NA	10.7513	11.6442	11.9696	11.3483	11.2888	10.3283	11.2801	11.3428	11.5389	11.2556	10.7915	11.6353	10.7673	11.2259	10.0123	NA	9.51757
A0A0G2K0F2;G3V671	Cd80	NA	NA	12.4321	NA	NA	NA	11.4545	NA	14.7108	15.8613	NA	NA	NA	NA	15.4604	16.1752	16.2212	15.9632	14.8613	NA	14.752	15.3317	15.3112	16.2017	16.0509	12.8298	NA	13.624	14.3968
A0A0G2K9W7;P98158	Lrp2	NA	NA	NA	8.946	9.04715	10.4157	10.2504	10.3945	9.88519	9.88788	10.4059	10.2715	9.15945	10.4313	9.81187	9.56526	9.44867	9.56475	8.97172	9.82921	9.4347	9.74613	9.77124	7.61882	9.61725	9.56466	9.6309	9.7138	9.88607
B5DFJ7	Tmem9	8.66782	8.45566	7.89439	9.01682	9.09583	9.28467	8.25037	10.3397	8.85813	7.73434	8.30867	8.55565	7.92473	7.99597	8.60604	9.6338	8.25556	8.25936	9.19779	8.45739	9.5443	9.50365	9.78166	8.29094	7.95019	8.6863	8.57065	7.60852	8.07825
Q63118	Calcrl	11.044	11.262	10.5373	10.9508	10.4118	10.1356	10.2199	10.53	9.78063	9.66305	9.50869	9.6322	9.45346	9.49998	9.21505	9.10692	9.3265	NA	9.31882	9.51906	7.73916	8.93138	NA	9.16962	9.08418	8.73884	8.80949	NA	8.92858
Q8VBX1	Lipg	11.5449	10.8273	11.3217	11.0668	11.7369	11.1079	10.737	11.2496	11.071	10.5423	10.7502	10.2151	7.8748	10.1298	10.2417	NA	8.94964	10.0305	9.72986	9.31738	NA	10.51	10.6401	NA	10.3172	NA	NA	9.67554	10.204
A0A0G2KA46;Q62645;Q62645-2	Grin2d	NA	NA	NA	NA	NA	8.67788	10.5674	9.65336	10.7295	NA	10.0777	10.6564	10.3327	10.7685	10.8514	11.164	11.0712	11.2628	10.8086	11.4597	11.5928	11.518	11.0771	10.3548	11.52	11.5614	11.1433	11.2387	11.0824
D4A051;Q63258;Q63258-2;Q63258-3	Itga7	6.64248	7.26726	8.81444	8.26564	9.25394	8.93984	9.08388	9.62828	8.44951	8.12161	8.939	9.09198	8.15236	8.87529	8.45777	8.3035	8.10112	7.89073	8.30087	8.32941	8.77085	9.15754	9.0613	8.41595	8.56782	8.8832	8.85353	9.3297	8.79831
F1M8Z6	Tnfrsf11a	NA	NA	NA	NA	NA	11.0499	10.9385	10.9788	11.2172	11.1342	11.3742	11.0097	10.8427	11.3991	NA	10.2706	11.0118	10.8726	10.6139	11.2878	10.5909	10.7109	10.3913	10.4937	10.4147	11.1894	9.99547	10.2916	9.67309
D4A105	Tmem63b	11.0737	10.6004	11.0938	NA	NA	10.5495	10.5997	10.7198	NA	10.5166	10.9944	10.9413	10.5123	11.0224	NA	NA	NA	10.6578	9.89922	10.5323	10.7005	10.3782	10.9953	11.7758	10.8752	11.078	10.2334	10.8207	10.7409
B2RYB8	Itgb2	13.7739	13.775	13.2095	13.2652	13.4532	NA	12.7073	12.4679	13.0114	10.8327	12.9843	12.5657	NA	12.5384	10.0813	11.8086	11.7635	12.5031	11.7309	NA	NA	NA	11.5913	NA	11.2885	NA	NA	11.3461	NA
D3ZJY8	Shisal1	7.42385	6.72978	NA	8.62666	7.82377	NA	8.83909	9.12216	9.63171	9.39133	9.43564	9.31102	9.05694	8.80223	9.52015	9.1808	9.22159	9.63337	8.6907	9.33381	9.68528	9.83301	9.53778	8.93051	9.71403	9.20646	9.6276	9.66234	9.92058
F1M9Z9	Adam12	8.69284	8.62107	8.85245	8.48179	9.83666	9.80099	9.82968	10.1305	10.0503	10.3309	10.4018	10.7204	9.35349	10.8345	10.3487	10.266	10.2154	9.97619	10.2268	9.92115	NA	NA	9.65608	NA	9.34645	9.35606	9.96868	NA	9.46641
A0A0G2K4G1;D3ZQA1	Galnt9	10.8773	11.2547	11.0143	9.80592	9.92994	NA	NA	8.4746	10.046	NA	8.79842	NA	9.95535	7.58313	9.53453	8.47226	9.09357	10.7382	10.3469	NA	10.5522	10.8014	10.363	10.5844	10.9462	10.8392	11.4646	10.6446	11.2123
F1LQQ7	Scn7a	NA	NA	NA	NA	NA	11.2921	11.2221	11.527	12.2403	11.3201	12.3164	11.6661	NA	11.326	10.5609	11.7252	11.4666	12.5592	11.6071	11.7423	10.5301	11.5422	11.689	NA	11.729	11.6835	NA	11.089	11.4755
D3ZM70;D3ZWD0	Vstm2a	NA	NA	NA	8.02557	NA	NA	7.67563	9.3451	10.0466	10.5385	10.0416	10.2881	11.0557	10.1641	11.3579	10.8263	10.563	9.86258	10.6136	10.3158	11.1718	10.5546	10.6613	11.7262	10.323	9.36914	9.96831	9.18801	8.51671
Q5M7T7	Pla2g7	NA	NA	NA	NA	NA	NA	NA	11.961	12.8596	NA	11.8237	11.9506	10.6687	12.1399	12.2053	12.1624	12.0924	12.4623	12.3741	11.7612	11.9661	12.4262	12.6341	NA	12.6989	12.3427	11.9543	11.9693	11.5801
Q920H8	Heph	7.11432	10.0605	8.18684	11.2521	11.2187	10.4229	NA	10.472	10.2516	10.2492	9.88757	NA	11.404	10.9296	9.83437	10.987	NA	10.3738	9.41088	NA	11.3979	10.4229	10.4749	12.8515	11.0375	NA	11.1719	11.9283	NA
A0A0G2JVE6;G3V7W7;P15684	Anpep	12.3206	12.2837	12.9336	12.3358	12.2612	12.5777	12.1347	12.0187	12.1496	11.9753	12.1744	11.9314	12.1975	11.8786	11.6407	10.7087	NA	12.2739	11.9528	NA	NA	12.3409	NA	NA	11.0899	NA	NA	NA	NA
Q02445;Q5PQU8	Tfpi	10.6922	11.2834	10.6269	10.3724	10.3251	NA	10.4124	10.6335	9.9715	10.5419	11.0214	NA	10.2122	NA	NA	10.6295	NA	10.4386	NA	10.2113	10.49	10.8041	10.5448	11.1319	10.7366	9.91648	11.1627	10.3592	8.59009
O89039	Ackr3	8.74649	9.71525	8.96688	NA	8.66265	8.7173	9.04604	9.19921	9.35557	7.89657	9.4228	8.67138	8.52026	8.54827	9.18071	7.88375	NA	8.80425	8.91033	8.85523	9.37983	9.76824	9.3841	6.93382	8.75295	8.76998	9.52706	9.46869	9.20349
F1M702	Cdh18	NA	NA	NA	NA	NA	NA	7.64403	7.21841	9.1692	9.52592	9.7129	9.77459	11.2374	10.2406	10.9313	10.0771	9.95607	10.1553	10.6219	10.5413	11.9309	11.2425	11.8345	12.0164	11.1736	10.9856	11.2114	11.4266	11.3333
A0A0G2JVB8;Q6UY90	Ptch1	7.81109	9.55367	9.11021	9.67158	9.44222	9.39158	9.4072	9.0493	8.03737	8.85206	8.49145	9.18977	9.13876	9.4675	8.75007	8.55968	8.09675	7.41301	NA	8.6123	8.68255	8.80595	8.65916	8.83786	8.34336	NA	9.27829	9.22039	9.03897
G3V933;P18901	Drd1	10.452	10.0754	11.6513	10.7075	NA	NA	NA	12.0849	12.4203	11.1176	12.6689	NA	12.0902	NA	11.9034	NA	13.3541	12.9549	13.9961	NA	14.1742	14.1215	14.4717	13.0677	14.0371	13.4876	NA	NA	NA
Q5FVH2	Pld3	12.5084	12.35	12.9296	8.33767	NA	NA	12.1831	NA	6.0555	6.25205	12.6028	NA	NA	7.52601	NA	14.8144	NA	13.3363	7.27387	13.0131	14.3086	14.3115	13.1737	12.3407	12.7533	12.4902	12.5096	NA	7.72071
F1M9W4	Pcdhgb7	13.9972	14.1426	14.3017	13.7228	13.5638	13.6108	13.5712	13.4205	13.3589	12.152	12.6776	13.2803	13.0696	13.2507	NA	NA	NA	12.8904	12.0712	12.6054	NA	NA	12.9435	NA	NA	NA	NA	NA	NA
F1MAN2;Q99N78	Trpc6	NA	NA	NA	NA	10.1506	8.82872	9.61944	9.68082	NA	NA	6.85231	9.07277	10.4607	9.65922	10.994	10.5084	10.0219	11.2114	11.0624	10.4362	11.9635	11.0829	11.1315	12.823	10.8012	9.9309	10.726	10.2561	10.6306
D4A750	B4galnt4	12.6956	12.7992	12.5968	11.2262	11.6513	NA	11.5191	12.1914	12.1035	NA	11.9042	NA	10.0122	10.6862	NA	NA	NA	12.2059	11.5744	11.869	11.8953	12.8967	12.6992	NA	11.6635	NA	12.0023	NA	11.476
D4A497	Pcdh11x_predicted	8.93166	8.77315	8.97637	10.1057	NA	NA	9.91929	9.19098	8.82143	9.96833	9.09838	9.62514	10.1111	9.16017	9.64556	9.88833	9.73855	9.23398	8.70812	9.4474	9.66978	9.1279	10.0368	10.2473	10.1132	8.5812	NA	10.3093	NA
F1LN90;Q9QZL2	Chst3	NA	NA	NA	8.21235	NA	10.5181	10.4713	10.2802	10.2805	10.1031	10.4874	10.226	10.158	10.5632	9.7607	10.0537	9.57141	9.61697	9.54312	9.64968	9.21221	9.6682	8.87103	NA	9.71809	9.96645	9.96682	9.59037	10.1497
O88446	Slc22a3	NA	NA	NA	NA	10.9933	NA	12.8421	12.1668	12.4538	13.1277	11.8601	11.0791	12.8379	11.9623	11.9456	11.2687	11.1571	11.8846	11.9584	11.5131	11.96	11.8804	11.1611	10.937	11.3959	NA	NA	NA	NA
D3ZB51	Igsf9b	NA	NA	NA	NA	NA	NA	NA	10.177	11.6007	NA	10.8017	10.7211	10.6518	10.5386	12.2644	11.8341	11.2564	12.0295	12.4441	12.3055	12.8452	12.7145	12.386	12.3328	12.3748	11.9293	12.0898	NA	12.1841
Q5M843	Ogfod3	10.1739	9.73361	10.9064	NA	NA	9.02128	9.91912	10.0035	9.55431	9.71524	10.1912	9.74261	11.2799	10.0083	10.8705	9.47339	9.5566	9.85729	9.57205	9.87775	NA	8.86468	8.3371	NA	NA	9.34847	10.0016	9.72611	9.7231
E9PSP1	Pltp	NA	NA	NA	NA	NA	NA	10.21	NA	10.8789	10.3626	10.6839	11.1463	10.2451	10.0361	11.0085	10.6578	10.7502	11.0928	10.3252	10.3416	9.86825	10.709	10.8979	9.2322	11.1607	11.17	11.695	11.5383	11.4013
D3ZRG1	Tmem131l	10.9494	11.1531	11.0352	NA	10.1605	9.17521	9.59575	9.71596	10.8378	NA	10.1989	9.3532	NA	8.7092	9.53389	8.83768	8.48088	8.95356	8.66719	8.59101	8.62476	9.22986	9.4901	NA	9.01999	9.14761	8.25235	8.90456	7.77575
F1LR67;Q7TNJ2	Abca7	NA	NA	NA	NA	NA	NA	NA	NA	10.4737	10.734	NA	11.5347	11.8281	11.5598	10.836	11.9179	11.9286	11.7076	11.5524	11.8151	11.7109	11.837	11.7884	12.2233	12.0763	12.0261	12.2681	12.2434	12.1699
F1LRN5;Q63155	Dcc	12.6974	NA	NA	NA	11.7322	12.0052	12.7904	12.052	NA	13.2926	NA	11.3571	11.7317	11.5426	NA	11.4397	11.7066	NA	10.9807	11.5006	NA	10.5438	10.5794	11.2911	11.22	11.7803	10.6632	11.7453	NA
B2GUX7	Creg1	NA	NA	8.79413	NA	NA	NA	NA	7.87356	8.63031	8.44776	7.97943	9.23288	8.69049	9.13961	9.99395	8.73679	8.64313	10.6534	11.4443	10.7602	11.5128	12.0633	11.4724	11.3093	10.8003	11.5138	11.3779	11.5555	11.3328
A0A0G2K3A9;D3ZTE7	Adamts2	NA	NA	NA	NA	NA	10.5482	NA	NA	8.88021	8.36713	9.7033	9.8254	9.27364	10.2159	10.7552	10.519	10.049	10.1017	11.0509	11.1416	10.717	11.8509	10.9392	10.9591	11.2974	10.8095	11.8993	11.5418	11.2997
G3V7V4;Q924C3;Q924C3-2	Enpp1	12.0685	10.8023	12.6838	12.5218	12.1129	12.5969	12.0744	12.7058	11.7876	11.9863	12.0681	11.9197	12.2773	13.2102	12.7003	NA	12.048	11.9893	11.8316	12.0414	NA	NA	NA	NA	NA	NA	NA	NA	NA
P0C7J6	Lrfn1	12.5141	NA	13.4038	NA	NA	12.1299	NA	NA	12.9189	13.8878	12.3646	NA	13.8247	13.2976	NA	13.4016	13.3447	12.3739	12.1253	13.0611	NA	10.2965	12.7182	13.8001	13.1812	NA	NA	12.0073	NA
Q767I0	Pcdha12	NA	9.41058	9.46787	8.83017	NA	9.08037	9.38419	9.4889	9.29699	9.15326	NA	9.56444	9.59976	9.45316	9.19708	8.56947	8.73615	8.61295	9.49819	9.52953	8.87494	9.1481	8.89862	9.19498	9.06659	8.84149	9.21183	NA	8.49073
P00787;Q6IN22	Ctsb	NA	NA	11.6469	10.6697	10.4996	NA	10.4763	10.0688	10.403	11.088	NA	10.5476	NA	NA	10.6715	11.7433	10.3172	NA	11.2716	10.7014	10.8675	10.0755	10.316	NA	10.885	10.7812	11.5441	10.9041	10.1244
D4AEM7	Sema5b	NA	NA	12.7286	NA	NA	NA	11.4065	12.2125	13.0385	12.4486	12.1175	11.56	11.52	12.2106	11.6116	11.8721	11.9955	12.4938	11.9649	NA	NA	11.3564	11.7317	10.7177	11.2406	11.0188	NA	NA	NA
Q9JKA8	Hcn3	NA	NA	NA	NA	NA	7.94204	12.1075	7.89828	7.93505	8.54771	8.60296	8.87086	9.36796	9.19283	9.3974	9.01198	8.58195	9.13038	10.2893	10.1892	9.6887	10.0213	9.32107	10.1798	9.41459	10.1177	9.96087	9.87521	9.11105
D4AA49	#N/A	13.0682	12.7396	13.4272	12.7633	NA	NA	13.3916	12.8254	12.8252	12.9695	12.8905	NA	NA	13.7471	NA	13.7435	13.7528	13.0862	NA	NA	NA	13.0222	13.1725	13.0278	NA	NA	13.2912	NA	NA
B2GV54	Nceh1	NA	NA	9.71672	NA	NA	10.2438	11.2611	10.8836	11.7894	NA	10.5109	NA	NA	11.0416	NA	NA	9.29492	12.0228	11.1669	11.202	10.8651	11.3408	10.9166	11.5903	12.1376	12.0894	11.0784	12.4727	11.3643
D4A7I8	Sumf1	10.6871	10.6789	10.9484	NA	NA	10.204	10.7335	9.55406	9.9538	10.0127	9.83453	8.07438	8.79447	10.5704	9.86871	NA	NA	9.5601	NA	9.79397	NA	10.6085	10.2822	NA	10.3321	10.2878	10.1044	10.8118	10.3646
A0A0G2K2I2;A0A0G2K6V0;M0R4A5;P37136;P37136-2;P37136-3	Ache	NA	NA	NA	NA	NA	NA	NA	8.43358	10.5333	NA	9.78736	10.8847	10.7642	10.2573	10.6285	11.2954	NA	11.0031	11.5209	11.2687	12.0167	12.0972	11.5587	12.0151	11.6971	11.2487	11.5048	11.6037	11.8511
A0A0G2JWG1;D4A4J3	Man2a2	8.92844	9.2525	8.89944	NA	NA	8.86145	9.86621	8.51161	9.13845	10.0305	9.2453	9.45002	7.64626	7.19633	9.32692	NA	NA	9.07746	8.021	NA	9.0622	9.79011	9.42545	9.08561	9.9296	9.55619	10.22	9.4508	9.89333
G3V795;Q9EPZ7	Slco1c1	13.0796	12.7951	13.0075	11.1131	10.6438	10.4042	NA	10.0793	12.4358	12.3971	12.6561	NA	NA	NA	NA	10.0727	NA	11.866	10.0513	10.261	10.1111	9.89674	NA	NA	8.35177	NA	10.2043	9.84324	10.372
A1A5P1	Galnt18	NA	11.0933	11.0609	NA	NA	NA	NA	NA	10.1626	NA	10.5973	NA	NA	10.8346	10.7291	8.76238	NA	11.826	12.2638	11.9858	12.23	12.3737	11.331	12.7354	11.793	11.6421	12.8048	12.4509	12.6995
Q2M2S1	Tor1b	9.60333	8.44849	7.96518	NA	8.6185	8.78725	8.75257	8.94076	7.55834	7.98083	8.07996	8.93519	NA	8.3999	7.91801	8.49627	8.11068	7.98397	8.54774	8.37569	8.56105	8.39083	8.18921	NA	8.56559	8.56789	8.46802	8.39761	8.52056
P18910	Npr1	NA	NA	NA	NA	9.46602	10.7348	8.99986	11.0405	9.72495	11.0014	9.29032	9.62494	8.47101	9.7407	10.0851	NA	9.21451	9.68892	9.66208	NA	10.0784	10.2821	9.64298	NA	10.257	10.3589	10.3236	10.342	10.2359
O54701;O54701-2	Slc24a2	6.12785	NA	7.1448	7.27187	NA	NA	NA	NA	7.42598	9.68561	7.80469	NA	9.48797	6.55492	9.8539	6.34446	8.93851	8.58884	10.7045	8.97296	11.0203	11.4489	11.06	12.4983	9.73976	11.2248	12.008	11.3766	12.3945
P47752	S1pr2	NA	8.74763	9.89743	9.58527	8.95796	9.2481	8.35582	NA	NA	8.81921	8.47526	8.45699	9.33761	8.26845	9.15803	NA	7.70995	NA	9.80595	8.72312	8.80644	9.69967	9.24815	8.88212	8.01624	9.76831	9.82813	10.0107	8.93877
G3V6E7;P50609	Fmod	NA	NA	NA	NA	NA	7.32418	7.76678	NA	9.21118	8.80717	10.3695	10.4733	8.86808	9.55102	10.5972	9.6204	9.3388	NA	10.1861	8.61559	9.92162	10.896	11.0983	9.55925	10.8533	10.8211	11.3816	10.7048	10.4579
A0A140TAF7;G3V9D0	Poglut1	13.4207	14.0012	13.9438	12.9429	13.081	12.8935	12.891	13.1757	12.3388	11.1199	12.8223	12.3441	NA	12.3799	NA	NA	12.0448	13.2183	11.3196	12.3417	NA	NA	NA	NA	NA	NA	NA	NA	NA
D4A4M0	Shisa6	9.72545	9.4098	11.3173	NA	NA	9.29571	10.8741	10.3036	12.0401	NA	10.7722	10.7818	11.2756	11.1382	12.0304	11.3727	11.0921	11.5431	11.3222	11.4194	NA	9.16069	10.8849	NA	8.41058	NA	NA	NA	NA
D4A468	Emid1	NA	NA	NA	NA	NA	9.42525	9.0262	8.08236	9.5152	9.17718	9.3082	9.55188	8.72428	9.44003	8.66967	8.65653	8.48895	9.32427	8.94383	8.81554	8.65529	9.26033	8.11339	8.68118	8.92709	9.26978	8.59404	8.07545	8.68436
G3V8N1	Pcdhb22	12.1377	12.49	11.8213	10.8464	11.4172	NA	11.2029	11.082	11.0954	NA	11.8709	10.8736	10.4999	10.9091	10.7186	10.7504	10.7858	11.9803	10.9886	11.085	10.4024	NA	NA	NA	NA	NA	NA	NA	NA
Q6P6T3	Ifngr1	NA	NA	10.1859	NA	9.20136	NA	10.1178	9.93458	10.7394	10.0766	10.6019	NA	10.1606	10.3488	10.886	10.5035	9.17831	9.95904	9.78387	10.3176	9.93925	10.2809	10.4637	NA	10.2109	10.8723	NA	8.92918	NA
B0BNG3	Lman2	NA	10.0097	10.2437	11.7071	11.2512	NA	NA	10.7673	11.167	NA	NA	10.9844	NA	10.3483	9.31893	NA	10.841	8.89752	9.60182	NA	11.3073	10.9588	10.7399	NA	10.6889	10.8748	10.3197	10.768	11.166
A0A0G2K199;Q9R1J8	P3h1	NA	NA	NA	NA	NA	NA	7.15804	8.95132	9.4252	9.03173	9.88442	9.46921	8.7749	9.05623	9.4046	9.298	9.47619	10.3343	9.51637	9.32033	8.47936	9.5684	9.62387	8.63549	8.5949	9.46639	8.94899	9.82321	9.03813
A0A0G2K229;E9PT70	Adamts10	NA	NA	NA	NA	NA	NA	NA	7.96125	8.59778	9.00125	9.6322	9.7223	9.39556	9.46841	9.73761	9.98756	8.99796	9.27376	9.69091	9.84307	9.98709	10.5824	10.1638	9.89034	10.0132	9.68948	10.3505	8.76885	10.2
A0A0G2JSH0;O09014	Slc15a4	12.4008	12.6199	12.3384	NA	NA	12.3192	12.8062	14.2048	13.1966	NA	12.8912	NA	NA	13.9703	13.5784	NA	NA	11.4522	NA	12.2429	14.5047	13.8518	14.4917	NA	14.0226	NA	NA	NA	NA
Q5XIQ8	Chpf	11.4893	11.4906	12.2381	10.1722	10.4455	11.2693	11.6377	11.2027	11.2126	NA	11.3835	11.4493	11.162	11.0877	NA	NA	14.8894	11.2243	11.4732	11.0619	NA	NA	NA	NA	14.5205	NA	NA	NA	NA
Q9WTZ3	Mbtps1	12.7117	13.0331	13.1923	12.0293	11.966	11.9831	11.9059	11.8894	11.8323	NA	12.0679	11.5518	NA	11.5961	NA	10.4734	11.3136	NA	NA	NA	9.76382	NA	NA	NA	9.83174	11.2774	NA	NA	10.9664
Q5PPG2;Q9R0J8	Lgmn	NA	NA	NA	NA	NA	NA	7.59508	9.422	9.8341	7.20165	9.40793	8.96981	NA	8.57854	9.79201	8.5153	6.71423	7.74276	9.44795	8.8015	10.5164	10.6416	10.9414	8.42977	9.59036	9.46444	10.1453	10.0411	9.31331
P31421	Grm2	9.81626	NA	NA	NA	NA	NA	8.72507	7.42065	NA	8.71763	NA	8.87171	9.25028	8.61568	8.82588	9.20009	8.94122	9.35408	9.24263	8.28996	9.71558	9.26278	8.93705	11.5083	8.87432	8.06861	9.7225	9.78324	9.52228
D4AD32;Q9JHL3	Ecel1	9.57172	9.46213	9.09053	NA	NA	NA	NA	8.48987	8.75877	7.54449	9.31132	NA	NA	8.47218	9.93226	8.37053	8.72551	9.72918	NA	9.96889	10.1405	10.3678	10.3457	NA	10.0259	10.4363	10.2037	10.8474	10.7837
D3ZNY8	Ror2	8.48486	8.91043	8.82068	8.36124	8.4236	NA	8.89316	8.52276	7.91538	7.88537	9.4971	8.48399	6.88957	8.29315	7.71948	7.57026	7.30609	8.11431	NA	7.95678	8.26866	7.75105	7.41312	NA	6.84929	7.03186	7.47293	7.38283	NA
B1WBY7;B5DEH2	Erlin1	NA	11.0448	9.73628	9.84299	NA	8.55354	NA	9.45012	9.95447	NA	NA	8.89172	NA	7.33012	10.3411	NA	NA	8.13659	9.79854	8.96187	10.2752	10.6232	10.1623	8.24781	8.94637	9.92404	9.47456	9.97102	9.94518
Q53AQ4	Tmub1	10.0884	10.3924	10.5772	NA	9.46322	10.0012	9.87054	9.18443	9.30488	8.18029	9.76368	8.94858	6.97908	9.09168	8.75729	8.35081	8.71198	8.58154	NA	9.08927	NA	8.76946	NA	NA	8.00581	8.03723	NA	NA	8.10392
Q6AY47	Ficd	10.9357	10.5568	10.4252	NA	NA	8.27407	8.7647	9.01845	10.7853	9.92778	10.6019	8.42884	NA	NA	8.81877	NA	7.9891	10.1272	NA	NA	9.25579	9.78385	8.57609	NA	9.12268	8.80957	8.80104	9.30657	9.56719
Q62765;Q62765-2;Q62765-3;Q62765-4	Nlgn1	NA	NA	NA	13.4604	13.2118	NA	13.2848	13.8153	NA	NA	NA	13.0352	13.2889	13.6067	NA	13.3318	12.6957	NA	13.2759	NA	13.1691	12.4585	13.7759	12.6289	12.5392	NA	NA	NA	NA
D3ZQK4	Txndc16	9.676	10.187	9.75517	9.56381	7.81854	9.05279	9.48077	9.72861	9.47812	9.78712	NA	8.36865	NA	8.81494	9.00741	NA	NA	9.75346	7.715	9.21784	9.36284	9.53849	NA	9.46815	NA	NA	9.4633	9.9281	NA
M0R5Q9;Q9JL55	Gde1	10.3438	9.7696	8.85767	NA	NA	NA	9.53898	10.1282	11.3163	NA	10.4883	9.87675	9.91356	NA	NA	NA	NA	9.68508	NA	10.4247	10.8414	11.1345	10.6524	10.9007	10.8194	10.5099	NA	10.3056	9.60152
A0A0H2UHI7;Q505J9;Q7TP35	Atad1	9.69829	10.0142	10.6361	9.55657	9.20507	NA	10.1837	9.5849	9.66311	7.75062	9.31147	NA	NA	NA	8.08778	8.61098	8.93282	8.89667	NA	NA	NA	9.01985	9.32842	NA	9.31717	9.12792	8.83323	9.68798	9.16429
F1M8P6	#N/A	13.5842	13.1141	12.7876	11.249	11.9215	11.4581	11.3388	11.4131	11.2313	NA	NA	10.6322	10.7221	NA	9.53403	NA	10.8476	11.7289	NA	NA	NA	10.4292	NA	NA	NA	NA	10.6647	NA	10.6277
D3ZU83	Ergic3	NA	NA	NA	NA	NA	NA	9.13768	9.74238	10.7618	NA	10.279	NA	NA	9.34235	10.548	10.2391	10.57	9.70239	9.92254	10.4862	10.3198	10.3826	10.1101	10.6459	10.4709	10.2543	8.98217	9.90987	NA
F1LWK9	Ntng1	7.44947	7.31719	7.89406	NA	7.03127	8.73698	NA	8.21808	7.21188	NA	7.26968	NA	8.72066	7.68364	8.206	6.75606	7.78664	7.62986	10.0034	9.40055	9.23218	9.31298	NA	9.33984	NA	8.90628	9.39531	9.45757	8.83309
G3V9M6	Fbn1	NA	NA	NA	8.68601	8.7564	8.78966	8.46491	9.63555	8.82877	8.63329	9.88083	NA	NA	9.50185	8.19337	7.84556	8.97625	8.49825	7.99519	NA	8.18258	7.86137	9.10345	NA	8.52553	8.95371	8.16294	8.8908	8.89493
A0A1W2Q621;A0A1W2Q6M9	#N/A	NA	NA	NA	NA	NA	NA	NA	9.04421	10.1136	NA	9.39806	9.44965	8.89034	9.55812	10.1769	9.49832	9.11686	8.43047	9.74014	9.14441	10.231	10.0765	10.7054	NA	9.59763	9.44856	9.78766	9.12598	9.054
F1M7W0	Epha5	NA	NA	14.3956	12.5848	NA	9.59082	13.5666	NA	13.3277	13.362	12.1646	NA	13.8362	13.311	12.1883	12.8324	13.1862	12.9228	12.611	NA	NA	10.6183	NA	NA	NA	NA	NA	NA	NA
A0A0G2JYG7;G3V6L5;O08617;O08617-2	Ptprr	NA	NA	NA	NA	NA	NA	NA	7.91126	9.53969	10.735	10.3366	9.53474	10.4384	9.22104	10.0827	9.70113	NA	10.9733	10.5248	10.0498	10.092	10.1354	9.83489	9.14476	9.62082	9.25654	10.2056	NA	NA
G3V903;P49002	Bmp3	NA	NA	NA	NA	NA	NA	10.1115	10.5142	10.3073	NA	10.7597	11.2029	11.8836	11.8958	12.719	12.7678	12.4062	10.6952	11.0816	11.1689	NA	NA	NA	12.1931	12.858	12.3029	NA	NA	NA
Q6AYC1	Tnfsf12	NA	NA	NA	NA	NA	NA	NA	8.3253	8.32049	NA	9.11258	8.76258	NA	9.37874	8.72943	8.39839	7.52738	9.32099	9.90283	9.54704	9.16408	10.4078	9.34283	8.16009	8.83005	9.78189	10.467	10.628	10.6208
Q6P767	Pttg1ip	NA	10.3205	10.1184	NA	8.90826	NA	NA	10.8842	11.1816	9.20555	11.199	11.7732	9.76059	11.3617	10.998	10.907	10.4062	NA	NA	NA	11.4709	11.6102	12.1599	NA	12.1422	NA	NA	NA	NA
Q91XT9	Asah2	NA	NA	NA	NA	NA	NA	NA	NA	8.22013	NA	7.57176	NA	NA	10.6081	8.55113	10.0201	9.96598	8.77188	10.1723	10.1871	11.0352	11.0089	10.8371	10.9265	11.0342	11.1187	11.3925	11.1803	11.5184
D4A0J7	Olfml2b	12.9465	12.9647	12.9669	11.9685	12.1484	NA	12.5403	11.8555	12.3846	NA	11.9959	NA	13.68	11.2587	10.9209	NA	NA	12.0448	13.5393	10.8597	NA	NA	NA	NA	NA	NA	NA	NA	NA
Q4G063	Creld2	11.1523	11.2393	11.2595	10.5362	10.8497	9.62382	9.60981	10.5604	9.66971	NA	9.6313	9.42987	NA	9.02443	9.3429	NA	NA	NA	8.50412	NA	9.07989	9.35522	9.12723	NA	7.80735	7.92553	NA	NA	NA
Q5XII0	Epdr1	11.9111	12.3564	11.6436	11.0301	11.0083	11.1637	NA	11.3783	12.2756	NA	11.527	11.504	10.449	10.9717	12.3998	10.2354	NA	10.7735	12.6472	NA	NA	NA	NA	NA	NA	NA	NA	NA	NA
A0A0G2KAA8;F1LNR9;F1LQW0	Slc6a2	11.5157	11.8739	11.8579	10.7942	10.4588	10.0905	9.58312	10.825	10.0549	9.77833	10.1664	NA	NA	9.09102	9.52093	9.26841	NA	10.3	NA	NA	NA	NA	NA	NA	8.93576	NA	8.96476	9.9897	NA
D3ZTG3	Fam171b	7.48788	7.61464	6.67508	NA	NA	NA	6.0968	6.85484	9.7344	6.38694	7.30588	8.50872	9.18752	7.82733	10.3556	8.1868	NA	9.21015	7.77361	8.72621	9.39847	9.01445	9.22143	9.56884	9.13353	8.13507	NA	NA	NA
D3ZEK5	Hs6st2	13.2401	12.91	13.1687	NA	NA	NA	NA	NA	13.1368	NA	13.4819	NA	NA	NA	NA	NA	12.3523	12.8897	13.4464	12.739	NA	13.01	NA	NA	13.1221	12.9891	NA	12.6534	12.9729
D3ZG74	Frem2	9.09234	NA	8.95744	10.2698	8.47124	9.52031	9.5991	10.4234	9.88194	10.4174	9.43239	8.19983	8.08962	NA	10.099	NA	8.82711	8.84552	NA	8.33442	NA	8.01612	10.3325	NA	6.67801	7.74691	NA	NA	NA
D3ZUP8	Lmbrd2	13.6593	14.0095	13.547	12.88	12.9994	NA	11.998	13.0934	12.8224	NA	12.902	NA	NA	10.6641	12.3965	NA	NA	NA	12.7508	NA	13.7648	NA	13.6001	NA	NA	NA	NA	NA	NA
P24053	Nmbr	NA	NA	NA	NA	NA	NA	NA	NA	11.7438	11.0344	NA	NA	11.8835	11.4763	NA	11.9637	10.955	NA	11.558	11.3029	11.9392	11.5686	12.2987	10.973	11.1579	10.1121	11.2928	9.79386	NA
Q7M730	Scn4b	NA	NA	NA	NA	NA	NA	NA	NA	8.18344	NA	NA	NA	9.67544	NA	9.95246	10.3606	NA	10.8112	11.2104	11.3435	11.9338	11.5676	11.3491	13.5333	12.0683	11.3179	12.3932	12.1571	12.3507
D4ADK4	Cachd1	NA	7.75899	8.0016	NA	8.46088	NA	8.97429	9.40099	9.80108	7.82598	9.50092	9.08102	NA	9.14065	9.41781	8.73269	7.75084	9.22259	9.0627	8.56214	NA	9.68243	9.74085	NA	9.85857	9.22459	NA	NA	NA
A0A0G2K0Q8;A0A0G2K518;D3ZEV8	Susd2	NA	NA	NA	NA	NA	NA	NA	NA	10.4547	NA	NA	NA	NA	NA	NA	12.2038	NA	12.8242	12.4366	12.6286	13.2723	12.679	12.308	14.0072	12.4658	12.4593	13.3888	13.0027	13.648
Q65Z14	Osmr	NA	NA	10.8516	NA	NA	NA	NA	NA	10.9266	9.97079	11.8603	NA	10.1033	10.4545	NA	11.0101	8.98918	11.1261	11.2424	NA	10.0507	10.4692	10.0001	10.3787	9.94364	NA	NA	9.66343	10.7348
Q9Z143	Sema4f	NA	NA	NA	NA	NA	NA	9.68199	9.1571	10.3841	NA	11.4071	NA	10.2251	10.7899	9.77579	10.6679	11.2556	8.68218	NA	9.89238	10.8817	11.0248	10.3641	NA	11.2249	11.3873	NA	NA	10.5837
Q62634;Q62634-2	Slc17a7	9.49858	8.37154	7.53143	7.48478	NA	NA	NA	NA	7.74572	NA	9.44979	NA	NA	NA	NA	NA	NA	10.6353	10.8451	9.51351	10.9467	10.7899	10.6691	9.08396	10.4333	11.0325	10.9376	10.8315	11.2767
D3ZYM4	Mst1r	NA	NA	NA	7.45228	NA	NA	NA	10.5931	9.39845	10.3232	8.97299	NA	9.97545	9.52173	10.4671	9.92229	9.81608	9.80428	NA	NA	10.2051	11.4209	9.52494	9.82412	9.03426	9.60349	NA	10.513	NA
O35370	Thbd	8.22824	8.34227	NA	NA	NA	8.66483	9.78102	9.60509	9.33508	10.5161	10.2675	NA	8.87532	9.08166	9.06642	8.48469	NA	7.86004	9.07119	7.40401	8.87772	8.70054	8.5366	NA	NA	6.81712	NA	NA	7.45161
D4AAD6	Neto1	NA	NA	NA	NA	NA	NA	9.99463	10.8596	11.3372	10.3719	11.1598	10.5934	11.3269	NA	11.6792	NA	10.7734	11.0298	12.0424	11.1956	10.624	11.8707	11.5988	NA	NA	NA	NA	NA	8.45119
G3V8P1	Pcdhb3	10.196	NA	NA	NA	NA	9.34725	NA	9.39337	10.0867	9.79411	9.94558	9.54755	NA	NA	NA	10.1999	9.87719	10.5472	10.2803	9.3489	NA	9.8556	NA	NA	10.6211	10.3113	10.1759	NA	10.1197
A0A0G2K0S6;D3ZGX9	Sema3f	NA	NA	9.93876	NA	NA	NA	10.2424	9.6409	10.0852	NA	9.90927	NA	9.47651	9.82342	10.353	NA	10.0647	9.76009	NA	9.89837	10.0343	10.5761	9.55068	10.3239	NA	9.8411	9.07217	NA	NA
D3ZD62	Ndst2	NA	10.3446	10.2383	NA	NA	NA	NA	NA	11.0094	NA	11.1256	NA	NA	NA	11.2425	NA	NA	10.458	NA	11.0185	10.9609	11.6343	NA	11.2777	11.3038	11.4253	11.3522	11.2078	10.5895
F1M3X2;M0RCY3	Nkain2	NA	NA	NA	NA	NA	9.60119	NA	9.35378	10.5821	NA	NA	10.626	10.5744	9.83698	NA	9.68257	9.03851	8.04904	9.54504	10.268	10.2994	10.3022	10.0458	9.1969	9.00248	NA	9.04523	NA	NA
Q9JM15	Slc38a1	13.3889	13.6929	13.2966	13.5236	13.5145	NA	NA	13.1824	12.7051	NA	11.5469	NA	NA	10.7646	NA	NA	NA	11.7473	12.1692	12.0693	NA	NA	NA	NA	NA	NA	12.5204	NA	NA
A0A0G2JUT7	B3glct	13.6728	14.0878	13.4651	NA	NA	12.7511	12.739	11.6767	13.0472	11.5564	12.0573	NA	NA	12.5593	NA	NA	NA	11.6162	12.2878	NA	NA	NA	NA	11.2013	NA	NA	NA	NA	NA
A0A0G2K994;D3ZBX7	Vsig10	NA	NA	8.49565	NA	NA	8.84231	8.7523	8.45812	9.40404	8.99083	9.43125	9.15604	8.80475	9.37358	9.29634	NA	NA	8.01156	8.78676	9.04108	9.86495	9.53433	NA	NA	NA	NA	NA	8.76534	9.52816
D4A2I9	Sorcs3	8.75625	10.0796	10.8029	9.45738	9.85779	9.5723	10.6442	NA	11.2827	NA	10.5586	NA	NA	10.0784	10.775	NA	NA	10.4813	10.3158	10.0186	NA	NA	9.34342	9.22105	NA	NA	NA	NA	NA
Q9EPI9	Kcnh5	NA	NA	NA	NA	11.5529	9.34805	10.2302	NA	7.13294	NA	7.24126	NA	NA	NA	NA	11.1719	8.95082	8.13425	11.7275	7.58674	NA	11.9934	10.72	11.526	NA	NA	9.17074	12.4536	12.2093
P0C7W2;Q6AYR4	Tor2a	13.8861	14.3808	14.21	13.1247	13.0997	NA	13.2813	12.5338	13.757	12.5784	NA	NA	NA	12.5529	13.6961	NA	NA	NA	NA	NA	NA	NA	NA	NA	NA	13.1147	NA	NA	NA
A0A0G2K6H1;P69478	Chst11	NA	NA	10.4161	NA	NA	NA	NA	NA	10.0143	9.98986	10.1646	10.5618	NA	NA	10.722	NA	NA	10.3309	NA	12.2293	NA	10.9849	9.56229	10.8035	11.3497	10.6213	NA	11.3346	10.1127
A0A096MK89	Adgrv1	11.9164	12.0895	11.8423	NA	11.113	10.8478	11.4535	11.8175	10.9653	9.18916	10.2337	NA	NA	10.2393	8.09736	NA	NA	9.74234	8.39819	NA	NA	NA	NA	NA	NA	NA	10.6529	NA	NA
A0A0G2K6Y2;A0A0G2K914;P04774	Scn1a	NA	NA	NA	NA	NA	NA	NA	NA	NA	NA	NA	NA	NA	NA	11.4686	NA	NA	11.3393	11.5228	11.6841	11.7206	11.9916	12.4505	11.9033	12.7008	12.2723	12.8818	12.8681	12.5326
F1LXN4	Pcdh15	9.62512	9.62092	9.73991	9.98783	10.2367	9.64696	9.76238	9.84363	9.8263	NA	9.39256	8.70981	8.31941	8.74533	NA	NA	NA	9.11032	8.52912	NA	NA	NA	NA	NA	7.73234	NA	8.47572	NA	NA
O35793	Grem1	NA	NA	NA	NA	NA	NA	NA	NA	NA	6.60963	NA	NA	7.54945	NA	9.41019	NA	8.54396	6.65234	9.41433	8.83839	8.92665	11.3359	10.7528	11.8646	10.0886	10.9932	12.1753	11.4736	11.9804
Q9EPF2;Q9EPF2-2	Mcam	6.3827	NA	7.2433	NA	NA	NA	8.2552	7.51464	NA	8.27005	8.82427	6.97529	9.10451	8.12886	NA	8.33556	8.2856	7.26839	8.07688	8.907	7.92044	8.58762	7.7508	7.25794	6.16667	6.41237	NA	NA	NA
E9PU23;P97607	Jag2	11.3988	11.326	11.642	10.4353	10.3794	10.8706	10.7888	NA	9.9919	NA	9.68105	NA	9.57264	10.1073	9.84121	NA	9.87551	9.42066	NA	9.57871	NA	NA	NA	NA	NA	NA	NA	NA	NA
A2IBE2	Ca12	NA	9.66685	9.26273	NA	NA	NA	NA	NA	8.14631	NA	NA	NA	8.69627	7.57473	8.5278	NA	9.02971	8.68471	9.76165	8.39881	11.9947	9.7657	10.0352	13.2674	NA	NA	NA	10.2439	10.4433
D4A0A3	Pamr1	NA	NA	NA	NA	NA	NA	NA	NA	NA	NA	NA	9.11405	NA	9.58725	NA	10.8668	9.2211	NA	9.41856	9.90649	10.3036	10.0765	10.4391	11.1857	10.1171	11.2064	10.4099	10.1137	10.7312
A0A096MIU6;A0A0G2K9R6;A3RLA8;B0K007;M0R4F7;M0RCJ0;P27645;P27645-2;Q63203	LOC103694908	9.05945	8.23418	10.1434	8.76436	NA	NA	NA	NA	NA	9.26641	NA	6.21336	9.38255	NA	8.2531	NA	7.61882	NA	8.93443	NA	8.45422	7.97863	7.78538	10.5966	NA	7.38407	7.78076	8.06928	8.75078
A0A0B4J2J1;A0A0G2K8U8	Fcgr3a	10.7696	10.7887	NA	10.1925	11.0348	10.4868	10.1443	10.0702	9.60803	10.6591	10.4339	9.97496	NA	9.84667	NA	NA	NA	8.75998	10.0107	NA	NA	9.57678	NA	NA	NA	NA	NA	NA	NA
B1PLB1;B1PLB2	Cd34	NA	NA	NA	NA	NA	NA	NA	NA	NA	NA	NA	NA	13.23	NA	12.7307	12.7476	12.1425	11.7615	11.9066	12.8057	12.6538	12.7506	12.5298	12.98	12.634	NA	NA	NA	NA
O55158	Tspan8	12.7866	12.3888	12.158	NA	NA	15.6672	15.4494	14.9916	13.2523	12.3941	14.2946	NA	NA	NA	12.7312	NA	NA	14.1555	NA	NA	NA	NA	NA	NA	NA	NA	NA	NA	NA
Q5BJN9	Rprm	11.081	11.2012	10.4474	NA	11.0841	8.90792	9.27458	9.79923	10.6873	9.82096	10.589	9.60671	10.1281	9.46322	NA	NA	NA	NA	NA	8.6352	8.68864	NA	NA	NA	NA	NA	NA	NA	NA
Q811X3	Ca11	NA	NA	NA	NA	NA	NA	8.77818	9.67981	7.68035	11.0124	10.9656	NA	NA	NA	8.54434	10.7215	NA	8.88325	8.59886	9.00698	9.16768	NA	6.46896	NA	8.93859	9.4469	10.9421	10.3841	NA
A5HKJ1	Kcne5	NA	NA	NA	13.2999	13.962	12.3933	12.0755	12.6864	NA	NA	NA	12.0458	NA	11.9406	NA	NA	10.7055	NA	NA	NA	NA	11.67	12.3662	NA	11.9035	13.885	NA	NA	NA
Q99JB3	Fut9	10.9352	NA	NA	NA	NA	NA	8.72975	9.69059	12.2679	NA	11.2118	9.07107	NA	NA	10.8968	NA	9.90588	NA	NA	10.0946	10.569	10.6741	10.9541	NA	10.8409	NA	NA	10.7426	NA
Q8K1M7	Brinp3	NA	NA	NA	NA	NA	NA	NA	8.82015	6.68116	8.78512	7.77676	NA	10.1869	7.88244	6.51285	8.57447	9.08081	7.23847	9.08506	9.40894	9.20205	8.83036	NA	9.9536	9.14027	NA	NA	7.74844	NA
F1LRZ0	Alk	NA	NA	NA	NA	NA	NA	NA	NA	10.7261	NA	NA	10.8886	10.266	9.09222	11.1709	10.5716	10.6837	10.9122	10.7818	10.3562	NA	NA	10.5904	9.47867	9.14518	9.32032	NA	NA	NA
P48303	S1pr1	NA	NA	NA	NA	NA	9.40956	8.93191	NA	9.18287	9.60064	9.6895	7.9068	8.26845	8.24154	NA	NA	NA	8.8715	10.0159	NA	8.8635	8.50165	9.29202	8.60082	NA	NA	9.27353	NA	8.62391
P25122;P25122-2	Kcnc1	NA	NA	NA	NA	NA	NA	NA	NA	NA	NA	NA	NA	7.59335	8.27345	8.30366	8.89611	9.40509	NA	NA	9.74554	9.25314	10.0398	10.6745	10.7312	9.46182	10.3265	10.1318	9.95663	9.9919
Q701R3	St6gal2	12.7176	11.7477	11.9633	NA	11.7654	11.6484	12.2489	NA	11.9764	NA	NA	11.8194	NA	NA	11.1316	NA	NA	12.0167	11.287	11.8985	NA	NA	NA	NA	NA	NA	NA	NA	NA
P19490;P19490-2	Gria1	NA	NA	NA	NA	NA	NA	NA	NA	NA	9.77714	NA	NA	11.4604	10.3575	NA	10.8638	10.7068	9.11003	10.4307	10.9994	NA	10.7035	NA	11.914	11.5334	11.2539	8.84496	NA	NA
P16177	Tacr3	NA	NA	NA	NA	NA	NA	NA	9.45854	9.41806	NA	NA	NA	NA	NA	NA	NA	10.0304	11.7871	11.2238	11.1519	NA	9.91605	NA	NA	12.8927	11.7946	13.2602	12.9615	13.5855
Q07008	Notch1	12.7873	12.416	12.4857	12.9728	11.5824	11.8498	NA	12.2085	12.9242	12.3213	12.7252	NA	NA	NA	NA	NA	NA	12.2982	NA	NA	NA	NA	NA	NA	NA	NA	NA	NA	NA
D4A271	Slc22a15	10.5414	10.1447	10.7125	9.41891	9.36282	NA	9.96327	NA	9.48794	NA	7.98042	NA	NA	9.60563	NA	NA	NA	10.3822	NA	NA	NA	7.72388	11.2483	NA	8.1394	NA	NA	9.1068	NA
B1WC79;D3ZW62	Thsd1	NA	NA	NA	NA	NA	NA	NA	NA	11.6961	NA	10.1564	10.9787	NA	10.8406	11.2568	NA	NA	11.3102	11.4455	11.4366	10.7688	11.1234	11.1381	NA	11.1014	NA	NA	NA	NA
D3ZMS3	Matn4	11.8946	12.0574	11.9766	12.2231	12.417	12.3533	12.071	12.4759	11.3032	11.8626	11.6967	NA	NA	NA	NA	NA	NA	NA	NA	NA	NA	NA	NA	NA	NA	NA	NA	NA	NA
A0A0G2JWK0;M0RCF3	Itgb3	10.2326	10.7903	11.409	8.58007	9.11803	9.93892	9.2874	10.0013	9.18444	NA	9.31403	NA	NA	9.20733	8.11069	8.52811	NA	8.29088	NA	NA	NA	NA	NA	NA	NA	NA	NA	NA	NA
D4A4S5	Folr2	NA	NA	6.32783	7.37091	8.44753	7.30608	NA	7.94422	6.94461	NA	7.19114	NA	NA	7.68686	NA	7.46043	6.80316	5.65785	NA	NA	NA	7.68555	7.31064	7.31679	7.19057	NA	6.71984	7.67167	7.26796
P25095	Agtr1	10.9854	11.3196	10.5938	NA	NA	NA	9.85891	11.4176	11.1376	10.3226	11.2324	NA	NA	NA	11.21	NA	NA	10.0853	11.155	10.7445	NA	NA	NA	NA	NA	NA	NA	NA	NA
A0A0G2K0I0;F1M4U7	Ano4	NA	NA	NA	NA	NA	NA	7.88992	NA	8.15284	NA	8.34196	8.91397	NA	NA	7.93366	9.11505	9.58021	9.10293	9.21818	NA	8.36213	10.9593	11.1221	NA	NA	9.65937	11.0246	NA	NA
F1M652	Fcrl2	10.9874	NA	8.86425	11.5515	13.0174	11.3378	12.4727	12.0254	12.2328	10.547	NA	11.7374	NA	NA	NA	NA	NA	NA	11.2071	NA	NA	NA	NA	NA	NA	NA	NA	NA	NA
D3ZQX9	Pcdhga6	11.334	11.4108	10.8335	NA	NA	13.4629	NA	11.7395	11.2962	NA	11.2484	NA	NA	NA	10.4507	NA	NA	10.9851	NA	11.8965	NA	10.1523	NA	NA	NA	NA	NA	NA	NA
A0A0G2K7J5;D3ZTD8	Sema5a	8.45274	8.00203	NA	9.21506	NA	NA	NA	NA	9.4477	NA	10.0447	NA	8.80393	10.0016	NA	9.55622	9.44655	8.4103	NA	NA	NA	7.62638	8.59934	NA	NA	NA	NA	7.54195	8.83541
A0A0G2JXF7;O35531	Cd86	8.16437	9.72199	9.86021	NA	9.36934	NA	8.26095	9.07878	NA	NA	NA	NA	7.75467	NA	NA	NA	NA	7.33492	7.7653	NA	9.52877	9.11756	9.25929	9.15489	NA	NA	NA	8.76596	NA
A0A0H2UHS7;P12001	Rpl18	NA	NA	NA	10.6444	11.0029	NA	6.96803	8.01997	10.5146	10.7736	NA	NA	NA	NA	8.67315	NA	11.1203	10.2316	NA	NA	NA	11.1353	10.9978	NA	NA	NA	NA	11.8833	NA
A0A0G2JWS3;Q0KL00	Piezo1	9.5273	9.1462	9.92504	NA	NA	NA	NA	NA	9.24105	NA	10.4996	10.0067	8.65515	10.2958	10.2549	NA	NA	10.8568	10.0332	NA	NA	NA	NA	NA	NA	NA	10.215	NA	NA
F1M5G8	Tmem131	10.656	10.4357	11.2705	9.78935	9.87552	NA	NA	NA	9.64642	8.77375	9.47466	NA	NA	NA	9.45174	NA	NA	9.56861	NA	8.86387	NA	NA	NA	NA	NA	8.80448	NA	NA	NA
Q5NUI3	Cdh19	NA	NA	NA	NA	NA	NA	NA	NA	NA	NA	14.8559	NA	NA	13.5929	NA	NA	13.8927	NA	NA	NA	NA	12.1491	12.335	NA	12.2585	12.2946	12.4701	NA	12.2811
A0A0G2KBA2;P13265	Gpc3	NA	NA	NA	NA	NA	NA	NA	NA	10.6871	NA	8.72876	8.06466	NA	NA	NA	NA	6.67558	9.31669	NA	9.3274	9.72555	9.64021	9.6199	7.79028	8.75183	7.93295	NA	7.29774	NA
D3Z9H2	Hapln4	NA	NA	NA	NA	NA	NA	NA	NA	NA	NA	NA	NA	NA	NA	NA	NA	NA	6.29466	7.01569	6.55369	11.6974	NA	10.6574	12.2975	11.5861	10.9317	12.3524	12.3195	11.5187
A0A1W2Q6C2;D4A6U1	Adam11	NA	NA	NA	NA	NA	NA	NA	NA	11.6944	13.6809	12.5209	NA	11.4443	NA	12.012	NA	12.2627	11.9187	NA	NA	NA	NA	11.0545	11.6876	NA	NA	NA	NA	NA
G3V7H2;M0R8T0;O35217	Minpp1	11.8692	12.6412	12.2934	11.3598	10.6987	NA	NA	NA	11.6529	NA	12.047	NA	12.3662	NA	10.3811	NA	NA	NA	NA	NA	NA	NA	NA	NA	NA	NA	NA	NA	NA
P83748	Prss30	NA	NA	NA	NA	NA	NA	NA	NA	7.46715	10.0654	8.62307	NA	NA	NA	NA	8.8725	NA	8.82281	NA	NA	10.0371	9.89791	10.0924	10.5052	9.06539	NA	NA	9.45001	NA
Q9Z2H4	Lgr4	NA	NA	NA	NA	NA	NA	NA	NA	NA	NA	12.7934	NA	NA	NA	NA	NA	NA	13.036	12.3595	12.794	12.1139	12.8608	NA	12.7801	13.4704	NA	NA	NA	NA
A0A0G2K2Y3;Q4KMA8;Q9JJ22;Q9JJ22-2	Erap1	NA	NA	NA	NA	NA	9.24209	9.93676	NA	10.1133	NA	10.2226	NA	NA	11.2327	NA	NA	NA	10.9896	NA	NA	NA	9.74692	9.174	NA	NA	NA	9.23154	9.95503	NA
A0A0G2JW25;D4A237	Slc2a9	NA	NA	NA	NA	NA	10.0766	NA	15.6145	10.3022	NA	10.6549	NA	NA	NA	NA	NA	NA	9.93655	10.0958	10.4751	NA	NA	NA	NA	10.0342	10.1496	NA	NA	NA
D4AB25	Fjx1	NA	NA	NA	NA	NA	NA	NA	NA	11.5014	NA	9.20047	NA	NA	NA	11.9555	NA	NA	9.23279	10.568	10.5577	10.8492	NA	10.8441	NA	10.5186	NA	NA	NA	NA
D3ZCS2	C1qtnf2	NA	NA	NA	NA	NA	NA	NA	NA	5.95064	NA	NA	NA	NA	5.90266	NA	5.74407	6.79523	6.31206	5.73717	5.6076	NA	5.70226	6.5051	6.91919	7.28162	5.82432	7.0927	6.60561	5.8726
B2GVB5;Q9Z2N5	Nxph3	NA	NA	8.39477	NA	NA	NA	NA	8.34326	NA	NA	8.37538	NA	9.84138	NA	9.71014	9.76614	NA	NA	NA	NA	NA	12.5387	13.4199	NA	13.405	NA	NA	NA	NA
Q6MG70	Neu1	5.68152	NA	8.16877	NA	NA	NA	NA	NA	8.23714	NA	7.58824	NA	NA	8.17945	NA	NA	NA	8.4205	9.11179	9.15555	NA	9.20532	NA	NA	8.35955	8.99511	NA	NA	NA
A0A0G2K757;P25235	Rpn2	14.023	13.5084	14.0619	NA	NA	NA	NA	NA	13.6969	NA	11.5234	NA	NA	NA	NA	NA	NA	12.7436	10.9466	NA	NA	NA	NA	NA	NA	NA	NA	NA	NA
A0A0H2UHC1;P47971	Nptx1	NA	NA	NA	NA	NA	NA	NA	NA	NA	NA	NA	NA	6.62945	NA	NA	NA	7.0753	NA	5.55963	6.05998	7.27214	7.9005	8.13188	9.50326	NA	7.27559	7.98841	7.65913	8.50966
B5DEY9	Csgalnact1	NA	NA	NA	NA	NA	NA	11.3008	NA	10.5089	9.88749	9.91477	NA	NA	NA	NA	NA	NA	11.1965	12.0125	12.2353	NA	NA	NA	NA	NA	NA	12.4234	NA	NA
D3ZAA3;Q00918	Ltbp1	NA	NA	NA	11.3475	11.1522	11.0294	10.8669	11.2421	NA	NA	NA	11.3109	NA	NA	NA	NA	NA	NA	10.3972	10.9066	NA	NA	NA	NA	NA	NA	NA	NA	NA
G3V837;Q63493	Cd1d1	NA	NA	NA	NA	NA	NA	NA	NA	NA	NA	13.4364	NA	NA	12.9843	NA	NA	NA	13.3371	NA	11.544	NA	11.7644	12.0247	NA	NA	NA	12.0765	NA	NA
D4A4P8	Ttyh2	12.4845	NA	13.8592	NA	NA	12.4836	NA	NA	NA	NA	12.4669	NA	NA	NA	NA	NA	NA	NA	NA	NA	11.0636	11.2658	10.8385	NA	NA	NA	NA	NA	NA
P26644;Q5I0M1	Apoh	11.5198	11.2515	11.4809	11.2877	10.7635	NA	NA	NA	8.74834	NA	NA	NA	7.16951	NA	NA	NA	NA	NA	NA	NA	NA	NA	NA	NA	11.9011	NA	NA	NA	NA
P61943;Q569D2	St3gal6	NA	NA	7.42553	NA	NA	NA	NA	NA	6.06039	NA	7.41995	6.26726	6.84169	6.93509	NA	NA	6.7173	6.95344	5.69363	6.26479	NA	5.40547	5.89201	NA	6.11966	NA	NA	NA	NA
Q9QZH0	Fzd4	NA	NA	NA	NA	NA	NA	NA	NA	7.45343	9.38311	NA	NA	NA	NA	NA	NA	NA	7.47062	NA	8.51256	8.65562	7.92714	7.99685	8.53406	NA	NA	8.59362	8.62158	NA
D4A6D8	Lrrtm1	NA	NA	NA	NA	NA	NA	NA	7.51723	NA	NA	9.37106	8.15592	NA	NA	10.7661	NA	NA	NA	NA	7.89088	10.6312	9.2654	10.0008	9.41366	NA	NA	NA	NA	NA
Q9QYW5	Emp3	12.2259	12.1063	11.9569	NA	NA	NA	NA	11.1661	11.324	NA	NA	NA	NA	NA	NA	NA	NA	12.1769	NA	NA	NA	NA	NA	NA	10.3664	NA	NA	NA	NA
Q5M7U7	Vstm5	NA	NA	NA	NA	NA	7.80919	NA	NA	9.29454	8.71041	8.49494	NA	NA	8.19106	9.45758	NA	NA	7.98931	NA	9.17054	9.01334	NA	NA	NA	NA	NA	NA	NA	NA
D4A062	Slitrk3	NA	NA	NA	NA	NA	NA	NA	NA	8.75871	9.25625	9.65152	NA	NA	NA	9.79897	NA	NA	NA	10.8036	9.23231	9.20293	NA	NA	10.5242	NA	NA	NA	NA	NA
F1LTM4	Mfsd4b	NA	NA	9.79556	NA	10.868	NA	NA	NA	10.2274	NA	NA	NA	NA	NA	10.9803	NA	NA	11.6524	NA	NA	NA	11.705	11.4359	NA	NA	NA	NA	NA	NA
D3ZJ81	Fstl4	NA	NA	NA	NA	NA	NA	6.90096	7.38628	NA	NA	NA	NA	5.88982	NA	7.80452	NA	7.58659	NA	8.13323	8.46215	NA	NA	NA	9.69097	9.50086	NA	NA	NA	NA
D4A409	Lama1	9.86069	9.65817	8.53815	NA	NA	10.6494	NA	10.9426	NA	10.2576	NA	NA	NA	NA	NA	NA	NA	10.3138	NA	NA	NA	NA	NA	NA	NA	NA	NA	NA	NA
A0A0G2JWB6	Pxdn	NA	NA	6.40685	NA	NA	NA	6.162	NA	NA	6.08844	5.1629	8.25459	NA	6.89421	4.67051	NA	NA	7.51579	NA	NA	NA	NA	NA	NA	NA	7.16888	7.05794	NA	NA
O35263	Pafah1b3	11.6383	NA	11.0562	NA	NA	NA	NA	NA	11.5822	NA	10.486	NA	NA	NA	11.0222	NA	NA	9.52545	NA	NA	NA	NA	NA	NA	NA	NA	NA	NA	NA
Q9QYC6	Gpr37	NA	NA	NA	NA	NA	NA	12.1826	NA	13.1168	12.5925	13.2045	NA	NA	NA	NA	NA	NA	11.7784	NA	NA	NA	NA	NA	NA	NA	NA	NA	NA	NA
Q6AXU6	JPT1	11.5749	11.6453	12.4436	12.0819	12.2308	NA	NA	NA	NA	NA	NA	NA	NA	NA	NA	NA	NA	NA	NA	NA	NA	NA	NA	NA	NA	NA	NA	NA	NA
F1LMB1;Q0V8T4;Q0V8T5;Q0V8T6	Cntnap5b	NA	NA	NA	NA	NA	NA	NA	NA	14.1433	NA	NA	14.7732	NA	NA	15.5884	NA	NA	NA	NA	NA	NA	NA	14.0659	NA	NA	NA	NA	NA	NA
Q63315;Q63315-2	Cdh22	NA	NA	9.00357	NA	NA	NA	NA	NA	9.88156	NA	NA	NA	NA	NA	NA	NA	NA	9.6859	9.83467	NA	9.47809	9.36817	NA	NA	NA	NA	NA	NA	NA
A0A1B0GWR8;B0BNF3;P01283	Vip	NA	NA	NA	NA	NA	NA	NA	NA	NA	NA	NA	NA	NA	NA	NA	NA	NA	10.8362	12.2022	NA	NA	NA	NA	NA	NA	10.8465	11.759	NA	11.4702
D3ZIM0	Il17rc	NA	NA	NA	NA	NA	NA	NA	NA	10.3	NA	10.8923	NA	NA	10.9708	NA	11.2633	NA	NA	NA	NA	NA	NA	NA	NA	11.7235	NA	NA	NA	NA
G3V6Q2;Q10836	Trhde	NA	NA	NA	NA	NA	NA	NA	NA	NA	NA	NA	NA	NA	NA	NA	7.89946	9.29314	NA	9.13847	NA	NA	NA	NA	NA	NA	9.15708	10.0434	9.09024	NA
Q76GL9	Slc1a4	NA	NA	NA	NA	NA	NA	NA	NA	14.1378	NA	NA	NA	NA	NA	14.2512	NA	12.8826	NA	NA	NA	NA	NA	NA	NA	NA	NA	10.1401	NA	NA
F1LQ00	Col5a2	NA	NA	10.1744	NA	10.0108	NA	10.8609	NA	10.2413	NA	10.0705	NA	NA	NA	NA	NA	NA	NA	NA	NA	NA	NA	NA	NA	NA	NA	NA	NA	NA
Q3B7D3	Tctn2	NA	NA	NA	NA	NA	NA	NA	NA	7.08169	NA	NA	NA	NA	NA	8.43812	NA	NA	NA	NA	NA	8.5105	8.72784	9.40461	NA	8.00073	NA	NA	NA	NA
B5DFJ0	Slc7a4	NA	NA	NA	NA	NA	NA	NA	NA	6.9831	NA	6.75561	NA	NA	NA	8.17321	NA	NA	NA	NA	NA	NA	8.82736	7.1051	NA	NA	NA	NA	7.65541	NA
F1LMP7;G3V8V1;P23785	Grn	NA	NA	7.54895	NA	NA	NA	NA	NA	NA	6.19602	6.18085	NA	6.44955	NA	NA	NA	4.99322	4.6968	NA	NA	NA	NA	NA	NA	7.00189	NA	NA	NA	NA
F1LNB4;Q63415	Pcsk6	NA	NA	NA	NA	NA	NA	NA	NA	10.4027	NA	NA	NA	NA	NA	NA	NA	9.75403	10.2828	NA	NA	NA	NA	9.84991	NA	NA	NA	NA	NA	NA
G3V9P3	Vsir	NA	NA	NA	NA	NA	NA	NA	NA	5.62479	NA	5.98551	6.80877	NA	NA	NA	NA	NA	NA	NA	NA	NA	6.25303	NA	NA	NA	NA	7.88329	NA	7.29464
D3ZLH5	Plxnb3	NA	NA	NA	NA	NA	NA	12.6172	NA	11.8335	NA	NA	NA	NA	NA	NA	NA	NA	NA	NA	NA	12.9443	NA	NA	NA	NA	NA	NA	NA	NA
Q63257;Q63257-2	Il4r	NA	NA	NA	NA	NA	NA	NA	NA	NA	NA	NA	NA	NA	NA	NA	NA	NA	12.1176	12.0946	NA	NA	NA	11.9636	NA	NA	NA	NA	NA	NA
A0A0G2JTN7;F1M4Q9	Ntn4	NA	NA	NA	NA	NA	NA	NA	NA	11.1262	NA	10.843	NA	NA	NA	NA	NA	NA	NA	NA	NA	NA	NA	NA	NA	NA	12.1854	NA	NA	NA
A0A0G2K1Q8	Abca3	NA	NA	NA	NA	NA	NA	NA	NA	7.05969	NA	NA	NA	NA	NA	NA	8.90507	NA	8.29258	8.48654	NA	NA	NA	NA	NA	NA	NA	NA	NA	NA
A0A0G2K470	Itga2	NA	NA	NA	10.0976	10.6998	NA	NA	9.88496	NA	NA	NA	NA	NA	NA	NA	NA	NA	NA	NA	NA	NA	NA	NA	NA	NA	NA	NA	NA	NA
M0RAS4	Igsf21	NA	NA	NA	NA	NA	NA	NA	NA	13.1419	NA	NA	NA	NA	NA	NA	NA	NA	NA	NA	10.7873	NA	NA	NA	NA	NA	NA	NA	NA	NA
A0A0H2UHL9;Q07266;Q07266-2	Dbn1	NA	NA	NA	NA	NA	NA	NA	NA	NA	NA	NA	NA	NA	NA	12.4212	NA	NA	11.1219	NA	NA	NA	NA	NA	NA	NA	NA	NA	NA	NA
Q4V8N6;Q99N01	Slco4a1	NA	NA	10.7487	NA	NA	NA	9.92271	NA	NA	NA	NA	NA	NA	NA	NA	NA	NA	NA	NA	NA	NA	NA	NA	NA	NA	NA	NA	NA	NA
F1LXC7	LOC100362814	NA	NA	NA	NA	NA	NA	NA	NA	10.3258	NA	NA	NA	NA	NA	10.3441	NA	NA	NA	NA	NA	NA	NA	NA	NA	NA	NA	NA	NA	NA
A0A0G2K1Q5;O54898;Q9WUB8	Cacna1g	NA	NA	NA	NA	NA	NA	NA	NA	NA	NA	NA	NA	8.52845	NA	9.60524	NA	NA	NA	NA	NA	NA	NA	NA	NA	NA	NA	NA	NA	NA
D4ADJ8	Tmem26	NA	NA	NA	NA	NA	NA	NA	NA	8.40785	NA	9.40898	NA	NA	NA	NA	NA	NA	NA	NA	NA	NA	NA	NA	NA	NA	NA	NA	NA	NA

## Sheet: Cluster analysis
Results of fuzzy clustering using Mfuzz R package.
Protein Group	MEM.SHIP	Cluster	GeneName
A0A096MJH1;D3ZYR4	0.937461	1	Sema4d
A0A096MJL9;A0A0G2K992;D3ZTH7;Q99N02	0.387963	1	Slco3a1
A0A096MJW6;P59824	0.900875	1	Il1rapl1 rCG_36412
A0A096MK93;M0R3V5;M0RAK3;Q66HR0	0.992153	1	Slc12a9
A0A0A0MXV8;O88871	0.748197	1	Gabbr2
A0A0A0MY13;D4A6L0	0.986416	1	Gpr158
A0A0G2JSH0;O09014	0.409321	1	Slc15a4 rCG_21361
A0A0G2JSJ3;A0A0G2JVB0;A0A0G2JX37;Q07647	0.992326	1	Slc2a3 LOC100909595 rCG_30128
A0A0G2JSU1;A0A0G2KAS7;G3V846;P24942;P24942-2	0.40094	1	Slc1a3 rCG_50959
A0A0G2JTH4;P97829;P97829-2	0.616223	1	Cd47
A0A0G2JTM0;Q62962-2	0.7521	1	Asic2
A0A0G2JTV8;Q63734	0.975036	1	Kcnc4
A0A0G2JU28;G3V6W1;P19493;P19493-2;P19493-3;Q566D4	0.973976	1	Gria4 rCG_24522
A0A0G2JU46;Q6AY61	0.971401	1	Prss23
A0A0G2JUT1;Q6AYP5;Q6AYP5-2	0.582448	1	Cadm1
A0A0G2JVC0;A0A0G2K830;A0A140TAF9;A0A140TAG6;F1M7M9;P22756;P22756-2;P22756-3;P22756-4	0.542861	1	Grik1
A0A0G2JVU0;D3ZAL8	0.972089	1	Lrrtm3
A0A0G2JXY6;Q00954	0.960283	1	Scn1b
A0A0G2JYH8;G3V8G4;P55068;P55068-2	0.519906	1	Bcan
A0A0G2JZB8;E9PSV8;Q9JJK1	0.594006	1	Gpm6b
A0A0G2JZN2;O08721	0.98254	1	Unc5a
A0A0G2K0F2;G3V671	0.709112	1	Cd80
A0A0G2K0J2;F1M9X7;Q8CFG6	0.996445	1	Cacna2d2
A0A0G2K0W3;D4A383	0.386625	1	Ttyh3
A0A0G2K199;Q9R1J8	0.483807	1	P3h1 Lepre1 rCG_50231
A0A0G2K1V7;D4A5E5	0.50801	1	Sgcb rCG_57156
A0A0G2K229;E9PT70	0.780684	1	Adamts10
A0A0G2K293;D4A2V0;Q9Z0J8	0.58845	1	Negr1
A0A0G2K2I2;A0A0G2K6V0;M0R4A5;P37136;P37136-2;P37136-3	0.960447	1	Ache
A0A0G2K3B8;A0A0H2UHF2;O54852	0.99559	1	Kcnh7
A0A0G2K4X1;A0A0G2K8G8;Q6MGB8	0.748116	1	RT1-A1
A0A0G2K5S7;Q80Z26	0.998653	1	Entpd3
A0A0G2K6H1;P69478	0.431975	1	Chst11
A0A0G2K6P5;D4A6P2	0.980883	1	Mfsd4a Mfsd4
A0A0G2K6T0;G3V6N7	0.989172	1	Slc12a6 rCG_27287
A0A0G2K6W5;K4DIC3;P09483;P09483-2	0.636525	1	Chrna4 rCG_38452
A0A0G2K7E5;D3ZKP9;P54290;Q9ERS3	0.877414	1	Cacna2d1
A0A0G2K7P9;A0A0G2K7R3;F1M8G9	0.860477	1	Ncam2
A0A0G2K946	0.839753	1	Spock2 Spock2_predicted rCG_22136
A0A0G2KA46;Q62645;Q62645-2	0.981287	1	Grin2d
A0A0G2KB93;F1LMH2;O88420;O88420-2	0.994234	1	Scn8a
A0A0G2QC25;E9PT56;F1MA84;P22002;P22002-2;P22002-3;P22002-4;P22002-5	0.941424	1	Cacna1c
A0A0H2UHQ0;Q794F9	0.556513	1	Slc3a2 rCG_47712
A0A0U1RRZ6;B4F7C5;F1LNW2	0.617206	1	Lrrtm4
A0A140TAA1	0.834593	1	Igsf8 rCG_20324
B0BNK7	0.600713	1	Lrfn3 Salm4
B2GVB5;Q9Z2N5	0.581409	1	Nxph3 rCG_34722
D3Z8G4	0.991739	1	Adamts18
D3Z8J6	0.995157	1	Fam189b RGD1306107_predicted rCG_62789
D3Z9V8	0.713683	1	Tmem25 rCG_58455
D3ZB51	0.986989	1	Igsf9b
D3ZCF8;D3ZXD2	0.816525	1	Abca8a Abca8
D3ZCG5	0.828699	1	Mmp15 rCG_39153
D3ZEF9	0.711725	1	B3gnt2 B3gnt1_predicted rCG_23296
D3ZEI4	0.43498	1	Hepacam
D3ZF92	0.978626	1	Tnfrsf21 Dr6
D3ZFQ5	0.755521	1	Cdh9
D3ZGI9;F1LNP4;Q63633;Q63633-2	0.997467	1	Slc12a5
D3ZHA1	0.489443	1	B4gat1 B3gnt1 B3gnt6_predicted LOC100911750 LOC108348085 rCG_47380
D3ZKS5	0.693883	1	Nrxn3
D3ZM70;D3ZWD0	0.664536	1	Vstm2a
D3ZNW5;P97685-2;P97685-3	0.671145	1	Nfasc rCG_46549
D3ZQ74;Q63321	0.966708	1	Plod1 rCG_31468
D3ZT36	0.991652	1	Adam23
D3ZTG3	0.683581	1	Fam171b RGD1562526_predicted rCG_26509
D3ZUD8	0.406386	1	Tm9sf3
D3ZWI0	0.991783	1	Cemip RGD1305254
D3ZYM4	0.329633	1	Mst1r
D3ZZ44	0.976806	1	Elfn1 Ppp1r28 rCG_42720
D4A435	0.725139	1	Icam5 rCG_31795
D4A497	0.332648	1	Pcdh11x_predicted rCG_38074
D4A4U1	0.84261	1	Ece2
D4A617;F1M0G3	0.849847	1	LOC103689954
D4A6D8	0.311	1	Lrrtm1
D4A7M0	0.788307	1	Plxnc1
D4AE25	0.995005	1	Cd274 RGD1566211_predicted rCG_48457
F1LMM4	0.52898	1	Pkdcc RGD1311939_predicted rCG_62349
F1LMR7;P46101;P46101-2	0.729052	1	Dpp6
F1LNA6;Q8VI60	0.686915	1	Sulf1
F1LNE4;G3V914;P19491;P19491-2;P19491-3	0.988316	1	Gria2
F1LQ87;Q02294	0.495367	1	Cacna1b
F1LR67;Q7TNJ2	0.97859	1	Abca7
F1LR84;P97738	0.995502	1	Nptx2
F1LRA6;M0RBY2;P70579	0.851856	1	Grm8
F1LRY8;Q63366	0.970844	1	Nxph1
F1LSR8;Q8CFG5	0.840267	1	Cacna2d3
F1LSY2;O35764	0.984984	1	Nptxr
F1LTP8	0.39392	1	Cers6
F1LVK3	0.675298	1	Chadl
F1LVR0	0.728573	1	Iglon5
F1LWK9	0.604809	1	Ntng1
F1LXJ9	0.842149	1	Ptprt Ptprt_predicted rCG_32138
F1M1A2	0.582724	1	Cdh12
F1M443	0.71718	1	0
F1M542;M0R5P8	0.998802	1	Adam22
F1M6W2;Q6UPR8	0.492636	1	Ermp1
F1M702	0.546191	1	Cdh18
F1M798	0.509879	1	Bmp1 rCG_36972
F1M7K7;Q8VHW5	0.930344	1	Cacng8
F1M7U7;P55146	0.983625	1	Tyro3
F1M855;P42260	0.95002	1	Grik2
F1MA15;Q8K1M8	0.542802	1	Brinp2 Fam5b
F7ESR8	0.955546	1	Lgi2
F7EYB9	0.997845	1	Omg rCG_34300
G3V6I2;P21932	0.976582	1	Adcy3 rCG_61588
G3V6Z5;G3V8Y9;P19492;P19492-2	0.999006	1	Gria3 rCG_53210
G3V746;Q00960	0.905333	1	Grin2b rCG_29810
G3V7E2;Q9ESG5	0.909885	1	Hs3st1 rCG_35789
G3V7P2	0.695578	1	Fgl2 rCG_24383
G3V7U1;P23385;P23385-2;P23385-3	0.949942	1	Grm1 rCG_57330
G3V7X5;P24054	0.960062	1	Sparcl1 rCG_37980
G3V8N2;Q9JHS6	0.98755	1	Asic4 Accn4 rCG_23969
G3V8R2;P55067	0.62622	1	Ncan rCG_38677
G3V8X8	0.952928	1	Nog rCG_34836
G3V933;P18901	0.962553	1	Drd1 Drd1a rCG_24308
G3V9I2;P42264;P42264-2	0.908837	1	Grik3 rCG_30794
G3V9Y8;O54912	0.679437	1	Kcnk3 rCG_61999
M0R3P2;M0R6Z6;P49616	0.992165	1	Plaur
M0R5Q9;Q9JL55	0.45316	1	Gde1
M0R5U4	0.997025	1	Adcy9 Adcy9_predicted rCG_49826
M0R9L2;Q08406	0.564754	1	Cntfr rCG_55142
M0RA83;Q8CF82;Q8CF82-2	0.696074	1	Abca5
M0RB22	0.86044	1	Ptprd
M0RBX7;M0RDX2;P15943;P15943-2;P15943-3;P15943-4	0.90481	1	Aplp2
M0RDM7	0.486964	1	LOC100910143 Pigg
O54701;O54701-2	0.787035	1	Slc24a2
O70513	0.84515	1	Lgals3bp
O88280	0.668613	1	Slit3 Megf5
P01830	0.99635	1	Thy1 Thy-1
P03994	0.994093	1	Hapln1 Crtl1
P07340	0.989399	1	Atp1b1
P13638;Q5M9H4	0.627691	1	Atp1b2
P13852	0.560413	1	Prnp Prn Prp
P14841	0.926813	1	Cst3
P15431	0.659027	1	Gabrb1 Gabrb-1
P18506	0.987844	1	Gabrd
P20272	0.988119	1	Cnr1 Skr6
P21588;Q66HL0	0.415136	1	Nt5e Nt5 Nte
P22909	0.909419	1	Adra2a
P23978	0.65902	1	Slc6a1 Gabt1 Gat-1 Gat1
P24485	0.806133	1	Cd53 Ox-44
P25099	0.969634	1	Adora1
P26453;P26453-2	0.859722	1	Bsg
P27274	0.534787	1	Cd59
P31423	0.985991	1	Grm4 Gprc1d Mglur4
P31596;P31596-2	0.523601	1	Slc1a2
P35053;Q6P7Q2	0.615803	1	Gpc1
P35439;P35439-2;P35439-3;P35439-4;P35439-5;P35439-6;P35439-7;Q62648	0.987378	1	Grin1
P51577	0.346034	1	P2rx4
P55159	0.852224	1	Pon1 Pon
P61131	0.717221	1	St3gal4 Siat4c
P62813	0.995097	1	Gabra1 Gabra-1
P63057;P63057-2	0.794636	1	Olfm3
P63138	0.847478	1	Gabrb2 Gabrb-2
P70549	0.960587	1	Slc8a3 Ncx3
P97546;P97546-1;P97546-3	0.877032	1	Nptn
P97685	0.849493	1	Nfasc
P97710;Q499T3	0.939767	1	Sirpa Bit Mfr Ptpns1 Shps1 Sirp
P97846	0.998298	1	Cntnap1 Caspr Nrxn4
Q02353	0.483344	1	Ndst1 Hsst Hsst1 Ndanst
Q08469	0.604211	1	Slc6a15 Ntt73
Q08834	0.509922	1	Mgat5
Q3KR92	0.704571	1	Tpst1
Q45R42	0.965474	1	Lrrc4
Q4FZU4	0.818406	1	Adamtsl4
Q5M7T7	0.587225	1	Pla2g7 rCG_43740
Q5M7W6	0.354951	1	Fam234a Itfg3
Q5PPI4	0.950967	1	Lamp5
Q5PQV5	0.829062	1	Tpbg 5t4
Q5RJQ0	0.966662	1	Chst1
Q5U2P1	0.77222	1	Cnnm2 Acdp2
Q5U367	0.821495	1	Plod3
Q5XIQ8	0.545752	1	Chpf D1bwg1363e rCG_23757
Q62609;Q62609-3	0.978671	1	Olfm1
Q62634;Q62634-2	0.976693	1	Slc17a7
Q63198	0.503175	1	Cntn1
Q63259	0.721498	1	Ptprn
Q63475	0.671002	1	Ptprn2
Q63634	0.963153	1	Npy5r Npyr5
Q66HF2	0.453287	1	Tm9sf1
Q68FV0;R9PXT5	0.912963	1	Tmem178a Tmem178
Q6AXM8	0.556867	1	Pon2
Q6P762	0.559409	1	Man2b1 rCG_51515
Q6P767	0.76848	1	Pttg1ip
Q6Q629	0.908079	1	Dpp10
Q6QD51	0.636124	1	Ccdc80 Dro1 Ssg1
Q75NI5	0.822657	1	Cdh15 rCG_51596
Q7TQM3	0.443346	1	Fgfrl1
Q8K4Y5	0.514413	1	Lgi1
Q9EQP5	0.902333	1	Prelp
Q9ESS6	0.568066	1	Bcam Lu
Q9Z143	0.331886	1	Sema4f
A0A096MIS4;Q9R1M7;Q9R1M7-2	0.793548	2	Grin3a
A0A096MJF9;D4A2A3	0.978293	2	Tmem132e
A0A096MK06;A0A0G2JYU3	0.670149	2	Astn2
A0A096MK61	0.613801	2	Crtapl1 Crtap LOC102555086 RGD1565180_predicted rCG_25511
A0A0A0MY16;Q1WIM2;Q1WIM2-2	0.49507	2	Cadm2
A0A0G2JSH6;Q9WUD2	0.498219	2	Trpv2
A0A0G2JSI4	0.880317	2	Adgre5
A0A0G2JST1	0.963695	2	Adgrg6
A0A0G2JSU9;P22934	0.640669	2	Tnfrsf1a rCG_29818
A0A0G2JVA4;D3ZQR7;G3V9I0;Q811A3;Q811A3-2	0.636475	2	Plod2
A0A0G2JVI9;Q62845	0.944912	2	Cntn4
A0A0G2JVQ8;A0A0G2KA01;P55108	0.561704	2	Gdf10
A0A0G2JVU1	0.945012	2	Itgb8
A0A0G2JVZ6;F1LZX9	0.817693	2	Itgav
A0A0G2JW24;F1MA92	0.366536	2	Pld5
A0A0G2JY11;D4AAV9	0.472704	2	Tspan9
A0A0G2JYI3;G3V736;P97698	0.940001	2	Smo
A0A0G2JYM4;F1LRK7;P97528	0.979558	2	Cntn6
A0A0G2JZH3	0.664701	2	Thbs3
A0A0G2K068	0.906018	2	0
A0A0G2K0P8;A0A0G2K7R8;Q8VII6;Q8VII6-2	0.488676	2	Slc44a1 Cdw92 rCG_32022
A0A0G2K0T2;P28648	0.954732	2	Cd63
A0A0G2K207;F1M9G9;P04775	0.400229	2	Scn2a
A0A0G2K210;F1LSN4	0.576683	2	Fgfr3
A0A0G2K227;P31643	0.871251	2	Slc6a6
A0A0G2K2S2;P11167	0.829596	2	Slc2a1
A0A0G2K2T4;Q9QYP1	0.70927	2	Lrp4
A0A0G2K358;D3ZG79	0.562784	2	Ctns
A0A0G2K3C8;B5DFC9;W4VSR4	0.724468	2	Nid2
A0A0G2K3H0;F1MAG7	0.654043	2	Ptpru
A0A0G2K3Q5;A0A0G2K498;Q6PW34	0.93987	2	Nrcam
A0A0G2K4Q6;Q8JZQ0	0.846758	2	Csf1
A0A0G2K523;Q99PR0	0.649316	2	Pomt1
A0A0G2K532;D4A1J9	0.795285	2	Lrfn5
A0A0G2K561;F1LP13	0.48953	2	Ptprg
A0A0G2K5X6;Q63604;Q63604-2;Q63604-3	0.902017	2	Ntrk2
A0A0G2K6L9;F1M3J7	0.812951	2	Cntnap4
A0A0G2K6N2;D3ZN99	0.934998	2	Adgrb2
A0A0G2K6T9	0.833471	2	Pcdh1
A0A0G2K8V0;F1LPJ1	0.926828	2	Ptprm
A0A0G2K902;D3ZW09	0.930859	2	Sorcs2
A0A0G2K994;D3ZBX7	0.525146	2	Vsig10
A0A0G2K999;D3ZDA6	0.650364	2	Sdk2
A0A0G2K9I6;G3V7K3;P13635	0.582742	2	Cp rCG_41456
A0A0G2KA37;A0A0R3P9D5;F1LW30	0.806337	2	Unc5d
A0A0G2KA95;D3ZPC4	0.707365	2	L1cam
A0A0G2KB26;Q5XI43	0.930008	2	Mxra8 1200013a08rik rCG_30848
A0A0H2UH93;P60756	0.692793	2	Mdga2
A0A0H2UHA7;Q63424	0.564703	2	Slc15a2 rCG_52727
A0A0H2UHM2;Q8CJ44	0.689663	2	Slc13a5
A0A0H2UHX5;P07861	0.952299	2	Mme
A0A140TAJ2;Q63175;Q63175-2	0.599721	2	Serinc5
A0A1B0GWV0;F1LMS4;Q0V8T3	0.64817	2	Cntnap5c
A0A1W2Q621;A0A1W2Q6M9	0.300451	2	0
A0JPN8	0.838643	2	Lrrc24 MGC94207 RGD1308720
B2GUV4;O70594	0.890586	2	Slc22a5
B2GV54	0.32209	2	Nceh1 Aadacl1
B4F795	0.66069	2	Slc44a2 Ctl2
B4F7C1;Q9QYC5	0.512378	2	Gpr37l1 rCG_45989
C0HL12	0.768174	2	Adgrb1 Bai1
D3Z9I5	0.889635	2	Slc26a6 rCG_25530
D3ZAD6;D3ZTM0;Q63374;Q63374-10;Q63374-2;Q63374-3;Q63374-4;Q63374-5;Q63374-6;Q63374-7;Q63374-8;Q63374-9	0.814548	2	Nrxn2
D3ZBN3	0.4568	2	Epha2 Epha2_predicted rCG_31362
D3ZCQ0	0.777479	2	Col19a1
D3ZD62	0.563783	2	Ndst2 NEWGENE_1304700 rCG_41904
D3ZDX5	0.774907	2	Plxnb1
D3ZH36	0.980632	2	Elfn2 Elfn2-ps1 LOC100910536
D3ZHA3	0.820961	2	Lpar4 Gpr23_predicted rCG_38135
D3ZI66	0.917107	2	Rnf149
D3ZJY8	0.890137	2	Shisal1 RGD1566029 RGD1566029_predicted rCG_59453
D3ZNA5;M0R866	0.989885	2	0
D3ZPL7	0.791977	2	Dscaml1 Dscaml1_predicted rCG_58279
D3ZPP7	0.668645	2	Lrtm2 rCG_29987
D3ZQG9	0.987685	2	RT1-CE4 RT1-CE2
D3ZW78	0.992085	2	Cpxm1 Cpxm1_predicted rCG_26237
D3ZXM1	0.588911	2	Adamts15 Adamts15_predicted rCG_22705
D4A051;Q63258;Q63258-2;Q63258-3	0.635839	2	Itga7
D4A0C5;Q9ESP7	0.585898	2	Adamts4
D4A109	0.762857	2	Ifngr2 Ifngr2_predicted rCG_58837
D4A144;O88917;O88917-2;O88917-3;O88917-4	0.81302	2	Adgrl1 Lphn1
D4A3L3	0.993533	2	Megf9 Egfl5_predicted rCG_55298
D4A6G2	0.517172	2	Sema4g Sema4g_predicted rCG_57705
D4A7P2	0.452422	2	Lrrtm2
D4A7W8;G3V6A9	0.69047	2	LOC102553715 Mfap4 rCG_32669
D4A831	0.933594	2	Adgrb3 Bai3_predicted rCG_43505
D4A8L9	0.894281	2	Btbd17 RGD1563331_predicted rCG_32628
D4AA49	0.31621	2	0
D4AA77	0.924446	2	Plxnd1 Plxnd1_predicted rCG_30309
D4ABB3	0.780896	2	Adamts17
D4ACK7	0.741749	2	Cnnm3
D4ADK4	0.754141	2	Cachd1
D4AE63	0.980296	2	Myorg RGD1309821 rCG_55123
E9PTB7	0.64904	2	Ptprj
F1LNL3	0.552445	2	Abca1
F1LNP8	0.815296	2	Nectin1 Pvrl1 rCG_58281
F1LP52;Q5FVM1	0.864588	2	Tmem231
F1LPF2	0.630447	2	Agrn
F1LPK1;P40190	0.782461	2	Il6st
F1LQC5	0.609853	2	Bmpr2 rCG_22178
F1LQQ7	0.378852	2	Scn7a
F1LR02	0.466748	2	Col18a1 rCG_60896
F1LR98	0.64422	2	Cdh10
F1LRT0	0.874633	2	Ltbp3
F1LS01	0.594382	2	Pcdh9 rCG_37051
F1LTJ5	0.940138	2	0
F1LUB7;Q6RVG2;Q6RVG2-2;Q6RVG2-3	0.826591	2	Slc4a8
F1LV86	0.713139	2	Nkain3
F1LWQ2;Q63199	0.968733	2	Fas Tnfrsf6 rCG_48544
F1LXB6;Q63226	0.749126	2	Grid2
F1M4R7;Q9ERQ6;Q9ERQ6-2	0.679846	2	Cspg5
F1M6P8	0.353896	2	Edil3 LOC688400 rCG_44653
F1M7N2	0.708439	2	Entpd2
F1M9Z9	0.658744	2	Adam12
F1MA97	0.82086	2	Thsd7a
F1MAH6	0.948283	2	Cdh11
F7FHT4	0.857859	2	Sema3c
G3V6Q9;Q925T8	0.751561	2	Brinp1 Dbc1 Dbccr1 rCG_55247
G3V6X1	0.498698	2	Fbln2 rCG_56444
G3V711;Q9Z1K9	0.760846	2	Adam17 rCG_61640
G3V7D4	0.547512	2	Efnb3 Efnb3_predicted rCG_32839
G3V7S0;P70627	0.993731	2	Folh1 rCG_40224
G3V862	0.557411	2	Angptl2 rCG_45808
G3V881	0.69616	2	Lingo1 Lrrn6a rCG_57832
G3V928	0.938118	2	Lrp1 rCG_59548
G3V9C8;Q08201	0.598019	2	Abcb4 Abcb1b rCG_41087
G3V9H8;G3V9H8-2	0.681705	2	Ret
G3V9J2;Q5DWV2	0.556649	2	Cdh7 rCG_24081
M0R3R1;Q9Z137	0.896164	2	B3gat2
M0R5E3	0.897089	2	Tmem200c
M0R711;Q64605;Q64605-2	0.770152	2	Ptprs
M0R752	0.91035	2	0
M0RAR2	0.927749	2	0
O35112	0.810524	2	Alcam
O35276	0.778567	2	Nrp2
O35977	0.791461	2	Gfra2 GDNFR-beta RETL2 rCG_37079
P07314	0.873889	2	Ggt1 Ggt
P0C5X8	0.869601	2	Ttyh1
P14562	0.916955	2	Lamp1 Lamp-1
P16391	0.527139	2	0
P17046	0.482618	2	Lamp2 Lamp-2
P19357	0.821667	2	Slc2a4 Glut-4 Glut4
P19490;P19490-2	0.350157	2	Gria1
P26342	0.955879	2	Tgfbr3
P28570	0.438624	2	Slc6a8
P30120	0.64138	2	Timp1 Timp-1
P30951	0.792779	2	Gpr12 Gpcr12
P31424;P31424-2	0.865596	2	Grm5
P31647	0.531814	2	Slc6a11 Gabt3 Gat-3 Gat-b
P35446;Q3B7D6	0.938676	2	Spon1 Sponf
P57097	0.953913	2	Mertk Mer
P62632	0.495726	2	Eef1a2 Eef1al Stn Stnl
P98087	0.629816	2	Cbln2
Q00238	0.702208	2	Icam1 Icam-1
Q06000	0.568129	2	Lpl
Q09426	0.653209	2	Ugt8 Cgt Ugt4
Q3L472	0.929954	2	Sulf2 rCG_32189
Q3SWT0	0.897078	2	Pecam1 Pecam
Q496Z2	0.930986	2	Tril
Q4KLL3	0.571137	2	Lrrc55
Q4QQR8	0.974265	2	Vstm4 RGD1310423 rCG_42272
Q4V7D9	0.74659	2	Smpdl3b
Q4V887	0.84301	2	Slc39a6 Zip6
Q505J3	0.914352	2	Wscd1
Q5BK80	0.690014	2	Tspan4 LOC100911766 rCG_47178
Q5EAJ6	0.812316	2	Ikbip
Q5EBA8	0.749121	2	Slc46a1 Hcp1 Pcft
Q5M936	0.363881	2	Tor3a
Q5U2S8	0.934934	2	Ltbr rCG_29964
Q5U2V1	0.844091	2	Fkbp10 LOC360627 rCG_35007
Q5XIE8	0.529008	2	Itm2b
Q62640	0.449181	2	Grid1
Q62656-3	0.799722	2	Ptprz1
Q62682	0.806646	2	Cntn3
Q63008	0.624439	2	Slc5a5 Nis
Q63345;Q6MFX9	0.795733	2	Mog
Q63632	0.669666	2	Slc12a4 Kcc1
Q64244	0.777322	2	Cd38
Q642E6;Q9EQV6	0.880501	2	Tpp1 rCG_39632
Q66H06	0.319282	2	Tspan3 rCG_58268
Q6AYP2	0.761589	2	Mfap3l
Q6IN10	0.901997	2	Ece1 rCG_31287
Q6P7C7	0.970705	2	Gpnmb
Q6XQG8	0.744625	2	Chst7
Q767H7	0.966521	2	Pcdhac2 Pcdha4 rCNRvc2
Q8K3V5	0.895496	2	Fndc5
Q8K4C8	0.627719	2	Fzd9
Q8R490	0.905876	2	Cdh13 rCG_51389
Q920H8	0.498024	2	Heph
Q9ESK8	0.580914	2	Kcnmb4
Q9JHZ9	0.676413	2	Slc38a3 Snat3
Q9QZA6	0.900382	2	Cd151 Peta3
Q9QZG1	0.628635	2	Slc22a23 Nritp
Q9WTW8	0.595358	2	Slc23a2 Svct2
A0A096MIU6;A0A0G2K9R6;A3RLA8;B0K007;M0R4F7;M0RCJ0;P27645;P27645-2;Q63203	0.464356	3	LOC103694908
A0A096MIV6	0.924174	3	Galnt17
A0A096MJT8;D4A4W1	0.947019	3	Fam174b
A0A096MK89	0.833051	3	Adgrv1
A0A0G2JWH5;B4F7C9	0.964102	3	Stt3a Chek1
A0A0G2JWK0;M0RCF3	0.828357	3	Itgb3
A0A0G2JX02;P55926;P55926-2;P55926-3	0.565491	3	Asic1
A0A0G2JX79;A0A0G2JXS8;A0A0G2K075;Q4V7D1;Q7TPJ0	0.810385	3	Ssr1
A0A0G2JXB8;F1LMG0;Q8VDA1	0.589102	3	Clstn2
A0A0G2JXF7;O35531	0.671397	3	Cd86
A0A0G2K016;Q5U2W0	0.901303	3	Sun1 Unc84a rCG_42687
A0A0G2K093;O35162	0.839665	3	Hspa13
A0A0G2K2B5	0.501074	3	Asph
A0A0G2K2L1;Q9WTQ2	0.463261	3	Podxl
A0A0G2K3I1;P30823;P70608	0.740195	3	Slc7a1
A0A0G2K4R9;Q5NDL0	0.458282	3	Eogt
A0A0G2K5C8;A0A1B0GWQ1;P84903	0.869071	3	Stim1 Stim1_predicted rCG_39340
A0A0G2K6G2;D3ZGQ3;Q7TP48;Q7TP48-2	0.995127	3	Apmap rCG_37450
A0A0G2K726;F1MAQ6	0.907682	3	Tmtc4
A0A0G2K7K0;Q6P6V1	0.457994	3	Galnt11 rCG_56733
A0A0G2K839;P51796	0.711912	3	Clcn5
A0A0G2K8I4;F1LPC5	0.814378	3	Tmem259
A0A0G2K8K3;Q64268	0.779661	3	Serpind1
A0A0G2KAA8;F1LNR9;F1LQW0	0.82521	3	Slc6a2
A0A0G2KB04;A0A0H2UHT4;Q5HZE8	0.991601	3	Tmem59l
A0A0G2KBA2;P13265	0.580543	3	Gpc3
A0A0H2UHI7;Q505J9;Q7TP35	0.802369	3	Atad1
A0A140TAF7;G3V9D0	0.600938	3	Poglut1
A0A1W2Q656	0.986757	3	Dner rCG_23980
A1E5S7;Q561K2;Q62918	0.955521	3	Nell2
A2RRU4	0.767519	3	Scap
B1H219	0.972525	3	Dkk3 rCG_39957
B1WBY7;B5DEH2	0.436073	3	Erlin1 Spfh1_predicted rCG_57742
B2GV90	0.616897	3	Tmem219
B2RYB1	0.815614	3	Txndc11
B2RYD7;Q7TQ74	0.977282	3	Stt3b RGD1311563 rCG_25591
B2RYU3	0.543027	3	Atraid RGD1311605 RGD1311605_predicted rCG_61434
B2RZ91;Q6GX83	0.650123	3	Gxylt1 Glt8d3
B4F7C2	0.53876	3	Tubb4a Tubb4 rCG_45085
B5DEL3	0.948764	3	Ttc17
B5DEQ0	0.81236	3	Ssr2 Ssr2_predicted rCG_62797
D1M8S3;F1M9B9;Q63621	0.384074	3	Il1rap Il1racpb
D3Z9K1	0.398739	3	Tmem200a rCG_57409
D3ZCS2	0.531385	3	C1qtnf2
D3ZDS9	0.67077	3	Ifnar1 Ifnar1_predicted rCG_58652
D3ZEK5	0.575961	3	Hs6st2
D3ZES7	0.533163	3	Plxna4 Plxna4a
D3ZIV9	0.913711	3	Crlf1 Crlf1_predicted rCG_38680
D3ZIW4	0.732755	3	Tmem62
D3ZJ86	0.860671	3	Slc9a6
D3ZKE0	0.8556	3	Gnptab
D3ZPM7	0.742767	3	Adam19 rCG_34059
D3ZQC1	0.950775	3	B3galt6 B3galt6_predicted rCG_31350
D3ZQN7	0.962535	3	Lamb1
D3ZR49	0.843064	3	Man1a2
D3ZSA9	0.957849	3	Nomo1 RGD1305240_predicted rCG_53862
D3ZTM7	0.531224	3	Efcab14 RGD1310351 RGD1310351_predicted rCG_50378
D3ZUB0	0.917298	3	Rcn1 Rcn1_predicted rCG_26388
D3ZUP8	0.622471	3	Lmbrd2 RGD1563920_predicted rCG_50985
D3ZWJ9	0.985527	3	Fam234b RGD1306151 RGD1306151_predicted rCG_30191
D4A017	0.492301	3	Tmem87a
D4A105	0.400203	3	Tmem63b Tmem63b-ps1
D4A271	0.521734	3	Slc22a15 Slc22a15_predicted rCG_51899
D4A416	0.92702	3	Clptm1l RGD1307896_predicted rCG_41977
D4A6E6	0.466051	3	Hs6st1 Hs6st1_predicted rCG_22605
D4A6P1	0.971849	3	Sez6l2 rCG_40132
D4A750	0.633855	3	B4galnt4 RGD1310052_predicted rCG_47879
D4A7B6	0.695404	3	Tmem87b
D4A7S3	0.690806	3	Slc35a5 RGD1564361_predicted rCG_52953
D4AB70	0.845977	3	Edem3
D4AC85	0.900804	3	Qpct RGD1562284
D4AD89	0.496451	3	Sez6l
D4ADD1	0.673116	3	Pcdh20 Pcdh20_predicted rCG_37163
E9PSJ1	0.686044	3	St3gal1
E9PTA5	0.748783	3	Pign
F1LLW8	0.958005	3	Ids
F1LM29;F1LZI7;P58751;P58751-2;P58751-3	0.364818	3	Reln
F1LMU7;F1LNE8;P23576	0.397328	3	Gabra2
F1LMW0	0.764416	3	Tmem130
F1LPL6;P15127;P15127-2;T2CB11	0.961559	3	Insr
F1LQ92;G3V9D3;Q80Z70	0.924785	3	Sel1l
F1LSB2;O35460	0.425555	3	Angpt1 rCG_59839
F1M4J1	0.820288	3	LOC100294508
F1M7F7;Q811M5	0.792023	3	C6
F1M8P6	0.871462	3	0
F1M9W4	0.621174	3	Pcdhgb7
F1MA24;P38444	0.341259	3	Acvr2a rCG_37687
F7EQ81;Q32KJ5	0.748446	3	Gns LOC100909505
G3V824	0.95225	3	Igf2r rCG_44907
G3V851;Q9JI12	0.911666	3	Slc17a6 rCG_53535
G3V8B1;Q8R2H5	0.775308	3	Gpld1 rCG_45229
G3V8D0	0.972356	3	St8sia3 rCG_46959
G3V8G5;Q62638	0.964235	3	Glg1 rCG_51093
G3V8N4	0.339696	3	LOC108348233 rCG_49357
M0R8C6;P97689;P97689-2	0.69792	3	Slc14a1 rCG_41213
O08562	0.830975	3	Scn9a
O88204	0.661606	3	Lrp3 Lrp105
P00787;Q6IN22	0.681258	3	Ctsb
P07153;Q6P7A7	0.535206	3	Rpn1
P07154	0.81336	3	Ctsl Ctsl1
[truncated: 458 more rows]

## Sheet: DIV04-vs-DIV02
Protein	GeneName	Label	log2FC	SE	Tvalue	DF	pvalue	issue	MissingPercentage	ImputationPercentage	features	features DIV02	features DIV04	measurements	measurements DIV02	measurements DIV04	mean log2(Intensity)	FC_adj.pvalue
[truncated: 889 more rows]

[truncated: 8 more sheets: DIV06-vs-DIV04, DIV08-vs-DIV06, DIV10-vs-DIV08, DIV12-vs-DIV10, DIV14-vs-DIV12, DIV16-vs-DIV14, DIV18-vs-DIV16, DIV20-vs-DIV18]
