# Supplementary material for: Surfaceome dynamics reveal proteostasis-independent reorganization of neuronal surface proteins during development and synaptic plasticity
Source: Nat Commun. 2020 Oct 5;11:4990. doi: 10.1038/s41467-020-18494-6 (PMC7536423; doi:10.1038/s41467-020-18494-6)
Supplement: Supplementary file 5 — Supplementary Data 2 [file 41467_2020_18494_MOESM5_ESM.xlsx]

## Sheet: Summary
Supplementary Data 2: Proteotype quantification during neuronal development in cortical cultures and comparison with autoCSC.
Sheet 1 (Summary)
Sheet 2 (Total GroupQuantification): Total abundance values (log2) per group.
Sheet 3 (Total SampleQuantification): Total abundance values (log2) per sample.
Sheet 4 (Surface sign test result): Result from significance testing of all time points autoCSC data.
Sheet 5 (Total sign test result): Result from significance testing of all time points total proteotype data.
Sheet 6 (Matching table): Surface and total abundance (log2) matching protein groups including GroupQuantification values.
Sheet 7 (Protein profiles correlation): Correlation of surface and total abundance protein profiles .
Sheet 8 (FC correlation): Correlation of surface and total abundance fold-change differences for pair-wise comparisons of all time points.
Sheet 9 (Overlap sign. regulated): Overlap of significantly regulated proteins of pair-wise comparisons of all time points.
Sheet 10 (ImpulseDE results): Results from ImpulseDE significance testing of surface and total abundance time series. Includes 128 significantly different proteins.
Sheet 11 (ImpulseDE fit): Parameter sets for model fits from ImpulseDE.

## Sheet: Total GroupQuantification
Protein	GeneName	DIV02	DIV04	DIV06	DIV08	DIV10	DIV12	DIV14	DIV16	DIV18	DIV20
G3V6D3;P10719	Atp5f1b	22.8442	22.7768	22.8791	23.0411	22.916	23.1525	23.1478	22.942	23.2634	23.3223
P68136	Acta1	23.7536	23.8143	23.4512	23.0261	21.0829	22.5191	22.583	22.2903	20.3603	22.8271
D3ZBN0	H1-5	24.4834	23.8376	23.3384	23.1242	22.6854	22.1749	21.4696	21.0751	21.2449	21.1781
P47942	Dpysl2	21.6471	21.7203	22.0536	22.1309	22.2629	22.2511	22.4154	22.2393	21.9336	21.8261
P10111	Ppia	22.1607	21.9857	22.0737	21.9977	21.9456	21.8066	22.0008	22.189	21.7695	21.794
F1LP05;P15999	Atp5f1a	21.3924	21.1241	21.6511	21.6288	21.7231	22.0264	21.9739	22.1732	22.2645	22.3448
Q9Z2L0	Vdac1	21.368	21.4079	21.5441	21.6403	21.843	21.6651	21.9209	22.003	22.1553	22.1732
P06686	Atp1a2	19.0651	20.8114	22.0202	22.3254	22.2291	21.858	21.9441	22.0406	22.7101	22.4029
P62804	H4c2	24.0316	22.8162	22.4211	21.7702	20.8942	21.4361	20.5385	21.334	21.3368	20.6576
A0A0G2JZ52;Q6IMY8	Hnrnpu	22.8665	22.393	22.1099	21.8677	21.6795	21.2259	21.1228	21.0138	21.064	21.1832
Q05962;Q6P9Y4	Slc25a4	21.3903	21.4147	21.5087	21.5715	21.6041	21.5867	21.642	21.8271	21.9606	21.9233
F7EPE0;P10960	Psap	20.6659	21.059	21.3896	22.1596	22.1087	21.5872	21.4103	21.6518	21.4607	21.6588
Q00981	Uchl1	21.4136	21.2912	21.2767	21.6595	21.8901	21.2795	21.4836	21.5385	21.6282	21.4554
Q09073	Slc25a5	20.7541	21.1339	21.4554	21.4764	21.2671	21.379	21.5391	21.6457	21.9608	21.8808
A0A0H2UHM5;P11598	Pdia3	21.5415	21.7371	21.7836	21.6879	21.6762	21.2833	21.0737	21.1805	21.1754	21.1322
Q68FY0	Uqcrc1	20.8905	20.9861	21.1264	21.2714	21.3893	21.4289	21.5554	21.587	21.7615	21.7041
P04636	Mdh2	21.2152	21.124	21.3155	21.4337	21.1524	21.4747	21.4016	21.4271	21.379	21.401
A0A0G2K4Y6	Fam29a	20.5416	20.3216	20.9894	21.4459	21.5174	21.35	21.3342	21.4176	21.8058	21.6
P46462	Vcp	20.9886	21.251	21.3429	21.3645	21.3691	21.1928	21.1889	21.0979	21.2054	20.7372
B2RZD6	Ndufa4	20.7678	20.5715	21.0593	20.9141	21.3686	21.1177	21.1504	21.4575	21.7596	21.5393
Q62950	Crmp1	20.8687	21.1604	21.1604	21.122	21.2274	21.363	21.2528	21.0152	20.8974	20.7875
P11232	Txn	20.7836	20.7341	20.7123	21.2864	21.2866	21.1443	21.3796	21.121	21.4324	20.8492
P32551	Uqcrc2	20.6662	20.526	20.8074	20.9949	21.0244	21.1841	21.1656	21.3059	21.3332	21.3596
P11608	Mt-atp8	20.7227	21.1263	20.7972	20.7422	20.9041	20.805	21.04	21.222	21.1709	21.5254
P07335	Ckb	20.0537	20.3067	21.4003	20.9286	20.7218	21.0874	21.0815	21.218	21.9471	21.2392
P35565	Canx	21.2408	21.0018	21.2292	21.023	21.1504	21.0077	20.6764	20.8941	20.7834	20.7481
P05197	Eef2	21.5159	21.4683	21.3689	21.1614	21.0203	20.7719	20.4107	20.4389	20.5624	20.5153
P62914;Q4V8I6	Rpl11	21.5882	21.4507	21.2743	21.326	20.8781	20.9721	20.6854	20.4558	20.4373	20.1338
P08461	Dlat	20.3233	19.821	20.4056	20.838	21.0697	21.0475	20.9467	21.3754	21.6688	21.5853
Q06647	Atp5po	20.4789	20.6064	20.7657	20.7758	20.901	20.9963	20.8939	21.1527	21.2179	21.2144
P13383;Q5U328	Ncl	22.1016	21.5715	21.5793	21.035	21.0996	20.5442	20.36	20.1627	20.1914	20.015
O08651	Phgdh	20.0283	20.683	21.343	21.3129	21.3424	21.0051	20.8223	20.6345	20.7031	20.4634
P63039	Hspd1	20.8847	20.7165	20.9126	20.9068	20.6635	20.8296	20.7009	20.8471	20.7323	20.8745
P07340	Atp1b1	18.8582	19.1172	20.0483	20.5231	21.223	20.9758	21.4647	21.6996	22.0962	21.9436
D3ZAF6	Atp5mf	20.5493	20.2077	20.7539	20.686	20.6696	20.6704	20.8421	21.0632	21.109	21.1065
P31399	Atp5pd	20.1435	20.1183	20.6149	20.694	20.8044	20.8616	20.8249	21.0759	21.287	21.0852
D3ZTH8;F1LT35;P62752	LOC689899	21.3778	21.2122	21.0179	21.1899	20.8145	20.6636	20.388	20.2173	20.2465	19.6929
Q3MHS9	Cct6a	21.0769	20.2814	20.806	21.0011	20.9992	20.3917	20.3944	20.5224	20.5084	20.5372
P62859	Rps28	20.957	21.6919	21.4412	20.6992	20.3042	20.5183	20.4113	19.9342	20.489	20.0482
Q6P502	Cct3	20.9994	21.1644	20.9449	20.7621	20.6377	20.5853	20.3566	20.425	20.306	20.219
A0A0G2K3Z9;Q63716	#N/A	20.2464	20.2788	20.7186	20.9736	20.9678	20.4366	20.4325	20.8604	20.8979	20.5707
P05708	Hk1	20.4299	20.0285	20.5132	20.4769	20.5918	20.3242	20.5968	20.8845	21.1924	20.9779
P20788	Uqcrfs1	20.455	19.9989	20.4237	20.6514	20.7668	20.6357	20.4921	20.8368	20.9401	20.7997
A0A140TAH5;P84092	Ap2m1	20.0771	19.9119	20.3235	20.6909	20.813	20.9189	20.5482	20.7682	20.911	20.9545
P85108	Tubb2a	19.8565	19.6503	20.0447	20.6121	20.9389	20.674	21.086	20.9915	21.0397	20.9047
F1LM47	Sucla2	20.1453	20.1014	20.3975	20.4805	20.542	20.5415	20.5745	20.943	21.0798	20.9814
A0A0G2K6U1;F1LQ81;Q9QUL6	Nsf	19.3064	19.4648	19.6996	19.9483	20.6507	20.7904	21.0905	21.2629	21.5518	21.3643
M0RBJ0	Gng2	20.4312	20.4567	20.5568	20.4946	20.6856	20.6944	20.586	20.6068	20.3489	20.2662
P85834	Tufm	20.2086	20.5718	20.5154	20.3145	20.389	20.5853	20.4023	20.5902	20.7606	20.5168
Q4QRB4	Tubb3	20.6642	20.4754	20.5285	20.1908	20.5539	20.7928	20.4641	20.454	20.252	20.3255
P10860	Glud1	19.5102	20.0174	20.6643	20.9951	20.9235	20.5027	20.2798	20.4964	20.6623	20.5027
P62864;Q5BJN7	Fau	21.4079	20.8741	20.8642	20.9108	20.7319	20.6186	20.0739	19.733	19.9484	19.2726
Q9ER34	Aco2	19.9215	20.0157	20.2691	20.4272	20.3999	20.5794	20.4851	20.7655	20.7842	20.7633
O88989	Mdh1	19.2222	19.4747	19.9215	20.3889	20.7021	20.6706	21.0147	21.1323	20.9392	20.9203
G3V997	Dcx	21.2399	21.2142	21.3807	20.9257	21.0963	20.0697	19.9599	19.295	19.7699	19.2984
P06761	Hspa5	20.8441	20.5467	20.6804	20.4437	20.604	20.2735	20.0153	20.213	20.3283	20.0862
P55051	Fabp7	19.4979	20.1406	21.0486	21.1038	21.1019	20.4572	20.3268	20.3099	20.1627	19.824
G3V8A5	Vps35	20.2394	20.0638	20.4922	20.4677	20.513	20.4996	20.3591	20.259	20.5114	20.328
Q5U1Y2	Rac2	19.9262	19.9336	20.4521	20.912	21.0588	20.5986	20.6316	19.2791	20.2332	20.7032
P17425	Hmgcs1	21.1089	20.8652	20.9036	20.7879	20.7536	19.8206	19.7874	19.8504	20.0803	19.6091
M0R5Y8	#N/A	20.948	20.7274	20.8277	20.4164	20.2232	20.2491	20.3404	19.841	19.9112	19.8731
P12075	Cox5b	19.8354	19.9731	19.9331	20.1561	20.4588	20.0818	20.3876	20.7341	20.9317	20.8433
Q5M7T6	Atp6v0d1	19.1146	19.1652	19.839	20.3093	20.5861	20.3656	20.7467	20.8944	21.2229	21.0363
A0A0G2KB63;Q5XIH7	Phb2	20.8132	20.3185	20.6304	19.9063	20.0939	20.1549	20.0561	20.2376	20.5237	20.4907
P62260	Ywhae	19.8232	19.8408	20.1888	20.3743	20.7455	20.7942	20.5558	20.375	20.4563	20.0603
Q6PDV8	LOC100360057	20.8763	20.7919	20.4846	20.542	20.6534	20.2515	19.8977	19.829	20.0053	19.8368
P19511	Atp5pb	19.4193	19.2221	20.0686	20.5512	20.3784	20.2524	20.3326	20.7223	20.9803	21.0648
P10888	Cox4i1	20.4057	19.8478	20.0794	20.193	20.4612	20.2138	19.8841	20.4361	20.9401	20.5088
D3ZUY8	Ap2a1	19.6839	19.5612	19.9858	20.2573	20.6924	20.2736	20.4106	20.6051	20.741	20.7302
P49242	Rps3a	21.4096	20.082	20.7056	20.9718	20.2072	20.6049	19.0682	19.7239	20.0539	19.8946
P06687	Atp1a3	17.7113	18.2885	19.2947	20.2591	20.6741	20.8825	21.2245	21.3601	21.4635	21.4807
P11240	Cox5a	20.0704	19.9132	20.1109	20.16	20.1846	20.2396	20.2256	20.4527	20.7776	20.4703
D4A9L2	Srsf1	21.4915	20.7618	20.7142	20.5907	20.4569	19.9314	19.5282	19.5865	19.796	19.5404
P63045	Vamp2	18.5482	19.0386	20.0176	20.023	20.3921	20.6587	20.9239	20.5537	21.339	20.851
P63012	Rab3a	19.0033	18.8438	19.3065	19.8705	20.2765	20.7962	20.7291	20.9614	21.1892	21.032
P19945	Rplp0	20.7001	20.699	20.7183	20.5249	20.2899	20.148	19.9575	19.6604	19.6972	19.5146
P18418	Calr	20.2966	20.5083	20.5636	20.3133	20.3985	19.8665	20.0146	19.8641	19.8679	19.7443
A0A1W2Q6L2;P35427;Q5RK10	#N/A	20.63	20.3152	20.4341	20.5553	20.4923	20.1002	19.6432	19.7418	19.9168	19.5671
B2RYS2	Uqcrb	19.4582	19.4569	19.9431	20.278	20.1616	20.2687	20.326	20.4174	20.4599	20.5597
A0A0G2JY70;A0A0G2K6L6;A0A0H2UHG7;D3ZZK1;P60868	#N/A	20.7003	20.1964	20.5337	20.5144	20.2621	19.8933	19.6267	19.7763	19.8284	19.9118
Q63089;Q63089-2	Slc22a1	19.6693	19.5405	19.9368	20.2481	20.2018	20.4476	20.7536	20.2696	20.1078	19.909
P38983	Rpsa	20.7472	20.8392	20.7551	20.4418	20.1669	19.9155	19.8521	19.4038	19.6158	19.2681
P69897	Tubb5	20.0411	19.6686	20.3292	20.3746	20.3987	20.262	20.1671	20.0608	19.9426	19.7332
P00507	Got2	19.655	19.5772	19.8021	19.9274	20.2071	19.9927	20.143	20.439	20.5916	20.5275
Q641Y2	Ndufs2	19.8981	19.8862	19.8969	19.9268	20.052	20.1184	20.0229	20.1139	20.4252	20.2899
Q63198	Cntn1	18.2475	19.016	19.612	20.3097	20.3598	20.6283	20.7517	20.6011	20.3284	20.6291
P35171	Cox7a2	19.5866	19.8104	19.8928	19.905	19.92	19.899	20.1663	20.3734	20.1778	20.5949
B4F7C2	Tubb4a	19.5503	19.6872	20.1593	19.4999	20.18	20.3645	20.3307	20.1065	20.3345	20.0828
P62282	Rps11	20.4667	20.2647	20.252	20.4014	20.3741	19.5617	19.6732	19.697	19.7067	19.8273
Q6P3V8	Eif4a1	20.5533	20.5781	20.3974	20.2388	20.0975	19.5787	19.6507	19.7314	19.6432	19.5842
G3V8Q2	Ina	19.1232	18.8694	19.4746	19.558	20.4851	20.5403	20.1498	20.2953	20.8349	20.6612
P19944	Rplp1	20.7054	20.7588	20.6751	20.1018	20.0082	20.2184	19.7018	19.8434	19.0168	18.9506
P24368	Ppib	20.5871	20.1578	20.6438	20.5304	20.5251	19.5999	19.4496	19.4693	19.7617	19.2518
P31647	Slc6a11	17.6466	18.7456	20.1244	20.5143	20.7082	20.2279	20.3416	20.3494	20.8367	20.4769
P80432	Cox7c	20.2151	19.5883	19.9821	19.8814	19.941	19.854	19.7213	20.0019	20.2485	20.5021
Q5U316	Rab35	19.9147	19.9052	20.0232	20.0488	20.2399	19.9408	19.8629	19.9587	19.9834	19.9544
P19527	Nefl	16.457	17.096	19.0353	19.923	20.6124	20.8855	21.0939	21.2664	21.7579	21.6428
A0A0G2JSH2;P29147	Bdh1	18.6763	19.2765	19.7925	20.0165	20.3003	20.2366	20.3018	20.3926	20.4049	20.3207
A0A0A0MXW3;D4AEC0;P0C0S7	H2afz	21.6848	21.2591	20.8371	20.1658	19.7813	19.4244	19.0603	19.1208	19.2197	19.1208
Q5U1Y4	Akr1e2	19.8872	20.0055	19.8282	20.1497	19.8965	19.9285	20.0617	20.0574	19.8648	19.9909
M0RCY2;P62278	#N/A	20.689	20.3384	20.5096	20.2605	20.045	20.0009	19.4178	19.5511	19.3123	19.5072
D3ZD09	Cox6b1	18.8453	19.3859	19.7265	19.6974	20.0776	20.3004	20.2755	20.5935	20.3247	20.3941
F1LNF7;Q99NA5	Idh3a	19.286	19.1541	19.5973	19.829	19.9648	19.959	20.21	20.3493	20.6308	20.6233
P13638;Q5M9H4	Atp1b2	17.7445	18.8737	20.168	20.4267	20.4751	19.9973	20.0828	20.3804	20.7481	20.6697
D3ZHB3	LOC100360573	20.5907	20.2884	20.488	20.378	20.0059	19.8598	19.4906	19.3841	19.4896	19.5053
G3V928	Lrp1	19.0343	19.5852	20.1941	20.2012	20.32	19.8752	19.9057	20.1124	20.2706	19.9522
D4A133	Atp6v1a	18.3595	18.5413	19.1892	19.9735	20.2275	20.3762	20.4279	20.7618	20.8789	20.7049
G3V7G0;Q9QXU8	Dync1li1	19.95	20.1555	20.1651	20.0883	19.9704	19.9363	20.0127	19.7548	19.7473	19.6242
P62250	Rps16	20.5054	20.104	20.118	20.1867	20.2754	19.7474	19.4487	19.5572	19.7769	19.618
M0RAQ6	Hk1	19.4041	19.3757	19.7137	19.7275	19.8119	19.6484	20.1581	20.4062	20.4698	20.4817
Q4QQV0	Tubb6	20.6101	20.1846	20.2001	19.5178	19.7515	20.7048	19.8451	19.7784	19.6398	18.8592
P50398	Gdi1	18.8654	19.4732	19.7386	20.1991	20.2358	20.1497	20.2904	19.987	19.938	19.7472
Q6AY30	Sccpdh	20.2905	19.9594	20.2538	20.1468	20.0008	19.5448	19.3315	19.6303	19.8277	19.6327
A0A0H2UHS7;P12001	Rpl18	20.1225	20.005	20.1355	20.1705	20.0912	19.5607	19.3108	19.5744	19.6818	19.6206
F1LPV0	Nars	19.7521	19.6602	19.679	19.8407	19.8813	19.9328	19.8302	19.8923	19.8892	19.74
A0A0G2JSS8;Q9R063;Q9R063-2	Prdx5	19.7863	19.7419	19.6873	19.7367	19.769	19.7832	19.7559	19.7983	20	19.8392
P61265	Stx1b	18.431	18.3846	19.1216	19.6134	20.0122	20.0461	20.3652	20.5643	20.6119	20.746
D4ACB8	Cct8	20.1833	20.3849	20.1618	19.9925	19.9424	19.5941	19.4471	19.39	19.4138	19.2183
P68101	Eif2s1	19.8974	20.1815	20.0663	19.9502	20.0627	19.6503	19.6359	19.439	19.5957	19.2359
A0A0G2JTX2	Praf2	19.7066	19.7575	19.7562	19.7993	19.8769	19.6807	19.809	19.9112	19.6985	19.5929
Q5XIH3	Ndufv1	19.4081	19.2894	19.5793	19.7335	19.7242	19.7651	19.7785	20.0134	20.1417	20.1178
A0A0G2K2B3;M0R961;Q99PF5	Khsrp	20.6656	20.4956	20.2469	20.11	19.8232	19.5993	19.3209	19.1179	19.2891	18.786
A0A0G2JSM8	Cdc42	19.3445	19.4401	19.6719	19.6296	20.2539	19.9279	19.8903	19.7315	19.8388	19.7029
P67779	Phb	19.8508	19.7717	20.2253	19.6319	19.4978	19.5549	19.6417	19.7507	19.8151	19.6883
P21571	Atp5pf	19.4056	19.1671	19.5181	19.8224	19.7419	19.6211	19.8288	20.0201	20.1941	20.0993
P04642	Ldha	18.4132	18.9768	19.1838	19.8444	20.2597	19.8852	20.7512	20.334	19.965	19.7953
P25286;P25286-2;Q2I6B2;Q2I6B5	Atp6v0a1	18.5464	18.5687	19.2013	19.6225	19.9534	19.8767	20.2072	20.3952	20.5179	20.5135
P45592	Cfl1	20.2533	19.9474	19.8243	19.939	19.9722	19.4697	19.2689	19.5865	19.4344	19.6105
P41562	Idh1	19.8128	19.9915	20.12	20.0724	20.1763	19.6777	19.4798	19.3482	19.5252	19.0986
I6L9G6	Tardbp	20.4791	20.233	20.3868	19.7707	19.8441	19.2949	19.1799	19.3095	19.5025	19.2333
D4A0T0	Ndufb10	19.3714	19.4085	19.5963	19.703	19.6607	19.5239	19.8059	20.0457	20.0135	20.0645
D4A9D6	Dhx9	20.7837	20.3919	20.3308	20.0474	19.6212	19.4743	18.9824	19.1675	19.2052	19.1576
A0A096MIX2;E9PT29	Ddx17	20.9274	20.5385	20.4244	20.1332	19.8319	19.257	19.1537	18.8831	19.2236	18.6518
F1LU71	Auh	19.5232	19.1353	19.2876	19.5488	19.5672	19.8575	19.5837	19.8759	20.2628	20.2979
P21707	Syt1	17.6916	17.5215	18.6371	19.3646	20.0515	20.0629	20.3285	20.9247	21.1121	21.2313
A0A0G2JTL5;P52873	Pc	18.315	19.0656	19.7285	20.059	20.0364	19.8824	19.6913	19.8115	20.2147	20.0181
P17764	Acat1	19.7259	19.4345	19.8999	19.913	19.8788	19.8075	19.4967	19.5175	19.8091	19.3311
F7EL36;P49911	Anp32a	19.9262	20.2032	20.0258	19.7652	19.2041	19.4724	19.3595	19.4482	19.3225	19.9587
P15178	Dars1	19.6437	19.7245	19.7398	19.9265	19.9364	19.5486	19.3182	19.6176	19.4565	19.6879
D4A565	Ndufb5	19.6559	19.2806	19.4911	19.413	19.7012	19.534	19.7454	19.7577	19.9818	19.9019
A0A0G2K0Q7;D3ZFU9	Mylk	20.2323	19.7578	19.6357	20.0237	19.5354	19.7691	19.5342	19.8089	18.4596	19.5615
P24268;Q6P6T6	Ctsd	18.8171	18.8209	19.3494	19.9377	19.9468	19.7074	19.5642	20.0327	20.0938	19.9378
Q9Z270	Vapa	19.9145	19.9161	20.1817	19.7959	19.406	19.8319	19.5077	19.0721	19.3368	19.1605
Q66HA6	Arl8b	19.0035	19.32	19.754	20.0143	19.9136	19.3755	19.5977	19.5102	19.8756	19.7276
P61805	Dad1	19.7224	19.9276	19.9254	19.8143	19.4526	19.4672	19.5435	19.4597	19.4465	19.2976
P11507;P11507-2	Atp2a2	18.992	19.383	19.5526	19.5689	19.9565	19.4063	19.7395	19.7694	19.9402	19.7353
G3V7U4	Lmnb1	21.6285	21.2977	20.4479	19.7441	19.5183	19.0494	18.8043	18.5365	18.5875	18.4246
Q3KR94;Q7TQ11	Vtn	19.8489	20.373	19.8333	19.8873	19.7583	19.704	19.5307	19.3095	19.2743	18.4645
B1WC34	Prkcsh	19.7913	19.7601	19.8722	19.8259	19.6591	19.3074	19.5403	19.3397	19.5866	19.2911
Q6AYI1	Ddx5	20.646	20.6364	20.1866	19.76	19.593	19.1111	19.0008	19.1129	19.1173	18.7451
A0A096MK73;P13668	Stmn1	20.2491	20.0666	19.9998	20.1901	20.0958	19.9427	19.8601	19.2074	18.2484	18.0229
M0RCJ9;Q7TPB7	LOC100911027	17.8895	18.1036	19.0936	19.5205	19.7984	20.0873	20.1962	20.497	20.635	20.0378
A0A140TAF0	Tpm3	19.5862	19.1867	19.5182	19.5505	19.9462	19.8897	19.7784	19.7271	19.5091	19.1333
P55063	Hspa1l	19.7074	20.125	19.7751	19.6333	19.3843	19.4143	19.6082	19.5779	19.5285	19.063
P97521	Slc25a20	19.3083	19.4216	19.7942	19.7005	19.6538	19.6486	19.1533	19.4593	19.6038	19.9476
A0A0G2JSZ5;Q63081	Pdia6	20.4762	20.3035	20.1056	19.7783	19.6501	19.4401	19.2049	19.0684	18.7051	18.6559
P97852;Q6IN39	Hsd17b4	19.5007	19.2873	19.8011	19.9324	19.9358	19.5129	19.1332	19.3852	19.403	19.4622
Q6MG60	Ddah2	20.7322	20.3071	19.949	19.8677	19.5361	19.2279	19.0132	18.8194	18.9975	18.8597
Q76IJ9	Elavl3	20.3723	20.2399	19.9088	19.7459	19.5656	19.4699	19.1695	18.9452	18.9637	18.9057
P68255	Ywhaq	19.3988	19.3	19.7892	19.9715	20.0828	19.4312	19.4502	19.3528	19.3894	19.1086
P06685	Atp1a1	18.4926	18.8803	19.3788	19.652	19.6932	19.6492	19.7791	20.093	19.7446	19.8873
Q5U211	Snx3	19.3064	19.0837	19.5292	19.7196	19.8238	19.3739	19.3112	19.6861	19.797	19.5086
G3V7I0;Q9Z0V6	Prdx3	18.9947	18.788	19.3012	19.607	19.7594	19.6112	19.4248	19.5899	19.8915	20.048
Q7TPB1	Cct4	19.8408	20.0516	19.7235	19.7278	19.6742	19.2398	19.1427	19.1561	19.2664	19.1843
Q66HF1	Ndufs1	19.4768	19.3343	19.5068	19.2726	19.4693	19.4312	19.4109	19.6542	19.7842	19.6601
P04762	Cat	19.2784	19.3995	19.6732	19.6051	19.7606	19.0987	19.2808	19.5498	19.5017	19.7839
P82995	Hsp90aa1	19.2771	19.7967	19.576	19.625	19.7194	19.6081	19.3727	19.05	19.6401	19.1521
B5DFC8	Eif3c	19.7581	19.8567	19.9851	19.6606	19.7606	19.2884	19.2036	19.1999	19.0885	18.9571
P62193	Psmc1	19.7902	19.4466	19.475	19.6093	19.6599	19.5196	19.2448	19.2116	19.4978	19.2411
P12007	Ivd	18.8025	18.9651	19.3515	19.4681	19.6575	19.379	19.4689	19.6044	19.9988	19.9923
Q68FU3	Etfb	18.8521	19.2282	19.6756	19.7864	19.443	19.1726	19.3763	19.462	19.6929	19.9128
Q5XHZ0	Trap1	19.4658	19.1249	19.5243	19.5188	19.6568	19.2297	19.1052	19.5507	19.7744	19.6469
Q68FR6	Eef1g	19.819	19.4784	20.1631	19.605	19.3498	19.2903	19.3564	19.2441	18.906	19.3526
P14562	Lamp1	18.7168	19.3857	19.8529	19.9912	19.9031	18.9062	19.3674	19.4076	19.4702	19.4923
A0JN25	Mapt	19.3902	19.2267	19.8204	20.1025	20.0442	20.2561	19.4031	19.0786	18.6334	18.5046
P32198	Cpt1a	17.9589	18.6465	19.8056	20.1225	20.0046	19.2373	19.3311	19.6071	19.8818	19.7987
A0A0G2K8K0	Sfpq	20.5323	20.374	20.1928	19.7099	19.7196	19.2134	18.9551	18.7112	18.5836	18.3887
P04182	Oat	18.9813	19.7068	19.7879	19.7446	19.6289	19.3739	19.4084	19.3655	19.1023	19.1699
P55770	Snu13	20.8142	20.475	20.009	19.5945	19.5205	19.0993	18.738	18.5705	19.0326	18.4034
P62944;P62944-2	Ap2b1	19.0184	18.8586	19.283	19.6769	19.6855	19.6499	19.358	19.5261	19.6697	19.4854
P63086	Mapk1	19.2955	18.9416	19.2927	19.3875	19.5714	19.4128	19.3907	19.5142	19.9518	19.2915
P04905	Gstm1	18.7079	18.7554	19.1703	19.5568	19.6086	19.8665	19.282	19.6019	19.685	19.7392
Q3B8Q2	Eif4a3	20.5406	19.9644	19.8724	19.6974	19.4217	19.0063	18.8242	18.8813	18.8598	18.7614
F1M9V7	Npepps	18.6686	18.9578	19.4475	19.464	19.623	19.6429	19.6422	19.5343	19.5997	19.2172
P97536	Cand1	19.2801	19.4812	19.2762	19.3405	19.455	19.5825	19.2873	19.3277	19.3642	19.3148
E9PTY0	Lrrcc1	19.8975	18.9539	19.5819	20.3286	19.9768	19.608	18.5067	18.9302	19.0392	18.783
Q5PQZ9	Ndufc2	18.8859	19.0963	19.0633	19.28	19.2464	19.521	19.4461	19.5034	19.7059	19.7865
P04785	P4hb	19.7029	19.5616	19.7514	19.7751	19.6325	19.1322	19.001	19.0048	19.0565	18.8892
P62083	Rps7	20.0106	19.6033	19.6177	19.6224	19.6987	18.8666	18.7274	18.887	19.1795	19.2077
M0R5J4;P04764	#N/A	18.2034	18.7135	19.3707	19.4542	19.6285	19.6437	19.6601	19.7676	19.5339	19.4155
Q5XIN6	Letm1	19.4172	19.2703	19.3571	19.319	19.3319	19.2626	19.297	19.2956	19.5277	19.3094
P52555	Erp29	19.7758	19.5572	19.7357	19.5915	19.6534	19.0584	19.1459	18.9247	19.1055	18.6533
D3ZVQ0	Usp5	19.2631	19.3351	19.4069	19.6062	19.5071	19.274	19.249	19.0614	19.5277	18.9155
Q5FVM4	Nono	20.4979	20.655	19.9286	19.3569	19.5213	18.9714	18.4201	18.6111	18.5705	18.57
O35244	Prdx6	18.1333	18.69	19.2662	19.6973	19.2537	19.4941	19.4648	19.6753	19.6678	19.7303
A0A0G2K0M8	Ncam1	18.0946	18.4235	19.2056	19.6442	20.0272	19.6823	19.6705	19.5986	19.522	19.173
O35458	Slc32a1	16.5078	16.7843	17.9212	18.9355	19.6893	19.8759	20.1537	20.6164	21.1822	21.27
A0A0A0MY09;Q66HD0	Hsp90b1	19.5736	19.5406	19.8145	19.638	19.6553	18.403	19.0572	19.0196	19.2326	18.8723
A0A0U1RRV7;Q0ZFS8	Srsf3	19.9854	19.7293	19.6447	19.4308	19.1835	18.9327	18.8129	19.1391	19.0817	18.6884
Q9ER24	Atxn10	19.9753	19.4965	19.7259	19.4685	19.3631	19.0921	18.8531	18.8182	18.9305	18.9016
A0A0G2KA25;Q4KLL4	Tm9sf4	19.2578	19.4054	19.6166	19.5789	19.4791	19.045	19.0662	19.1251	19.0028	18.9821
Q5RJR8	Lrrc59	19.6805	19.4203	19.4611	19.5315	19.4392	19.1984	18.8622	18.998	19.1212	18.8185
P84100	Rpl19	19.7425	19.7228	19.4924	19.5906	19.4834	19.0683	19.056	18.8147	19.0611	18.3912
A0A0G2K1Z9;D3ZP98	Hm13	19.3965	19.2923	19.7534	19.8713	19.5688	19.1251	18.5984	18.5722	19.2473	18.9456
A0A0G2JUC7;Q6AYH5	Dctn2	18.9906	19.2147	19.2734	19.331	19.557	19.3705	19.244	19.069	19.3569	18.9484
D3ZM03	LOC100912478	19.9746	19.7252	19.3636	19.6289	19.6647	18.9721	18.7991	18.5704	19.1893	18.4609
P42123	Ldhb	18.1552	18.3016	18.9057	19.1699	19.4479	19.5564	19.4438	19.8199	19.6722	19.7591
A0A0G2K151;P02650	Apoe	15.804	17.927	18.961	19.4262	19.8512	19.6176	19.7797	19.9363	20.336	20.4898
D3ZD97	Dhx15	20.1932	19.7965	19.5704	19.444	19.2978	18.8678	18.6678	18.7045	18.8245	18.7519
Q02563	Sv2a	17.5641	17.5811	18.2078	18.6658	19.4715	19.696	19.9533	20.2854	20.4185	20.2103
D3ZAN3	Ganab	19.3055	19.41	19.5023	19.4492	19.1251	19.0603	19.1055	19.1892	18.9828	18.9046
A0A0G2JSP8;P00564	Ckm	18.7849	19.6132	20.5085	18.4231	16.9855	20.1511	19.6433	19.8643	18.699	19.3234
P62747	Rhob	18.4913	18.5221	18.9177	19.2973	19.5716	19.2329	19.4305	19.5502	19.614	19.3666
Q641Y0	Ddost	19.3565	19.4326	19.3836	19.4024	19.2254	19.1688	19.0231	19.0442	18.9882	18.9411
P61354	Rpl27	19.591	19.49	19.4821	19.5602	19.4396	19.0555	18.8477	18.8317	18.8752	18.6122
B5DF98	Map3k3	19.3164	18.8581	19.3322	19.3445	19.3577	19.2453	18.9813	19.1211	19.4439	18.7655
Q68FQ0	Cct5	19.6837	19.6292	19.4626	19.5658	19.313	19.1745	18.8761	18.7463	18.699	18.5951
G3V7L8;Q6PCU2	Atp6v1e1	18.7055	18.2361	19.2669	17.9375	19.1228	19.6329	19.5562	19.8075	20.0731	19.3469
P09606	Glul	16.653	17.8403	19.3595	19.5161	20.0169	19.5459	19.7898	19.5805	19.7158	19.4526
P21913	Sdhb	18.7779	18.6486	19.0373	19.1641	19.1509	18.9983	19.1587	19.3009	19.6205	19.4424
F1M471	Epm2aip1	18.958	18.9506	19.2426	19.5379	19.5517	19.2962	19.0109	19.0135	18.963	18.7452
G3V7V3	Slc27a4	19.2707	19.1237	19.1519	19.3017	19.0649	19.1694	19.0972	19.0192	19.0021	19.0407
P55053	Fabp5	19.1442	19.3574	19.5117	19.6026	19.536	18.9556	18.9587	18.7588	18.8533	18.5347
B0BNA5	Cotl1	18.5082	18.6815	19.1077	19.4843	19.5187	19.0214	19.1589	19.3576	19.043	19.2481
Q5XIM9	Cct2	19.6715	19.4508	19.3409	19.318	19.2615	19.1738	18.7033	18.7397	18.965	18.5018
Q9EQX9	Ube2n	19.0083	18.7625	19.0045	19.1509	19.1529	19.3556	19.4832	19.2996	19.0542	18.8438
Q924S5	Lonp1	19.3515	18.4095	19.4813	19.2751	19.3049	18.7458	18.8419	18.9499	19.3373	19.2548
Q5XI78	Ogdh	18.4735	18.4343	18.8239	19.0629	19.3456	19.2173	19.1392	19.2667	19.6579	19.5085
P81155	Vdac2	18.5045	18.5755	19.0409	18.985	19.0608	19.2074	19.2621	19.3064	19.5357	19.4496
P27615	Scarb2	18.467	18.801	19.2754	19.6844	19.5289	19.0582	19.0143	18.8232	19.2857	18.9841
Q3KRE0	Atad3	19.2719	18.9365	19.2884	19.1551	19.0163	19.023	18.8431	19.0228	19.2869	19.043
F1LXA0	Ndufa12	18.7604	18.8515	18.5742	18.8929	18.983	19.4352	19.1368	19.3587	19.251	19.6382
D3ZYX8	Cox7a2l	18.4523	18.2247	18.7261	19.0455	19.0208	19.1689	19.2745	19.434	19.6505	19.6637
P05065	Aldoa	17.2464	17.9043	18.6	19.1161	19.3686	19.3016	19.8067	19.7609	19.6392	19.8685
P07632	Sod1	17.6434	18.0597	18.6894	19.4416	19.4068	19.2849	19.6782	19.6675	19.3339	19.3682
Q5U300	Uba1	19.7235	19.5972	19.3767	19.1948	18.9533	18.7361	18.8391	18.8155	18.5401	18.7469
Q8CFD0	Sfxn5	17.3364	18.3345	18.9394	19.1741	19.2132	19.1827	19.4121	19.2231	19.7408	19.8413
P50408	Atp6v1f	18.2646	17.8912	18.4979	18.8326	19.2313	19.4456	19.3617	19.6068	19.7451	19.4378
D3ZC55	Hspa12a	18.5315	18.3284	18.3031	18.566	18.9911	19.2209	19.3539	19.5254	19.8406	19.6419
P12785	Fasn	19.5022	19.4234	19.2156	19.3006	19.2948	19.0106	18.8405	18.5855	18.5007	18.6145
D3ZWE0	Hist2h2ab	19.1172	18.1997	19.6301	19.7865	18.4948	19.321	19.1494	19.126	18.4692	18.9668
D4ACN8	Plgrkt	19.4962	19.5154	19.2904	19.1782	19.0773	18.6552	18.7067	18.6995	18.8854	18.7549
P13233	Cnp	18.3652	19.7988	19.8613	19.808	19.2915	18.5983	18.7414	18.445	18.8222	18.4
D3ZFQ8	Cyc1	18.7591	18.6883	19.0567	18.8404	18.7932	19.0441	18.9787	19.0901	19.3253	19.5141
D4ABT8	Hnrnpul2	19.8214	19.5406	19.4163	19.0564	19.3465	18.773	18.5679	18.3995	18.6953	18.4656
A0A0G2JUX5	Purb	16.869	17.3574	17.9706	19.0319	19.6749	19.5667	19.7775	20.0337	19.9042	19.8846
A0A140TAJ3;Q32PX7	Fubp1	20.7275	20.578	19.8125	19.2529	19.1362	18.7788	18.2594	17.8148	17.9579	17.71
P21670	Psma4	19.0592	18.838	19.0897	19.0986	19.3165	18.8897	19.021	18.8988	18.9843	18.7504
Q6P6R2	Dld	19.1123	18.506	18.9886	19.1248	18.8857	19.254	18.7578	18.9175	19.315	19.0738
D4A720	Srsf7	19.93	19.4634	19.3505	19.3734	19.1122	18.6752	18.509	18.4743	18.5266	18.3856
Q9Z2Z8	Dhcr7	19.6088	19.4898	19.4963	19.4802	19.2304	18.6561	18.5927	18.5441	18.3923	18.2932
P00406	Mtco2	18.231	18.2706	19.1638	18.9877	18.4388	19.0158	19.1253	19.4209	19.4831	19.5871
A0A0G2K613;Q9EPH2	#N/A	20.0152	19.5871	19.5198	19.8053	19.3431	19.2319	18.8414	18.2885	17.6299	17.4568
P20070;P20070-2;P20070-3	Cyb5r3	18.658	18.4306	19.2048	19.3423	19.2705	19.1196	18.9266	18.9021	19.1214	18.6164
Q5XIF3	Ndufs4	18.6496	18.7094	18.7554	18.9287	18.8814	18.9276	19.1627	19.2713	19.1369	19.1359
Q9JJW3	Atp5md	18.4521	18.8623	19.0606	19.0379	18.8479	18.9058	18.7795	19.1328	19.2846	19.1789
G3V964	Ntm	17.7289	17.9243	18.585	19.011	19.511	19.414	19.5657	19.3766	19.3753	19.0043
D3ZPP2	Arl8a	18.8916	18.7737	19.0994	19.3765	19.2263	19.1747	18.7087	18.7714	18.8297	18.6371
O35814	Stip1	19.3938	19.2924	19.0558	19.0716	18.9244	18.8844	18.8651	18.7841	18.7208	18.4334
D4AC23	Cct7	19.1912	19.2377	19.1517	19.2639	19.1247	19.0097	18.6406	18.5217	18.6911	18.5856
P62198	Psmc5	19.209	19.0206	19.091	19.0433	19.0997	18.7588	18.8564	18.7736	18.9257	18.6366
P50475	Aars1	18.3006	18.3866	18.5421	19.0548	19.2002	19.1604	19.0846	19.1732	19.3829	19.1269
Q5XI22	Acat2	17.6048	17.8193	18.8506	19.7038	19.9113	19.1572	19.2286	19.22	19.139	18.7631
P62815	Atp6v1b2	17.6199	17.9792	18.3532	18.6518	19.0101	19.094	19.6406	19.4592	19.9795	19.4821
D3ZPR0	Cse1l	19.369	18.9137	19.1056	19.2934	19.1928	19.0439	18.5052	18.5362	18.7442	18.5499
Q5M963	Cmas	19.5297	19.1728	19.2037	18.905	18.7217	18.6568	18.7998	18.7974	18.8909	18.5482
D3ZAP9	Gpd1l	18.675	18.5387	18.7084	18.8048	19.2012	18.7729	19.2403	19.1189	19.1813	18.9723
P10760	Ahcy	19.2629	19.0494	19.073	19.1738	18.9301	18.5227	18.5682	18.6317	18.8329	19.0706
Q64548-2	#N/A	18.9752	18.7001	19.2012	19.0513	19.2002	18.7979	18.8413	18.7464	18.844	18.7456
A0A0G2K757;P25235	Rpn2	19.126	18.9625	19.0666	18.867	19.2187	18.8545	18.6399	18.7509	18.6264	18.8509
A0A0G2JSR7	Matr3	20.4254	20.0525	19.466	19.2798	18.988	18.953	18.6312	17.8817	17.725	17.5065
Q4FZT9	Psmd2	19.2585	18.9907	19.0105	18.7711	18.9343	18.7999	18.8078	18.8975	18.5282	18.8674
O35095	Ncdn	17.6292	17.224	17.8695	19.0334	19.0999	19.2383	19.4968	19.6584	19.7539	19.8061
B5DEN5	Eef1b2	19.3207	19.1048	19.2455	19.1001	19.0695	18.8723	18.5894	18.3063	18.9071	18.2378
A0A0G2K8Q8	Uqcr10	18.5383	18.4997	18.9753	18.6702	19.0379	18.8125	18.7356	18.9474	19.3636	19.1296
D3ZZU4	Tmem160	18.0581	18.2188	18.6573	18.8414	19.0812	19.3049	18.9987	19.2305	19.3163	18.9941
A0A0G2JVL6;F7EXQ7	Ndufa8	18.8491	18.4456	19.0102	18.9093	18.8726	18.8398	18.6587	18.9583	19.2025	18.8048
P15650	Acadl	17.9441	18.5227	19.2243	19.3029	19.1808	18.5696	18.5795	18.7518	19.0794	19.3207
G3V6T1	Copa	19.1256	18.9317	19.0413	19.1626	19.0844	18.8458	18.6374	18.5681	18.6884	18.3762
Q5EB77	Rab18	19.263	19.1749	19.0528	19.0022	19.0457	18.681	18.561	18.4979	18.6654	18.5011
Q64232	Tecr	19.401	19.1118	19.2838	18.925	19.0049	18.5621	18.5407	18.5275	18.5341	18.5314
P01830	Thy1	14.9444	15.3355	17.2012	18.755	19.4553	20.2367	20.2969	20.6759	20.7718	20.7339
O35821	Mybbp1a	20.2173	20.1981	19.5275	19.1393	18.614	18.5313	18.1878	17.8891	18.2322	17.8444
Q4V8B7	Hsdl1	19.2092	18.9528	19.0005	19.1674	19.0535	18.7345	18.3461	18.5058	18.8159	18.5626
Q5BJP4	Rbm39	20.0749	19.4636	19.2159	19.1484	18.9296	18.3218	18.1796	18.194	18.447	18.3665
P05506	Mtnd3	18.2892	18.7556	18.7473	18.6834	18.9562	18.6018	18.898	19.0367	19.1883	19.1071
Q52KJ9	Tmx1	19.1568	19.145	19.2984	18.9532	18.9104	18.6366	18.4729	18.5106	18.7224	18.434
P50503	St13	19.0157	18.8868	18.9876	18.946	18.9608	18.8433	18.5783	18.8103	18.7617	18.4465
P13221	Got1	16.9568	16.9974	17.8556	18.8091	19.1526	19.095	19.9137	19.8719	19.7356	19.8094
A0A0H2UHI7;Q505J9	Atad1	19.1505	18.8181	18.9621	19.1234	18.8866	18.6778	18.4707	18.5997	18.8211	18.6588
Q5BK63	Ndufa9	18.451	18.394	18.7039	18.9002	18.7431	18.9007	18.7525	18.9945	19.2325	19.0959
P18422	Psma3	18.9035	18.658	18.7	18.8938	19.2701	18.7636	18.7438	18.7115	18.8402	18.65
O35142	Copb2	19.0574	19.0262	19.066	19.1199	18.8754	18.7616	18.5419	18.6117	18.5758	18.4902
Q5M7A7	Cnrip1	17.8899	17.559	18.0781	18.5264	19.095	19.2406	19.4563	19.5898	19.4883	19.1695
Q9JHU0	Dpysl5	18.6003	18.026	18.7355	19.1225	19.1463	19.135	19.0299	19.0202	18.5728	18.6852
A0A0G2JSH9;P35704	Prdx2	19.2231	18.6534	18.8167	18.8593	18.764	19.2756	18.5642	18.8164	18.6332	18.4631
Q64428	Hadha	18.0517	18.8427	18.8207	18.9195	18.8141	18.7931	18.6288	18.9212	19.1452	19.0615
P50399	Gdi2	18.2049	18.6598	18.9637	18.9839	18.8591	18.8355	18.8646	18.9195	18.9449	18.7611
M0R8B6	Tubb1	18.962	17.9916	18.6761	18.5502	19.1065	17.6806	18.9086	19.3192	18.9316	19.8476
Q62651	Ech1	17.8745	18.916	19.453	19.4364	18.8747	18.5418	18.6342	18.5774	18.9045	18.6945
Q9WTT7	Bzw2	19.7303	19.2474	19.249	19.081	18.995	18.2759	18.0615	18.1437	18.6163	18.4712
O08629	Trim28	19.701	19.5621	19.3869	19.1169	18.982	18.467	18.2602	18.242	18.1496	17.9945
G3V6W6	Psmc6	19.1135	18.8734	19.0075	19.1045	18.9121	18.7884	18.4949	18.4937	18.4876	18.5403
E9PTI6;Q5PQR0	Raly	20.3076	19.6632	19.365	19.2039	18.9385	18.5221	17.8783	17.9581	18.0653	17.9073
A0A0G2K657;F1M2I5;P32736;P32736-2	Opcml	18.058	17.9892	18.6872	18.9963	19.0754	19.1232	19.0412	18.975	19.0758	18.7862
F1M2K3;P61959;Q5XIF4	Sumo2	20.1849	19.6004	19.4361	19.1011	19.0747	18.5772	18.1129	17.8297	18.1944	17.6303
F1LRV4;O88600	Hspa4	18.4033	18.8456	18.7871	18.96	18.7586	18.7519	18.9181	18.8025	18.8236	18.5806
Q91ZN1	Coro1a	18.9348	18.8033	18.6356	18.5039	18.8516	18.7508	18.8868	18.9338	18.9264	18.3493
A0A0G2K9V6	Tars	18.7426	18.8797	18.7476	18.6819	18.7243	19.0114	18.7954	18.6793	18.6689	18.6132
A0A0H2UHF6;Q9ES40	Arl6ip5	18.7234	18.5147	18.9881	19.1379	18.9866	18.5314	18.2917	18.6405	18.7703	18.9313
G3V6H2	Prpf8	20.0221	19.7238	19.317	18.9877	18.518	18.5212	18.2266	18.0242	18.1246	18.0064
Q641Y8	Ddx1	19.4363	18.9493	18.8751	18.9721	18.9697	18.6651	18.2387	18.2886	18.5274	18.5328
Q6P767	Pttg1ip	17.9539	18.7155	19.3844	19.4379	19.4515	18.6556	18.0707	18.4348	18.7218	18.6177
G3V8T5	Ruvbl2	19.5535	19.0197	19.07	18.93	19.0232	18.5317	18.1949	18.3255	18.5291	18.1917
Q920Q0	Palm	17.8737	18.1094	18.5404	19.1162	19.3454	19.1062	18.9679	18.7132	18.7656	18.706
Q6P747	Hp1bp3	19.6928	18.9063	19.2054	19.0607	19.0719	18.3257	17.9136	18.2535	18.4262	18.3277
G3V918	Gart	18.8959	18.7268	18.967	18.934	18.9803	18.3773	18.3416	18.7486	18.5341	18.6627
A0A0G2JYW3;P08081	Clta	18.1093	16.7396	18.1825	18.4765	19.2303	19.0846	18.7957	19.3051	19.6864	19.5254
P14408;P14408-2;Q5M964	Fh	17.9236	18.353	18.4307	18.742	18.826	18.6799	18.887	18.9062	19.295	19.0085
G3V624	Coro1c	19.1042	18.8817	18.9271	18.9282	18.562	18.6648	18.3653	18.475	18.5921	18.5471
G3V734;Q64591	Decr1	17.1886	18.3407	19.0143	19.3444	19.1055	18.7662	18.7523	18.6308	19.0571	18.8418
F1LN30	Sumo4	20.0589	19.5192	19.3335	19.0507	18.9818	18.4741	18.1239	17.8224	18.1335	17.5421
B0BNG3	Lman2	19.167	18.9867	18.991	19	18.9618	18.5421	18.1787	18.4941	18.1991	18.4869
Q6MG11	Atat1	19.7406	19.2871	18.884	18.876	18.8236	18.5349	18.6962	18.1204	18.0404	17.8843
P43138	Apex1	19.5525	19.6422	19.1419	18.9294	18.476	18.2735	18.1867	18.2475	18.1787	18.2294
A0A0G2K6J5;B2GV99;Q64119	Myl6	18.4994	18.5551	18.8159	18.962	19.0102	18.5214	18.6313	18.7764	18.6502	18.4325
Q5U3Z7	Shmt2	19.3365	19.302	18.9796	18.7539	18.6177	18.2718	18.4148	18.3727	18.3897	18.4074
P62832	Rpl23	19.3595	18.9919	19.0834	18.4106	18.8057	18.9311	18.01	18.2001	18.6872	18.2701
A0A0G2K2M9	Srrm2	19.794	19.6251	19.3107	18.9725	18.8569	18.4876	18.0196	17.9706	18.057	17.6322
A0A0G2K3V7;Q9WUL0	Top1	20.2491	19.4774	19.4008	19.0612	18.7739	18.2858	17.7654	17.6612	18.15	17.7275
Q68FS4;Q68FS4-2	Lap3	18.5989	18.6299	18.8481	19.0453	18.55	18.6117	18.4426	18.4012	18.926	18.4865
M0R402	Tmx3	18.4849	18.3657	18.7087	18.7026	18.8376	18.3594	18.5249	18.7784	19.0299	18.7375
Q5XI34	Ppp2r1a	18.7592	18.6695	18.7607	18.8269	18.3826	18.9685	18.6481	18.6451	18.3302	18.5038
P19491-2	#N/A	17.1957	17.1251	18.5335	18.8716	19.0774	19.1797	19.5681	18.863	19.3152	18.7653
G3V7Z4	Serpine2	18.3476	19.0765	19.7039	19.3728	18.5897	18.4404	18.0726	18.2077	18.6416	18.0382
Q4KLK7	Nop56	19.6884	19.2241	19.0973	18.7838	18.8375	18.2656	17.9582	18.0938	18.3707	18.1582
P13803	Etfa	18.0423	18.4947	18.7845	18.7326	18.8153	18.5511	18.4725	18.7864	18.8434	18.9549
A0A0G2K3Q6;P09117	Aldoc	16.4646	17.2505	18.2765	18.8163	18.9754	19.0928	19.2885	19.2552	19.4649	19.584
Q66HM2	Ap2a2	17.712	18.0219	18.4599	18.828	19.1233	19.0491	18.9048	18.7867	18.9208	18.6312
P18420	Psma1	18.5578	18.5174	18.7237	19.0625	19.0099	18.4943	18.5716	18.6371	18.5742	18.27
Q3KRE8	Tubb2b	18.8733	18.9785	18.7101	18.7851	19.0643	18.3777	18.6409	18.4856	18.3835	18.0677
D3ZNQ6	Ube2m	18.678	18.6758	18.6168	18.8647	18.7212	18.3896	18.6252	18.613	18.6653	18.4933
P60203	Plp1	15.7529	18.1148	19.6746	19.8246	19.2304	18.6046	18.9917	18.7311	18.7573	18.6557
D3Z941	Mars	18.9391	18.7631	18.6095	18.6646	18.6157	18.665	18.4679	18.6696	18.4976	18.4416
A0A0G2K9Y3;D3Z9J4	Stard9	18.8274	18.16	18.6775	18.9945	18.7315	18.8533	18.1331	18.4657	18.8349	18.6462
P63004	Pafah1b1	18.2647	18.566	18.637	18.7672	18.7646	18.7044	18.6839	18.6897	18.6102	18.6061
E9PST5	Acin1	19.7886	19.5761	19.3874	19.1875	18.6175	18.4522	17.974	17.7461	17.9666	17.5905
Q9R066	Cxadr	18.0406	18.3057	19.0639	19.6802	19.8018	19.405	18.6498	18.0701	17.7772	17.484
A0A0G2JZF0;B5DEG8	Sec24c	18.6691	18.4791	18.7473	18.7819	18.796	18.653	18.4629	18.4775	18.8076	18.3989
D4ABI7	Hacd3	18.2934	18.2073	18.9618	18.9652	18.6461	18.7168	18.4314	18.685	18.7183	18.6475
Q6AYT3	Rtcb	19.3981	19.0292	18.7886	18.6842	18.5882	18.2308	18.3519	18.3841	18.4406	18.371
G3V6X7;Q9QXU9	LOC108348172	16.9836	17.2115	17.9621	18.5144	19.0191	18.9663	19.1025	19.202	19.7591	19.5115
P24329	Tst	17.6556	18.2967	19.0003	19.1147	18.9761	18.5841	18.6376	18.4591	18.6129	18.6982
A0A0G2K1U9	Irgq	19.344	19.1437	19.1208	18.9515	18.9234	18.5161	18.2284	18.0817	18.0678	17.6404
Q9JLA3	Uggt1	19.0763	18.8206	18.7834	18.8047	18.7528	18.5426	18.4629	18.3941	18.2854	18.0686
P21531	Rpl3	18.8049	18.9621	18.9638	18.8352	18.9853	18.0807	18.209	18.2964	18.4246	18.3712
F1LRI5	Gcn1	19.0027	19.1543	19.1086	18.7576	18.7963	18.4051	18.3337	17.9361	18.3319	18.1048
Q5PPJ6	Lars	18.9652	18.5756	18.6029	18.8805	18.7465	18.5167	18.3698	18.4034	18.627	18.2018
F1LQN3;Q9JK11	Rtn4	18.697	18.7044	19.0679	18.9381	19.4092	18.7881	18.2828	17.9547	18.1818	17.8394
B0BN93	Psmd13	18.9141	18.5873	18.7971	18.7891	18.7741	18.5297	18.2069	18.4468	18.5217	18.27
D4AE00	Ap3b2	18.2833	18.0687	18.2426	18.6619	18.958	18.5832	18.6348	18.7988	18.9209	18.6808
A0A0G2K1C0;Q4V7C7	Actr3	18.3157	18.3634	18.5727	18.7453	18.8943	18.8052	18.4612	18.5006	18.73	18.4362
G3V6T7;P38659	Pdia4	19.4851	19.2669	19.1609	18.9154	18.6776	18.4295	18.1347	17.9448	18.0744	17.7081
D4A0A1	Soga3	19.0745	18.7898	18.786	18.6418	18.8454	18.5248	18.4121	18.3712	18.2575	18.0752
P21708;P21708-2	Mapk3	18.7367	18.2341	18.5401	18.8549	18.8722	18.5604	18.5004	18.4879	18.6866	18.2976
D3ZZZ9	Ctnnd1	19.1954	18.8723	18.8923	18.8219	18.7132	18.2838	18.233	18.2451	18.5206	17.9647
Q9JKB7	Gda	16.1678	16.5003	17.5326	18.1503	19.017	19.8278	20.0823	19.695	19.3207	19.4428
Q6PDU7	Atp5mg	18.1892	17.492	18.5573	18.4552	18.582	18.8453	18.5677	18.8552	18.9046	19.2623
M0R6B4	#N/A	19.9995	19.3257	19.0606	18.2522	17.599	19.1003	18.5183	18.5569	17.3062	17.9695
G3V8H3	Gstm3l	17.9611	17.8159	18.3326	18.6447	18.8867	18.5647	18.6348	18.7878	19.2461	18.7645
P54921	Napa	18.287	18.464	18.494	18.5184	18.7458	18.4097	18.6613	18.5685	18.9345	18.5555
F1LN88	Aldh2	15.6174	17.4828	18.2507	18.8462	19.0963	18.8422	19.0882	19.34	19.483	19.5737
Q68FX0	Idh3B	17.7179	18.0306	18.1733	18.3664	18.5466	18.8617	18.7552	18.9143	19.0799	19.1637
Q63228	Gmfb	17.7408	17.5123	18.4579	18.7128	19.0301	19.1857	18.6202	18.444	19.1847	18.7173
B2RZD1	Sec61b	18.7536	18.7696	18.8694	18.8934	18.6424	18.3845	18.2729	18.3824	18.3715	18.2125
A0A0G2K9I8;Q63009	LOC100361025	19.3671	19.2299	19.0009	19.085	18.4697	18.2247	18.1679	18.093	17.9599	17.9487
Q02874	Macroh2a1	19.5728	18.8786	18.8917	19.0328	18.9401	18.014	17.758	18.1005	18.1904	18.1143
D4A994	Emc1	18.7668	17.3462	18.5265	18.9843	18.9592	18.5033	18.3546	18.6039	18.7168	18.6919
P06762	Hmox1	17.4797	18.2036	18.9379	19.0798	18.4713	17.9182	18.8932	19.1326	18.5543	18.7826
Q5XIF6	Tuba4a	15.2951	15.3692	17.0612	18.2972	19.2855	19.756	19.7758	20.091	20.3682	20.0876
D3ZLC1	Lmnb2	20.1943	19.5356	19.1412	18.7983	18.3872	18.2565	18.0795	17.9209	17.4186	17.6417
M0RD75;P62755	Rps6	18.1669	18.0104	17.3284	19.3078	19.206	18.0161	18.5145	19.1331	18.7259	18.9123
Q6P7A7	Rpn1	18.8896	18.4436	18.9499	18.8516	18.5322	18.615	18.201	18.278	18.2526	18.2149
B2RZ72	Arpc4	18.2409	18.3261	18.4321	18.673	18.7777	18.6954	18.6664	18.5034	18.4941	18.4024
D3Z858;F1M3A0;M0RAC7	Fbrsl1	18.5698	17.7143	18.7443	19.0362	18.9001	18.5576	17.5577	18.5631	18.644	18.8938
O35112	Alcam	17.353	17.7815	18.4676	18.7664	19.0651	18.8883	18.8187	18.6679	18.8226	18.5059
Q66H80	Arcn1	18.6907	18.819	18.9916	18.7514	18.7589	18.3968	18.2371	18.1406	18.2696	18.0671
F1M6W2;Q6UPR8	Ermp1	17.9071	18.4006	18.905	18.8897	18.6058	18.4262	18.4405	18.5213	18.6919	18.3304
P07895	Sod2	17.7296	17.1612	18.1511	18.3867	18.5823	19.0079	18.711	18.8729	19.3325	19.16
Q4V8F9	Hsdl2	17.316	18.4155	18.9105	18.9558	18.7477	18.3292	18.2244	18.5561	18.8614	18.7052
B1WC61	Acad9	18.4104	18.524	18.5645	18.5257	18.5039	18.531	18.1846	18.5421	18.6412	18.5921
D4A4T0	Stub1	18.8079	18.5262	18.6715	18.7197	18.7438	18.4651	18.2919	18.2002	18.4405	18.0869
D4A0E8	Prmt5	18.4549	18.3246	18.5446	18.7956	18.6872	18.4663	18.2729	18.5475	18.4942	18.3559
P00388	Por	18.5233	18.3392	18.6635	18.8842	18.7149	18.4575	17.986	18.3105	18.5813	18.4324
P14841	Cst3	16.7709	18.1927	18.8106	19.034	19.0187	18.4334	18.5582	18.5951	19.0191	18.4458
P25113	Pgam1	16.8298	17.3996	18.0099	18.3729	18.5243	18.7457	19.1379	19.3488	19.293	19.1987
D4A1B8	Dctn3	18.2509	18.3943	18.5994	18.7128	18.7251	18.4364	18.4288	18.5101	18.4686	18.3138
Q9QXY2;Q9QXY2-2	Srcin1	17.1393	17.2162	17.7165	18.4375	18.8183	19.1458	18.8897	18.9961	19.3104	19.1332
Q05982	Nme1	18.3056	17.6411	18.17	18.6147	18.7692	18.8208	18.7361	18.8523	18.4985	18.3892
A0A0U1RS25;F1LY19	Upf1	18.8735	18.5546	18.8068	18.8327	18.6384	18.4797	18.1183	18.0594	18.2864	18.1465
B0BNE5	Esd	18.4788	18.4695	18.6022	18.7693	18.0523	18.2746	18.3098	18.212	18.9073	18.7172
Q2PQA9	Kif5b	18.7094	18.6247	18.8166	18.7611	18.7781	18.5359	18.1195	18.185	18.2634	17.9731
Q6IRE4	Tsg101	18.6061	18.4987	18.7488	18.7518	18.4324	18.3449	18.5392	18.1078	18.5908	18.1372
G3V9Z3;P21396	Maoa	18.2266	18.2049	18.5188	18.4423	18.4763	18.4578	18.4762	18.4507	18.825	18.638
A0A0G2JU97;A0A0G2K4K3;D3ZF64;F1LMJ7;O88563	Abcc3	19.2409	18.2886	18.6092	18.7848	18.5473	18.3946	17.9004	18.158	18.3949	18.3967
O08837	Cdc5l	19.9814	19.2676	19.1951	18.9421	18.3829	18.1503	17.6494	17.664	17.8115	17.6248
G3V833;Q08463	Fzd1	18.5021	18.1851	17.2903	17.7264	20.251	19.1368	16.3047	18.8257	19.8485	18.5792
D4A2G9	Ranbp1	18.9554	18.6319	18.5179	18.5735	18.5048	18.5177	18.1605	18.2456	18.4146	18.1023
P62275	Rps29	18.6475	18.8323	19.1549	19.0647	19.0487	18.3232	17.9826	17.9128	17.8871	17.7572
A0A1B0GWP9;O35397;Q6AZ23	LOC103689977	19.1707	18.6519	18.9729	19.0611	18.8061	18.3339	17.8678	18.0197	18.0819	17.6318
Q63083	Nucb1	18.6486	18.8526	18.8244	18.7702	18.6067	18.2872	18.2284	18.076	18.2893	17.9837
D3ZMS1	Sf3b2	19.9046	19.2994	18.996	18.8398	18.7148	18.3118	17.6821	17.3762	17.9175	17.476
B0K025	Ostc	18.9106	18.87	18.979	18.7337	18.3334	18.3742	18.469	18.3513	17.2165	18.2787
Q9JHZ9	Slc38a3	15.722	17.6995	19.0503	19.2232	18.8598	18.6586	18.601	18.9419	18.8838	18.8749
P28480	Tcp1	18.7781	18.6888	18.5131	18.6878	18.8165	18.3731	17.8896	18.2424	18.3194	18.2024
A0A0G2JT63	Cyfip2	18	17.8164	18.1877	18.3368	18.818	18.2992	18.58	18.6928	18.8629	18.8661
P48675;Q6P725	Des	19.1859	20.125	20.0016	15.1285	18.8986	18.8053	19.3054	17.7608	17.5489	17.6833
Q66HR2	Mapre1	17.8312	17.915	18.1072	19.1066	19.155	19.3412	18.6662	18.3089	18.12	17.881
G3V9N1	Pgam5	18.7963	18.7422	18.6301	18.2388	18.5877	18.2622	18.1481	18.1036	18.4615	18.3681
D3ZH41	Ckap4	18.7202	18.4066	18.7515	18.6836	18.7696	18.2234	17.9613	18.19	18.3745	18.1763
B0BN81	Rps5	19.0355	19.1923	19.111	18.8919	18.3458	18.2577	17.9664	18.246	17.6477	17.5287
P32089	Slc25a1	18.5777	18.5058	18.7206	18.6952	18.5712	18.321	18.1529	18.1285	18.3262	18.2183
P62909	Rps3	19.1957	18.3714	18.7513	18.69	18.8638	17.5091	17.9938	18.1217	18.2738	18.4334
B2GV54	Nceh1	16.8504	17.383	17.9522	18.4047	18.477	18.7158	18.9024	19.1725	19.1729	19.1412
D3ZJA9	Slc27a3	18.0044	18.1221	18.939	19.0731	18.8839	18.5575	18.0459	18.1779	18.2028	18.1525
G3V9T7	Get3	18.8302	18.2107	18.5562	18.7685	18.4718	18.6282	18.0841	18.1277	18.3565	18.1042
D4ACP5	Recql5	18.6003	18.7324	18.5087	18.6126	18.5405	18.4391	18.1795	18.2883	18.0251	18.2028
D4A104	Mrpl45	18.3867	18.4053	18.342	18.5034	18.4019	18.4716	18.1848	18.3634	18.4207	18.6255
Q04462	Vars1	18.6208	18.6586	18.6319	18.4661	18.4695	18.2169	18.103	18.2784	18.4027	18.2503
Q5PPL3	Nsdhl	18.7223	18.7947	18.6261	18.5392	18.6276	18.5979	18.2152	18.0849	18.0585	17.727
P20651	Ppp3cb	17.7697	17.5936	17.3061	18.2691	18.8317	19.3988	18.665	18.8178	19.089	18.2433
F2Z3T9	U2af2	19.6352	19.239	19.2233	18.6094	18.4415	17.8593	17.813	17.692	17.9161	17.5295
G3V7J0;Q02253	Aldh6a1	18.0979	18.1175	18.4906	18.6226	18.5862	18.4589	18.1103	18.3122	18.6062	18.5423
P18421;Q6PDW4	Psmb1	18.3216	18.0999	18.2572	18.5709	18.9288	18.2248	18.4033	18.4598	18.5668	18.0664
Q66HF3;Q6UPE1	Etfdh	17.6814	18.1841	18.3365	18.5337	18.4632	18.2781	18.283	18.5008	18.8568	18.7546
B5DF91	Elavl1	19.3818	19.1722	18.9612	18.7182	18.5182	18.2212	17.7503	17.7183	17.7836	17.6199
G3V7T6	Sf3b1	19.6814	19.0311	18.867	18.7547	18.3172	17.9773	17.7339	17.8827	17.797	17.7978
P09895	Rpl5	18.9447	18.9336	18.7379	18.6285	18.6147	18.1473	18.0015	17.8756	18.0018	17.8723
A0A0H2UI10;Q8VIJ5	Oga	18.4173	18.6214	18.4299	18.5529	18.5958	18.3484	18.3057	18.3646	17.9927	18.0889
F1LUT4	Atp8a1	17.2872	17.7982	18.341	18.3956	18.6289	18.5881	18.8005	18.6383	18.7972	18.4292
A0A0G2K7W6;P18445	RGD1562402	18.6358	18.7676	18.8024	18.5573	18.4026	18.3055	18.4141	17.8753	17.8562	18.0793
G3V8R2;P55067	Ncan	18.1434	18.5208	18.4362	18.599	18.3132	18.2125	18.239	18.4063	18.4254	18.4
A0A0G2KAM3;P49432	Pdhb	17.8972	17.8136	18.0981	18.2764	18.0602	18.4904	18.6178	18.7337	18.8736	18.8293
A0A0H2UHQ0	Slc3a2	16.3339	17.2718	17.7647	18.4786	18.751	18.7955	18.9003	18.9779	19.1706	19.2084
P50554	Abat	15.5179	16.7467	17.9847	18.4695	18.5359	18.8524	19.2085	19.3134	19.3696	19.6317
Q6P6V0	Gpi	16.7024	16.8835	17.8284	18.3662	18.8698	18.8114	19.1677	19.2495	18.8652	18.8119
D3ZZ21	Ndufb6	18.0076	18.2177	18.1848	18.2915	18.3218	18.4428	18.3092	18.5086	18.7654	18.4843
B2RYG6	Otub1	18.1355	17.9104	18.2084	18.4671	18.4202	18.3866	18.3752	18.4912	18.6875	18.4483
D3Z955	Pgm2l1	17.1863	17.1155	17.6129	18.3247	18.7657	19.1258	19.0176	18.752	19.0006	18.6145
A0A096MJ70;A0A096MKA6;M0R6B0;M0RDL0	Prdm16	16.5843	17.9823	19.0979	19.5093	19.3274	19.3892	17.1837	18.1626	18.6643	17.6127
G3V9N0	Pabpc4	18.7583	18.5762	18.4798	18.5135	18.4531	18.1583	18.3021	18.1374	18.1579	17.9746
Q5M7U6	Actr2	17.8799	17.967	18.1517	18.613	18.6152	18.8822	18.5299	18.3309	18.4152	18.1235
A0A0G2JSQ1;Q63754	Sncb	15.0676	15.8467	17.2729	18.2019	19.0811	19.206	19.3023	19.6242	20.1627	19.6837
P62907	Rpl10a	18.9518	18.95	18.8035	18.9337	18.6282	17.8718	17.403	18.0994	18.1522	17.6338
B0BMW2;O70351	Hsd17b10	19.038	18.4272	18.3915	18.2798	18.0555	18.4258	17.9103	18.2299	17.9973	18.6468
A0A0G2JZG7	Sars	18.1624	18.4155	18.4087	18.0946	17.9489	18.4924	18.7172	18.4946	18.4307	18.2115
A0A0G2K2C7;D3ZC84	Usp9x	18.3919	17.851	18.2308	18.5633	18.6648	18.475	18.1038	18.358	18.3941	18.323
B0BNJ4	Ethe1	18.0644	18.0968	18.4315	18.4424	18.5319	18.2905	18.3124	18.3132	18.4465	18.3876
Q6Q0N1	Cndp2	17.9191	18.0283	18.0301	18.3196	18.0396	18.2925	18.6828	18.7388	18.6918	18.5478
G3V8G5	Glg1	18.7704	18.7424	18.7036	18.5965	17.6752	18.1026	18.2552	18.1829	18.3464	17.8793
Q6AY55	Dcakd	18.2905	18.4554	18.4975	18.6014	18.2722	18.3388	17.9256	18.1392	18.4497	18.2401
F1M4A4	Kif1a	18.776	18.2969	18.7731	18.6059	18.698	18.4107	17.999	17.8301	18.2463	17.5616
Q68FS2	Cops4	18.2047	18.2954	18.3152	18.4274	18.5232	18.2759	18.1955	18.2504	18.489	18.2205
Q6P3V9	Rpl4	18.9714	18.8524	18.9585	18.4362	18.1854	17.7272	18.0486	18.0096	18.3347	17.6672
P18395	Csde1	18.7533	18.5845	18.3381	18.3247	18.3373	18.2533	18.0785	18.3444	18.0699	18.1071
G3V721	Wbp2	17.761	17.8941	18.1211	18.5261	18.8401	18.4899	18.2511	18.3523	18.6232	18.326
A0A0G2JWH5;B4F7C9	Stt3a	18.6234	18.3873	18.5744	18.718	18.3864	18.1407	17.947	18.2239	18.0983	18.0749
P30009	Marcks	18.2615	18.7185	18.5464	18.5381	18.5871	17.795	18.5271	18.4016	18.0427	17.7433
Q5U2S7	Psmd3	18.4594	18.2943	18.6745	18.3794	18.3061	18.315	17.992	18.2178	18.3048	18.1661
Q62733	Tmpo	20.6588	20.2095	19.3954	18.6354	17.8295	17.5796	17.4427	17.1801	17.1976	16.9735
P04906	Gstp1	17.8284	18.192	18.3985	18.6542	18.3982	18.0949	17.9473	18.3618	18.7268	18.4883
F1LPG5	Ndufb4	18.15	18.3764	18.2634	18.1385	18.3949	18.0169	18.3241	18.4513	18.4138	18.5418
Q9ES21	Sacm1l	18.0961	18.2772	18.489	18.0158	18.3209	18.3484	18.3903	18.2309	18.4838	18.4067
D3ZIN7	Mrps23	18.1369	18.4734	18.3466	18.1404	18.2852	18.1496	18.2997	18.4299	18.3867	18.3725
P61765	Stxbp1	17.4425	17.1871	18.374	17.932	18.9974	18.4655	18.882	18.1115	19.1595	18.444
P54311	Gnb1	17.6921	17.8164	18.3327	18.2805	18.6754	18.6197	18.384	18.7321	18.2286	18.2231
D3ZUB0	Rcn1	18.2141	18.7383	18.5848	18.6503	18.775	18.256	18.3733	17.9367	17.9114	17.5362
M0R907	Snrpd3	19.3699	19.2604	18.8827	18.4766	18.2982	17.9681	17.9139	17.7464	17.567	17.475
P62762	Vsnl1	16.5018	16.5541	17.5436	18.1154	18.8215	19.0807	19.2507	18.9805	19.2659	18.7637
F1LM55	Ccar2	19.2897	18.9139	18.6389	18.6462	18.2	18.1724	17.9828	17.5803	17.9429	17.5031
Q5I0E7	Tmed9	18.3872	18.4848	18.6195	18.5576	18.5076	18.2649	18.1146	17.8268	18.0257	18.0709
D3ZZN3	Acss1	16.2863	17.6128	18.4689	18.7194	18.8318	18.3183	18.4381	18.3718	18.8861	18.9147
Q920L2	Sdha	17.6422	18.1382	18.0364	18.1501	18.488	18.3351	18.3432	18.5771	18.5042	18.6297
D4AB03	Fam120a	17.7893	18.3101	18.4148	18.6696	18.4335	18.2452	18.1641	18.2092	18.3968	18.1891
F1M853	Rrbp1	17.8925	19.0189	18.691	18.5813	18.4732	18.3561	18.194	18.0869	17.8958	17.6194
Q6P7Q4	Glo1	17.2556	17.6806	18.0431	18.336	18.4305	18.3846	18.7073	18.7191	18.6007	18.651
B2GV01	Mta2	19.6131	19.2197	18.91	18.7336	18.2842	17.7707	17.5336	17.5452	17.6182	17.5437
D3ZES7	Plxna4	18.0122	17.7338	17.9702	18.3874	18.3248	18.5898	18.5818	18.3808	18.5638	18.2203
D3ZD89	Naa15	18.8655	18.6234	18.5731	18.4365	18.4059	17.9774	17.7512	17.9593	18.2282	17.88
F1LX07	Slc25a12	17.7662	17.2775	18.0707	18.0762	18.4346	18.3431	18.3207	18.5345	18.9926	18.8132
B2GUZ3	Mthfd1l	18.5198	18.5907	18.325	18.182	18.0976	18.1146	18.1597	18.2394	18.2196	18.1047
B1WBS4	Vps26b	17.897	17.9441	18.1029	18.4237	18.4832	18.4798	18.3938	18.2253	18.2804	18.278
F1LNT0;Q62951	Dpysl4	16.8463	17.5269	17.8837	18.125	18.4917	18.46	19.0214	18.8281	18.844	18.4779
P11980	Pkm	17.3222	17.6002	15.7717	18.406	18.634	18.5714	19.0614	18.7821	19.1586	19.1941
A0A0G2K6Y8;D4A6Y1	Npat	17.766	17.0622	17.8172	18.5554	18.6055	18.7685	17.9742	18.7135	18.543	18.6916
D3Z865	Mpdu1	18.2081	18.7361	18.6173	18.3441	17.8582	18.1965	18.2528	18.2166	17.7488	18.3006
G3V7L6	Psmc2	18.0475	17.9201	18.4222	18.5966	18.5835	18.2179	17.9455	18.2625	18.17	18.3002
Q6PCU8	Ndufv3	17.6339	17.8198	17.8083	18.0786	18.3997	18.3561	18.615	18.5234	18.8031	18.4227
Q3MIE4	Vat1	18.5675	18.0215	18.3781	18.6811	18.6925	18.1671	17.9183	18.1222	18.0914	17.8087
P63036	Dnaja1	18.6374	18.4806	18.1938	18.5815	18.2561	18.3039	18.0828	18.1547	17.8923	17.8313
D4AAE9	Cisd2	18.9247	18.7981	18.5311	18.3201	17.982	18.1109	17.9577	18.0927	17.9256	17.759
D3ZD73	Ddx6	18.763	18.9346	18.6183	18.3709	18.137	18.1101	17.7838	18.1485	17.6418	17.8815
Q5BJZ3	Nnt	18.4734	18.2676	18.4169	18.4214	18.1318	18.055	17.9703	17.9222	18.3666	18.3432
Q07009	Capn2	17.8711	17.8465	18.2663	18.4335	18.4462	18.2848	18.3306	18.277	18.3958	18.2146
Q5M7V8	Thrap3	19.4581	18.9551	18.6488	18.3707	18.2956	17.8618	17.7599	17.6958	17.705	17.6054
Q6PDV7	Rpl10	18.9312	18.7076	18.8931	18.6766	18.3392	17.6827	17.9391	17.7104	18.1228	17.3493
Q9EQS0	Taldo1	17.3646	17.7951	18.2125	18.9833	18.6938	18.0288	18.3512	18.2801	18.3211	18.3106
Q4QQV4	Hars	18.3635	18.6083	18.6322	18.6378	18.4305	18.1371	18.1724	18.0126	17.8794	17.449
Q04931	Ssrp1	19.2796	19.0052	18.9219	18.5692	18.3561	17.6354	17.5784	17.6527	17.7071	17.554
A0A0G2K261	Iars2	18.3223	17.9441	18.2517	18.4198	18.3168	18.1157	17.8381	18.1431	18.4431	18.426
Q5I0H4	Tmco1	18.2139	18.3108	18.5109	18.402	18.298	18.1083	18.013	18.0529	18.2735	18.0097
P31044	Pebp1	17.3912	17.7029	18.1825	18.093	18.3142	18.0938	18.7416	18.6745	18.7192	18.275
B2RYF6	Clptm1	18.0279	18.2538	18.3	18.3975	18.3917	18.5042	17.9099	18.0919	18.2107	18.0928
Q5PQK2	Fus	19.9193	19.0815	19.1395	18.5535	18.4122	17.9301	17.4641	17.3857	17.412	16.8807
B5DEL8	Ndufs5	17.4264	17.7119	18.4228	17.9103	18.1937	18.002	18.471	18.5703	19.1051	18.3565
Q9QX69	Lancl1	17.4905	17.3504	17.8011	18.0436	18.4043	18.4275	18.4374	18.5322	18.9466	18.7334
P97544;Q6IMX4	Plpp3	16.6477	18.0582	18.5288	18.3266	18.548	17.9098	18.1334	18.528	18.6564	18.773
D4ABX9	Emc6	18.3009	18.1265	18.3701	18.4668	18.3292	17.9574	18.0651	18.0837	18.2484	18.1573
Q4V8E2	Psmd14	18.6807	18.2157	18.3065	18.4657	18.1368	18.0946	18.0039	18.0363	18.1485	17.9806
D4A8N1	Dpm1	18.789	18.6164	18.4988	18.5227	18.241	17.8278	17.7609	17.8416	18.0346	17.9317
P23514	Copb1	18.4257	18.4597	18.4451	18.5017	18.2702	18.23	17.9915	17.8297	18.0926	17.7866
P12369	Prkar2b	18.0403	18.0322	18.0724	18.3596	18.4623	17.9761	18.2784	18.2428	18.3411	18.1844
F1LM66	Eftud2	19.3605	19.1428	18.6914	18.4195	18.1395	18.0243	17.6549	17.5481	17.6697	17.3328
D3ZXF9	Mrpl12	17.5658	18.0364	18.3488	18.3823	18.39	18.4573	18.2213	18.2157	18.3202	18.0323
Q62780	Ddx46	18.9098	18.4502	18.5496	18.614	18.2886	17.8235	17.6695	17.7745	17.8237	18.0561
D3ZQ02	Wdr37	18.1292	17.7529	18.0647	18.1465	18.3034	17.9751	18.2849	18.4244	18.6007	18.2582
P11951	Cox6c2	17.11	16.8132	17.7531	18.5185	18.6315	18.2292	18.0935	18.9091	18.8844	18.9909
F1LYQ8	Farp1	18.2307	17.8559	18.3891	18.3842	18.415	18.1659	18.077	18.1429	18.1701	18.0955
P51635	Akr1a1	18.0344	18.1819	18.0747	18.3447	18.2714	18.1394	18.2655	18.3941	18.0496	18.1576
Q6P7P5	Bzw1	18.8844	18.664	18.5228	18.3693	18.2142	17.8867	17.8412	17.955	17.89	17.6723
A0JN29	Lnpk	18.7119	18.0182	18.3252	18.3723	18.4814	18.1492	17.7943	17.9284	18.2318	17.8491
Q6AYK8	Eif3d	18.5379	18.4634	18.4288	18.0835	18.4284	18.1287	18.0193	17.9551	18.2748	17.531
B0K031;P05426	Rpl7	18.5893	18.406	18.3767	18.6641	18.2692	18.028	17.6533	17.9256	17.8958	18.0323
P14604	Echs1	18.2362	18.3098	18.4414	18.3661	18.2561	17.856	17.8938	18.0521	18.1942	18.2213
Q5XIT1	Mapre3	17.2701	16.8057	17.5552	18.2587	18.2773	18.8768	18.5422	18.7869	18.8481	18.5762
Q5U2X8	Acot9	18.5907	17.8885	18.0836	18.0386	18.2689	17.9488	18.1391	18.2189	18.3371	18.2776
G3V8G2	Psmd5	18.2998	18.3138	18.3552	18.4936	18.322	18.1479	18.0229	17.8588	18.0502	17.9249
A1A5S1	Prpf6	19.2995	18.8041	18.7772	18.3771	18.0182	17.852	17.5322	17.7445	17.8597	17.5246
P51146	Rab4b	17.2741	17.725	17.8993	18.0095	18.4574	18.2147	18.5446	18.5785	18.6551	18.4006
Q76GL9	Slc1a4	18.0176	17.7137	18.3755	18.5578	18.3591	18.2357	18.2727	18.1644	18.093	17.9575
O08557	Ddah1	17.523	17.7213	17.9707	18.177	18.3644	18.3555	18.465	18.425	18.4445	18.2865
Q4G061	Eif3b	18.4361	18.4345	18.4038	18.4471	18.4343	18.2351	17.9193	17.8641	17.866	17.6884
D4A2P1	Ccar1	19.5238	19.2227	18.7862	18.5155	18.2156	18.1631	17.4303	17.3591	17.4758	17.0014
P16617	Pgk1	16.913	17.1045	17.8552	18.271	18.4723	18.2069	18.5783	18.8355	18.7503	18.7039
P60892	Prps1	17.5681	17.7748	18.1191	18.3033	18.6001	18.2649	17.8574	18.2308	18.5057	18.4653
A0A0G2JXT3;F1LND7;P05369	Fdps	18.3131	18.8775	18.7945	18.4673	18.9191	17.7768	17.3818	17.6941	17.8315	17.5989
Q63362	Ndufa5	18.0221	18.1647	18.0072	18.0035	18.3291	18.2189	18.2169	18.2871	18.313	18.0816
P13471;Q6PDV6	Rps14	18.6417	18.5672	18.2993	18.4945	18.3263	17.8186	17.8936	17.9512	17.8788	17.7581
Q5RKH2	Galk1	18.8735	18.4996	18.6088	18.5938	18.1252	18.03	17.8278	17.8242	17.7998	17.4244
D4ADS4	Mgst3	16.611	17.0402	17.9377	17.888	18.5371	18.5408	18.5663	18.7555	18.8891	18.8027
G3V946;Q8K3E7	Dpy30	19.1228	18.8252	18.572	18.3235	18.569	18.0094	17.9152	17.2596	17.7519	17.2038
Q5FVH2	Pld3	18.1318	18.2559	18.4384	18.5148	17.9992	18.1732	18.0054	18.1419	17.9706	17.9208
O88637;O88637-2	Pcyt2	17.6657	17.6945	17.8093	18.0794	18.3253	18.2468	18.4403	18.4499	18.521	18.2728
F1M3H8	LOC681410	19.6877	18.6669	18.8314	18.5891	18.1655	18.0489	17.5335	17.3597	17.2769	17.3369
B1WC28	H2afy2	19.8132	19.376	18.8239	18.4368	17.797	18.0517	17.1204	17.4038	17.0092	17.6425
Q5U3Z5	Bri3bp	18.1101	17.8601	17.8913	17.7279	18.5421	17.9668	18.2098	18.1706	18.6412	18.3539
Q6AXV4	Samm50	17.9918	17.8359	18.1196	18.1372	18.131	18.2966	18.1588	18.0443	18.4594	18.294
F1LNJ2;M3ZCQ2	Snrnp200	19.5276	18.835	18.9369	18.5286	17.5755	18.0491	17.4398	17.5824	17.5737	17.409
P20611;Q642D2	Acp2	17.8826	17.8251	18.2985	18.5147	18.2761	18.3102	17.9306	18.1253	18.2103	18.0807
Q6AYK6	Cacybp	18.5466	18.7042	18.5405	18.1529	18.3024	17.7015	17.9005	17.8254	17.958	17.7374
P35213;P35213-2	Ywhab	16.7131	17.0867	17.8279	18.3614	18.3522	18.2013	18.5964	18.7034	18.8084	18.7107
Q66H61	Qars1	18.0009	18.0963	18.2372	18.3513	18.1493	18.2287	18.1292	18.0159	18.0147	18.1149
Q641Z6	Ehd1	18.0754	18.1881	18.1435	18.1875	18.37	18.2886	18.2439	18.0448	17.9639	17.8093
P23358	Rpl12	18.2575	18.5043	18.8155	18.6813	18.3244	18.2091	17.9934	17.7586	17.6072	17.163
Q5RKI0	Wdr1	17.1781	17.6325	17.9014	18.2235	18.4476	17.7924	18.5214	18.4522	18.855	18.3057
A0A0G2K459	Mtch2	18.2511	17.7424	18.2663	18.4299	18.3497	17.9427	17.7162	17.9586	18.2668	18.3646
Q9EPB1	Dpp7	17.5335	17.9705	18.184	18.5324	18.2239	17.8746	18.0788	18.2173	18.3182	18.2561
F1LS72	Uba2	18.9276	18.5416	18.5835	18.395	18.3268	17.4632	17.4745	17.7765	17.9284	17.7627
A0A096MJ90;F1LNW6	Ly6h	16.5631	17.1841	17.7638	18.3157	18.6273	18.5271	18.6912	18.7225	18.491	18.2631
P56522	Fdxr	18.3596	18.1875	18.4108	18.3591	18.144	17.9638	17.9425	17.965	18.0092	17.7799
Q6P503	Atp6v1d	17.0805	17.0462	17.6537	17.7275	18.1549	18.2074	18.7408	18.7798	18.8566	18.7618
Q5XIU9	Pgrmc2	18.101	18.1426	18.2562	18.3276	18.107	18.1164	17.9377	17.9289	18.241	17.848
P07936	Gap43	17.369	17.4039	18.1839	18.3686	18.9133	18.796	18.6066	18.2661	17.7363	17.3285
D3ZXS8	Ube2k	18.3734	18.281	18.2222	18.1602	18.3489	17.92	18.0574	17.9024	18.0567	17.6495
D3ZAI6	Nt5dc3	16.8894	16.7955	17.5214	17.9744	18.2435	18.4739	18.807	18.8378	18.7115	18.7169
F1LQZ0	Tmem65	17.5537	17.5801	17.7912	17.87	18.1519	18.3537	18.2337	18.238	18.6659	18.5132
D4A8G0	Lsm12	18.7787	18.4328	18.3223	18.2566	18.3748	17.9571	17.7146	17.8584	17.7814	17.438
D3ZG43	Ndufs3	17.566	17.7068	18.0299	18.1069	18.137	18.0933	18.2785	18.3765	18.3722	18.233
P62716	Ppp2cb	17.4011	18.4335	18.4936	18.1595	18.0209	18.0329	18.2988	18.1723	18.1596	17.7171
Q64560	Tpp2	17.9941	18.115	18.1964	18.3107	17.9791	18.1843	18.2271	18.0323	17.8135	18.0327
P63081	Atp6v0c	17.1184	17.11	18.0234	17.9619	17.9119	18.5858	18.4018	18.272	18.6818	18.8114
Q63377	Atp1b3	17.6702	17.997	18.1454	18.3609	18.1464	18.0795	18.2044	17.9356	18.0939	18.1868
D3ZIF0	Zfp512	19.2955	19.116	18.6592	18.4961	18.1797	17.6895	17.3726	17.2684	17.3786	17.3495
F1LN92	Afg3l2	17.8353	17.5568	17.9442	18.0513	18.2079	17.9938	18.0281	18.1311	18.6628	18.3885
A0A0G2KAI8	Drg2	18.6305	18.2735	18.261	18.1882	18.0716	17.8388	17.9846	17.954	17.8816	17.6953
Q60587	Hadhb	17.8193	17.6804	18.0237	18.3276	18.1757	17.9897	17.938	18.1273	18.595	18.1025
Q5U2U0	Clpx	18.3561	18.4677	18.5115	18.4163	17.8893	17.9164	17.7787	17.6375	18.0766	17.7267
P04897	Gnai2	17.6715	18.2695	18.4892	18.3916	18.5202	17.6867	18.0764	17.8507	18.0099	17.7424
D4A7U6	Lsm3	19.0802	18.8709	18.6009	18.4235	18.1109	17.993	17.5347	17.3519	17.5013	17.2254
P84083	Arf5	17.5272	17.6912	17.6343	17.9624	18.0897	17.9681	18.2098	18.6795	18.2429	18.6441
F1LU48	Ergic1	18.8383	18.4625	18.4436	18.3105	17.8569	18.075	17.6655	17.6152	17.6367	17.7107
Q03346	Pmpcb	17.9505	17.9102	17.8636	18.0491	18.0787	18.1089	18.0981	18.0976	18.2613	18.1362
Q6PCT9	Psmd6	18.3176	18.0238	18.126	18.4118	18.0741	17.9257	18.0035	17.9688	17.8681	17.8124
B2RYW3	Ndufb9	17.7102	17.6552	17.9182	18.0459	18.0586	18.2686	18.036	18.2647	18.2216	18.3416
D3ZIE9	Aldh18a1	19.1488	18.5174	18.5718	18.3334	17.9014	17.7916	17.3614	17.5077	17.758	17.5967
Q6XVN8	Map1lc3a	18.0021	17.8038	18.5136	18.5036	18.3584	18.2817	17.7872	17.8448	18.0997	17.2813
A0A0G2JWS9;G3V8S4;P54708;P54708-2	Atp12a	19.3226	19.6673	20.4154	17.3243	16.0797	17.9351	21.6117	16.4374	15.957	15.6881
A0A0H2UHQ3;P0C5W1	Map1s	17.9895	17.9265	18.0544	18.0455	18.068	17.9316	18.0286	18.1548	18.3093	17.9138
A0A0G2JVZ6;F1LZX9	Itgav	17.0611	17.7548	18.2704	18.4207	18.3145	17.935	18.2168	18.1296	18.3162	17.9855
D4ABM5	Mrps34	18.3814	18.0783	18.2215	18.1397	18.1185	18.061	17.5579	17.7119	18.1899	17.941
Q63942	Rab3d	16.9461	16.9855	17.0107	17.6724	18.1703	18.4098	18.6308	18.7874	18.9349	18.8508
A0A0G2JYB1;Q5XI32	Capzb	17.8902	18.2857	18.0034	18.0795	18.2614	18.0278	18.1052	18.035	18.1043	17.5874
Q5RJK5	Cbx3	19.5192	19.2767	18.9977	18.5507	18.3074	16.7837	17.2008	17.2421	17.3147	17.138
P70580	Pgrmc1	19.0538	18.512	18.2607	18.1995	18.0929	17.1429	17.6163	17.9592	17.6382	17.8458
A0A0G2JUL7;B3GNI6;B3GNI6-2;B3GNI6-3	40787	17.5053	17.651	17.801	17.896	18.3804	18.2015	18.1496	18.1579	18.2057	18.3577
D3ZSA9	Nomo1	17.9448	18.1499	18.3077	18.0006	18.2668	17.8725	17.9402	17.9593	18.0028	17.8611
F8WG67;Q64559;Q64559-1	Acot7	17.2057	17.5638	18.2201	18.2617	18.469	18.2424	17.8571	18.1281	18.5883	17.7659
Q63570	Psmc4	18.2307	17.8704	18.3841	18.3019	17.9232	18.0743	17.9355	17.8221	17.9971	17.737
O35964	Sh3gl1	18.028	18.1251	18.1123	18.1711	18.1469	17.5651	18.23	18.0999	17.8338	17.8761
Q6AYG3	Prune1	18.2695	18.0333	18.1584	18.292	18.2491	18.0106	17.8716	17.8484	17.7644	17.6548
D3ZGA5	Rilp	17.7606	16.8487	17.9718	18.7253	18.5095	18.2517	17.7652	18.2101	18.217	17.8306
M0R7G4;M0R7V3	Apoo	17.1592	17.4563	17.8061	17.8715	18.041	17.9264	18.1738	18.4038	18.4931	18.7344
B0BN64	Polr1e	14.9902	16.591	18.1365	19.0608	18.3121	18.5309	17.9476	18.6184	19.1403	18.7157
P32851	Stx1a	16.9707	16.9902	17.8894	18.1081	18.4752	18.3073	18.5414	18.3936	18.2058	18.1228
Q5XIM7	Kars1	18.7068	18.7314	18.5158	18.0779	17.9859	17.7703	17.7307	17.3693	17.5285	17.586
A0A0H2UI20;F7FG31;Q9Z2F5	Ctbp1	18.4418	18.2391	18.0998	17.8238	18.0186	17.7637	17.9156	17.8383	18.0547	17.8015
A0JPJ7	Ola1	18.3757	18.1064	17.8508	18.0366	17.8691	17.82	17.9726	17.9907	17.9645	18.0042
F1LRZ9	Rundc3a	17.638	17.4759	17.899	17.8702	18.0803	18.0317	18.2215	18.2545	18.4079	18.0727
F1LUV9	Ncam1	17.3422	17.6587	18.0345	18.2373	18.2007	18.593	17.8686	18.245	17.6455	18.1189
G3V9X2;Q9R080;Q9R080-4	Gpsm1	18.3607	18.4082	18.2177	18.2971	18.1824	18.0261	17.9513	17.5398	17.4869	17.453
D4A2D7	Ipo4	18.3225	18.4311	18.3146	18.2446	18.1565	17.9148	17.6537	17.7479	17.6092	17.49
D3ZDK2	Ube2d1	18.8105	18.1663	18.1899	18.2635	18.1076	17.9029	17.7292	17.531	17.8965	17.2832
G3V9M3	Wdr47	18.3576	18.3829	18.5668	17.5715	18.3545	18.1797	17.8235	17.6981	17.4231	17.5104
P49088	Asns	18.4759	18.3191	18.1295	18.2042	17.886	17.7051	17.7459	17.8273	17.8014	17.7394
D4ABK7	Hnrnph3	18.7762	18.5475	18.4614	18.4853	18.0005	17.4617	17.5906	17.3482	17.7003	17.4353
G3V6U3	Alg2	17.9923	17.8803	17.9396	18.0242	18.008	18.1303	17.8927	18.055	17.7928	18.0717
P29418	Atp5f1e	17.6399	17.8691	18.1125	17.6068	17.7664	17.5355	18.1898	18.2756	18.275	18.5071
D3ZTX1	Trim67	18.9443	18.8576	18.6607	18.761	18.435	18.0476	17.4316	16.9648	16.9612	16.6982
P62168	Ncs1	17.4474	17.2826	17.8114	18.2722	18.4755	18.61	18.1304	17.9468	18.1485	17.6033
D4AC36	Eif3f	18.3765	18.3674	18.3752	18.3637	18.0384	17.7906	17.7186	17.3802	17.7282	17.5744
A0A0G2K6T9	Pcdh1	16.1979	16.7296	17.6401	18.1763	18.5165	18.7942	18.5795	18.5309	18.3676	18.1507
Q566E4	Hnrnpr	18.9941	18.5851	18.5795	18.2758	18.1831	17.5374	17.4834	17.1869	17.4797	17.2978
P61980;Q5D059	Hnrnpk	18.378	18.5067	18.2197	18.2613	18.103	17.6265	17.5141	17.9072	17.4418	17.6294
P40329	Rars1	18.1939	18.2026	18.3967	18.016	17.8462	17.8643	17.7321	17.7515	17.9605	17.6227
B5DEL7	Sec61g	18.2351	18.7106	18.3801	18.3921	18.0768	17.8975	17.6947	17.584	17.3173	17.2926
Q6P9V1	Cd81	16.8107	16.6336	18.2622	17.7183	17.3559	18.7388	18.8968	17.1458	18.7315	19.286
A0A0G2K121;Q5FVQ4	Mlec	17.7024	17.6263	18.0643	18.0883	17.9651	17.8293	18.0343	17.945	18.135	18.1645
Q6AY84	Scrn1	16.5954	17.432	17.7624	17.9549	18.3958	18.1475	18.3128	18.3818	18.4781	18.0877
Q498U4	Sarnp	19.3974	18.8546	18.7852	18.3165	18.4479	17.906	17.0838	16.8987	17.171	16.6391
A0A0G2JTA1	Ppp2r5e	18.3144	18.2788	17.8318	17.7837	17.6848	17.8915	17.9871	17.8595	17.9882	17.8796
Q9WV97	Timm9	17.7546	17.5061	17.6747	18.0552	17.9864	17.6784	17.9768	18.2886	18.2541	18.245
P26817	Grk2	17.8651	17.4208	17.5896	18.0724	18.2347	18.1084	18.0405	18.0434	18.1888	17.8514
Q66H20;Q66H20-2	Ptbp2	19.0058	18.7049	18.7009	18.4379	18.3846	17.1462	17.3073	17.1086	17.1074	17.5056
A0A140TAH1;Q9JJ50;Q9JJ50-2	Hgs	18.0961	17.8004	18.1212	18.0995	18.2281	18.0534	17.6096	17.773	17.8858	17.7396
D4A2D8	Lsm7	19.1386	18.8896	18.646	18.2842	17.895	17.4436	17.4215	17.1959	17.3407	17.1279
A0A0G2JZA2;P97576	Grpel1	18.0765	17.9068	18.1004	18.1196	18.1359	17.8388	17.6463	17.8687	17.8232	17.8555
P43278	H1-0	19.3745	18.2974	18.4114	17.8575	17.3848	17.3608	17.4079	17.7601	17.7894	17.6633
Q3ZAU6	Rnf14	17.1485	17.2279	17.6123	17.8976	18.0877	17.8829	18.2629	18.3485	18.524	18.2605
Q9Z269	Vapb	17.6363	17.784	17.9507	17.9076	18.0022	18.1107	18.0737	17.976	17.9578	17.8247
Q9Z0W5	Pacsin1	15.1725	14.1988	15.8037	17.3317	18.4843	19.1239	19.4926	19.8038	19.8329	19.9633
Q5RKH0	Glyr1	19.147	19.1297	18.7183	18.1813	17.6755	17.3929	17.2567	17.1656	17.4661	17.0575
Q6AXS3	Dek	19.1723	18.8609	18.6123	17.9375	17.9433	17.4202	17.3375	17.1788	17.3885	17.3237
Q27W01	Rbm8a	19.3374	18.9033	18.5485	18.2737	18.0429	17.365	17.3296	17.1259	17.0424	17.1562
Q7TQ16	Uqcrq	17.3702	17.1049	17.9389	17.6825	18.067	17.6164	17.9092	18.4725	18.5013	18.4473
Q64654	Cyp51a1	18.8916	18.5543	18.7007	18.4549	17.9964	18.1173	17.3515	17.1509	16.9995	16.8892
D4A962	Hnrnpul1	18.8862	18.2622	18.1666	18.0816	18.2129	17.6138	17.3028	17.5822	17.6305	17.3564
P05370	G6pdx	17.8209	17.6968	17.9938	18.0051	17.9647	17.8432	17.7914	17.8688	18.1145	17.9906
Q5RKJ9	Rab10	17.3468	17.1205	16.6559	18.2904	18.1042	17.595	18.114	18.4903	18.7426	18.5866
A0A0G2K847	Agap1	18.2129	18.1	17.9625	18.2674	18.0181	17.9859	17.6684	17.7413	17.4568	17.6012
M0R6Y8	RGD1560402	17.1728	17.6307	17.5524	17.8789	18.0259	17.7954	18.2313	18.3218	18.2884	18.1098
A0A0H2UHZ2;Q5U2Z3	Nap1l4	18.2541	18.1222	18.3349	18.2827	18.0606	17.7044	17.5838	17.5417	17.6671	17.4294
A0A0H2UHM0	Vps28	17.2405	18.0157	17.9957	18.0337	17.9543	18.1128	18.2697	18.0032	17.7399	17.5996
Q5PQJ6	Pycr3	18.0517	18.3156	18.0951	18.0955	18.071	17.9029	17.7626	17.7243	17.3851	17.557
A0A0G2JWM2;Q5RJQ4	Sirt2	17.5933	18.4016	18.4583	18.337	18.142	17.5656	17.3255	17.6101	17.8837	17.6377
Q68FS8	Rtca	18.2545	18.1067	18.2471	18.3736	17.8142	17.5738	17.6971	17.7073	17.694	17.4844
D4A8A0	Cad	18.376	18.2537	18.3768	18.3905	18.0386	17.7832	17.4699	17.4632	17.5563	17.2441
A0A140TAC3;O88339	Epn1	17.9112	17.5577	17.8296	18.0104	18.1875	17.7376	17.5375	18.0724	18.1834	17.8998
D3ZLT1	Ndufb7	18.1207	17.6951	17.9772	17.7249	17.8618	17.8603	17.5527	17.8274	18.099	18.1716
D3ZDU5;Q9EPC6	Pfn2	17.5738	17.4532	17.6978	17.9326	18.1735	17.9429	18.2874	18.1105	18.1292	17.5795
Q5XIC6	Psmd12	18.1618	17.9707	17.9038	18.0998	17.9661	17.432	17.7084	17.8829	18.0235	17.6979
D3ZBL5;Q62784;Q62784-2	Inpp4a	17.8445	17.2886	17.7642	17.929	18.0374	18.1326	17.993	17.9465	18.0484	17.8518
P97532	Mpst	18.0321	17.9796	18.045	18.153	18.1811	17.7012	17.5005	17.8633	17.7958	17.5831
F1M062	Larp1	17.5491	17.8405	18.0398	18.1143	18.1423	18.1688	17.8871	17.7867	17.792	17.5106
Q6P6S5	Wrb	18.2901	18.2885	18.4866	18.2071	16.9392	17.9041	17.7176	17.5553	17.6529	17.7845
O35264	Pafah1b2	17.8831	17.8321	18.3585	17.9124	17.6372	17.9329	17.7548	17.8652	18.0268	17.603
P18163	Acsl1	16.6425	17.1532	17.8539	18.0324	18.1764	18.3054	18.2889	18.1107	18.2551	17.9825
P54319	Plaa	17.9014	17.6118	17.8604	17.8716	18.1414	17.8247	17.6576	17.8239	18.0976	17.9216
B0BNE3	Trappc5	17.7975	17.7847	17.9372	18.0497	18.1051	17.8573	17.7146	17.9249	17.7927	17.7323
D4A1F2	Mical2	18.4303	18.0733	18.1263	18.0304	18.0478	17.5139	17.8002	17.716	17.5695	17.3874
F1LNF0	Myh14	15.7651	17.8386	18.1096	18.234	18.2764	17.7731	18.0985	17.8331	18.4724	18.291
C0JPT7	Flna	18.0518	18.5532	18.1286	18.1306	17.8613	17.415	17.6413	17.8624	17.621	17.4243
E9PT66	Sf3b3	19.2401	18.7911	18.4682	18.107	17.8695	17.567	17.1308	17.253	17.0971	17.0654
P38718;P38718-2	Mpc2	16.8734	16.8969	17.595	17.9458	17.8175	18.2258	17.9616	18.264	18.5459	18.4518
D4ACM1	Elp3	18.2317	18.2593	18.1433	18.1183	18.0059	17.8085	17.5054	17.5963	17.5366	17.3501
B5DFE0	Mpp6	17.3644	17.1242	17.4812	17.8548	17.9828	18.3395	18.0378	18.1285	18.2385	17.9719
F1LMA5	Fv1	18.3271	18.2011	18.1972	18.2216	18.2074	17.5532	17.3939	17.4804	17.4261	17.5059
Q5U1Z9	Mtx2	17.8526	17.8054	17.7634	17.7299	17.4289	17.8624	18.1627	17.8313	18.0786	17.9981
G3V784	Adpgk	18.0658	18.3097	18.2649	18.3077	17.7	17.7117	17.4773	17.4561	17.7044	17.4991
P23978	Slc6a1	14.2611	15.8349	17.1644	17.9599	18.459	18.5294	18.873	19.0475	19.1758	19.1895
O35567	Atic	18.4851	18.4813	18.2198	18.0252	17.6447	17.4434	17.5653	17.5681	17.5685	17.4923
Q66X93	Snd1	18.094	18.2453	18.057	18.0605	18.052	17.5248	17.5922	17.5448	17.7308	17.5072
B0BN63	Ahsa1	17.7296	17.1832	17.2261	18.1756	18.3224	17.6636	17.7869	17.9575	18.1443	18.2099
F1M787	Ctnnd2	17.51	17.5941	17.9477	17.8728	18.1007	18.1983	17.7323	17.8597	17.8601	17.7004
Q3T1K5	Capza2	17.4353	17.764	17.7646	17.7435	18.145	17.807	18.2035	17.7732	18.1103	17.6104
A0A0G2K926;D4AA52;P14046	LOC297568	17.4485	18.2084	18.5775	17.9846	18.1189	17.6335	17.1719	17.6646	18.0632	17.4807
Q794E4	Hnrnpf	19.3797	18.4161	18.0764	18.5368	17.9667	16.5357	16.6495	17.4094	17.8355	17.5257
P60123	Ruvbl1	18.5736	18.5679	18.3791	18.0616	17.1702	17.4019	17.6025	17.4419	17.6785	17.4401
P11884	Aldh2	16.5671	17.173	17.602	17.9912	18.1197	17.9188	18.2552	18.1692	18.291	18.2286
Q5XIK2	Tmx2	17.5681	17.8341	17.885	18.111	17.652	17.8924	18.0247	17.9626	17.7204	17.6193
Q5RKI5	Flii	17.9663	18.128	18.3668	18.1133	17.5834	17.9879	17.7895	17.4967	17.6958	17.1346
Q9R1S9	Mdk	16.5336	17.5908	18.1602	18.2693	18.3846	17.1946	17.5113	17.9802	18.2647	18.3615
P56571	#N/A	17.3374	17.1373	17.8102	17.9445	17.7762	18.0239	17.9412	17.9894	18.1509	18.1388
Q4FZT2	Ppme1	17.9839	17.755	17.7289	17.7366	17.9825	17.8579	17.9367	17.7096	17.9295	17.6053
G3V728	Nipsnap1	17.2931	17.1301	17.765	17.6605	18.1826	17.8623	17.847	18.1129	18.4634	17.8978
F7F1Y3;Q793F9	Vps4a	18.4537	18.0426	17.9177	18.0861	17.9079	17.5412	17.5931	17.4498	17.8047	17.4115
Q63092	Camkv	15.7621	16.2569	17.4197	18.1842	19.0958	18.2412	18.614	18.3115	18.3514	17.9685
F1M389	Cenph	18.2366	17.7803	17.9659	18.0821	17.3224	17.8756	17.4925	17.8522	17.8475	17.7357
Q4FZT8	Spryd4	17.5517	17.5919	17.5749	17.626	17.9298	17.8716	17.62	18.0213	18.0932	18.3008
B2RYS8	Ndufb8	17.7051	17.3241	17.5721	17.8405	17.782	17.7991	17.6678	17.9794	18.2515	18.1752
D3ZUM2	Sarm1	18.099	17.7783	17.7577	17.8539	18.0314	17.9156	17.7446	17.7355	17.719	17.4517
P19234	Ndufv2	17.7401	17.537	17.7644	17.7869	17.8026	17.8484	17.6406	17.8657	18.1091	17.9784
A0A0H2UHX3;P62703;X1WI37	Rps4x-ps9	18.5205	17.6301	18.4485	18.3552	18.2776	17.4709	17.4742	17.2153	17.3319	17.2922
O35547	Acsl4	17.6825	17.8643	17.9169	18.0148	18.431	18.0312	17.8179	17.533	17.5139	17.2057
A0A0G2K9J2	Atp6v1h	16.29	17.4968	17.1333	17.4763	17.7323	17.6438	18.2144	18.5838	18.5357	18.8947
P85515	Actr1a	17.6935	17.8973	17.9483	17.979	18.1914	17.7912	17.4313	17.7095	17.8208	17.5275
Q6AY20	M6pr	17.4646	17.9517	17.8896	17.8858	17.7304	17.6778	17.796	17.8291	17.8856	17.8687
A0A0G2JZH9	Dhx57	18.3165	18.0644	18.1027	18.1271	18.0781	17.7068	17.5848	17.2964	17.3049	17.2865
P10824	Gnai1	17.0545	17.0109	17.2599	17.833	18.4294	17.9689	18.1261	18.1189	18.0752	17.9581
F2Z3Q8	Kpnb1	17.6759	17.085	18.0657	18.4084	18.399	17.2058	17.2847	17.8757	18.0566	17.754
Q4QQW8	Plbd2	17.3234	17.3057	18.0274	18.1636	17.7708	17.8638	17.6071	17.9926	17.9753	17.7773
D3ZQ59;G3V700;P47245;P47245-2	Nrdc	17.6813	17.7916	17.8586	18.1273	17.9083	17.8233	17.729	17.7124	17.7429	17.4151
D4A3E1	Hnrnpll	18.7914	18.3023	18.0901	17.9713	17.7313	17.3531	17.1727	17.3507	17.5295	17.4771
P0C5H9	Manf	18.5422	17.98	18.4961	18.4146	18.0867	17.8964	17.4762	17.152	16.9358	16.7848
D3ZW58	Casc4	18.25	17.9423	18.2086	18.0857	18.1076	17.5393	17.3414	17.5245	17.42	17.3227
Q6PDU1	Srsf2	18.6795	17.7717	17.7081	18.504	18.1816	17.5199	17.4333	17.3715	17.3911	17.1761
Q5U2U7	Rnmt	18.5542	18.4571	18.4857	17.9441	17.8959	17.3334	17.1534	17.1935	17.4951	17.1923
D3ZIT3;D4A1J7	LOC100911256	18.7944	18.5936	18.4919	17.9511	18.1916	17.477	17.1783	16.9437	17.1507	16.9259
Q5RJN0	Ndufs7	17.4209	17.1806	17.5347	17.7437	17.5689	17.4802	17.852	18.158	18.2299	18.4845
D3ZG88	Znrd2	17.4465	17.5078	18.0178	18.1168	18.4391	18.1039	17.6924	17.5396	17.6144	17.1639
D4ADD7	Glrx5	17.6758	17.8278	17.9079	17.4083	17.6019	17.5873	17.9692	17.7947	18.1828	17.6709
A0A1W2Q680;Q6AYA1	Gar1	18.9076	18.2883	18.4023	18.1793	17.9526	17.4144	17.0795	17.2178	17.2482	16.9306
P22791;Q68G44	Hmgcs2	15.6523	17.9708	18.8577	18.9427	18.3067	17.5864	17.6707	17.6908	17.537	17.3985
B5DEI0	Pcyox1l	17.4831	17.537	17.8948	17.9349	18.0381	17.7974	17.6585	17.5824	17.936	17.7484
A0A0G2JUZ0;D3ZKK5	Mtmr1	17.8801	17.6289	17.9035	17.9346	17.8092	17.7059	17.4446	17.7252	17.7028	17.8081
A0A0G2JT30;Q5U2R0	Mat2b	18.0365	17.5753	17.5876	17.5067	17.4222	17.5534	17.7977	18.0147	18.0502	17.9915
G3V8Y8	Hip1	17.271	17.7499	17.9893	18.0016	18.2484	18.0132	17.7743	17.5012	17.7846	17.1971
D3ZEI6	Ncoa5	19.0578	18.494	18.2401	17.9562	17.8399	17.4335	17.1985	17.2539	17.1476	16.8914
F1M1A6	LOC681355	17.1891	17.6672	17.4967	17.7143	18.063	17.9094	18.0781	18.0166	17.7151	17.6594
D3ZTP0	Aldh1l2	18.6096	17.9987	18.0514	18.1058	18.112	17.299	17.1179	17.3946	17.4702	17.3373
Q6TEK3	Vkorc1l1	18.1207	17.9772	17.9412	18.0267	17.9025	17.5774	17.4668	17.6428	17.3485	17.4722
P20595	Gucy1b1	17.293	17.3578	17.6208	17.7558	18.02	17.8607	17.8552	17.815	18.1279	17.7531
F1LMQ3	Psmd8	17.9195	17.7239	17.9296	17.9069	18.0213	17.6979	17.5609	17.5642	17.6205	17.5101
F1LT49	Lrrc47	18.2622	18.3623	17.9369	17.9623	17.6571	17.6003	17.7176	17.5831	17.0439	17.2823
Q75Q39	Tomm70	17.4039	17.4872	17.8462	17.5834	17.9787	17.7551	17.1974	17.9788	18.1751	17.9929
D4A944	Snrnp40	18.7708	18.8953	18.4388	18.0081	17.6573	17.3251	17.1516	17.1186	17.1084	16.9036
Q91XV6;Q91XV6-2	Fxyd6	18.2109	18.4759	18.5795	18.1811	17.5448	17.9591	17.9906	16.9952	16.7216	16.7125
P09456	Prkar1a	17.7124	17.8034	17.8813	17.9605	17.8817	17.6793	17.5222	17.5531	17.8004	17.5372
P69682	Necap1	16.8584	17.1038	17.2666	17.4428	17.893	18.0819	18.1997	18.1953	18.2643	18.0135
A0A0H2UHX1;Q6RJR6-2	Rtn3	15.8034	16.5267	18.0105	18.0694	18.3416	17.9952	18.5411	18.195	18.1626	17.6593
Q6AXQ0	Sae1	18.4078	18.0105	18.1823	18.1333	17.7562	17.5821	17.1443	17.2325	17.4264	17.3952
O70593	Sgta	17.5862	17.929	17.9047	17.9117	17.9874	17.7534	17.7397	17.6267	17.5951	17.1912
B5DFK6	Ap3d1	17.2935	16.7988	17.4353	17.8333	18.0562	18.0991	17.8029	17.998	18.0295	17.8356
P63322	Rala	17.7009	17.808	17.6495	17.7423	17.4142	17.7198	18.0009	17.8345	17.7233	17.5664
M0R7M8;M0R8A4;Q3B8Q0	#N/A	17.7458	17.5082	17.6679	17.8136	17.689	17.7459	17.9685	17.5967	18.0111	17.3886
Q5XIP9	Tmem43	18.49	18.0504	18.1749	18.1716	17.7969	17.212	17.2687	17.094	17.4314	17.4412
Q03114	Cdk5	17.7277	17.3831	17.6476	17.9838	18.019	17.6439	17.6019	17.6116	17.7801	17.7133
D3ZAS1	#N/A	17.601	17.4557	18.1755	17.8993	17.5819	17.5252	18.0245	17.6612	17.5826	17.6027
D3ZEH3	Sec61a2	17.7221	17.8847	18.0317	17.8269	18.0474	17.3389	17.5134	17.497	17.6701	17.5375
D3ZRN3	Actbl2	18.4946	17.7401	17.8495	17.8549	17.7629	17.2118	17.3085	17.5702	17.3741	17.8712
A0A0G2JZS1;F1LT58	Kpna6	17.6332	17.7419	17.7021	17.832	17.9165	17.8203	17.7192	17.4221	17.7903	17.4341
G3V648	Agpat3	16.976	17.0729	17.9641	18.1414	17.0769	17.6245	17.9284	18.2165	17.9746	18.0248
A0A0G2JZ83	Agap3	17.4907	17.909	17.5096	17.8187	18.0182	17.6672	17.9899	17.6023	17.6569	17.3345
P37377;P37377-2	Snca	15.4277	15.8216	17.1815	17.7146	18.6204	18.9537	18.8251	18.3753	18.2998	17.7664
A0A0G2K0V4;A0A1B0GWY5;Q5FVC2	Arhgef2	17.9413	17.3405	17.2568	17.5081	17.8131	17.6374	17.8354	17.9073	17.965	17.7761
D3ZD23	Abce1	18.1653	18.1893	18.0644	17.8917	17.9292	17.2309	17.333	17.4373	17.4018	17.3376
Q99MI5	LOC100912604	17.8926	17.8393	17.9093	17.6522	17.7811	17.4976	17.6805	17.5491	17.5781	17.599
B5DF65	Blvrb	16.8653	16.728	17.3299	17.6971	17.9282	17.6611	17.9323	18.2081	18.2223	18.3919
P19804	Nme2	16.8842	16.5885	17.6221	17.9047	18.1247	18.3657	17.8838	18.0596	17.8987	17.5865
Q63635	Stx6	17.8251	17.7535	17.7944	17.7132	17.7587	17.8307	17.7691	17.5226	17.7104	17.2226
A2VD09;Q9QZM5	Abi1	17.3165	16.8576	17.496	17.7438	18.1619	18.0265	17.8785	17.7011	17.9973	17.6995
F1LQS3;P21533	Rpl6-ps1	18.4073	18.1191	18.0903	18.0057	17.9788	17.2771	16.9843	17.3775	17.3109	17.3207
D3ZUD8	Tm9sf3	18.0955	17.5563	18.0307	18.1295	17.9067	17.8574	17.1408	17.2105	17.6056	17.3324
O35796	C1qbp	18.1238	17.9183	18.3422	17.6931	17.9186	17.4522	17.4306	17.2834	17.6566	17.0453
P29266	Hibadh	16.6853	17.0101	17.7601	17.6009	17.5655	17.5978	17.8622	17.8158	18.5956	18.2707
M0RAP5	Sbf1	17.2104	17.5421	17.6413	17.6268	17.6749	17.8466	17.8895	17.8646	17.6747	17.7642
Q642A9	Vps16	17.6842	17.6456	17.5886	17.7258	17.9221	17.645	17.3921	17.6836	17.7602	17.6825
Q64350	Eif2b5	18.0474	17.8404	18.0116	17.9671	17.6896	17.5618	17.2551	17.4384	17.5257	17.3764
P53987	Slc16a1	16.4793	16.4221	17.5572	17.692	18.0258	17.8196	17.6656	18.0684	18.5222	18.4498
F7EZZ0	Dap3	17.4141	17.8048	17.6885	17.633	17.9879	17.7064	17.5558	17.6292	17.6315	17.6258
O35274	Ppp1r9b	17.0632	17.0556	17.471	17.9218	18.2084	17.7328	17.7911	17.8673	17.9461	17.6023
A0A0G2K890;P31977	Ezr	16.8198	17.3632	18.039	18.0477	18.0761	17.7234	17.7755	17.5722	17.7633	17.4792
A0A0G2JSY3;A0A0G2JVK4;P42676	Nln	18.21	17.6726	17.9787	17.9016	17.8605	17.7527	17.3778	17.2625	17.4866	17.1548
P62775	Mtpn	17.6705	17.1854	17.5868	17.7199	18.0572	17.9285	17.5472	17.611	17.8059	17.5292
G3V644	Ndufv3	18.0402	17.975	17.8387	17.7909	17.5974	17.3874	17.5208	17.3576	17.8201	17.2843
B2GV15	Dbt	17.2125	17.3663	17.7434	17.7541	17.8003	17.2665	17.5336	17.8622	17.9256	18.1468
Q498R3	Dnajc10	17.5286	17.7579	18.1235	17.9761	17.8174	17.7139	17.2284	17.4629	17.596	17.4058
Q02769	Fdft1	18.6772	18.3767	18.2562	18.1214	17.7739	17.3987	16.9035	17.0916	17.0018	17.0084
F1M9X5;P81377	Prkar1b	17.0161	17.1077	17.7712	17.5569	17.928	18.1165	17.9153	17.7657	17.8694	17.5574
Q5FVI6	Atp6v1c1	16.8846	16.2344	17.1194	17.5174	17.8457	18.0669	17.8946	18.3084	18.4345	18.2599
F1M3W5	Dmxl2	17.0958	16.8715	17.0554	17.3068	17.5715	17.8179	18.2444	18.1089	18.33	18.1496
B4F774	Gdap1l1	17.2515	17.0831	17.5142	17.5498	17.6847	17.8042	18.0617	17.7313	18.039	17.8242
A0A0G2K8H0;Q5M9G3	Caprin1	18.4701	18.2933	18.3082	18.1958	17.9441	17.6605	17.0478	16.925	17.0143	16.6656
D4A193	Reep1	18.3089	17.6123	18.0462	17.9449	17.7993	17.5017	17.1642	17.2486	17.3108	17.5081
D3ZTX0	Tmed7	17.8147	17.8585	17.9257	17.8948	17.8288	17.5712	17.3349	17.2422	17.4134	17.5378
A0A0H2UHD9;Q5XIA1	Ncln	17.7128	17.6335	17.7484	17.7818	17.6668	17.6885	17.407	17.5979	17.5751	17.5694
Q6DKG0	Naa35	18.748	17.5778	18.4214	18.0881	17.3394	17.5091	16.8012	17.0329	17.5445	17.3155
P04218	Cd200	17.0465	16.805	17.5115	18.0067	18.0666	18.1471	17.5286	17.8881	17.4313	17.9255
P16446	Pitpna	16.7537	16.5863	17.0668	17.4447	18.0055	17.7293	18.1576	18.2263	18.2711	18.0521
O88377	Pip4k2b	17.5572	17.231	17.4356	17.5374	18.1743	17.5066	17.4607	17.7875	17.9408	17.6256
G3V8D5;P85971	Pgls	17.7573	17.6427	17.8514	17.8106	17.7911	17.6771	17.6837	17.4073	17.4098	17.2057
Q6MG85	Agpat1	17.4026	17.3356	17.6091	17.851	17.823	17.6568	17.6095	17.6269	17.6467	17.6509
Q07205	Eif5	18.3047	18.146	17.9552	17.8937	17.5573	17.4555	17.3913	17.3872	17.129	16.9905
Q80U96	Xpo1	18.045	17.9253	17.9808	17.9213	17.705	17.5867	17.2139	17.1251	17.364	17.3368
Q4V8H5	Dnpep	17.1106	16.9073	17.4417	18.0578	18.2906	17.8339	17.9874	17.5576	17.6785	17.335
P83941	Eloc	17.7119	17.6116	17.8097	17.8704	18.0151	17.6006	17.5544	17.3235	17.5748	17.1232
F1M842	Tp53bp1	18.8672	18.2537	18.2973	17.9189	17.7203	17.5395	17.0213	16.8347	16.9358	16.7964
Q765A7	Pgap1	18.1166	17.973	17.8752	17.9415	17.7683	17.3495	17.2213	17.3987	17.1809	17.319
A0A0G2K946	Spock2	16.398	16.305	17.3252	17.8222	17.759	18.1034	18.0387	18.0932	18.24	18.0429
A0A0H2UHG3;Q9JJ31	Cul5	17.8869	17.8485	17.9265	17.7807	17.7014	17.6491	17.3211	17.2465	17.5721	17.1486
P36972	Aprt	18.0054	17.6685	18.078	17.844	17.5347	17.7814	17.2944	17.4828	17.0563	17.3127
Q68FT7	Farsb	17.9809	18.0776	18.1534	17.6623	17.6245	17.5155	17.2576	17.3738	17.2802	17.1286
P00173;P00173-2	Cyb5a	18.2099	17.7184	18.0359	17.9382	17.7889	17.5674	17.2666	17.2876	17.3119	16.9072
G3V7Z8	Pabpn1	18.9021	18.6916	18.186	17.6777	17.2081	17.209	17.0282	17.1213	17.2293	16.7529
P52020	Sqle	18.4891	18.3934	18.1503	17.8829	17.8542	17.2244	16.9761	17.1964	16.9864	16.8472
A0A0G2JZ60	Fsd1l	18.109	17.4586	17.7057	17.8597	17.898	17.3899	17.3247	17.5325	17.4678	17.2466
Q6MG08	Abcf1	18.1959	17.9697	18.0013	17.9537	17.6347	17.4389	17.2026	17.2062	17.1579	17.2211
Q6AYT7	Abhd12	17.1069	17.2555	17.5678	17.6666	17.6847	17.5006	17.4419	17.7215	17.9677	18.0563
D4A4Z9	Ktn1	17.6291	17.7924	17.9014	18.0453	18.2059	17.424	16.9657	17.2516	17.5923	17.1537
O54924	Exoc8	17.7689	17.588	17.5559	17.7925	17.7118	17.6077	17.6672	17.5639	17.401	17.2737
Q9WVS2	Osgep	18.1098	18.0663	17.8074	17.8195	17.6238	17.2317	17.4365	17.2331	17.4162	17.178
D3ZS58	Ndufa2	17.6547	17.5645	17.5951	17.5784	17.1327	17.5512	17.5929	17.5348	18.054	17.6031
Q6TEK4	Vkorc1	18.3097	18.2324	17.9097	17.7341	17.5786	17.4013	17.0904	16.9763	17.4523	17.1728
Q1JU68	Eif3a	18.0686	18.5091	17.8743	17.6359	17.0471	17.6578	17.367	17.3748	17.2482	17.0748
Q99MZ4	Ggt7	16.5808	16.5605	17.405	17.6339	17.8405	18.1357	18.0879	17.879	18.1326	17.5666
P40307	Psmb2	17.3683	17.2187	17.5831	17.774	17.3947	17.7814	17.8858	17.645	17.8317	17.3234
Q4KM38	Srsf10	18.3746	18.2689	17.9524	17.6115	17.6928	17.3609	17.0825	17.316	16.9067	17.2375
Q5PQN9	Mrpl38	17.6877	17.5886	17.3403	17.7919	17.5268	17.7742	17.4799	17.5899	17.7405	17.2819
Q496Z0	Elp2	18.0304	17.4784	17.8216	17.7612	17.8	17.5977	17.3581	17.4041	17.3826	17.1621
Q1RP74	LOC103690005	18.144	17.6215	17.9903	17.8669	17.7858	17.3824	17.4166	17.2308	17.4508	16.9036
Q62703	Rcn2	17.6361	17.1256	17.5872	17.8073	17.8961	17.2176	17.4328	17.4578	17.9018	17.7224
B2RYI2	Srp68	18.0659	18.0658	17.8246	17.6463	17.7209	17.2864	17.1985	17.3549	17.3521	17.1984
Q63584	Tmed10	17.8279	17.766	17.992	17.8054	17.6428	17.564	17.0468	17.3	17.3188	17.4272
P36876	Ppp2r2a	17.6429	17.5656	17.6317	17.5782	17.7474	17.5901	17.663	17.523	17.4716	17.2609
Q5M8C7;Q8K581	Txndc9	18.295	17.9846	18.0276	17.7927	17.8492	17.5124	17.1161	17.0083	17.0921	16.9482
A0A0G2K9C5;A1L1I3	Numbl	16.5589	16.7228	17.1512	17.4984	17.8481	18.1626	17.9765	17.8814	18.0384	17.748
A0A0G2K761	Cul2	17.5642	17.3886	17.6322	17.7746	17.7095	17.4703	17.4312	17.5794	17.6633	17.3661
D3ZJK8	#N/A	16.5473	16.5568	17.2346	17.7736	17.9996	17.6573	17.9152	17.9435	18.1509	17.7988
P62632	Eef1a2	16.3899	16.3902	17.0339	17.2552	17.602	17.3486	18.0061	18.2022	18.8677	18.4712
F1LVV4	Rcc2	19.0254	18.448	18.0798	17.6647	17.625	17.0254	16.7415	16.8716	16.9539	17.1151
F1LNC4;P58200	Vti1b	17.6823	17.8427	17.9016	17.5465	17.5675	17.8192	17.5975	17.1927	17.2787	17.0925
M0RB80	Pbp2	NA	21.5303	NA	21.8534	22.3076	21.4806	22.1316	22.0911	22.4132	21.7057
Q5XIG4	Ociad1	17.5816	17.4205	17.6331	17.6821	17.6176	17.6607	17.5207	17.3163	17.5564	17.5179
F1LLX7	Sfrp1	16.7675	17.9332	18.3177	18.0081	17.5461	17.5046	17.0406	17.4875	17.4546	17.4119
D3ZAS8	Sart3	18.2011	17.7437	18.001	17.8028	17.6717	17.2415	17.1545	17.1237	17.4131	17.1144
D3ZUX5	Chchd3	17.2569	17.2883	17.4585	17.5452	17.5638	17.1443	17.5499	17.7257	17.932	17.9747
A0A0H2UHA6;Q9Z142	Tmem33	17.6568	17.856	17.8233	17.6328	17.5566	17.3722	17.1589	17.345	17.699	17.2982
O35509	Rab11b	17.9027	17.9577	18.4182	17.8328	16.739	17.5451	17.3806	17.4251	17.1363	17.0491
P0CC10	Lrrc4b	17.1137	17.5487	18.0175	17.6953	17.8093	17.6645	17.1831	17.3489	17.5267	17.4213
A0A0G2K3N1;F1M8X9	Gbf1	18.0512	17.6625	17.9832	17.8197	17.6548	17.4068	16.9432	17.2296	17.1959	17.3771
Q9R1T1	Banf1	18.8171	17.8446	18.2467	17.8696	17.05	17.112	17.111	16.9601	17.286	16.9989
F1LPV8	Suclg2	16.9467	17.5856	17.9291	17.9005	17.8806	17.2826	17.2961	17.366	17.5055	17.5559
P56819	Bace1	17.4016	17.7729	17.6061	17.5616	17.7699	17.4166	17.4837	17.4653	17.4907	17.2785
F1M7V6;Q1WIM1	Cadm4	17.3409	17.6506	17.589	17.7247	17.7118	17.4587	17.4179	17.4333	17.5841	17.329
B0BMW0;P61107	Rab14	17.1665	17.5635	17.3373	17.4779	17.7042	17.7163	17.6644	17.4492	17.7345	17.4256
P41542	Uso1	17.3445	17.4962	17.6341	17.6216	17.8382	17.676	17.2911	17.4136	17.6193	17.2948
A0A0G2JXG3	Tmem30a	16.8555	17.2049	17.4099	17.4129	17.8747	17.3233	17.8941	17.6974	18.0041	17.5331
F8WFM2;P85969	Napb	15.2769	15.7458	16.056	17.4152	18.1883	17.7277	18.4871	18.8175	18.9386	18.5203
Q5XIC0	Eci2	16.8374	17.8444	17.8607	17.8965	17.6355	17.2424	17.4399	17.4243	17.5305	17.4565
D4AA63	Ubqln2	17.2379	17.547	17.6522	17.9258	17.8223	17.9654	17.6782	17.3357	17.3292	16.6507
A0A096MJY6	Gbe1	16.3962	16.7969	17.0675	17.7598	17.7739	18.1755	17.8925	17.649	18.0188	17.5938
D4AD82;P81128	Arhgap35	17.8729	17.5434	17.7277	17.6725	17.5095	17.666	17.2223	17.2752	17.2903	17.3414
A0A0G2JVV5;Q5U2N2	Usp14	17.5521	17.4226	17.6459	17.6392	17.6413	17.1998	17.4812	17.6544	17.6563	17.2281
Q5XI73	Arhgdia	16.9252	17.348	17.2658	17.4803	17.8508	17.7454	17.9277	17.7843	17.4903	17.2906
G3V6S3	Calu	17.9484	17.8587	18.3715	17.9584	17.7514	17.4251	16.9856	17.1447	16.9342	16.7093
D4A4J0	Supt16h	18.8828	18.3154	18.1766	17.8913	17.7323	17.0941	16.6918	16.6452	16.9189	16.7367
Q08602	Rabggta	17.1022	17.1501	17.3427	17.6644	17.5529	17.7934	17.4377	17.5088	17.9381	17.5854
P62890	Rpl30	20.2816	19.9242	NA	20.3646	20.302	19.4417	16.3837	19.259	19.4911	19.6222
Q920R3	Fads1	17.7998	17.9427	18.146	18.0397	17.5904	17.4835	17.1521	17.0741	17.1758	16.6377
P62138	Ppp1ca	17.9615	18.1832	17.9797	17.4664	17.4169	17.3377	17.7186	17.171	16.9096	16.8518
D4A6H8	Ctnna2	17.6128	17.2904	17.5189	17.6034	17.7192	17.6566	17.3794	17.2975	17.5952	17.3189
D3ZZC1	Txndc5	17.7809	17.9864	18.3376	17.9652	17.6395	17.3241	17.0228	16.9415	17.2481	16.7408
A0A0G2K437	Amfr	17.5213	17.7409	17.7994	17.9343	17.7348	17.4621	17.363	17.2548	17.2742	16.8963
A0A0G2JVP5;D3ZZF8	Paip1	17.5417	17.4453	17.6872	17.7685	18.0147	17.3707	17.2183	17.443	17.3739	17.1128
A0A0G2K8W9;G3V6S0	Sptbn1	15.9638	16.629	17.3302	17.5172	18.0205	17.8911	18.27	17.9285	17.9774	17.4477
P26453;P26453-2	Bsg	16.1501	16.4422	17.0063	17.4106	17.7476	17.5353	17.9423	18.1715	18.3529	18.2081
O54922	Exoc7	17.9095	17.6838	17.5375	17.8046	17.4593	17.587	17.2872	17.2204	17.274	17.1827
G3V829	Fubp3	18.1502	18.2339	17.9005	17.8622	17.4582	17.2474	17.0474	17.2805	16.9013	16.847
D3ZJX5	Timm50	17.6682	17.7733	17.8786	17.3368	17.4071	17.326	17.3619	17.2699	17.5992	17.3052
Q9WUS0	Ak4	18.098	17.4401	17.532	17.6095	17.5082	17.2104	17.1781	17.3233	17.5771	17.4454
Q7TP42	Sec62	17.6667	17.4346	17.8067	17.8844	17.8138	17.32	16.9526	17.3307	17.4763	17.2291
Q505J8	Farsa	17.912	17.704	17.9451	17.7306	17.7458	17.1314	16.9723	17.0828	17.4518	17.2235
Q4KM74	Sec22b	17.0776	17.155	17.1195	17.89	17.7245	17.3735	17.4658	17.5502	17.8362	17.6832
B0K020	Cisd1	17.5827	17.4394	17.4043	17.431	17.4995	17.2086	17.3716	17.583	17.6414	17.7101
D3ZQ57	Plxnb2	17.7972	18.0158	18.0079	18.0626	17.7975	17.2609	17.1941	16.9289	17.0666	16.7162
A0A0G2JUD6;F1LQZ3	Kif3a	18.0843	17.7923	18.0309	17.7789	17.6931	17.3855	17.2637	16.9774	17.0996	16.7416
B5DEZ4;D3ZTL0	Tcerg1	18.7841	18.1969	18.0556	17.7146	17.4205	17.0713	17.0595	16.8223	16.9158	16.8063
P61621	Sec61a1	17.3361	17.8704	17.8631	17.9618	17.4423	17.5309	17.3369	17.2455	16.9055	17.342
Q4V7F2	Creld1	17.3902	16.9911	17.3388	17.5547	17.6124	17.6011	17.4226	17.474	17.9547	17.464
D3ZKR8	Tmem167a	18.1031	17.9658	17.951	17.54	17.5008	17.4002	17.2257	16.9651	17.0457	17.0756
D3Z9L0	Agk	17.3542	16.9967	17.3354	17.5878	17.7549	17.4444	17.5267	17.5498	17.7175	17.4712
A0A1W2Q678	FAM120C	17.0285	17.2987	17.6248	17.6269	17.7271	17.692	17.7116	17.3416	17.4487	17.238
P09527	Rab7a	17.5994	17.448	17.7333	17.1148	17.8389	17.3666	17.4798	17.4951	17.5461	17.1146
D4A7L4	Ndufb11	17.2853	17.0893	17.0468	17.3205	17.7072	17.3847	17.5706	17.5361	17.9252	17.8481
B2GV06	Oxct1	16.3171	16.5132	16.9204	17.3835	17.4261	17.653	17.9617	18.1587	18.289	18.0737
B0BN65	Fam49a	17.9997	17.5645	17.4565	17.3715	17.5251	17.3013	17.3691	17.3545	17.4229	17.325
B2RZB7	Snrpd1	18.9456	18.3306	17.9804	17.6409	17.5742	17.2474	16.8326	16.7912	16.8045	16.5092
P70500	Cdipt	17.3391	17.3078	17.3964	17.1918	17.4332	17.3396	17.8097	17.6486	17.758	17.4136
Q6P4Z9	Cops8	17.237	17.4979	17.377	17.558	17.5669	17.4793	17.3781	17.5757	17.5575	17.3722
Q642G4	Pex14	18.0165	17.515	17.6497	17.8018	17.4671	17.3414	17.0289	17.0742	17.4102	17.2914
P54313	Gnb2	16.9618	17.3051	17.7549	17.6784	17.8306	17.402	17.2745	17.3737	17.5912	17.396
F1LPS8	Pura	16.1016	15.6055	16.7479	17.4303	17.7712	18.0551	17.8404	18.0384	18.7121	18.2518
B2RZB5	Chmp2a	17.9847	17.5601	17.7048	17.6639	17.6412	17.0207	17.1505	17.3038	17.2679	17.2566
B1WBY5	Dnajc11	17.6718	17.0648	17.4632	17.6667	17.4569	17.4198	17.1243	17.2853	17.9296	17.4666
D4A644	Map7d1	17.7811	17.6267	17.7	17.6455	17.5418	17.5814	17.2916	17.1994	17.2361	16.9272
Q5FVF1	Fra10ac1	14.2537	14.2477	14.5246	17.7215	19.1504	18.4432	18.6342	19.1137	19.4704	18.9477
B5DFL9	Sestd1	17.7311	17.6656	17.442	17.5366	17.6291	17.4259	17.5774	17.2511	17.2463	16.986
Q6AXT5	Rab21	17.1725	17.4839	17.6197	17.6984	17.5197	17.2638	17.3125	17.396	17.5422	17.4552
P22734;P22734-2	Comt	17.2603	17.5673	17.7131	17.6769	17.7496	17.3861	17.2114	17.2603	17.3954	17.2421
P41777	Nolc1	17.5158	17.1579	17.4516	17.9323	18.1696	16.5121	17.2307	17.5273	17.6027	17.3543
A0A0G2K8S6;G3V743;O88941	LOC103692171	17.7865	17.7044	17.5735	17.4962	17.4203	17.4237	17.3551	17.2148	17.3683	17.102
Q5XIC2	Ecsit	16.9826	17.133	17.4107	17.3585	17.48	17.2999	17.4076	17.6391	17.9149	17.7932
P29419	Atp5me	17.2821	16.9414	17.5208	17.3932	17.2465	17.3582	17.4762	17.588	17.9768	17.626
A0A0G2JVH4	Immt	17.3819	17.2229	17.3362	17.3556	17.2399	17.3283	17.3944	17.5674	17.7939	17.7594
Q6MG82	Prrt1	15.6636	16.3171	17.3342	17.9223	18.2766	18.0859	17.6851	17.6224	17.8566	17.6
Q5U1Z0	Rab3gap2	17.0192	16.9669	17.3342	17.4558	17.6613	17.7547	17.5773	17.522	17.5672	17.5003
D3ZER6	Tnpo2	17.9179	17.6096	17.6242	17.7766	17.4825	17.5031	17.1231	17.1326	17.034	17.0323
F1LN59	Eif4g2	18.0169	17.6854	18.1633	17.7695	17.2493	17.1655	17.3364	16.8992	17.1737	16.7332
Q5XI31	Pigs	17.7134	17.601	17.6615	17.6392	17.7863	17.2997	16.9595	17.1882	17.3495	16.9895
F1M1B3	Washc5	17.1033	17.554	17.59	17.5478	17.5076	17.4589	17.345	17.4287	17.3984	17.2269
A0A140TAA1	Igsf8	16.4445	16.8177	17.426	17.6112	17.6296	17.3478	17.6726	17.6281	17.89	17.692
O08618	Prpsap2	16.0894	16.8169	16.9099	17.7326	17.9984	17.3902	17.6695	17.7989	17.9499	17.7608
A0A096MJZ2	Tbl2	17.5715	17.6328	17.5103	17.6205	17.536	17.3602	17.1819	17.218	17.3226	17.1549
A0A1B0GWQ7;E9PT79;Q71SY3	Tsn	17.4524	16.6694	17.7245	17.8414	17.6246	17.2308	17.434	17.4376	17.4844	17.2024
G3V6L9	Fkbp3	17.5165	18.1201	17.9404	17.7216	17.7344	17.362	17.2909	16.8225	17.1775	16.4032
P02767	Ttr	16.8471	17.9249	17.9011	17.7498	16.6429	17.4581	16.084	18.0009	17.3858	18.0912
D4AD37;Q7TPJ5	Impad1	18.0973	17.7336	17.932	17.6783	17.7037	17.4314	16.8472	16.9326	16.9907	16.7311
F1M446	Ecpas	17.4081	17.4716	17.5699	17.6396	17.2495	17.5521	17.3217	17.3472	17.3128	17.194
A0A0G2K8V2;P85972;R9PXU6	Vcl	16.6497	17.1426	17.544	17.7065	17.4185	17.4514	17.598	17.5418	17.6769	17.3362
P47727	Cbr1	17.7012	16.7234	17.5193	16.911	18.4447	16.7975	17.0017	17.2876	17.3388	18.3021
D3ZAQ0	Fundc2	17.2759	17.3546	17.2343	17.2741	17.1606	17.2213	17.4037	17.6314	17.8323	17.6377
M0RAD5	Clpp	17.5827	17.845	17.7429	17.3566	17.4498	16.9675	17.1688	17.3962	17.2979	17.1298
D3ZQL1	Emc7	17.3463	17.3386	17.5616	17.6444	17.5728	17.4021	17.2481	17.2832	17.2178	17.3161
Q66HD3	Nasp	18.7317	18.2264	18.1662	17.6343	17.4934	17.2781	16.6754	16.4539	16.7639	16.4946
D3ZW08	Adsl	17.1702	17.1255	17.4582	17.5514	17.653	17.5677	17.2495	17.3071	17.5947	17.1865
E9PTX9	Slc12a2	16.8659	17.5658	18.0267	17.772	17.3505	17.3917	17.2151	17.2895	17.269	17.1085
G3V8T7	Tdrkh	17.5666	17.5174	17.6317	17.527	17.673	17.079	16.9644	17.1758	17.4067	17.3111
Q6AXN3;Q6QI88	Tmed5	17.0657	17.3799	17.4699	17.7639	17.3874	17.3084	17.342	17.3465	17.1341	17.6397
P22509	Fbl	18.3079	18.0744	17.9461	17.6362	17.5188	17.1405	16.9012	16.8107	16.8306	16.6706
Q9QZK5	Htra1	15.5294	14.2651	16.0999	16.8511	17.5258	18.007	18.4562	18.6773	19.1232	19.2837
Q6AXX6	Prxl2a	17.1202	16.7309	17.562	17.8817	17.6313	17.2857	17.2218	17.1428	17.6607	17.5756
Q91ZY8	Trim9	16.6086	16.8181	17.6012	17.7441	17.6528	17.369	17.4218	17.4205	17.6372	17.5385
F7FJR8	Las1l	18.4022	17.8622	17.8054	17.5304	17.4334	17.2281	17.0654	16.8529	16.8106	16.8126
Q641Z9	Sdhc	16.9374	16.956	17.4148	17.2086	17.4368	17.4975	17.3269	17.6484	17.6534	17.7164
A0A0G2JU66;F1LQX9;Q9ES54	Nploc4	17.4383	17.3113	17.3606	17.5023	17.6147	17.4411	17.2698	17.2518	17.3902	17.1833
G3V7V9;Q6P4Z6	Lcmt1	17.6083	17.1146	17.1761	17.3901	17.6067	17.4587	17.3418	17.3069	17.4715	17.2844
G3V7I7	Lrrc40	18.0279	17.7435	17.7715	17.6618	17.3992	17.1294	17.2332	17.0465	17.0798	16.6607
P07483	Fabp3	15.4657	16.8356	17.455	17.8534	16.8605	17.8192	18.2547	17.8971	17.6898	17.6036
D3Z981	Plxna1	16.5834	16.9428	17.4286	17.7126	17.7084	17.4503	17.8555	17.3827	17.4529	17.2061
Q5VLR5	Erp44	17.8612	17.6523	17.7786	17.6513	17.4588	17.3048	17.0652	17.0752	17.0418	16.7895
Q99068	Lrpap1	17.4632	17.6234	17.9094	17.8424	17.7496	17.4291	17.4064	16.9802	16.7807	16.4641
A0A0G2K093;O35162	Hspa13	17.861	17.4392	17.7827	17.6758	17.089	17.0671	17.0871	17.1375	17.3012	17.2043
D3ZMR9	Mrpl21	17.5771	17.4498	17.4359	17.2499	17.2546	17.3926	17.4236	17.1368	17.4439	17.266
F1LUM5	Tubal3	17.6928	17.1763	17.1634	17.3215	17.8311	16.7372	17.3252	17.2426	16.9167	18.2147
P27274	Cd59	16.6569	16.7793	17.0447	17.2631	17.6378	16.6374	17.5409	17.8449	18.1755	18.0374
Q99ML5	Pcyox1	17.1744	17.2126	17.4474	17.402	17.5308	17.096	17.2283	17.3729	17.5576	17.5908
D4A1J6	Ankfy1	17.3161	17.3669	17.8059	17.7465	17.5408	17.0949	17.1694	17.1737	17.3506	16.9692
F1LZX5	Hectd4	17.6977	17.2385	17.668	17.5437	17.7022	17.4188	16.9847	16.9279	17.4103	16.9348
Q8CFN2	Cdc42	16.7053	16.9183	17.468	17.6728	17.7229	17.5938	17.4668	17.413	17.3654	17.1945
A0A0G2JUS7;B0BN86	Tmem11	17.5109	17.4632	17.6421	17.2341	16.6475	17.3599	17.4155	17.2145	17.464	17.5114
A0A0G2K719	Ddx3x	18.1241	17.8407	17.5069	17.4123	17.4342	16.995	16.7566	17.1659	17.2185	17.0077
B2GUZ9	Fam49b	17.3654	16.7879	17.149	17.3191	17.7344	17.6742	17.3291	17.452	17.4678	17.177
G3V8F5	Tomm40	17.6331	17.4581	17.3855	17.3089	17.1673	17.1277	17.0573	17.3669	17.2374	17.6866
D4A4W6	Slirp	17.0922	17.4052	17.2918	17.3946	17.3559	17.4139	17.3382	17.3303	17.2415	17.5583
Q5U2N3	Pitpnm1	16.3929	16.543	16.6812	17.0921	17.645	17.7678	17.8517	17.7876	18.0184	17.6357
M0R7E6	#N/A	18.752	18.2144	17.813	17.6306	17.2389	16.9983	16.6684	16.8118	16.7387	16.5374
Q6PST4	Atl1	17.4984	17.1021	17.2188	17.4135	17.5254	17.4528	17.4089	17.3251	17.3296	17.1201
E9PT53	Wfs1	14.7128	15.6989	16.1977	16.9744	17.173	18.0051	18.4982	18.6745	18.859	18.5989
P50545;P50545-2	Hck	17.2356	17.4175	17.3195	17.3862	17.8495	17.3714	17.1529	17.1493	17.2825	17.2106
Q5XFW8	Sec13	17.5301	17.7157	17.5452	17.4336	17.4125	17.3601	16.8787	17.2166	17.15	17.1312
D3ZL85	Hccs	17.1737	16.8589	17.393	17.3469	17.6172	17.0795	17.1756	17.5107	17.7294	17.4773
Q4FZT0	Stoml2	17.333	17.0364	17.4449	17.6317	17.2683	17.377	17.2069	17.4452	16.8976	17.7017
Q78P75	Dynll2	16.5884	16.3815	16.962	17.544	17.6883	17.708	17.3807	17.731	17.8982	17.4408
P21818	Stmn2	18.2055	17.2622	18.0334	18.0578	17.8531	17.2765	17.1979	16.9817	16.3742	16.0779
D3ZFK5	Spcs1	17.8349	17.5678	17.7245	17.5983	17.4674	16.7851	16.9405	17.0617	17.2817	17.0264
Q499N6	Ubxn1	17.7925	17.7179	17.5238	17.4122	17.1198	16.8371	17.2124	17.3212	17.2119	17.1341
B0BN83	Armc1	17.4506	17.2012	17.1863	17.4034	17.478	17.244	16.9037	17.396	17.54	17.4723
D3ZTB4	Vps11	17.5642	17.354	17.3947	17.4783	17.3336	17.2859	17.2133	17.1869	17.36	17.0943
P01355	Cck	16.0798	16.2122	17.0053	17.7185	18.2712	18.3162	18.0747	17.4747	17.1717	16.9009
A0A0G2K401;A0A0G2K5P9	Pcca	16.5534	16.7422	17.1832	17.4813	17.6686	17.1452	17.1644	17.5313	17.7934	17.9578
G3V9M1	Ddx23	18.6474	18.2834	17.8952	17.7348	17.4623	17.0364	16.6049	16.3741	16.7238	16.4523
F7F2F3	Hspa4l	16.526	16.8723	16.8886	17.1722	17.3089	17.5796	17.6327	17.5686	17.8917	17.7529
B3DM92;Q7TMB0	Plppr3	17.3652	17.3143	17.5904	17.824	17.8054	17.5629	17.5148	16.916	16.8557	16.4308
G3V640;O35094	Timm44	17.251	17.3527	17.5133	17.5538	16.9209	17.2525	16.8897	17.5275	17.3153	17.5885
G3V9K0	Cars	17.2254	17.2016	17.6143	17.5944	17.5355	17.2859	17.3823	17.1811	17.2645	16.8517
P0C5X8	Ttyh1	14.6135	16.0159	17.3261	17.604	17.9324	17.8891	18.0394	17.8292	17.9338	17.9418
M0RCH6	Chmp4b	16.9633	17.0158	17.1606	17.4075	17.6337	17.2245	17.2959	17.4678	17.4625	17.4411
D4AEI5	Myef2	18.4696	18.0209	18.0112	17.7867	17.5196	16.8817	16.3763	16.6651	16.7448	16.5431
G3V852	Tln1	16.985	17.8672	18.1614	17.289	17.4237	17.1465	17.0112	16.8807	17.1847	17.0647
D3ZGY2	Otud6b	17.3015	17.094	17.1406	17.4519	17.5544	17.6424	17.4648	17.1974	17.2464	16.909
B0BN18	Pfdn2	17.5103	17.1903	17.5052	17.7283	17.8631	17.597	17.1871	16.9514	16.9435	16.5129
A0A096MKE2;D4A719	Snx12	17.7265	17.0336	17.3432	17.229	17.5652	16.5534	16.9856	17.2255	17.8968	17.404
P32577	Csk	17.9965	17.4465	17.5179	17.584	17.5013	17.1844	16.9441	17.0147	17.1144	16.6469
B2GV74	Klc2	17.0932	17.2123	17.2717	17.3463	17.6534	17.573	17.3255	17.1262	17.3735	16.9614
P27008	Parp1	18.9265	18.4789	18.088	17.5349	17.2826	16.5196	16.3059	16.5293	16.7143	16.5281
P23965;Q68G41	Eci1	17.5335	17.9138	17.9584	17.6592	17.4306	16.9876	16.7503	16.6684	17.1306	16.8727
B2GV41	Usp39	18.5066	18.6361	18.1253	17.727	17.0145	16.9984	16.8012	16.4523	16.2635	16.379
Q66HR0	Slc12a9	16.3721	16.9561	17.4194	17.3742	17.5651	17.5272	17.1192	17.3923	17.4694	17.6968
P20417	Ptpn1	17.7946	17.4785	17.5673	17.4889	17.5822	17.0877	17.0657	16.9454	17.042	16.8084
P68182	Prkacb	17.1264	17.1994	17.0049	17.3932	17.6595	17.3887	17.2514	17.3094	17.309	17.2004
M0R5R0;P53813	Pros1	15.4261	16.3011	16.931	17.7017	17.4668	17.2758	17.5348	17.8794	17.9662	18.3563
Q8K3X8	Hsbp1	15.9059	16.3402	16.7732	17.2865	17.4313	17.9253	18.0722	17.7471	17.7761	17.5804
P24473	Gstk1	16.0961	16.8179	17.3758	17.5998	17.6479	17.2633	17.3489	17.4392	17.5234	17.708
D3ZIX4	H1fx	19.0057	18.4772	17.9788	17.4056	17.2315	16.7172	16.6432	16.432	16.5663	16.3492
G3V8V0;O08697	Arl2	17.4291	17.3635	17.3948	17.2764	17.3345	17.3695	17.0674	17.2085	17.208	17.1527
M0R947	Trim62	16.1346	16.1786	16.3367	16.896	18.7565	17.2067	17.2482	17.505	18.5792	17.9606
O35987	Nsfl1c	17.4987	17.0774	17.684	17.806	17.7431	16.5149	17.4266	17.325	17.1864	16.5232
Q9WU49	Carhsp1	18.221	17.8615	18.0677	17.6748	17.2695	16.9415	16.8542	16.4346	16.6852	16.7634
Q6TUG0	Dnajb11	17.3386	17.1161	17.6191	17.3885	17.6597	16.9472	16.9112	17.2764	17.2446	17.258
P35281	Rab10	16.5197	16.062	15.5687	18.1255	16.9264	16.9127	17.9951	18.1427	18.0993	18.3929
D3ZCZ9	LOC100912599	17.4095	17.2692	17.4226	16.6258	16.7957	17.2034	17.5517	17.4312	17.6572	17.3784
Q6IMX7	Hspbp1	17.6634	17.8688	18.1457	17.4133	17.0062	17.2278	16.8921	16.8447	17.0297	16.6295
Q5M9G9	Tbrg4	17.3205	17.139	17.3193	17.4466	17.2314	16.8823	16.9394	17.3818	17.3815	17.6777
D3ZE59	Tmem115	17.8363	18.0926	17.8171	17.3404	17.2874	16.8665	16.9373	16.81	17.0398	16.6768
F1LW77	Rab33b	17.2047	17.1477	17.1604	17.3186	17.4582	17.2812	17.3133	17.3769	17.2796	17.1543
Q9P290	Slc22a17	16.6439	17.0167	17.5684	17.6257	17.5497	17.282	17.0503	17.2347	17.4538	17.2101
P15651;Q6IMX3	Acads	17.7104	17.5032	17.5954	17.4142	17.332	16.8598	16.9211	16.8563	17.2497	17.1906
A0A0G2JZM2;B5DFC3	Sec23a	17.1099	17.1197	17.2631	17.6195	17.6663	17.0792	17.0149	17.1469	17.4781	17.1284
F1M790;Q62786	Ptgfrn	16.6531	17.0606	17.4816	17.6547	17.6447	17.2734	17.4026	17.0618	17.4735	16.92
G3V805	Tprkb	18.0664	18.257	18.1981	16.865	16.8682	17.0871	17.1855	17.0744	16.2705	16.7401
Q5XID0;Q7TPI8	Yipf5	17.0632	16.7293	17.3414	17.5857	17.123	17.1613	17.1861	17.5652	16.9734	17.8742
Q5RJR2	Twf1	17.1058	17.5258	17.3591	17.4568	17.2744	17.2137	17.1718	17.2206	17.2737	16.983
D4A0W1	Emc4	17.3176	17.4582	17.4272	17.4205	17.2238	16.8126	17.1978	16.9694	17.488	17.2692
A0A0H2UHH9;D4ACJ1;P62850;P62850-2;P62850-3	Rps24	17.9368	17.423	17.6526	17.693	17.3907	17.1617	16.7216	16.7607	17.0362	16.7995
D4A8T3	Copz1	17.2122	17.6325	17.8902	17.9407	17.341	17.2337	16.9154	16.9466	17.1562	16.301
P63025	Vamp3	16.5243	17.0174	17.8916	17.2194	17.3671	17.3854	17.1552	17.3133	17.451	17.2328
M0R919	Vbp1	17.2834	17.2761	17.5421	17.6384	17.6344	17.1156	17.4177	17.091	16.9694	16.5661
G3V6C3	Pbdc1	17.6167	17.7586	17.7212	17.5852	17.2289	17.0385	16.8661	17.0008	16.9983	16.6872
P62718	Rpl18a	17.4551	17.5048	17.3733	17.408	17.4728	16.9179	16.9765	17.174	17.1189	17.0487
M0RB22	Ptprd	15.7195	16.1806	17.0431	17.2229	17.8122	17.9317	17.6596	17.6596	17.767	17.4205
D4A3E8	Mrps27	17.3325	17.2964	17.3704	17.3866	17.0802	17.1508	16.9576	17.2072	17.2165	17.4105
A0A0G2K7K2;Q9JM53	Aifm1	17.5698	17.3235	17.135	17.1168	17.0305	17.0422	17.0893	17.3697	17.3499	17.3746
Q812E9	Gpm6a	15.7592	16.2737	16.6339	16.9647	18.1097	17.5036	17.9206	17.8258	17.7499	17.6289
A0A0G2KAN5;B2RYQ5	Erh	18.6001	18.4634	18.2191	17.4411	17.4658	16.5335	16.6769	16.2139	16.5788	16.1767
Q792I0	Lin7c	16.5062	16.1744	17.0915	17.557	17.691	17.5864	17.5229	17.4528	17.4555	17.3312
D3ZRM5	Rab23	17.4804	17.3488	17.4015	17.2928	17.312	17.0035	17.0047	17.2307	17.2887	17.0055
Q9Z0V5	Prdx4	18.1418	17.9929	17.6302	17.3292	17.4759	16.9132	16.8453	16.7583	16.5675	16.7123
P60881	Snap25	13.7842	14.8826	16.5756	17.0503	18.2143	18.1006	18.5567	18.2737	18.6585	18.2612
B2RZD2	Tmem126b	19.5254	19.2492	19.3772	18.7781	NA	11.6696	21.3827	20.7979	19.7511	21.8153
Q63396	Sub1	17.9216	17.6535	17.8583	17.6445	17.4183	17.0556	16.6179	16.8656	16.6706	16.6299
Q6Q7Y5	Gna13	17.2358	17.2304	17.5425	17.5403	17.505	17.2627	16.9567	17.0063	17.336	16.7198
G3V8Y5	Polr2b	18.3308	17.9321	17.7682	17.6466	17.2895	17.0048	16.6449	16.6899	16.6133	16.4121
D3ZQD3	Ogdhl	16.7586	16.4682	16.6526	17.1343	17.2568	17.461	17.2514	17.7113	17.8515	17.7766
P36201	Crip2	17.3695	17.7825	17.9262	17.8309	17.2588	17.17	17.1506	16.7126	16.7253	16.3858
G3V7Q6	Psmb5	17.1693	17.0777	17.058	17.2549	17.5822	17.5139	17.0767	17.1504	17.417	16.9648
Q6AYP7	Nt5c3b	17.5739	17.312	17.165	17.275	17.3635	17.1783	16.9426	16.9826	17.4889	16.9828
G3V7G9	Eif3l	17.643	17.4376	17.66	17.639	17.4582	17.0867	16.7411	16.8168	16.9536	16.8128
Q6AYM8	Gpaa1	17.6253	17.4866	17.716	17.627	17.3234	17.1852	16.9407	16.8185	16.7625	16.7534
A0A0G2JVR9;Q4FZU8	Ripor1	17.3182	17.1063	17.2021	17.4474	17.3586	17.3173	17.1208	17.0967	17.323	16.9447
A0A0G2JXP3;F1LRN8	Nedd4l	18.0265	17.2207	17.5821	17.2078	17.7647	17.0314	16.8689	16.6434	17.1469	16.6881
A0A0G2K7Q7;P35559	Ide	16.8175	17.1813	17.5082	17.5527	17.4354	17.4303	17.3389	17.1279	17.0953	16.6506
D3ZT47	Fam171a2	16.7403	17.0896	17.3177	17.5467	17.6703	17.2478	17.5345	17.1876	16.9642	16.8289
A2RUW1	Tollip	15.6674	16.11	16.9902	17.151	17.5763	17.5252	17.5389	17.6021	18.2288	17.7331
D4A3S8	Nsun2	18.0545	17.7017	17.7165	17.6523	17.018	17.1323	16.7566	16.8641	16.6322	16.5699
D3ZAA9	Mpp2	15.5675	15.6725	16.6388	17.331	17.8419	17.9263	17.8301	17.6837	17.9181	17.6614
F1M4H5	Nova2	17.8451	17.9738	17.5925	17.3576	17.163	17.0348	16.7497	16.7375	16.4831	17.0863
Q5U2Q7	Etf1	17.6032	17.3641	17.4767	17.483	17.6577	17.1562	16.8356	16.6966	17.1346	16.6144
A0A140TAG9;Q63692	Cdc37	17.783	17.1405	17.272	17.3232	17.394	17.2022	16.6754	16.9924	17.4526	16.7679
Q6P9V6	Psma5	17.7673	17.4179	17.3838	17.3343	17.0697	16.5655	17.2246	17.2468	17.3174	16.6671
Q80W89	Ndufa11	16.929	16.9215	17.2148	17.1737	17.1169	17.0813	17.3208	17.2426	17.4525	17.5378
F1M8K0	Dag1	16.3742	16.8618	17.5356	17.6905	17.6956	17.2297	17.0342	17.3019	17.3533	16.9008
D3ZXI2	#N/A	17.9432	17.71	17.5685	16.919	17.4759	16.0584	17.071	17.0283	17.3499	16.8326
P62912	Rpl32	14.6208	14.2902	14.7053	18.9551	18.1962	17.4708	17.8022	18.7368	17.7073	19.4694
A0A0G2JXN2	Trim46	17.7166	17.7355	17.5468	17.0422	16.9633	17.0599	17.0888	17.1854	16.6126	16.9824
Q6AYT8	Mpzl1	17.2738	17.3551	17.4645	17.6273	17.4648	17.306	17.1985	16.9122	16.7287	16.5745
D4A4F9	Stum	16.2357	16.2225	17.0939	17.2198	17.8312	17.5576	17.6463	17.4976	17.4128	17.182
Q0D2L2	Mrps22	16.7489	16.7567	17.2722	17.2015	17.3465	17.3122	17.4102	17.2568	17.4383	17.1466
A0A0G2K7M1	#N/A	16.8257	16.6221	16.8295	17.3145	17.2905	17.1492	17.3018	17.591	17.3228	17.6279
B2RYP4	Snx2	17.4026	17.0543	17.175	17.2892	17.3594	16.9352	17.294	17.1027	17.378	16.8836
D4A6P1	Sez6l2	17.1654	16.8017	17.4888	17.6128	17.5614	17.1931	17.0235	17.1025	16.9754	16.9137
D3ZAY8	Pnn	18.4062	17.5037	17.6271	17.6492	17.3961	16.9669	16.5245	16.603	16.7136	16.4445
F7EPH4	Ppa1	17.5778	17.2823	16.7622	17.103	17.0825	17.3945	16.9112	17.3064	17.1397	17.2665
P62142	Ppp1cb	17.5333	17.2422	17.2699	17.2146	16.9815	17.1159	17.2581	17.1007	17.1782	16.9254
Q63041	A1m	17.3388	17.7514	17.7374	17.6096	17.2985	16.875	16.6025	16.8072	16.9618	16.8369
D3ZQM0	Sf3a1	18.8815	18.2717	18.0515	17.4553	17.3485	17.0331	16.2964	16.1187	16.321	16.0411
F1MAA3	Ppp2r5d	16.8102	16.9303	17.1944	17.2942	17.2624	17.4524	17.4207	17.2204	17.3238	16.9048
Q8VI04	Asrgl1	14.9056	15.6	16.8538	17.3047	17.6179	17.8379	17.778	17.9808	17.9459	17.9879
B0BNB0	Golt1b	17.4573	17.4675	18.0646	17.0711	16.7954	17.2176	16.7055	16.9432	17.0204	17.0682
G3V878;Q9WTR7	Sec11c	16.7687	17.0968	17.4561	17.4416	17.4864	17.2279	17.2382	16.9405	17.1017	17.0421
D3ZS52	Tmem258b	17.5165	17.1522	17.4217	17.6832	17.4994	16.9883	16.5657	16.9172	16.9024	17.1428
Q5M9H7	Dnaja2	17.7779	17.7632	16.9735	17.4655	16.7778	17.2098	17.4015	17.357	17.1037	15.9555
F1LPG3;O88588	Pacs1	16.9079	16.6267	16.877	17.173	17.2839	17.1957	17.3954	17.4865	17.5596	17.2596
D3ZB78	Phf24	15.962	15.2662	16.7017	17.3352	17.8913	17.6152	17.6701	17.778	18.0467	17.4793
Q5XIG8	Strap	16.7517	17.2687	17.2909	17.5557	17.2153	17.2803	17.1518	17.2058	17.1654	16.85
D4A9A3	Cenpv	18.6819	18.3989	18.042	17.0189	16.991	16.762	16.6232	16.4174	16.2315	16.5556
D3ZEI4	Hepacam	15.3794	16.6656	17.3509	17.5035	17.5142	17.2092	17.2297	17.465	17.7181	17.6625
A0A0U1RRT8;B5DFG5	38961	16.943	16.7758	16.5867	16.8747	17.0899	17.4228	17.4406	17.5402	17.6352	17.3859
Q4KM57	Lemd2	17.8417	17.6488	17.675	17.5457	17.5403	16.7861	16.703	16.6839	16.7094	16.5327
Q6P791	Lamtor1	17.2372	17.2749	17.8958	17.5518	17.2099	17.2856	16.747	16.8664	17.0504	16.5184
P47861	Syt5	16.8498	16.8799	16.912	17.242	17.2963	17.6914	17.5428	17.2936	16.9599	16.941
B2GV79;M0R416;Q8VD52	Pdxp	16.4446	16.1634	16.5453	17.0745	17.2506	17.7395	17.963	17.5565	17.571	17.2869
B2RYL4	Armc6	17.6403	17.3718	17.4896	17.5783	17.4025	16.871	16.9189	16.7564	16.9128	16.638
Q6AY21	G3bp2	17.1776	17.23	17.4636	17.5183	17.4419	17.1849	17.2098	16.9414	16.9323	16.452
D3ZC63	Cmpk2	16.024	16.2373	16.6101	17.1565	17.2496	17.509	17.519	17.678	17.8407	17.7254
A2VD12	Pbxip1	14.4833	16.3943	17.4562	17.8308	17.7229	17.4811	17.5536	17.587	17.5772	17.4357
Q8CF97	Vcpip1	16.9408	17.0089	17.0822	17.3791	17.3752	17.2532	17.106	17.1019	17.2697	16.9514
A0A0G2K1H2;P22831	Synpr	13.5078	15.0715	16.1161	17.1909	17.7325	17.7348	18.2138	18.4959	18.6317	18.771
D3ZVR7	Prxl2b	15.8584	16.2918	16.8034	16.85	17.3	17.5558	17.7202	17.8131	17.6136	17.6585
B0BN85	Sugt1	17.5242	17.4763	17.422	17.4947	17.2914	17.1541	16.8945	16.8603	16.7068	16.6218
A0A0G2K931;E9PSV5	Psat1	16.9998	17.1878	17.6071	17.6003	17.4017	16.7973	17.0328	16.975	17.001	16.8069
P60825	Cirbp	18.4612	17.7778	17.9966	17.5887	17.579	16.8489	16.4934	16.2861	16.4005	15.9634
O08564	Plpp1	15.4577	16.6903	17.42	17.737	17.9538	17.2316	16.9102	17.2126	17.3344	17.4409
D4A3V4	Rnf214	17.4446	17.3911	17.3007	17.2632	17.5421	17.4479	17.0012	16.7776	16.8816	16.3326
B2GUZ5	Capza1	17.5433	17.3295	17.8002	16.9775	17.3591	17.0266	16.7503	16.7052	17.1764	16.7108
P14668;Q66HH8	Anxa5	15.6201	15.6484	16.6118	17.2232	17.5243	17.5689	17.8472	17.9318	17.7373	17.6544
D3ZUP5	Brk1	15.957	16.2393	16.7052	17.3822	17.402	17.2388	17.6148	17.8335	17.5695	17.4247
B1WC02	Ctps1	17.2769	17.3617	17.7228	17.4385	17.2418	16.7121	17.004	16.9907	17.0273	16.5897
Q5U2R7	Mesd	17.2232	17.467	17.4981	17.3319	17.3888	17.051	16.7835	16.8346	16.885	16.8868
D3ZSU7	Mien1	17.31	16.98	17.3235	17.446	17.5218	17.1511	17.1812	17.1085	16.8719	16.4537
M0R5N4	Pfdn4	16.4917	17.1669	17.5949	17.427	17.4568	17.8705	17.316	16.8352	16.8766	16.3111
B5DFI9	Pdk3	16.9617	17.036	16.8401	16.8838	16.9056	16.8594	17.3675	17.4034	17.5561	17.4981
A0A0G2JY03	#N/A	16.9026	17.3627	17.0148	17.156	17.0218	16.9926	17.7132	17.4051	16.8773	16.852
Q9QVC8	Fkbp4	17.355	17.3402	17.2709	17.3234	17.2509	16.7985	17.112	17.0354	16.9224	16.8399
P62744	Ap2s1	16.4013	16.289	16.7772	17.0045	17.3794	17.309	17.2487	17.4957	17.6495	17.694
A0A096MIW7	Fry	17.1088	17.242	17.6856	17.2239	17.2574	17.2191	17.1183	16.9778	16.6624	16.7507
P07323	Eno2	14.7582	15.2607	16.1794	16.932	17.6997	17.5287	18.0989	18.266	18.2355	18.2585
P0DN35	Ndufb1	16.9307	17.0202	17.0281	17.0658	17.0712	17.1034	17.0283	17.2538	17.2068	17.4958
D3ZD11	Spcs2	17.5499	17.1567	17.4367	17.3352	17.4398	16.7493	16.8392	16.6384	17.33	16.7252
Q6PCT3	Tpd52l2	16.8543	16.8296	16.9692	17.1467	17.3505	17.246	17.3696	16.9873	17.7385	16.7029
D4AE02	#N/A	18.0765	17.8063	17.9571	17.2102	16.6233	16.7424	16.8973	16.6142	16.7103	16.5256
Q6AY09	Hnrnph2	15.9702	16.9268	17.0792	17.1363	17.641	17.3681	17.2597	17.122	17.7368	16.9193
F1LVR0	Iglon5	16.1652	15.7948	16.5823	17.0477	17.1461	17.4483	17.5062	17.7532	17.8473	17.8665
A0A0G2JWA8	Macf1	17.5952	17.3615	17.2248	17.1996	17.5612	17.0973	16.935	16.8794	16.752	16.5459
F1M949	Ckap5	17.9939	17.8834	17.6156	17.3899	15.9583	17.0905	16.8969	16.7438	16.7847	16.7908
A0A0G2JSG6;P29410;P29410-2	Ak2	18.12	18.1464	17.3838	17.433	16.9017	16.709	16.6871	16.5268	16.6557	16.5731
Q5EAN5;Q9ET20	Scamp4	16.3709	16.6219	17.0164	17.4231	17.3103	17.2287	17.4446	17.1425	17.318	17.2582
D3ZJH2	Sugp2	18.0688	17.3034	17.7546	17.571	17.5218	16.772	16.3604	16.5859	16.7968	16.3979
G3V8Q8	Sec23ip	17.4077	17.4219	17.4646	17.304	17.2808	16.8923	16.8427	16.9198	16.9251	16.6515
B2RYQ2	Ptpa	16.9466	17.0237	17.0233	17.0003	17.3585	17.0616	17.0861	17.2402	17.2834	17.0864
D3ZU86	Cers4	17.4701	17.3665	17.1032	17.4308	17.2515	17.0198	16.6486	16.7385	17.0767	16.9973
F1LQ48	Hnrnpl	18.3206	17.9756	17.6917	17.3725	16.768	16.6617	16.7095	16.5123	16.5595	16.5215
D3ZZR5	Snrpa1	18.5191	18.4768	18.2004	17.4626	16.354	16.7097	16.8247	16.1137	16.1044	16.3241
Q6AZ61	Lmbrd1	16.3233	17.07	17.526	16.9704	17.1401	17.0617	17.3781	17.3022	17.5474	16.7645
Q9QYU4	Crym	16.0991	16.5542	16.7475	17.3129	16.909	17.6699	18.3839	17.3909	17.2242	16.7886
Q5XIA8	Ghitm	16.8113	15.8069	16.8495	17.3131	17.4803	16.9895	17.1442	17.3371	17.554	17.7806
P50430	Arsb	16.4768	16.4227	16.8024	17.383	17.0869	17.3787	17.2493	17.451	17.3558	17.4544
Q5U2X6	Ccdc47	17.5631	17.4155	17.4953	17.2592	17.0936	16.8715	16.9741	16.8098	16.8666	16.7077
A0A140TAF2;O09032	Elavl4	17.8791	17.3357	16.936	17.2363	17.5313	17.0411	16.8272	16.7824	16.9288	16.5347
A0A0H2UHE1;P13086	Suclg1	16.8951	16.4991	17.0631	16.8299	16.9903	16.8285	17.1037	17.4431	17.6539	17.7256
Q80W92	Vac14	17.1878	16.5918	17.0342	17.2495	17.5074	17.1216	16.8793	17.1501	17.1746	17.1296
F1M1D5	Tbcd	17.1473	16.9922	16.9591	17.2726	17.4868	16.9886	17.1137	17.0287	17.1658	16.8658
P47728	Calb2	15.0152	14.8911	16.2111	17.374	17.7674	18.1113	18.5686	18.1787	17.6769	17.2233
A0A0G2JWX1;F1LMZ8	Psmd11	17.2137	17.5862	17.6223	17.2751	16.9892	17.0675	17.1099	16.8115	16.7475	16.5855
Q6PEC1	Tbca	17.5602	17.2682	17.5226	17.9133	17.7575	17.4185	16.6532	16.7313	16.2689	15.9
D4A022	Gapvd1	17.2648	17.4611	17.2609	17.1367	17.0245	16.9542	17.1441	17.13	16.8459	16.7588
G3V9U2;P13437	Acaa2	17.4809	16.3364	18.0324	17.9059	17.4671	17.1605	15.7355	16.5189	17.0866	17.2358
E9PSK7	Mapk8ip3	16.9344	16.7033	17.1842	17.3738	17.4001	16.886	17.0661	17.2128	17.2493	16.9418
G3V7M0	Cnot1	17.8066	17.6516	17.5534	17.4528	17.3434	16.7064	16.6534	16.5488	16.6529	16.5635
A0A0G2KA82;Q66H18	Sypl1	16.2131	16.8347	17.4657	17.4338	17.5622	16.7476	16.5057	17.1899	17.6136	17.3494
E9PU13	Snx4	16.3635	16.3567	16.7754	17.1	17.3404	17.2657	17.382	17.441	17.5828	17.2795
Q07984	Ssr4	17.5007	17.4504	17.556	16.6342	17.3213	16.9932	16.8506	16.6664	16.6902	17.1972
Q68A21	Purb	14.9963	15.2828	16.0851	17.087	17.8797	17.6349	17.7501	18.1133	18.0976	17.917
D3ZX38	Pfdn1	17.0418	17.1981	17.2415	17.3792	17.223	17.2981	17.4407	16.9812	16.7525	16.274
P17220	Psma2	17.2012	16.9603	17.0936	17.1952	17.5423	16.8846	16.7923	17.1941	17.1986	16.7678
B2GV65;D3ZU87	Higd2a	17.4517	17.0425	16.9952	17.0483	17.0624	17.2583	16.7837	16.9763	17.0334	17.1703
F1M378	Unc13a	15.8429	15.876	17.0276	17.0617	17.5513	17.5625	17.7039	17.3179	17.5996	17.262
F1M5M9	Srgap3	16.6528	16.9234	17.045	17.0464	17.2723	17.2228	17.3686	17.067	17.2745	16.9303
A0A140TAA4	Pdcd6ip	17.1993	16.955	16.934	17.3299	16.8325	17.3447	16.9393	17.1441	17.0456	17.074
O55096	Dpp3	16.6683	16.5793	17.0062	17.39	17.2032	17.1832	17.1744	17.3367	17.0806	17.1637
P00762	Prss1	18.0331	17.8708	17.7814	16.4629	16.2752	18.1356	16.1252	16.6126	16.9022	16.57
Q80W83	Ppp2r5b	17.3049	17.0062	17.2554	17.4422	17.1172	17.3372	16.9102	16.7083	17.0237	16.6599
A0A0H2UHE5;P20650	Ppm1a	17.0689	17.0182	16.8513	17.2186	17.253	17.3062	17.2702	16.9746	16.9819	16.8139
B2GUX5	Nt5c3a	17.5278	17.0263	17.4979	17.3027	17.1856	16.9023	16.742	16.7361	17.0352	16.7647
Q68FQ9	Lancl2	17.1293	16.9719	16.8882	16.9362	17.2947	16.8588	17.18	17.1024	17.1835	17.1452
D3ZZB0	Dip2c	17.2821	17.0406	17.053	17.3532	17.4489	16.9629	16.7513	16.9095	17.0623	16.8053
B0K010	Txndc17	16.3225	16.8117	16.9679	17.3462	17.3244	17.4394	17.4042	17.2366	17.0405	16.7375
G3V940	Coro1b	16.5943	16.7624	17.0905	17.2906	17.1571	17.2245	16.8413	17.1992	17.3134	17.1348
A0A140TAJ5;O08662	Pi4ka	16.3334	16.4669	16.575	16.8656	17.1132	17.0603	17.2054	17.4552	17.8248	17.6963
Q498C9	Zfp207	18.2859	17.9927	17.5276	17.4179	17.251	16.9787	16.622	16.3002	16.2984	15.9215
Q6AYH6	Emc10	17.0768	17.1683	17.2061	17.0956	17.3417	17.0366	16.9761	16.8975	16.9559	16.8358
D3ZF13	Ndufab1	17.1632	16.5249	17.3291	17.0807	17.0611	17.2119	16.6303	17.2287	17.2178	17.1212
A0A0G2JWK2;Q00566;Q00566-2	Mecp2	18.2894	17.8241	17.8003	17.3581	17.3443	16.8703	16.3532	16.173	16.3652	16.1824
A0A0G2JXN8	Osbpl8	17.4514	17.2242	17.4963	17.1173	16.9187	16.8134	16.8287	16.6561	17.2654	16.7853
A0A0G2K191;Q5FVQ9	Tbce	16.8468	17.0816	16.9807	17.0585	17.2407	16.9971	17.0901	17.1098	17.1751	16.962
Q7M0E3	Dstn	17.1234	17.0247	16.9645	17.0957	17.3223	16.9841	16.8831	17.0014	17.1279	16.9551
F7EUJ8	C1qtnf4	15.4587	15.9566	16.3552	17.0431	17.4433	17.3295	17.56	17.6296	17.7325	17.9732
Q9R0T3	Dnajc3	17.0451	17.2023	17.2618	17.4426	17.2203	17.0172	16.8427	16.8554	16.9455	16.6466
A0A0G2K3W1	Vwa8	15.1865	16.2341	17.0676	17.4983	17.2512	17.0303	17.059	17.4735	17.9354	17.7433
D3ZJR1	Eps15l1	17.0424	16.4708	17.0174	17.3159	17.1947	17.2374	16.9666	17.0831	17.2002	16.9482
B2GV38	Ubl4a	16.2662	16.9773	16.7762	17.4483	17.5354	17.1833	16.9068	17.2477	17.1368	16.9946
D3ZVA5	Fbll1	17.9682	17.7677	17.5603	16.9203	17.2607	16.817	16.568	16.6776	16.4162	16.5152
P20673;Q4QRB8	Asl	16.5356	16.2242	16.7119	17.0853	17.2142	16.5708	17.1729	17.4439	17.6091	17.8903
F1M8V2	Ube4b	17.3494	17.4584	17.2794	17.1295	17.0393	16.7951	17.0692	16.8421	16.8218	16.6705
Q4G017	Nisch	17.264	17.6457	17.2578	17.134	17.1583	16.6536	16.837	16.8342	16.8784	16.7852
D3ZDU2	Rptor	17.0345	17.0832	16.9144	17.123	17.2224	16.8867	17.0406	16.9821	17.1198	17.0199
D4A781	Ipo5	17.3493	17.5947	17.4764	17.3898	17.0438	17.0298	16.7279	16.5545	16.6219	16.6015
G3V9N6;Q6PEC3	Yif1b	17.0405	17.5092	17.4642	17.5005	17.1334	17.2797	16.8085	16.5915	16.678	16.3757
Q6AYD5	Gspt1	17.3221	17.204	17.0581	17.3295	17.1424	16.6283	16.88	16.9303	16.9618	16.9093
D3ZTT7	Sun2	18.3335	17.8966	17.3198	17.2116	16.9986	16.4768	16.5218	16.5125	16.5486	16.5384
G3V912	Tmx4	16.6484	16.8294	17.2648	17.1746	16.9203	17.0999	17.2302	17.1559	16.9335	17.0915
G3V6Y6	Pygb	15.517	15.4711	16.8322	17.9368	17.572	17.4166	17.2857	17.3059	17.732	17.2726
D3ZWJ9	Fam234b	17.2373	16.9128	17.1096	16.9237	17.143	16.8375	17.0014	17.1037	17.0817	16.9828
A0A0G2JX74;P42346	Mtor	16.9032	16.8016	17.2538	17.2458	16.9722	16.8559	16.8974	17.1864	17.2044	16.9855
D3ZAW4	Abhd4	16.0376	16.872	17.5071	17.4772	17.3146	16.9297	16.8309	17.1624	17.2343	16.9346
D3ZKG1	Mmut	17.1961	17.2166	17.3113	17.1808	16.8007	17.051	16.62	16.7929	17.1289	16.991
G3V667	Itga6	16.2287	17.0306	17.5434	17.6706	17.3214	17.2322	16.8922	16.7098	16.9324	16.7222
B1WC26	Nans	17.417	17.1475	17.4668	17.0235	16.4554	16.8797	16.843	16.8889	17.1528	16.9894
B2GV73	Arpc3	16.5732	16.9562	16.8739	17.0594	17.1492	17.0353	17.2081	17.3121	17.0236	17.0659
P10687	Plcb1	15.3026	15.4855	17.1695	17.3497	17.1834	17.9407	17.8347	17.3691	17.4666	17.1084
D3ZJ01	Relch	16.646	16.3513	16.6251	16.8577	17.1262	17.3051	17.3574	17.2726	17.3885	17.2581
Q9QYW3	Mob4	17.0564	16.7986	16.8562	17.2025	17.4683	17.203	16.6712	16.9938	16.9913	16.9344
F1LWG4	Ndufaf1	16.3567	16.7571	16.8587	16.9841	17.0839	17.1339	16.9647	17.2403	17.4659	17.3228
F1LPP8	Chd3	18.2426	17.9173	17.6729	17.1544	17.2985	16.5248	16.4766	16.5108	16.1553	16.1974
Q6P685	Eif2s2	17.9242	16.3545	16.6326	17.4397	17.4295	16.4744	16.6962	17.1415	17.0248	17.0249
D4AEH9	Agl	15.0715	15.6926	16.9341	17.2671	16.8445	17.3712	17.3626	17.6571	18.0571	17.8824
Q66HG5	Tm9sf2	17.1087	17.3245	17.0861	17.0328	17.4945	16.862	16.5272	16.8021	16.8742	16.9842
D4ACB6	Psd2	16.8241	16.8269	17.2168	17.4508	17.4054	16.9335	16.6274	16.8493	17.2214	16.7345
D4A249	Mblac2	16.5876	16.3114	17.1277	17.3647	17.5429	17.2005	17.0873	16.9836	17.1295	16.7506
Q9Z2Q7	Stx8	17.1012	17.1356	17.0804	17.2857	16.8509	17.1612	16.7954	16.8619	16.9405	16.868
P61589	Rhoa	17.192	16.6972	17.1094	16.9629	17.4656	17.0775	16.6743	17.1456	17.0324	16.7236
G3V679	Tfrc	16.6871	17.0258	17.0425	16.825	17.1785	17.0427	16.9433	17.069	17.2815	16.9794
P19627	Gnaz	16.2843	16.4292	16.8321	16.9272	17.1227	17.2347	17.2409	17.3362	17.4372	17.2142
B1WC49	Api5	18.3651	18.1837	17.6247	17.1701	17.1389	16.745	16.2974	16.2554	16.3154	15.942
F7FNS3	Derl1	17.3873	17.1859	17.109	17.2104	16.6935	17.2067	16.4631	17.037	17.0443	16.6881
P61751	Arf4	17.4406	17.4585	17.1409	17.1644	17.211	16.653	16.6639	16.9021	16.7208	16.6415
D4A9P7	Bola2	16.8325	17.0912	16.7571	16.9978	17.2649	17.0477	16.8736	17.1295	17.0468	16.9531
M0R9Q1	Rbm14	18.2959	17.7647	17.6514	17.2713	17.0003	16.6591	16.4529	16.3235	16.4417	16.1315
A0A0G2K502;D3ZJH9	Me2	17.4503	17.2323	17.053	17.2313	16.8691	16.8316	16.6862	16.8916	16.8504	16.8967
D4A857	Ipo9	17.4635	17.5151	17.7183	17.1175	16.7472	17.006	16.5871	16.5685	16.9957	16.2712
Q9JMJ4	Prpf19	18.348	17.9789	17.5063	17.0679	17.1219	16.6505	16.2897	16.1653	16.5792	16.2802
Q6AXM8	Pon2	15.3731	16.6587	17.121	17.2431	17.4501	17.1377	17.1487	17.2994	17.3045	17.2508
Q5XI97	Aarsd1	17.4318	16.8772	17.1916	17.0678	17.2535	16.9069	16.9767	16.8388	16.9524	16.4665
A0JN30	Cnpy2	17.4941	16.5658	17.9536	17.5349	16.8027	17.0742	16.9021	16.45	16.873	16.3113
Q5D006	Usp11	17.4532	17.1795	17.1974	17.2852	17.2014	17.0072	16.6825	16.6613	16.8162	16.4568
G3V6Y9;O55035	Ppig	18.0878	17.3449	17.5671	17.2685	17.1945	16.3937	16.5097	16.3955	16.792	16.383
D3ZG95	Micu3	16.2936	16.1747	16.677	17.0987	17.0905	17.3468	17.4242	17.2903	17.399	17.1261
Q9Z1E1	Flot1	16.077	16.0036	16.6369	17.1449	17.4294	17.1291	17.4116	17.3777	17.5351	17.1565
A0A0G2JSZ1;Q6GQP4	Rab31	16.0444	16.9334	17.577	17.3789	17.0878	17.056	17.007	17.0467	16.9088	16.8112
P07687	Ephx1	15.061	15.9417	17.1541	17.4423	17.5834	17.3022	17.1039	17.3764	17.5432	17.3245
P63029	Tpt1	18.0446	17.8069	17.3907	17.0161	16.4072	16.4647	16.7815	16.9371	16.6358	16.3317
F7ENH8	Hdac2	18.4551	18.1358	17.7585	17.3022	17.2008	16.5679	16.1356	16.1424	15.9817	16.1295
F1LSG8	Vps50	16.8384	16.6699	16.8798	17.2683	17.203	16.8234	16.7768	17.168	17.1182	17.0537
Q6AYN8	Mcm7	17.3489	17.7277	17.452	17.2647	16.9549	17.0693	16.7706	16.2451	16.5618	16.3637
D4AE96	Ipo7	17.6137	17.342	17.3975	17.0852	17.1187	16.6973	16.5401	16.5556	16.9216	16.4813
Q6AYB5	Srp54	17.5151	17.4204	17.4587	17.1873	17.0704	16.7929	16.4064	16.6598	16.7311	16.4309
B0BNJ1	Sri	16.0413	16.184	16.947	17.2266	17.399	16.9456	17.2221	17.1846	17.3526	17.1513
B2RYW9	Fahd2	16.4755	16.4276	16.4658	16.8266	16.6806	17.1873	17.1826	17.3119	17.4866	17.5919
F1MA98	Tpr	18.384	18.107	17.5586	17.1078	16.7572	16.486	16.5084	16.2928	16.2888	16.1288
F1M8L9	Rapgef1	17.409	17.1482	17.144	17.1677	16.9308	16.9612	16.7536	16.6852	16.6985	16.6818
A0A0G2KAI2	Phf2	18.5425	18.0435	17.5582	17.177	17.1508	16.5168	15.795	16.426	16.4413	15.9198
D3ZTB5	S100a13	14.1369	15.6364	17.365	17.8204	17.9497	17.4701	17.0765	17.3494	17.7882	16.9776
P52759	Rida	15.7151	15.9888	16.718	17.1155	17.2969	17.008	17.2507	17.3917	17.5511	17.533
G3V8Q1	Cope	17.1143	17.3225	17.5741	17.1832	17.0441	16.9334	16.7242	16.4656	16.7941	16.3776
P08644-2	#N/A	16.9434	17.1462	17.2323	16.9068	16.8492	16.8105	17.3124	16.7214	16.9625	16.6431
P60192	Snapin	16.9434	17.5726	17.4785	17.1612	16.6485	16.9969	17.0606	16.6712	16.6458	16.3386
B2RYX0;M0R9L0	Naca	17.8198	18.1062	17.8373	16.9951	17.5362	16.8285	16.4843	15.9587	16.3309	15.6103
Q499N5	Acsf2	15.7826	16.5378	17.0832	17.042	17.1786	16.8258	16.9735	17.2113	17.2572	17.6115
Q6AYN4	Phyhipl	16.4487	16.9443	17.0106	16.9837	17.0779	16.7881	17.0936	17.1317	17.2667	16.7199
D3ZJ86	Slc9a6	16.0059	16.2634	16.824	17.2466	17.4403	17.4878	17.2787	16.8913	17.1083	16.9167
E9PT51	Poldip2	17.3237	17.0219	17.3891	17.2253	16.7744	16.7364	16.6387	16.9085	16.7782	16.6312
Q62825	Exoc3	17.23	16.8652	16.952	17.1816	17.116	17.027	16.8369	16.6288	16.9493	16.637
A0A0G2K1L5;M0R8C1	Reep2	16.7827	16.506	16.9174	17.2188	17.1366	17.2591	17.0606	16.8385	16.9267	16.7729
P04631	S100b	12.0723	14.6257	17.1031	16.5216	17.4782	17.9581	18.2372	18.1854	18.9384	18.2939
Q4QR73	Dnaja4	16.3298	16.5177	16.8495	16.8311	17.1068	16.8257	16.8461	17.2083	17.4834	17.4138
O35263	Pafah1b3	17.8152	17.7966	17.3918	17.1285	17.0182	16.4597	16.4632	16.3911	16.2801	16.6554
F1M4I4	Vps51	17.1276	17.1297	17.2485	17.015	15.8933	17.0528	16.9036	17.0917	16.9201	17.01
Q62785	Pdap1	17.1196	17.1458	17.2875	17.282	17.4661	17.2048	17.0121	16.8852	16.4202	15.5663
P97878	Exoc5	17.2257	16.8868	17.1547	17.0958	17.0695	16.9444	16.7908	16.6518	16.9522	16.614
Q6AY48	Pcbp3	17.0694	17.2339	17.1282	16.8155	16.8393	16.822	17.017	16.738	17.3166	16.3963
F1M287	Srgap1	17.6136	17.4038	17.468	17.2772	16.9593	16.9208	16.4045	16.3395	16.8092	16.1719
P81795	Eif2s3	17.313	17.4575	17.3375	17.0907	17.2807	16.7613	16.4582	16.5638	16.6793	16.4124
A0A0G2K872;Q1WIM3	Cadm3	15.4694	15.7765	16.5347	16.9529	17.4647	17.5978	17.4574	17.3469	17.2474	17.5022
Q5XI64	Abhd6	16.7371	16.805	17.1309	16.7918	16.4307	17.128	17.0689	16.9162	17.2104	17.1219
D3ZPE5	Vps53	17.1178	16.6024	16.7741	17.3395	16.918	17.2293	16.6503	16.9425	16.7739	16.985
Q6AYK1	Rnps1	17.8449	17.186	17.469	17.4631	17.1502	16.8525	16.3246	16.4081	16.3647	16.2676
B0K036	Sdhaf1	17.3729	17.237	17.1346	17.3602	17.1333	16.5259	16.4422	16.6737	16.6456	16.7919
B5DES0	Snrpd2	18.6031	17.8696	17.6135	17.1167	17.2723	16.528	16.4407	15.915	16.078	15.871
Q498E0	Txndc12	17.5577	17.6635	17.3219	17.2058	17.0666	16.5958	16.5936	16.4969	16.518	16.2858
Q498C8	Rer1	17.0591	16.8598	17.2233	17.1149	16.7316	17.166	16.7475	16.9018	16.7053	16.7956
P83868	Ptges3	17.1181	17.2113	17.2524	16.9539	16.9223	16.7441	16.8519	16.9695	16.7203	16.5569
A0A0G2K059;M0RDI5	Mcu	16.9101	16.4785	16.9769	17.0216	16.8688	17.0292	16.9344	17.0446	17.0324	17.0016
D3ZTW7	Atpaf2	16.3728	16.6459	16.9219	16.8589	17.1338	16.8041	16.8268	16.9113	17.3981	17.4004
G3V8E4;Q3MIF1	Ubfd1	16.6864	16.2282	16.7089	16.9284	17.3379	17.2223	17.1257	17.1615	17.1475	16.7253
A0A0G2K110;Q3KRD8	Eif6	17.9124	17.7972	17.4957	17.2948	16.0399	16.5268	16.5104	16.6066	16.4128	16.6144
Q6MGC4	Pfdn6	17.1886	17.4035	16.8363	16.7708	17.2025	17.1752	16.894	16.9456	16.406	16.387
Q76EQ0	Srr	16.6956	16.8351	16.8903	16.7946	16.7756	16.7501	17.0883	17.2624	17.0918	17.0114
Q4V7C6	Gmps	17.2035	17.1411	16.7885	17.0356	17.1433	16.8444	16.3921	16.754	17.1169	16.7285
A0A0G2JSH5;P02770	Alb	17.7413	17.4307	17.212	17.2018	17.2249	16.5284	16.1563	16.6275	16.3452	16.6763
D2XV59	Gtpbp1	17.4213	17.3527	17.4707	17.1053	16.8052	16.6532	16.5328	16.6972	16.6817	16.4113
P11654	Nup210	17.5718	17.4581	17.4455	17.147	16.8616	16.6135	16.3101	16.5337	16.5485	16.6324
Q5HZA9	Tmem126a	16.0149	16.4872	16.7275	16.7639	16.7294	16.8967	17.0548	17.3354	17.4442	17.6419
Q5BJU7	Wasf1	16.6256	16.5321	16.7668	17.2813	17.0118	17.7505	16.9593	17.0798	16.662	16.399
D4A6C5	Arhgap1	17.0695	16.8927	16.8595	17.1059	16.8924	16.4389	17.0069	16.9392	16.9459	16.9145
G3V702;Q99M63	Smu1	18.205	17.7818	17.5369	16.8346	17.1859	16.6884	16.2118	16.0023	16.3267	16.2782
Q05683	Gad2	13.649	14.3138	14.9596	16.4082	17.3072	17.7207	18.0993	18.6868	18.8581	19.0477
D4A5J1	Kbtbd11	16.1448	16.1715	16.5163	16.9561	17.0057	17.1117	17.2503	17.2816	17.3016	17.2984
Q07803	Gfm1	16.4486	16.6559	16.8283	17.0911	16.9833	17.1272	17.0407	17.0161	16.9939	16.8495
Q91V33	Khdrbs1	18.3363	17.7718	17.3825	17.2668	16.8531	16.9272	16.0667	16.0617	16.1158	16.2501
A0A0A0MY00;P70584	Acadsb	16.2191	16.1224	16.7045	17.1047	17.1211	16.9924	17.0474	17.1212	17.3159	17.2559
Q32Q06	Ap1m1	16.6152	16.3592	16.8885	17.1813	17.2873	17.1439	16.9376	16.8913	17.0143	16.6666
Q6AXY8	Dhrs1	15.8844	16.3685	17.1501	17.3561	17.2484	16.7963	16.8302	17.08	17.2043	17.064
A9UMV7	Uqcr11	16.3397	16.5556	17.3938	17.1113	16.7444	16.3318	17.1245	16.8656	17.3221	17.1896
D4A031	Ddx42	18.3328	17.5935	17.6976	17.5019	17.2447	16.8324	16.0724	15.8711	16.3727	15.4593
G3V7N0	Hs2st1	16.7398	16.8604	17.2842	17.337	17.28	16.4208	16.7247	16.8632	16.7152	16.7496
Q5M819	Psph	16.5329	16.1684	16.5827	17.1452	17.1367	17.5652	17.3664	17.0301	16.912	16.5142
D3ZWW5	Slc30a9	16.7284	16.9685	16.9703	16.7295	16.6456	16.7108	17.1551	17.0665	17.0588	16.884
D3ZAX5	Cherp	17.9587	17.6144	17.3057	17.1664	17.2274	16.8746	16.0925	16.0998	16.4217	16.1319
B0K030	Dnajb1	17.5898	17.2183	17.1516	17.1622	16.9108	16.768	16.5831	16.2142	16.4647	16.8208
Q5BJT7	Ccdc93	16.673	16.6498	17.0311	17.0858	16.8277	17.0561	16.769	16.9283	17.0679	16.7683
P84817;P84817-2;P84817-3	Fis1	17.0792	17.0203	17.3072	16.5665	16.0137	16.8061	16.7398	17.0073	16.9531	17.3421
Q4QQS7	Umps	17.1379	16.9576	17.0745	17.1992	17.1181	16.7715	16.7421	16.6599	16.6588	16.501
A0A5D0	Cd200	16.1779	15.9896	16.8375	17.2154	17.4419	17.6141	16.549	17.0886	16.854	17.0383
Q5I0D7	Pepd	16.066	16.2567	16.7146	16.8864	17.2431	16.9482	16.9588	17.1882	17.3831	17.129
P08050	Gja1	13.8015	15.5911	17.0332	17.3766	17.3271	16.7893	17.3698	17.6462	17.8231	18.0161
D3ZFP4	Mcm3	17.027	17.1984	17.3732	17.3063	17.4087	16.8903	16.6623	16.3715	16.2299	16.2946
D3ZYL4	Mrpl50	16.9446	16.831	16.9122	16.8133	17.049	16.5887	16.7907	16.8703	17.084	16.8533
M0RDK9	Acad8	16.7004	16.7425	16.8367	16.9049	16.7096	16.8069	16.7759	16.8541	17.2179	17.1851
Q568Z6	Ist1	17.5925	17.1315	17.0721	17.182	16.9549	16.6689	16.7055	16.6466	16.6312	16.1301
Q4G079	Aimp1	17.0939	17.0645	17.0279	16.9285	17.0712	16.9464	16.8091	16.5134	16.705	16.5177
P80254	Ddt	14.7361	16.1882	16.335	16.8919	17.0247	17.6787	17.7673	17.7203	17.3912	16.9129
Q66H47	Mrpl24	16.7127	16.9463	16.7946	16.8008	17.0006	16.9064	16.7863	16.6889	17.0577	16.9445
A0A0G2JYU2	mrpl11	17.0911	16.8648	16.8163	16.8691	16.9737	16.8187	16.7683	16.851	16.7624	16.8193
G3V9C2;Q8K1P8	Slc16a2	17.083	16.5429	16.9205	17.1402	17.1549	16.9334	16.7304	16.7964	16.6374	16.6896
A0A0G2K714;Q6AYE2	Sh3glb1	15.8393	16.2299	16.99	17.5114	17.7016	17.1532	16.8779	16.68	16.93	16.7102
D3ZAZ0	Eif3m	17.6223	17.7623	17.4939	17.0766	17.301	16.7367	16.2988	16.3226	16.0069	15.9981
Q05175	Basp1	17.9516	17.9825	17.8775	17.5033	18.499	14.8284	14.5635	14.2753	17.836	17.3008
Q9QYL8	Lypla2	16.6219	16.7545	16.764	17.0735	16.5926	17.0529	16.9171	17.0137	16.8905	16.9287
D4A9U0	Phf21b	16.9587	16.4887	16.9103	16.9084	16.6254	16.426	17.0664	16.9486	17.3464	16.9297
A0A0G2JY26	Dnajc6	16.6915	16.0167	15.5807	16.3969	16.4316	17.1798	17.8731	17.3746	17.9095	17.1513
P37397	Cnn3	17.2364	17.4207	17.2672	17.1101	16.8758	16.5589	16.7326	16.6298	16.3427	16.4243
B5DFJ4	Vps18	16.838	16.2639	17.1945	17.153	17.1231	17.022	16.3353	16.7965	16.9564	16.9145
E9PSZ5	Huwe1	17.0019	16.0674	17.317	17.9786	16.7984	14.6625	16.692	18.38	16.6128	17.0865
Q5FVQ8	Nlrx1	16.355	16.0494	16.6477	16.9516	17.1935	16.5488	16.6064	17.0422	17.7111	17.4561
D3ZUY0	Rdh14	16.5064	16.8344	16.4861	16.7721	16.8359	16.9574	17.035	17.0345	17.0716	17.0278
A1L108	Arpc5l	16.5401	16.2048	16.3482	16.6701	17.0562	16.9437	17.1614	17.1535	17.3882	17.0886
D4A7R0	LOC108348180	17.1534	16.9447	17.2	17.0711	16.9125	16.6996	16.6207	16.5395	16.8362	16.5736
D4A8H3	Uba6	17.3295	17.1395	17.1317	16.8864	16.737	16.4972	16.9543	16.7672	16.7281	16.3745
D3ZHX3	Diras2	15.6517	15.5161	16.3135	16.6489	17.3974	17.3152	17.4066	17.3156	17.854	17.1256
Q63616	Vps33b	16.7226	16.3936	16.5805	17.0352	16.9515	17.1026	16.7912	17.0235	17.1032	16.8275
Q4KMA2	Rad23b	16.9911	16.6762	16.9702	17.4177	16.8439	17.0428	16.8249	16.8334	16.4976	16.4165
D3ZA93	Acot13	15.8315	15.4933	16.4415	16.9174	16.8353	16.8138	17.0599	17.4532	17.6556	18.0118
D3ZH59;D4AAL4;Q9Z173;Q9Z173-2;Q9Z173-3;Q9Z173-4;Q9Z173-5;Q9Z173-6;Q9Z173-7	Adgrl3	16.2595	16.3097	16.9063	16.9982	17.5264	16.9032	16.9584	16.9427	17.0668	16.6098
D4A7J8	Prpf4	18.2442	17.9514	17.3342	16.9612	16.6017	16.5791	16.1565	16.1893	16.325	16.1364
F1LPB9;P47709	Rph3a	14.212	14.7541	15.8974	16.8168	17.4873	18.2699	18.4961	17.8657	17.5194	17.1402
Q4FZS2	Bub3	18.042	17.7023	17.3257	17.1286	17.0317	16.4627	16.2512	16.1504	16.2741	16.0883
G3V7W1	Pdcd6	17.0404	16.792	17.0523	16.8516	16.5196	16.8082	16.9285	16.9428	16.8645	16.6555
G3V6I8	Slc7a3	17.5088	16.96	16.7482	16.7889	17.1208	17.1325	16.8596	16.6759	16.6241	16.033
D4A0W4;H9N1L3;H9N1L4	Bcl11b	18.4281	18.0406	17.6356	17.3354	16.988	16.4923	15.3236	16.1211	16.1181	15.9307
D3ZYS1	Purg	15.8379	15.8581	16.6072	16.9388	17.461	17.3895	16.995	16.8884	17.3576	17.0584
A0A140UHW6	Trmt1	17.3016	17.5276	17.0294	17.0991	16.9612	16.611	16.589	16.5674	16.3068	16.3966
G3V796;P08503	Acadm	15.3761	16.4878	16.956	17.3306	17.1859	16.6792	16.8913	16.9329	17.3341	17.2113
Q5XIM0	Bcs1l	16.7139	16.5615	16.8049	16.8028	16.8533	16.8221	16.6667	16.8521	17.13	17.172
P0C0R5	Pik3r4	16.5563	16.4209	16.7808	16.902	16.7931	16.7734	17.0552	16.9847	17.1261	16.9746
D4A3V2	Ndufa6	16.8809	16.6003	16.7712	16.6666	16.6673	16.8955	16.6954	17.0314	16.8203	17.3293
D4A517	Slc39a10	16.2416	16.709	17.2949	17.1408	17.0631	16.8884	16.9212	16.7237	16.7165	16.653
Q6AY02	Rbm17	18.226	17.4717	17.3904	17.2997	17.1175	16.4766	16.1029	16.1453	15.8799	16.2382
D4A5I4;F1LYK3	Nav1	16.884	17.1172	16.7829	16.9796	17.3787	17.1918	16.8332	16.4791	16.709	15.9882
Q5U1Z2	Trappc3	16.8527	16.7956	16.81	17.0932	17.1836	16.6976	16.7958	16.8571	16.8368	16.4202
B2RYN0;D3ZFX4	Pgm3	16.2192	16.2779	16.8688	17.2331	17.3454	16.7906	16.7632	16.7898	17.1879	16.8567
A0A0H2UI11;P62893	Rpl39	17.6442	17.2715	17.1738	16.8811	16.5387	16.9604	16.6798	16.6588	16.4802	16.0409
Q68FU1	Plekhf1	17.5005	17.0941	17.0769	17.2754	17.3189	16.9917	16.4493	16.3475	16.018	16.2542
M0R959	Mmab	17.055	16.7511	16.9964	16.7759	16.881	16.8214	16.7009	16.8048	16.9446	16.5948
D4A678;Q6XDA1	Spta1	17.9643	17.2831	17.5813	17.5012	16.2436	17.132	16.4641	16.0399	16.006	16.0984
Q91Y81	Septin2	16.6119	16.7524	16.8535	17.0538	17.0836	16.954	16.7227	16.461	16.9633	16.8484
P63170	Dynll1	16.9713	17.0303	17.2202	17.032	16.8076	16.9231	16.8512	16.74	16.6477	16.0807
Q75Q41	Tomm22	16.6339	16.7555	16.8059	16.7732	16.8763	16.6512	16.8117	16.8783	17.1095	17.006
D4ACG7	Cpne6	14.7767	14.6192	15.2828	16.3532	17.1652	17.4935	18.0945	18.0777	18.3185	18.1161
D3ZW55	Itpa	16.0386	16.1943	16.8387	16.7935	16.9773	17.0834	17.1704	17.0298	17.3961	16.7421
Q9JIR4;Q9JIR4-2	Rims1	15.2271	15.3559	16.7034	17.3402	17.4422	17.7959	17.4258	17.0995	17.1721	16.6914
E9PT91	Alg8	17.0736	16.9531	17.1477	17.0079	17.0831	16.576	16.6092	16.7351	16.807	16.2328
Q32PX2	Aimp2	17.0803	17.3199	17.0129	16.9278	16.9923	16.8556	16.6172	16.4944	16.5008	16.4129
G3V8D6	Trim3	16.6377	16.5881	16.8118	16.991	17.0017	16.8952	17.081	16.8929	16.771	16.5425
Q09167	Srsf5	17.8777	17.4814	17.1921	17.1793	16.8409	16.6502	16.3476	16.2787	16.0598	16.3047
D3ZQE8	Xpo5	17.4328	17.577	17.4205	17.0271	16.7772	16.3369	16.3478	16.2989	16.4655	16.5278
F1M0Z1	Trio	17.1623	16.6972	17.3114	16.9082	17.4453	16.8744	16.3269	16.4052	16.8546	16.2147
Q5HZV9	Ppp1r7	16.7067	16.6014	16.7499	16.8973	16.9202	16.6349	17.2607	17.0344	16.866	16.4882
Q99MI7	Uba3	16.8634	16.8751	16.8954	17.0732	17.0265	16.8499	16.4679	16.6224	16.7934	16.6919
A0A0A0MXW1;P35738	Bckdhb	16.6807	16.6724	16.9164	16.9141	16.9388	16.677	16.6985	16.6791	16.8498	17.1263
D4AEK9	Ccdc6	16.7285	16.7204	16.6634	16.9654	17.1666	16.8499	17.0614	16.7672	16.7368	16.4784
D3ZS72	Prex1	15.8379	16.2742	17.1505	17.2436	17.3257	17.0493	16.907	16.8873	16.8998	16.535
D4A997	Htatsf1	17.965	17.5721	17.2853	16.949	16.8575	16.4457	16.1269	16.1138	16.6062	16.181
Q4QQV3	Fam162a	15.8841	16.5271	16.7077	16.6813	16.6648	16.5233	17.0048	17.3054	17.2092	17.5919
D3ZCU8	Rab33a	17.4297	16.8979	17.405	16.9392	16.9799	16.6831	16.016	16.6144	16.6019	16.5246
A0A0H2UI21;Q704S8	Crat	16.3454	16.4417	16.6089	16.9846	16.5154	16.8491	16.9399	17.0319	17.1683	17.1471
D4A5W8	Pgs1	16.641	16.6141	16.8789	16.7499	16.7815	16.583	16.9615	16.9633	16.9642	16.8792
D4A742	Romo1	16.5133	16.5079	17.1573	17.3156	17.1985	16.2992	16.3942	16.7026	17.0069	16.9199
B2RYC9	Gba	15.8278	16.0498	16.6774	17.013	17.1732	16.9031	16.9297	17.1635	17.1989	17.0603
B2RZ74	Snrnp70	17.89	17.6625	17.4839	17.1527	17.0443	16.3249	16.2911	16.0984	16.1247	15.9063
F7EY92	Mbd3	18.2168	17.9075	17.7124	17.1703	16.9739	16.2688	15.9768	15.7674	16.3598	15.5976
B5DEY8	Snx6	17.1334	16.899	16.9134	16.8386	17.0113	16.5699	16.3174	16.7561	16.8395	16.6716
Q08163	Cap1	16.5837	16.8061	16.9586	16.7253	17.024	16.6342	17.0106	16.8151	16.9339	16.4285
D3ZJ19	Satb2	19.1269	18.2946	17.822	17.3055	17.1234	15.9712	15.6282	15.4645	15.7254	15.4536
P56574	Idh2	17.1236	17.3689	17.5507	17.1536	16.0404	16.8822	16.4037	16.3584	16.2943	16.7004
D3Z8R4	Rbm25l1	18.0759	17.6577	17.1985	16.9671	16.7944	16.499	16.1989	16.119	16.2807	16.0736
Q63707	Dhodh	16.9495	16.9698	16.7845	16.7912	16.69	16.7553	16.8404	16.799	16.6567	16.6244
Q64303	Pak2	17.4554	17.4366	17.2201	17.1565	16.7362	16.7153	16.5256	16.3748	16.3635	15.8742
Q1HAQ0	Lpcat1	17.3494	17.5612	17.2978	17.1147	16.9679	16.4855	16.4052	16.3097	16.1771	16.1703
O55166	Vps52	16.9912	16.513	16.5227	16.5195	16.9439	16.9662	16.6589	16.7847	17.1476	16.7744
A0A0A0MXX1;Q6JP77;Q6JP77-2	Akap7	15.508	15.7555	16.39	16.8778	17.4088	17.1534	17.1988	17.1394	17.2	17.1659
Q01177	Plg	18.5486	17.5226	17.418	17.3394	17.0957	16.3856	15.6516	15.6168	16.3878	15.8294
F1LQP9	Tnpo1	17.4198	16.9663	17.0944	17.1428	16.5165	16.7583	16.4125	16.2977	16.5394	16.643
A0A0G2K1L0	Tnc	16.9285	17.8284	17.0446	16.9182	14.4209	15.0907	17.0648	17.3161	17.4913	17.6775
P60901	Psma6	16.8692	16.385	16.7005	16.9572	17.2709	17.0008	16.5727	16.6342	16.6325	16.7562
G3V6G7	Pnpt1	16.9754	16.6142	16.6141	16.9766	16.8228	16.7234	16.404	16.831	16.9009	16.8737
Q53AQ4	Tmub1	16.8079	16.7365	16.749	16.8315	17.0019	16.5748	16.7224	16.703	16.9626	16.6332
D3Z9D2	Fyco1	16.9372	16.8178	17.0794	16.9562	16.8539	16.956	16.6023	16.5208	16.7513	16.2478
Q6DGG9	Camlg	17.1581	17.0077	17.0865	16.8968	16.7966	16.6078	16.7639	16.3828	16.677	16.3392
D3ZI16	Cops6	16.6777	16.7487	16.9383	16.9998	16.9419	16.5663	16.4992	16.6819	16.9353	16.7064
Q5M9I5	Uqcrh	15.7081	16.2666	16.718	15.731	16.5167	17.5586	17.3148	17.2829	17.1792	17.4193
F1LUE2	Camk2b	16.8283	16.761	16.9281	16.549	15.8511	16.7906	16.9342	16.8145	17.3985	16.8296
D3ZUC9	Oxsr1	17.39	16.8307	16.7718	16.7547	16.8553	16.779	16.8888	16.6556	16.556	16.1818
A0A0G2JZY0	Lsm14b	18.3333	17.829	17.4853	17.2538	17.0083	16.3125	15.9855	15.986	15.9146	15.5525
Q66HC5	Nup93	17.8379	17.524	17.2858	17.0555	16.5824	16.2964	16.2665	16.2418	16.457	16.0825
D3ZJY1	Mrpl28	16.7365	16.6625	16.7866	16.9044	16.7679	16.6598	16.6266	16.8014	16.9225	16.7419
F1M9N5;Q6P7A2;Q7TP51	Ube4a	17.0603	16.8819	16.9419	17.1135	16.9147	16.9168	16.3988	16.4656	16.581	16.3296
Q4V888	Pip4p2	15.9277	16.4973	16.8496	16.9393	17.1119	16.6295	16.6989	16.9592	16.934	17.0447
D4A4A9	Mrpl19	16.826	16.9193	16.7607	16.6212	16.6193	16.8669	16.7972	16.8559	16.5757	16.7345
Q5RJY4;Q5RJY4-2	Dhrs7b	16.689	16.7483	16.7631	16.8452	16.7428	17.0059	16.6855	16.5897	16.6417	16.81
A0A096MJM1;Q32PX6	Rhog	16.6302	16.6075	17.1087	17.2493	17.2027	16.6344	15.7229	16.433	16.966	16.963
A0JPM9	Eif3j	16.4848	16.3665	16.8004	17.3487	17.2433	17.1021	16.5464	16.435	16.8111	16.3713
D3ZSY8	Tbc1d10b	16.8619	16.4547	16.8216	16.6921	17.0238	16.8192	16.4741	16.6323	16.8668	16.8031
B2RYP6	Luc7l2	16.9877	17.2817	17.1741	17.0901	16.9525	16.3744	16.3633	16.6623	16.3458	16.1991
P19139	Csnk2a1	16.8921	16.4735	17.1224	16.8755	16.7751	16.7031	16.4729	16.611	16.7075	16.7578
A0A0G2JZ53;F1LY70	Birc6	16.7124	16.7114	17.0785	16.8157	16.8266	16.8671	16.4799	16.6396	16.8046	16.4199
D4ADF5	Pdcd5	16.5779	16.8887	16.8914	16.9807	17.128	16.8688	16.8467	16.6536	16.4334	16.0662
A0A0G2JY08	Myo18a	16.9953	16.7224	17.0195	16.7253	16.4207	16.8348	16.719	16.6288	16.5374	16.7165
Q5M9F7	Actr10	16.6588	17.1342	17.0351	16.8409	16.743	16.8496	16.6289	16.2602	16.6784	16.4889
B2RZC9;F1LMZ2	Krtcap2	17.2863	17.3755	17.2654	17.0657	16.1392	16.616	16.7072	16.5706	15.7306	16.5378
D3ZE15	Ndufa13	16.7755	16.1874	16.6612	16.8382	16.8383	16.0569	16.2418	16.8683	17.5275	17.2975
D4A3K5	H1-1	18.865	18.4193	17.8554	16.9675	16.9781	16.2888	15.832	15.2964	15.1357	15.6499
O08700	Vps45	17.0448	16.6604	16.776	16.7707	16.642	16.7685	16.6349	16.777	16.657	16.5496
D4A3H5	Clcn6	16.7845	16.436	16.8463	16.7926	17.0546	16.4083	16.7039	16.8664	16.6735	16.7145
D3ZLN7	Commd2	16.8605	16.6788	16.7666	16.8755	16.9941	16.9141	16.5023	16.6463	16.4898	16.5417
P53812;P53812-2	Pitpnb	16.0084	15.924	17.1451	17.517	17.9854	16.2246	18.1529	15.9639	16.4342	15.9001
D3ZXQ2	Camsap3	16.8054	16.4457	16.9641	16.9703	17.0281	16.756	16.4362	16.7743	16.796	16.2704
Q2YDU8	Spns1	16.382	16.1963	17.1389	17.1508	16.7545	17.2119	16.9033	16.4978	16.6937	16.3118
Q5RK25	Pmm1	15.5229	15.9089	16.5456	16.9424	17.1154	17.1383	17.1807	17.1302	17.1184	16.6331
O70595	Abcb6	15.9199	16.4541	16.8414	16.9668	16.828	16.8838	16.7945	16.6641	16.9729	16.9054
P30835	Pfkl	17.0269	16.8232	16.5944	16.7903	16.6854	16.6445	16.8285	16.7478	16.4773	16.6111
D3ZR49	Man1a2	16.96	16.9488	17.0918	17.0492	16.7867	16.8451	16.3771	16.38	16.4478	16.3423
A0A0G2JSM7;Q63028	Add1	14.4588	15.7608	16.2862	16.5766	17.0234	16.6876	17.3577	17.5706	17.9014	17.5961
Q498T4	Mrpl2	16.6611	16.5751	16.8388	16.9556	16.5718	16.5441	16.5336	16.6828	17.0093	16.8457
D3ZRU9	Rev1	17.3059	16.1677	16.7162	16.721	17.1962	16.8112	15.757	16.8592	16.758	16.9245
F1LSY2;O35764	Nptxr	15.8746	16.1313	16.5814	16.8272	17.1735	17.0424	17.1206	17.2685	16.8169	16.3728
Q6P2A5	Ak3	16.8131	16.9237	16.7438	16.8112	16.7253	16.5785	16.6538	16.6194	16.7585	16.5816
A0A0G2JUX4;F1MAA1	Usp47	17.2711	17.2164	17.0925	16.9832	16.9706	16.3538	16.1967	16.2361	16.4831	16.3996
F7FHT4	Sema3c	16.4049	16.3406	17.1793	17.0358	16.8203	16.9099	15.922	16.8089	16.9607	16.8201
Q5PQN0	Ncald	15.1321	15.7117	16.2884	16.5886	17.2474	17.4313	17.4682	17.2552	17.102	16.9475
P05714	Rab4a	15.2902	15.9267	16.2678	16.8351	16.9824	17.0407	17.2772	17.2061	17.2513	17.0751
A0A0G2K1Y8	Sptan1	15.0325	15.7596	16.8038	17.1142	17.4764	17.2336	17.1635	16.8352	17.2397	16.4878
G3V9S0;Q5EB81	Cyb5r1	15.9238	15.9007	16.3159	16.4109	16.6293	16.7617	16.8517	17.2404	17.4517	17.6591
Q6JAM9	Tmem35a	17.2711	16.9058	17.0482	16.8582	16.6802	16.6555	16.3238	16.4031	16.6203	16.3768
A0A0G2JVW5	Huwe1	17.0617	16.9001	17.1705	16.9303	16.7577	16.4728	16.4157	16.3803	16.664	16.3829
Q5M7A4	Uba5	16.6336	16.6541	16.5792	16.5022	16.7892	16.5536	16.9717	16.8014	17.0832	16.565
E9PTV0	Guk1	16.8899	15.9732	16.7547	16.6122	16.7213	16.8151	16.9752	16.7719	16.7998	16.8194
A0A0G2K4N5;G3V787	Cyp7b1	14.6727	17.5433	17.9373	17.4013	15.8026	16.6646	16.8938	16.841	16.9226	16.3989
D3ZXA6	Pdpr	17.2504	16.7667	16.6982	16.586	16.73	16.3047	16.5866	16.6341	16.8848	16.6034
D3ZCA0	Plpbp	16.3825	16.7882	16.6217	16.6624	16.5388	16.7368	16.8597	16.8179	16.9058	16.7217
D4IGX4;Q6EV76	Fut8	16.7162	16.7934	16.9053	16.9949	17.2318	16.7356	16.3757	16.2987	16.6204	16.353
P62628	Dynlrb1	16.6603	16.1852	16.7822	16.6032	17.1776	16.7423	16.8052	16.7706	16.8238	16.47
P62076	Timm13	16.9601	16.7021	16.7075	16.9045	16.6999	16.1075	16.5177	16.7386	16.8611	16.7964
G3V7D4	Efnb3	16.6292	16.589	16.8968	17.1231	17.3735	17.0707	16.7825	16.4731	16.2023	15.8544
O35179	Sh3gl2	15.2811	15.1438	15.8415	16.5033	17.037	17.3251	17.3628	17.3944	17.5139	17.5901
D3ZE17;Q8VHK2	Caskin1	14.8021	14.3008	15.9019	16.7584	17.318	17.2922	17.4795	17.5903	17.8365	17.6959
Q3B7U9	Fkbp8	16.983	17.085	16.8626	16.5925	16.7692	16.5025	16.6858	16.4363	16.5675	16.478
A0A0G2K007;O88506	Stk39	16.4561	16.568	16.4868	16.8427	16.7244	16.5225	16.759	16.8364	16.9269	16.8344
A0A0G2K9M5	Tbc1d8b	16.4808	16.2016	16.2868	17.0383	16.9736	16.4412	16.6137	17.0596	16.8867	16.9716
Q3ZB99	Tjp2	14.9935	16.4078	17.3241	17.4238	17.2319	16.7764	16.9223	16.7318	16.6327	16.5038
P29066	Arrb1	16.3397	16.0862	16.4018	16.784	16.8517	16.9598	16.6496	16.8616	17.064	16.9461
M0R3V4	Mydgf	16.3935	16.0372	16.9497	17.2041	17.3203	16.5146	16.5386	16.7655	16.5035	16.701
D3ZIP8	#N/A	15.9304	16.2584	16.591	16.9156	16.9226	16.8164	16.9613	16.9543	16.6477	16.9239
A0A0G2K876;F8WFW5;Q01062	Pde2a	15.6907	15.337	16.4696	16.7404	16.8941	17.2625	17.2003	17.0978	17.4434	16.7755
Q6AY19	Coq8b	16.9139	16.9238	17.1585	16.8139	16.3081	16.6922	16.7009	16.5558	16.5746	16.2684
P62959	Hint1	16.1725	15.5353	16.4435	16.6397	17.098	16.5765	16.8304	17.3609	17.2192	17.0299
A0A1W2Q627;P63074	Eif4e	17.1004	17.0483	17.0005	16.7497	16.7273	16.6353	16.7461	16.3583	16.2725	16.2663
Q5XIG9	Mtfp1	14.8943	14.9633	16.1395	16.6402	16.935	17.1881	17.3311	17.5507	17.6601	17.5641
Q6AY87	Thoc6	17.9145	17.776	17.4878	16.8005	16.7427	16.354	16.0048	16.0971	15.6994	15.9575
Q5XFV6	Mrpl34	16.6276	16.9777	16.7217	16.5137	15.4796	17.0445	16.9936	16.6544	17.0662	16.7424
Q5U2T9	Fkbp5	17.3939	17.1247	17.1153	16.7495	16.7556	15.8775	16.4278	16.3238	16.5701	16.4733
Q6Q0N3	Nt5dc2	17.5925	17.4939	17.2133	16.968	16.8788	16.5631	15.986	15.8837	16.2653	15.9456
Q8CHN6	Sgpl1	16.8941	17.1949	17.0229	17.0418	16.8446	16.5085	16.2619	16.2981	16.2366	16.4785
P39069	Ak1	16.6444	16.0459	15.8586	15.9742	16.2893	16.9959	17.3091	17.3235	17.1429	17.1376
D4ABI6;Q91Y78	Uchl3	16.2282	16.6672	16.6887	16.9832	16.9235	16.9341	16.834	16.6488	16.3353	16.4757
D3ZTR1	Mrps17	16.4485	16.6507	16.7803	16.6218	16.5959	16.5756	16.4129	16.8666	16.8705	16.8915
A0A0G2KAA3	Ndufa3	15.8382	16.5037	16.7648	16.958	16.3194	15.7206	17.0755	17.3433	17.2526	16.9264
P53678	Ap3m2	15.4251	15.3136	16.0254	16.6206	17.302	16.8648	17.1508	17.2632	17.4232	17.3135
D4A746	Gmppb	16.6709	16.5653	16.6401	16.6626	16.8388	16.3531	16.7201	16.5516	16.922	16.7747
D4A3C2	RGD1304884	15.6251	15.4919	15.7213	16.1147	16.7194	16.8016	17.251	17.3619	17.9303	17.6813
B1WC73	Arl6	17.0544	16.5293	16.5867	16.7895	16.4175	16.6727	16.5559	16.8043	16.5467	16.722
B2RYJ1	Anapc2	17.3264	16.7928	16.9403	16.9919	16.9217	16.6616	16.6955	16.3099	15.8866	16.1266
Q5XI39	Cryzl1	16.8978	16.934	16.961	17.0063	16.7922	16.6361	16.6159	16.3386	16.2179	16.244
P70566	Tmod2	16.4002	16.2098	16.5597	16.7917	17.3872	16.3651	16.6897	16.8281	16.9852	16.4266
E9PTJ1	Coil	17.4691	17.4934	17.3928	16.7369	16.4578	16.4017	16.3337	16.2652	16.1386	15.9455
F1LNL2	Smarca5	17.9938	17.4934	17.131	16.815	16.5338	16.2076	16.2677	15.7579	16.3343	16.0899
D3ZNV6;M0RC60	Elmod2	16.8958	16.9809	17.0991	16.7233	16.7863	16.5298	16.2477	16.4497	16.5151	16.3753
A0A0G2JTY6;F1LRK4	Grsf1	16.5458	16.7866	16.7671	16.7079	16.8734	16.6674	16.6217	16.5352	16.7253	16.3678
A0A0G2JSL0;P28073	LOC100360846	16.597	16.4471	16.5024	16.8748	16.8644	16.8104	16.7882	16.6375	16.5698	16.4962
O35165	Gosr2	16.9784	16.7765	17.0823	17.0862	16.8295	16.7529	16.4688	16.3361	16.1	16.1566
P63047	Sult4a1	15.8333	15.9312	16.0986	16.5032	16.9909	16.755	16.9036	17.2784	17.1566	17.1121
Q4KLZ1	Tmem186	16.0825	16.3531	16.666	16.6433	16.7763	16.4487	16.7418	16.5844	17.1259	17.1012
P86182	Ccdc22	16.8485	16.1587	16.9947	16.837	16.771	16.7013	16.3772	16.5207	16.7982	16.5154
G3V7I3	Atp13a1	16.7721	16.9189	16.7025	16.875	16.7095	16.8199	16.6219	16.4201	16.3993	16.2792
Q08013	Ssr3	16.6252	16.9223	17.1284	16.5884	16.7989	15.9405	16.7869	16.609	16.3281	16.7722
Q8K1Q0	Nmt1	17.1014	16.6671	17.2458	17.1593	16.7422	16.6074	16.0704	16.2512	16.7863	15.867
Q6AYS2	Sfxn1	16.11	15.9456	16.9341	17.0125	16.7843	16.7854	16.2411	16.9867	16.708	16.9849
B2RYW4	Mrpl53	16.7813	16.6151	16.6455	16.7124	16.7957	16.453	16.3333	16.7565	16.777	16.6207
D3ZV60	Cenpe	16.7584	16.5268	16.9132	17.1744	16.8723	16.4976	16.2366	16.5577	16.5118	16.4295
Q5XIT9	Mccc2	16.4474	16.5193	17.0068	17.1469	16.3503	16.6188	16.4177	16.4986	16.7653	16.684
F1LXQ7	Arhgap21	16.7449	16.7289	16.7819	16.849	16.8718	16.5935	16.3786	16.4935	16.7139	16.2974
P07943	Akr1b1	16.7127	16.5368	16.8862	16.8894	16.797	16.3788	16.3044	16.6152	16.7192	16.5992
D4A053;Q7TP36	Shroom2	15.4167	15.7656	16.6184	17.0382	17.4173	17.0168	17.1088	16.7999	16.815	16.4059
D3ZA85	Nfu1	16.9312	16.7776	16.8775	16.6778	16.8143	16.5032	16.3851	16.3831	16.6816	16.3525
A0A0G2JSJ8;P17164	Fuca1	17.1544	17.2679	17.0195	16.7725	16.4182	16.0818	16.2451	16.6891	16.4388	16.2884
B1WBW4	Armc10	17.791	16.984	17.1034	16.7215	16.2588	16.8538	16.18	16.2255	15.999	16.2374
P83883	Rpl36a	14.0983	15.3139	15.6571	17.7204	17.7866	16.3627	17.2927	17.5239	17.3644	17.2343
B0BNL2	Pin1	16.3893	15.9463	16.2115	16.5465	16.8826	16.9797	16.902	16.8619	16.9403	16.6875
A0A0G2KB55;P63281	LOC102553386	17.8704	17.192	17.3332	17.1409	16.7411	16.3955	15.7699	15.9218	16.2437	15.731
B0BNE6	Ndufs8	16.3456	16.4563	16.6918	16.4555	16.5263	16.4135	16.8749	16.708	16.9986	16.8669
P20171	Hras	15.3242	15.4755	16.2314	16.4432	17.1424	16.7332	17.2561	17.2039	17.4788	17.0474
D4A634	Ranbp6	16.6883	17.2147	17.0018	16.5969	16.8163	16.5696	16.3697	16.207	16.5517	16.3056
F7FF30	Lonp2	16.2246	16.3546	16.798	17.0258	17.0605	16.7209	16.0373	16.4345	16.6946	16.9585
A0A0G2K9M4	Wdfy3	16.7602	16.8646	16.7572	16.7791	16.7286	16.3917	16.4963	16.4736	16.4405	16.6007
P23565	Ina	15.3637	15.6277	15.959	16.1969	16.923	16.8089	17.0105	17.2351	17.5476	17.5826
F7FG68	Syvn1	16.8268	16.3593	16.8474	16.9536	16.6942	16.7058	16.2738	16.5463	16.5979	16.4409
D4A5I9	Myo6	15.2946	16.2942	16.9083	17.065	17.1428	16.4798	16.5398	16.849	16.8865	16.7851
Q63016	Slc7a5	17.2302	17.551	17.2865	16.3298	15.8228	16.1554	16.2011	16.4972	16.9443	16.1852
A0A0G2QC38	Srsf11	17.7225	17.3992	17.5617	17.0731	16.5622	16.4167	15.9792	15.7832	16.1519	15.5418
D4A1G8	Cep170b	15.3449	15.2895	16.0558	16.7191	16.9336	17.239	17.4995	17.1954	17.1493	16.7586
F1LP66;P49185	Mapk8	16.9781	16.4885	16.9631	16.8489	16.7875	16.4651	16.3024	16.4807	16.6932	16.1685
F1M6P8	Edil3	15.6265	14.9852	16.3962	16.9135	17.257	16.8245	16.6001	17.181	17.2878	17.0999
M0RAM5;P04041	Gpx1	17.0121	16.836	16.689	16.7194	16.3609	16.5147	16.4125	16.4992	16.4053	16.7098
A0A0H2UHM7;Q6AYZ1	LOC100909441	16.9892	16.1121	16.6967	16.3284	16.7545	16.6627	16.6563	16.4795	17.67	15.7969
Q64057	Aldh7a1	16.149	15.9653	16.7763	16.8904	16.8215	16.3482	16.5861	16.7169	16.9898	16.8901
Q3T1J1	Eif5a	16.0694	17.2048	16.8785	16.6193	16.8876	16.0394	16.212	16.8341	16.8603	16.5266
Q6AYB4	Hspa14	17.5877	17.3062	17.1961	16.809	16.6615	16.3377	16.1675	16.0523	16.1509	15.8538
A0A0G2K8T0;Q6P7S1	Asah1	15.396	16.1928	16.7154	16.9375	16.9381	16.7902	16.7008	16.691	16.8308	16.9236
A0A0G2JU77	Eif3k	16.8173	17.06	17.1217	16.8652	16.8268	16.7152	16.3413	16.1931	16.2097	15.9639
F1LU03	#N/A	16.3078	16.6305	16.7218	16.6249	16.8776	16.3417	16.5031	16.8281	16.6456	16.6272
F1M801	Anapc1	17.2663	16.6681	16.9295	16.8815	16.5595	16.7456	16.1497	16.3328	16.3616	16.2058
A0A0G2JUF2;D4A060	Snx30	15.9901	15.8749	16.5375	16.6018	16.5945	16.6368	17.0214	17.169	16.991	16.6636
F1M6T6	Ppp6r2	16.1826	16.6477	17.0608	16.7768	16.0984	16.5935	16.6971	16.7388	16.9508	16.3337
A0A0G2JY22	Dip2b	16.3838	16.4356	16.7984	16.8247	16.8849	16.3293	16.2884	16.7672	16.6633	16.7024
A0A0G2KA06;D3ZZC3	Klhl22	16.2522	16.3716	16.5582	16.7988	16.8536	16.5176	16.5021	16.6509	16.9206	16.6424
Q5M9F3	Rrp1	17.2659	16.9569	16.5267	16.4337	16.211	15.1823	17.2841	16.3683	15.8811	17.9458
F7ES73	Nub1	16.5232	16.6228	16.8647	16.721	16.5805	16.6986	16.6277	16.3211	16.6278	16.4537
Q3MIE9	Sms	17.3539	16.9894	17.0367	16.9992	16.9208	16.501	15.9853	16.126	16.145	15.9627
A0A0G2JXP1;F8WFR6;O08730	Gyg1	15.5639	15.9936	16.5286	16.8335	16.8428	16.5707	16.926	16.7403	17.028	16.9796
D4A9D8	Osbp	16.9715	16.5779	16.4648	16.7256	16.7718	16.425	16.3711	16.6821	16.5145	16.4921
B5DFI3	Ap1s1	16.4081	16.5263	16.6642	17.0182	17.0585	16.6178	16.6462	16.3936	16.5329	16.1223
A0A0G2JWD2;Q5XI81	Fxr1	17.2007	17.0283	16.9944	16.4596	16.7504	16.4343	16.4208	16.2585	16.2332	16.2039
A9UMV9	Ndufa7	15.8715	16.1289	16.5149	16.482	16.7713	16.7313	16.6463	16.8086	17.042	16.9836
D4A414	Cox15	16.1398	16.1426	16.5445	16.663	16.7638	16.6552	16.6006	16.7287	16.8053	16.9048
B2RYU7	Cbx5	17.9782	17.6311	17.4196	16.7361	16.7322	15.9813	15.7459	15.5717	16.1443	15.9828
B2DD29	Brsk1	16.5503	16.4293	16.0244	16.3201	16.8262	16.6736	17.0203	16.6786	16.8772	16.5078
Q64548	Rtn1	15.8536	16.07	16.7336	17.0075	17.3422	17.1837	16.7391	16.3105	16.5432	16.1239
Q68FX9	Sirt5	16.5758	16.5085	16.6538	16.441	16.5274	16.6213	16.6252	16.5112	16.599	16.8423
Q5M949	Nipsnap3b	16.7155	16.7242	17.0231	16.9139	16.6515	16.452	16.7115	16.5542	16.1302	16.0252
D3ZWA8	Appl1	16.4554	16.4469	16.3064	16.4327	16.8772	16.3933	16.5337	16.8011	17.0133	16.6314
G3V798	Srsf4	17.6127	16.9131	16.9465	16.9703	16.9066	16.1009	16.2634	16.0711	16.1869	15.9198
F1LQ83	Tmem9b	16.36	16.5425	16.8122	16.9071	16.7827	16.6656	16.5129	16.5698	16.172	16.5641
P62749	Hpcal1	16.7153	16.2467	16.6439	16.5571	16.8636	16.9138	16.7855	16.4997	16.4924	16.1704
A0A0G2K6V6;D3ZFN9	Kif16b	17.0059	15.9525	17.0018	17.3198	16.9731	16.3518	16.0052	16.5308	16.2951	16.4338
D3ZXF8	Mrpl43	16.6528	16.6138	16.5119	16.5786	16.7402	16.5812	16.603	16.5276	16.772	16.2803
A0A0G2K737;Q920J4	Txnl1	16.3529	16.4591	16.6039	16.705	16.8744	16.5061	16.558	16.6529	16.6995	16.4361
M0R6T4	Mms19	17.0894	16.7668	16.9619	16.5805	16.3693	16.5321	16.3044	16.2589	16.5645	16.4197
A0A0G2JSR6;P43425	Gng7	13.9772	14.6628	16.1268	16.6651	17.3948	17.1513	17.5928	17.4448	17.3881	17.4355
B5DEH2	Erlin2	16.9904	16.8335	16.836	16.8444	16.7042	16.4592	15.9231	16.3581	16.5636	16.3148
Q5M9F8	Scyl1	16.9952	16.1874	16.7891	16.9887	16.54	16.6497	16.932	16.4453	16.2258	16.0066
Q6AYR2	Ndrg3	15.4373	15.9579	16.4362	16.8701	16.7879	17.1156	16.9704	16.8159	16.9245	16.4135
P59215	Gnao1	15.0011	16.157	15.7881	16.5499	17.3863	16.5652	16.7274	17.0915	17.1207	17.3377
P12711	Adh5	15.9891	16.666	16.6123	16.8353	16.7141	16.5645	16.536	16.5898	16.7902	16.4251
Q6AXQ5;Q6TUH0	Pde12	17.2702	17.0935	17.1046	16.8912	15.6021	16.6798	16.5329	16.3578	15.9919	16.1954
P03889	Mtnd1	16.3273	16.4072	16.4303	16.7035	16.0882	16.7291	16.5636	16.863	16.8193	16.782
D3ZQN3	Pnma8b	16.5242	16.4838	16.7736	16.7944	16.089	16.8583	16.7771	16.7574	16.2019	16.452
A0A140TA89;P50442	Gatm	15.0011	16.1759	17.1576	16.9656	17.0151	16.572	16.4604	16.7391	17.169	16.4519
B4F7A5	Cd99	13.6113	15.2812	16.0373	17.2305	17.4161	17.1868	17.39	16.8561	17.4443	17.2532
E9PU34	Rmnd1	16.5886	16.3818	16.5505	16.6503	16.643	16.6632	16.4973	16.5687	16.5855	16.5759
D4ACW1	Nop2	18.0428	17.7807	17.3665	16.8784	16.3542	16.2499	15.8508	15.8251	15.814	15.5386
P27605	Hprt1	15.8614	15.5764	16.3576	16.3439	16.9127	16.8881	17.0614	17.11	16.8267	16.7397
G3V816	Nme3	15.9695	16.4568	16.6331	16.597	17.0112	16.4968	16.4763	16.6211	16.7908	16.6108
Q641X3	Hexa	15.7184	15.6966	16.2378	17.0492	16.5622	16.8566	16.69	16.801	17.0495	16.9962
D4A0T8	Dhrs7	16.5319	16.7476	16.8303	16.6771	16.775	16.3223	16.2026	16.4341	16.6542	16.4695
D4AEG7	Tbc1d13	17.2043	16.67	16.7793	16.7383	16.3869	16.5278	16.3882	16.5528	16.2173	16.1676
Q5HZY0	Ubxn4	17.173	17.2221	17.0496	16.8141	16.692	16.2161	16.2804	15.9907	15.974	16.2183
Q5PQL2	Cnot9	17.8203	17.195	17.1518	17.0114	16.2753	16.5135	15.8599	15.805	16.1066	15.8844
P04961	Pcna	17.5945	17.6806	17.1997	16.5554	17.0292	16.0289	15.9881	15.9583	15.9498	15.6255
G3V6Q6;Q9JID2	Gna11	16.0767	16.079	16.5954	16.5803	16.9075	16.6716	16.6737	16.7412	16.709	16.5745
A0A0G2JWC7;Q5XI19	Fermt2	16.1021	16.2743	16.605	16.7211	16.8864	16.7189	16.4502	16.6634	16.6186	16.567
D4A5K6	Zmpste24	16.7574	16.142	16.5196	16.9965	17.0142	16.2546	16.336	16.338	16.8663	16.3822
A0A0G2K7W7;P18265	Gsk3a	16.797	16.6739	16.5	16.6273	16.3488	16.3872	16.4716	16.5837	16.7967	16.417
A0A0G2K315;D3ZET9	Cep170	17.0516	16.9247	16.8992	16.9813	17.2311	16.658	16.2656	15.9671	16.2384	15.3712
P62078	Timm8b	17.3158	16.4488	16.4333	16.8435	16.759	15.9256	15.9361	16.6151	16.5467	16.7626
A0A0H2UI05	Cfap20	16.8523	17.1766	16.8214	16.7115	16.8162	16.417	16.3496	15.7741	16.4604	16.1755
B2RZ57	Mrpl18	15.9835	15.9049	16.2907	16.5483	16.9219	16.3106	16.631	16.8668	17.0062	17.0867
P01041	Cstb	15.7383	15.9155	16.3152	16.8425	16.5916	16.5933	16.7461	16.9365	16.9754	16.8952
Q00729	H2bc1	16.9108	16.5127	17.966	16.1676	15.9675	16.9247	14.756	16.8524	15.9279	17.5623
B5DFD8	Sh3bgrl	17.043	16.0027	16.8341	16.9445	16.9447	16.8423	16.3179	16.4916	16.2792	15.8397
Q5U2U2	Crkl	17.1664	17.1279	16.9499	16.5647	16.0901	16.5191	16.4344	16.4541	16.4161	15.8167
A0A0H2UHU1;P61515	Rpl37a	16.3335	16.9366	16.1298	15.9035	17.5104	15.7346	15.9642	16.7702	17.391	16.8477
Q9EPH8	Pabpc1	17.2198	17.1174	16.9499	16.7847	16.8803	16.7829	16.057	16.1738	16.1998	15.3505
G3V886;Q925S8	LOC108348078	16.9548	16.7844	16.81	16.8423	16.7247	16.2345	16.1225	16.3944	16.4021	16.2326
Q566R0	Them4	16.5521	16.0487	16.4245	16.6148	16.5669	16.7001	16.3647	16.8043	16.805	16.6159
D4A510	Smarcc2	17.4685	17.1995	17.0782	16.9487	16.9999	15.8054	15.9762	16.0502	15.9874	15.969
M0R6E0	Atp9a	16.5992	16.4665	16.1985	16.7331	16.9993	16.5389	16.5305	16.4541	16.5793	16.3468
P97519	Hmgcl	16.3886	16.8423	16.7145	16.4659	16.883	16.2418	16.5186	16.3243	16.5921	16.4722
O35867	Ppp1r9a	16.3942	16.0275	16.6232	16.8581	17.1424	16.9591	16.4812	16.1667	16.5698	16.2174
D3ZP47	Phpt1	16.1907	16.034	16.1931	16.5219	16.871	16.5685	16.5636	16.8003	16.8498	16.8338
Q4QQT3	Celf1	17.6247	17.1082	16.9013	16.7847	16.6761	16.285	15.9616	16.0372	15.8903	16.1561
A0A0H2UHZ4;O35986	Zranb2	16.6364	16.0847	16.5655	17.1119	17.0212	16.4522	16.2555	16.4255	16.5093	16.3593
A0A0G2JSU4;A0A0G2JSV0;Q8VBU2;Q8VBU2-2	Ndrg2	13.567	15.2856	16.5939	17.1658	17.3429	16.7998	16.9579	17.0977	17.4494	17.1606
P62828	Ran	17.3529	16.362	17.483	16.4354	16.1153	16.0845	16.5898	15.9322	16.9255	16.1212
A0A0G2K4G3;Q71UE8	Nedd8	16.4225	16.0827	16.0322	16.6021	16.6903	16.6816	16.644	16.7669	16.5755	16.902
D3ZU50	Fbxl18	16.6689	16.5984	16.58	16.8877	16.7093	16.5995	16.4542	16.4487	16.2596	16.1793
D4A401	Tex10	17.7449	16.9532	17.2671	16.7703	16.5715	16.3297	15.7812	16.008	15.961	15.9824
Q66H09	Ttc1	16.521	16.5797	16.4075	16.3865	16.6209	16.6947	16.6086	16.5101	16.7488	16.291
B0BNM1	Naxe	16.7404	16.5201	16.9182	16.9079	16.8029	16.268	16.2589	16.3268	16.4089	16.2162
Q5RK08	Nipsnap2	16.1613	16.2658	16.5913	16.6025	16.3628	16.5758	16.4849	16.6099	16.8361	16.8703
D3ZG48	Ddx50	17.3727	17.1241	17.1008	16.6852	16.5256	16.2403	15.9961	15.9269	16.3794	15.9967
Q925D6	Map2k6	17.2824	16.7956	16.6575	16.5077	16.7184	16.2276	16.1477	16.2583	16.5836	16.1573
P35284	Rab12	16.3069	16.1569	16.498	16.8077	16.6509	16.8745	16.5937	16.4874	16.6047	16.3491
A0A096MKH2	Vta1	16.4134	16.3968	16.5803	16.7925	16.6427	16.5392	16.5774	16.4603	16.5392	16.366
Q6AXS4	Atp6ap2	16.614	16.5227	16.8458	16.7858	16.7992	16.3974	16.4668	16.3757	16.2803	16.2168
E9PU28	Impdh2	17.369	16.9962	16.9326	16.7195	16.7361	15.7959	15.9536	16.1938	16.3056	16.284
Q6IN37	Gm2a	17.0649	16.4471	16.6081	16.9245	16.3777	16.4052	16.185	16.4774	16.3171	16.4772
A0A0G2K214	Zc3h7b	16.7305	17.0212	17.0798	16.9513	16.5413	16.5472	16.2713	16.1663	16.1797	15.7866
D3ZFF4	Lclat1	16.4052	16.5495	16.7251	16.7074	16.8286	16.6043	16.3555	16.347	16.4463	16.2653
D3ZN76	Sec16a	16.9773	16.5244	16.9062	16.8742	16.6581	16.7337	16.0252	16.1103	16.4246	15.9983
M0R9B9	rCG_52671	17.9264	17.419	17.1482	16.5638	16.7724	16.359	16.2299	15.5658	15.8605	15.3734
Q9ET50	Stau1	17.2994	17.103	16.9899	16.8086	16.7647	16.2972	16.0421	15.9702	16.1361	15.8002
A0A096MKE9	Lig3	17.673	17.3667	17.0459	16.5171	16.5682	15.8769	15.9753	15.9562	16.0021	16.2221
A0A0G2K0K8	Ralgapb	16.5821	17.0873	16.6831	16.7698	16.4644	17.0599	16.9186	16.6608	14.8355	16.1334
B2GV57	Cars2	16.5133	16.3027	16.5767	16.6205	16.3868	16.4058	16.3719	16.4092	16.8488	16.7592
F1M8A4	Ppfia2	16.0462	15.6836	16.2449	16.6233	17.0586	17.067	16.8636	16.6153	16.6484	16.3419
F1LS01	Pcdh9	15.3215	15.4559	16.281	16.6899	17.2266	16.7947	17.0126	16.8868	17.0086	16.515
Q6IRJ7	Anxa7	16.0694	16.3697	16.4774	16.3977	16.9752	16.4149	16.7646	16.5051	16.9491	16.2575
D3ZBL6	Nup160	17.433	16.9975	17.4846	16.614	16.1782	16.226	16.1257	16.034	16.2356	15.849
D3ZFQ1	Atxn7l3b	17.071	16.8053	16.8126	16.938	16.8415	16.3412	15.9832	16.2744	16.1559	15.9463
M0R6J0	Mrpl39	16.5374	16.8597	17.0789	16.543	16.2152	16.6621	16.4924	16.353	16.4141	16.0027
Q5FVN0	Lpcat3	16.8692	16.8284	17.4515	17.2	16.4688	16.3369	16.0102	16.0354	15.9067	16.0426
A0A0G2K7Y0;Q63135;Q63135-2	Cr1l	15.9575	16.0815	16.5751	16.6121	17.0883	16.8006	16.54	16.4711	16.6909	16.3309
D3Z8A4	Tcaf1	17.4442	17.2985	16.8379	16.8925	16.5359	16.2777	16.0736	16.1065	15.4868	16.1842
Q4G067	Mrpl44	16.5442	16.4878	16.7181	16.5328	16.571	16.1511	16.2869	16.5806	16.6152	16.6486
D3ZGW2	Ap1g2	16.2846	15.4782	16.6351	16.9637	16.9091	16.9499	16.1798	16.5502	16.5754	16.6097
G3V6S8	Srsf6	17.7415	15.7658	16.643	16.9441	16.8061	16.4313	16.0963	16.1506	16.3861	16.1616
Q62636	Rap1b	16.2209	16.2493	16.5457	16.8133	16.6713	16.5241	16.5681	16.5987	16.347	16.5574
G3V7K5	Npc1	16.187	16.9108	17.1696	17.169	16.5109	16.3057	16.2215	16.1925	16.1637	16.262
Q5FVJ6	Bscl2	15.437	15.7043	16.1899	16.7133	16.8418	17.1665	16.9577	16.5913	16.8043	16.6717
F1LPJ6;Q66H62	Cyld	15.9422	16.0209	16.1108	16.3817	16.6564	16.916	16.8446	16.7126	16.8943	16.5779
Q6AZ33	Blvra	16.0942	15.2055	16.4459	16.8858	16.7333	16.4214	17.0671	16.8137	16.7793	16.6035
Q66HA8	Hsph1	16.1141	16.5105	16.5418	16.5593	16.3103	16.6919	15.9525	17.3486	16.4927	16.52
G3V6V1;O09175	Rnpep	16.1516	15.9779	16.3195	16.5866	16.5865	16.6812	16.5211	16.8175	16.7198	16.6674
Q5XIA5	Coasy	16.2288	16.3413	16.5918	16.4905	16.2908	16.4699	16.4708	16.4121	16.6331	17.0981
P62966	Crabp1	17.2191	16.5502	16.6385	16.694	16.6792	15.9545	15.9491	16.4281	16.5833	16.3304
Q63564	Sv2b	14.7831	14.8272	15.3924	16.7097	17.0217	17.3879	17.3057	17.4345	17.1711	16.9896
P84039	Enpp5	16.1522	15.919	16.3757	16.483	16.3707	16.481	16.4059	16.976	16.7514	17.0781
A0A0G2JSL8;A0A0G2K6X9;Q64640	Adk	16.696	16.4146	16.5488	16.6054	16.8714	16.112	16.1255	16.2695	16.7171	16.6192
D3ZXJ5	Efl1	16.6681	16.6723	16.5349	16.6403	16.5042	16.5091	16.4198	16.3521	16.3752	16.2976
B2RYJ7	Actr1b	15.892	15.6431	16.3146	16.2991	16.9193	16.8714	16.6206	16.6578	17.0611	16.692
A0A0G2K9R3;F1LP46;Q5EBA1	Supv3l1	16.9031	16.924	16.6693	16.6865	16.5592	16.1205	16.1403	16.1445	16.4995	16.3192
Q6PCT5	Pqbp1	18.8298	12.9252	13.3447	12.3916	17.0519	18.1803	20.3657	17.0224	17.3802	17.467
P51653	Gpc2	17.3577	16.693	17.2981	16.9551	16.6817	16.1551	15.9454	16.0852	16.0273	15.7525
Q62834	Cdc123	17.244	16.807	17.143	16.9927	16.4058	16.2706	16.1432	16.0331	16.1161	15.7846
P36506	Map2k2	16.6528	16.51	16.4632	16.899	16.8576	16.2221	16.3552	16.4334	16.3668	16.1649
Q3MHT2;Q99P39;Q99P39-2	Nfs1	16.3601	15.9571	16.2666	16.4058	16.6579	16.2724	16.3386	16.5965	17.0438	17.0236
M0R7F3	Wasf3	14.9662	16.0206	15.797	17.1076	16.7331	16.4335	17.4142	16.6293	17.2789	16.5402
Q68FX7	Thoc5	17.8204	17.1542	17.0014	16.83	16.6431	16.0002	15.877	15.8681	15.866	15.8477
D3ZAN4	Slc35b4	16.2356	16.2042	16.5324	16.5753	16.5678	16.2198	16.4721	16.5519	16.9022	16.646
Q6AY57	Wipi2	16.3565	15.9731	16.3109	16.7828	16.54	16.3721	16.473	16.7176	16.5955	16.7848
P19686	Gucy1a1	16.9932	16.0486	16.7007	16.8413	16.9089	16.0544	16.0257	16.3171	16.6575	16.3531
D3ZZ54;M0RAX4;P62882	Gnb5	15.4702	15.542	15.9153	16.3569	16.7803	16.8839	16.9391	16.9349	17.0244	17.0493
D4A7R3	Nup205	17.4393	17.2319	16.7473	16.6465	16.3951	16.1253	16.3133	16.2592	15.6393	16.0971
A0A0G2K7T6;F1LS02;P37199	Nup155	17.3113	17.1905	16.9278	16.5424	16.6869	16.2186	16.0196	16.0303	16.1168	15.8437
B4F7A3	Lgalsl	16.2347	16.0147	16.3518	16.2606	16.3905	16.7286	16.4955	16.7904	16.96	16.6608
F1M2D4	Arhgap23	16.3236	16.1095	16.55	16.6894	16.8686	16.6135	16.6922	16.5162	16.3911	16.1067
Q5BJN3	Tial1	17.2703	16.9849	16.6894	16.4555	16.4947	16.4348	15.8905	16.0819	16.7095	15.8415
Q6AXX5;Q6TUD3	Rdh11	16.8973	16.7471	16.6909	16.7735	16.6819	16.2453	15.9751	16.2497	16.2819	16.3026
O88321	Psmd4	16.7488	16.9155	16.5399	16.711	16.5058	16.5719	16.2006	16.4167	16.266	15.9667
Q4KLZ3	Dazap1	17.6876	17.3631	17.1462	16.4809	16.4011	16.3269	15.7569	15.904	16.0312	15.7411
M0R776	Mrps36	15.5827	15.8948	16.0428	16.1854	16.4099	16.8734	16.9253	16.8492	17.1053	16.9558
G3V9P0;Q9WTV5	Psmd9	16.7381	16.6251	16.413	16.554	16.63	16.4742	16.407	16.4166	16.618	15.9444
D3ZUJ8	Tmtc3	16.5997	16.5534	16.6055	16.6887	16.5319	16.3977	16.3346	16.5125	16.4558	16.1313
D4AE56	Ptges2	16.5202	16.6959	16.7852	16.4478	16.6776	15.9784	16.3751	16.3837	16.6109	16.3267
D3ZX42	Rabgap1	16.5629	16.5092	16.6674	16.4075	16.6445	16.3362	16.4223	16.3268	16.6656	16.2247
A0A0G2KB56;P82808	Gfpt1	16.5879	16.8785	16.5963	16.662	16.8516	16.4626	16.0955	15.9944	16.4175	16.2155
P15087	Cpe	15.6542	15.4126	15.4133	16.7675	17.0699	16.7183	16.8664	16.8466	17.17	16.839
D3ZU83	Ergic3	17.0389	16.6671	16.7064	16.562	16.9763	16.1947	15.6658	16.2398	16.7125	15.957
G3V774	Fbxo2	16.0461	13.3685	15.4691	16.5279	16.8129	16.6457	17.2742	17.3666	17.797	17.4113
A0A0G2JSR1;A0JPQ9;Q7TP14	LOC100911881	16.3569	16.6929	16.8591	16.5272	16.5214	16.5822	16.5871	16.1038	16.3253	16.1572
D4A7N1	Chchd6	15.6515	15.1675	15.2127	17.0141	16.8592	16.5348	16.8739	16.9836	17.2688	17.1312
F1M7L6;P47868	Scg3	16.9709	16.5158	16.6769	16.6479	16.7286	16.6542	16.2846	15.9682	16.5725	15.672
O88828	Polr2f	17.5308	17.0618	17.089	17.1193	16.5572	16.5601	15.8476	15.535	15.9666	15.4052
Q7TSU1	Arfgef2	15.8954	15.8337	16.5423	16.5291	16.2153	16.8314	16.3261	16.3228	17.3462	16.8288
Q5XIP2	Pigk	16.6261	16.8108	16.6908	16.5453	16.4057	16.588	16.4488	16.3205	16.042	16.184
D3ZE72	Metap1	16.8432	17.0477	16.7135	16.637	16.6586	16.1207	16.1874	16.1581	16.1552	16.1348
P70470	Lypla1	16.2977	16.4846	16.4704	16.5608	16.4595	16.3651	16.2886	16.5763	16.6324	16.5059
Q5PQL7	Itm2c	15.4593	16.1541	16.2417	16.3251	16.5458	16.4497	16.7245	16.8077	17.0865	16.8439
Q63965	Sfxn1	16.8839	16.1504	16.9097	15.9393	16.3811	16.8836	16.2631	16.3185	16.9798	15.9142
D3ZWQ0	Prrt3	19.9823	19.5196	15.0316	15.1862	14.5881	16.2905	15.726	16.0953	16.1071	16.0936
M0R446;O54980	Syngr2	15.3619	16.4145	16.9714	17.1948	16.8817	16.1038	16.1247	16.4185	16.4495	16.6762
A0A0G2JSV6;P01946	Hba-a2	18.553	16.816	16.6431	17.2328	16.9137	16.0875	15.7695	15.6901	15.654	15.2353
Q5BJS6	Tmem50b	14.7369	14.9969	15.5954	16.5667	17.4426	16.6062	17.0753	17.1624	17.1162	17.2941
B1H2A2	Fsd1	16.8134	16.3916	16.4798	16.7161	16.6075	16.2415	16.4192	16.3885	16.3063	16.206
B3DMA0	Tp53i11	17.8798	17.603	16.9316	16.5733	16.5493	15.908	15.8319	15.7826	15.7771	15.7264
Q91ZW1	Tfam	15.7944	16.5958	16.5859	16.6673	16.5364	16.4227	16.4843	16.4858	16.131	16.8364
Q6PEC0	Nudt2	16.1049	15.9066	15.9739	16.2781	16.8009	16.1314	16.0942	17.2868	16.8543	17.1055
D3ZP96	Mcm2	16.8458	17.1594	17.0885	16.8305	16.6623	16.3295	16.2838	15.5798	15.9922	15.7427
F1LLX6	Cadps	15.9867	16.0196	16.003	16.0978	16.4457	16.5365	17.0401	16.66	16.9553	16.7635
G3V856;Q5BKC9	Ngef	16.2085	15.8297	16.2154	16.4662	16.7572	16.6709	16.8315	16.5461	16.5764	16.3981
P23711	Hmox2	16.2982	16.0504	16.3021	16.425	16.753	16.2469	16.4492	16.6199	16.7233	16.6295
G3V6K6	Egfr	15.8988	17.7494	17.0601	16.6516	16.8353	16.0176	16.106	16.0811	16.2675	15.8062
Q8CGS4	Chmp3	16.7092	16.3596	16.5558	16.6986	16.7116	16.2816	16.21	16.3455	16.3356	16.2633
D3ZZ62	Xpot	16.7459	16.5516	16.6113	16.8189	16.4302	16.4806	16.336	16.1976	16.2015	16.0865
D4AEL3	Dmac1	16.5	16.7386	16.5976	16.5643	16.1473	16.522	16.3422	16.3307	16.2353	16.445
Q1HL14	Cers1	16.1573	16.5674	16.7117	16.6882	16.3697	16.4933	16.4025	16.2716	16.3982	16.3352
F1M6D0	Mrps6	16.7321	16.5076	16.5649	16.6317	16.486	16.3621	16.2099	16.3215	16.6051	15.9689
Q56R18	Kpna3	17.4285	17.2043	16.8745	16.8015	16.0359	16.6061	16.2184	16.1602	15.0523	16.0067
D4A5L9;P62898	#N/A	16.1182	15.2919	16.0486	16.4524	16.8726	16.8485	16.7578	16.6096	16.6255	16.7614
P62994;P62994-2	Grb2	16.3154	15.8302	16.2333	16.6336	16.9405	16.8114	16.3808	16.3697	16.5642	16.3029
D3ZWI0	Cemip	12.7922	14.8294	15.6205	16.4964	16.8458	17.2207	17.7351	17.81	17.4057	17.6129
D3ZRF6;M0R715	Pnpla6	16.633	16.5056	16.8048	16.5372	16.5352	16.3979	16.1097	16.1686	16.4304	16.2172
Q8VHI8	Bnip1	17.042	16.7666	16.676	16.6113	16.5352	16.3789	16.1447	15.8842	16.2618	16.037
Q5HZE4	Mri1	16.8548	15.9543	16.6637	16.6719	16.9234	16.3125	16.0259	16.11	16.6123	16.2021
A0A0H2UHT3;P0C2C0	Mrpl22	16.6036	16.1314	16.2005	16.4114	16.3748	16.1113	16.5073	16.6594	16.6203	16.7105
D4A1R8	Cpne1	16.7335	16.3075	16.5578	16.6083	16.5668	16.2856	16.1353	16.3189	16.5376	16.2721
Q5XIE0	Anp32e	16.9736	16.705	17.1518	16.6239	16.2136	16.2012	16.319	16.5664	15.7492	15.8102
F1LXF1	Bcr	16.8778	16.6932	16.504	16.7441	16.6312	16.3134	16.1191	16.1225	16.2824	16.0046
D3ZA31	Mtmr2	16.2684	16.0569	16.5274	16.6474	16.7807	16.6217	16.4266	16.261	16.5851	16.1105
F1LMV8	Prkce	16.3738	15.7904	16.1446	16.5326	16.822	16.6399	16.5859	16.5755	16.5925	16.2046
D3Z9I1	Coa3	16.387	16.6173	16.8267	16.4165	16.3586	16.1352	16.5439	16.2598	16.4272	16.2842
A0A0H2UH97;A1L1K3	Anapc5	16.8158	16.4963	16.5897	16.7239	16.6907	16.3137	16.049	16.1179	16.0954	16.3607
Q6AYQ1	Golga7	16.3338	16.4369	16.6356	16.5697	16.3567	16.4994	16.1666	16.2926	16.3816	16.5758
A0A0G2K302;F1LVM4	Ap3s2	15.672	15.9112	16.326	16.2634	16.1236	16.9277	16.8943	16.8257	16.5991	16.6908
Q9WVK7	Hadh	15.4456	16.0061	16.8221	17.0649	16.7396	16.4283	16.2003	16.2206	16.8227	16.4639
B0BNJ9	Tmem14c	16.4554	16.9637	16.6166	16.3554	16.6358	16.2346	16.1258	16.236	16.1502	16.4405
Q6AZ50	Atg3	16.6266	16.7211	16.5568	16.5226	16.4024	16.3407	16.2896	16.2707	16.1943	16.2847
M0RC65	Cfl2	16.6687	16.569	16.6876	16.6106	16.0804	16.3945	16.4976	16.5135	15.6117	16.5729
D3ZG07	Lsm6	17.2475	17.0842	17.0389	16.7066	16.6197	16.1015	15.6964	15.9238	15.9368	15.8448
P54777	Pex6	16.3161	16.4591	16.4539	16.8502	15.7597	16.8874	16.2109	16.4786	16.402	16.3653
F7EUU4	Cops5	16.6122	16.2598	16.6754	16.5789	16.7827	16.5273	15.8686	16.1571	16.4128	16.2468
Q5BJT9	Ckmt1	14.3306	14.9735	15.2134	15.6723	16.8833	16.9413	17.2524	17.4929	17.9449	17.4043
P19492-2	#N/A	14.3419	15.0962	15.6448	16.2272	16.5951	17.2083	16.9732	17.2268	17.5762	17.2109
A0A0G2JXH2;A0A0H2UHS3;Q5PPN7	Ccdc51	16.5912	16.5124	16.6371	16.4224	16.2078	16.2577	16.2974	16.3014	16.4566	16.408
P51907	Slc1a1	16.0517	15.9459	16.5546	16.6306	16.5119	16.6069	16.3069	16.5009	16.6053	16.3576
A0A0H2UHN2;O35760	Idi1	16.9178	16.9427	17.0448	16.7881	16.5767	16.2045	15.883	15.9236	15.9351	15.8519
Q63186	Eif2b4	16.8776	17.0252	16.1239	16.4572	16.3222	16.383	16.1179	16.4274	15.9928	16.3309
Q5I0K5	Abhd10	16.9124	16.3676	16.441	16.4723	16.0588	16.4468	16.0987	16.1879	16.3718	16.7001
Q63750	Mrpl23	16.3143	16.4517	16.7699	16.4688	16.4349	16.3146	16.3188	15.9685	16.5135	16.492
O08949	Gtf2a1	17.3657	17.588	17.222	16.5789	15.6831	16.1433	15.7289	15.98	15.8599	15.8961
B2RZ12	Imp3	17.5581	17.4998	17.1442	16.7779	16.0162	16.216	15.8291	15.4994	15.85	15.6472
D4A5X7	Gdap1	15.5438	15.4461	16.0992	16.3495	16.4893	16.572	16.6061	16.8443	16.9126	17.1692
E9PU01	Chd4	17.8534	17.3357	16.9206	16.8693	16.5546	15.8252	15.6634	15.847	15.9842	15.1749
F1LMB9;O54921	Exoc2	16.8869	16.1109	17.0546	16.7468	16.4236	16.3379	16.0003	16.0529	16.2566	16.157
Q5RK09	Eif3g	16.8655	16.8689	16.6576	16.5633	16.6219	16.2934	16.2992	15.7227	16.3778	15.7412
Q1LZ53	Dnmt3a	16.8536	16.9838	17.0569	16.8908	17.033	16.5629	16.0677	15.6695	15.8283	15.0457
B0BNA7	Eif3i	16.4752	16.9955	16.7938	16.5742	16.7529	16.1411	16.3604	15.8411	16.2876	15.7628
P62332	Arf6	16.371	16.2526	16.5348	16.3461	16.6844	16.2523	16.0499	16.505	16.1952	16.7795
A0A0G2JTW1	Rap2a	15.7358	15.7904	16.6732	16.5278	16.4328	16.8149	16.4335	16.5166	16.6676	16.3727
G3V6M3;P29101	Syt2	14.1126	14.0929	14.3022	15.0427	15.6316	17.1123	17.8979	18.1396	18.6929	18.9326
A0A0G2JYA4;P63331	LOC100362453	15.6728	16.3894	16.2426	16.93	17.2793	16.2816	16.392	16.6035	16.2188	15.9297
A0A0H2UHT5;F1LNI5	Ppm1g	17.563	17.236	17.0877	16.5842	16.7239	16.1473	15.5313	15.4814	16.1737	15.4041
Q6AY23	Pycr2	16.7647	16.6636	16.584	16.578	16.4728	16.1629	15.9111	16.1217	16.281	16.3892
B2RYN3	Eef1e1	16.6888	16.4437	16.9001	16.0166	16.465	15.7205	16.1662	16.4313	16.5815	16.5118
Q5PPM8	Pip4p1	15.8932	15.6125	16.5688	16.6516	16.9687	16.3806	16.415	16.5336	16.5272	16.3588
A0A0G2JX93;F1M9D6	Stat1	14.5857	16.3476	16.7704	16.8251	16.6627	16.4148	16.6668	16.6566	16.4207	16.5534
Q66H12	Naga	15.6626	15.9476	15.5922	16.5411	16.3384	16.5418	16.7335	16.8129	17.0189	16.715
D3ZDP2	Mrpl58	16.2585	16.4146	16.2941	16.3074	16.4703	16.1775	16.4646	16.4825	16.5901	16.4377
P0C6T3	Prr7	15.4768	15.4999	16.5007	16.7203	16.4756	17.0667	16.996	16.3631	16.5003	16.2916
F7EV94;P11960	Bckdha	15.8111	16.2588	16.5218	16.5626	16.38	16.3142	16.28	16.4897	16.8186	16.4501
D4AB01	Hint2	16.3184	16.2902	16.5403	16.2185	15.8046	16.4848	16.3955	16.4186	16.406	17.0054
F1LQ22	Use1	16.9647	16.961	16.506	16.5914	16.3979	16.2424	16.0165	16.1178	16.1873	15.8912
M0R6J5	Nom1	14.5353	15.6131	16.3827	14.8966	15.9157	17.2348	17.0502	17.853	16.997	17.3725
Q5FWY5	Aip	16.6827	16.6298	16.5127	16.4709	16.4222	16.2599	16.1849	16.2244	16.3143	16.1323
F1M5V2	Glipr2	14.1603	15.7825	16.3851	16.7442	16.9318	16.6065	16.8448	16.8039	16.9739	16.5523
A0A0G2K724;Q4G009	Mcts1	16.6882	16.5504	16.56	16.2728	16.4716	16.3665	16.4341	16.0137	16.5008	15.903
Q5U2N0	Ctps2	17.0348	17.0907	17.1323	16.5941	16.3482	16.0124	16.1206	15.9616	15.7885	15.6315
P41498;Z4YNF4	Acp1	16.2723	16.0185	16.1892	16.3245	16.6789	16.229	16.4211	16.4536	16.8723	16.2536
A2VCX1	Tiprl	16.5415	16.3099	16.2177	16.5133	16.5173	16.2416	16.1179	16.4334	16.5242	16.2949
D4A732	Mvb12b	16.4175	16.2796	16.5349	16.582	16.7252	16.1146	16.14	16.227	16.5327	16.1244
A0A0G2K5Y1;Q5PQN6	Vipas39	16.2348	16.1007	16.2077	16.3397	16.4086	16.4179	16.4802	16.468	16.3934	16.6245
Q3B8N8	Pes1	17.8737	17.5194	17.355	16.4099	15.6217	16.185	15.5808	15.6278	15.872	15.6273
P16970	Abcd3	16.1915	16.534	16.9626	16.8645	16.9259	16.0129	15.9648	16.0536	16.5276	15.6189
Q641W2	Myg1	16.6818	16.6767	16.5005	16.7241	16.5286	16.2137	16.0156	16.0752	16.2377	16.0025
Q4QQT4	Ppp2r1b	16.172	16.4516	16.9439	15.8603	15.7855	16.3944	16.6414	16.8576	16.6779	15.8649
Q4V8I7	Lrrc8a	16.1054	16.1081	16.4399	16.664	16.4428	16.0907	16.1756	16.4964	16.5018	16.6207
P84087	Cplx2	14.7086	14.8048	15.3874	16.2249	16.5583	17.4138	17.3968	17.4573	16.8896	16.7939
F1LTR1	Wdr26	16.5286	16.3752	16.5396	16.4788	16.0243	16.5799	16.4513	16.1321	16.3937	16.1092
A0A096MJ99;D4A560	Vamp4	16.3438	16.4346	16.7259	16.4163	16.6453	15.9114	16.1912	16.2222	16.6185	16.0989
D3ZQW1	Blm	17.3472	16.6624	16.8215	16.5576	15.6301	16.2863	15.8506	15.8576	16.3375	16.2517
Q5PPJ4	Dohh	16.9547	16.691	16.6236	16.1536	16.3169	16.3542	16.0926	16.0366	16.3122	16.0645
Q4VBH2	Trnt1	16.4465	16.8403	16.896	16.4908	16.3518	16.1517	15.9367	16.0707	16.1254	16.2831
D3ZHW0	Dhx29	17.1324	16.7659	16.8219	16.8608	16.4858	16.3507	15.9291	15.5914	15.9569	15.6764
Q4KLI0	Smarcb1	17.1748	17.5118	17.3029	16.9394	16.2585	16.2503	15.6249	15.4854	15.4777	15.5378
Q5HZE0	Slc25a29	16.1478	15.9837	16.3293	16.4628	16.4962	16.2987	16.2293	16.3412	16.5962	16.6726
Q9JKL8	Adnp	17.8966	17.5342	16.9229	16.7199	16.3188	16.0095	15.6859	15.4456	15.6154	15.4074
P47196	Akt1	16.5319	16.1431	16.7708	16.8758	16.2985	16.1129	16.1784	16.1037	16.3614	16.1702
A0A0G2QC17;A1L1J4	Pdp1	17.0044	16.3376	16.5445	16.1896	15.9651	16.736	15.8466	16.3342	16.3001	16.2885
O35532	Msmo1	17.0539	16.555	16.7327	16.6457	16.6891	16.1236	15.9827	15.8029	16.0511	15.9088
O54715;Q6IRF8	Atp6ap1	16.81	16.4285	16.8654	16.612	16.4137	16.3223	16.1566	15.9658	16.2201	15.7493
D3ZJF9	Gla	15.873	15.7134	15.8367	15.935	16.2967	16.1396	16.6378	16.9413	16.9782	17.1903
A0A0G2K132	Fmnl2	17.1175	16.7303	16.8129	16.6731	16.4979	16.0091	15.8121	15.8255	16.1877	15.8733
P85968	Pgd	16.3169	15.8829	16.3806	16.5158	17.0743	16.3241	16.2131	16.4363	16.3788	16.0061
D3ZLK9;D4AAT7	Naxd	16.5023	16.2277	16.3025	16.5535	16.3215	16.196	16.3325	16.3499	16.4446	16.2755
A0A0G2K5L2	LOC100911440	14.5607	14.8169	15.764	16.5062	16.3996	16.9765	16.8263	17.1663	17.05	17.4392
Q5M818	Mrpl16	16.4518	16.4713	16.278	16.3821	16.2202	16.3551	16.1583	16.3762	16.2805	16.5233
P70583	Dut	16.6212	16.6165	16.8914	16.2533	16.6918	15.8892	16.1827	16.0691	16.2809	15.9736
D3ZQP6	Sema7a	15.5108	16.085	16.4975	16.738	17.1518	16.3846	16.1434	16.1628	16.5729	16.2019
D3Z8Q5	Tusc2	15.8752	15.2056	15.9991	16.406	16.5512	16.9317	16.6397	16.5385	16.7161	16.5853
Q5XI79	Ndufaf7	16.2229	16.5555	16.546	16.2158	16.4629	16.174	16.5074	15.8741	16.6761	16.1927
P19468	Gclc	15.5293	16.0214	16.6674	16.7765	16.5681	16.5015	16.2621	16.5144	16.4244	16.1484
Q6AXR4	Hexb	15.3984	15.5018	15.9912	16.5663	16.8979	16.5126	15.9203	16.8306	16.9743	16.7933
D4A7I6	Washc4	15.7989	15.9521	16.5657	16.6252	16.7597	16.3429	16.1844	16.5031	16.568	16.0704
F1LNS2	Dennd10	16.4236	16.3744	16.5045	16.4744	16.1769	16.5184	16.3931	16.051	16.2871	16.158
D3ZYD7	Ccdc88a	16.2784	16.3185	16.6434	16.6655	16.9098	16.7984	16.3139	16.2074	15.8981	15.3205
A0A0G2K4X8;Q6PEC4	Skp1	16.056	16.3747	16.5518	16.4685	16.4631	15.9944	16.27	16.6285	16.4093	16.1312
G3V982	Elmo2	16.2636	16.1228	16.4189	16.7189	16.5963	16.2201	16.35	16.2385	16.4589	15.946
Q4V8C2	Zw10	17.0152	16.8319	16.5174	16.4882	16.6982	16.1093	15.92	15.8377	16.0617	15.8331
F1LV89	Rap1gap	15.3243	15.8712	16.0192	16.1121	16.7377	16.603	16.714	16.6988	16.7346	16.4895
F8WG91;P37996	Arl3	16.8351	16.6087	16.7508	16.264	16.3027	15.979	16.2136	16.1783	16.3044	15.8519
Q10743	Adam10	16.6131	16.3674	16.8117	16.9037	16.8053	16.5747	15.5351	15.8579	16.1548	15.6648
B2RZ96	Ube2r2	16.5341	16.4075	16.5375	16.6382	16.5896	16.2822	16.2171	16.1298	16.1234	15.8169
Q02589	Adprh	16.4064	15.9997	16.604	16.4868	16.5342	16.641	16.2593	16.2029	16.2606	15.8511
Q9JHW5	Vamp7	15.7267	15.8815	16.1892	16.4861	16.7039	16.2386	16.4167	16.4659	16.7058	16.4259
O35260;O35260-2	Nacc1	16.9704	16.9573	16.955	16.6436	16.3936	15.951	15.5988	15.8953	16.0547	15.7864
P61212	Arl1	16.6784	16.5424	16.8716	16.223	16.1365	15.7707	16.2974	16.0763	16.4418	16.1644
Q4KM24	Pex11b	17.1585	16.6188	16.6102	16.6114	16.3459	16.2606	15.7245	15.8962	16.0633	15.8801
D3Z9E6	Cpsf2	17.372	17.1126	16.9508	16.6288	16.3292	15.9949	15.7946	15.7365	15.9112	15.3347
D3ZVM5	Hspa12b	15.3226	15.1564	15.9962	15.8124	16.4084	16.8922	16.6165	16.933	16.9382	17.0665
F1M3P6	Scai	16.3524	15.7693	16.2186	16.1301	16.2623	16.3233	16.5226	16.6291	16.4622	16.4128
Q8R4A1	Ero1a	16.1955	16.4164	16.298	16.1817	16.447	16.1948	16.5298	16.4174	16.4436	15.9571
G3V661	Baz1b	17.7641	17.1174	17.0108	16.7431	16.5277	15.5353	15.2749	15.5503	15.9225	15.6332
Q5EGY4	Ykt6	16.3981	15.9377	16.437	16.2916	16.6312	16.5482	16.2274	16.3339	16.2783	15.9874
Q4V8E1	Gatad2b	18.1954	17.6462	17.0239	16.743	16.4373	16.0071	15.5108	15.1823	15.3992	14.923
A0A0G2K902;D3ZW09	Sorcs2	14.6899	15.5897	16.1007	16.3586	16.8243	16.7636	16.9875	16.6978	16.4716	16.5805
D3ZYT2	Mrps5	16.4279	16.02	16.5293	16.6866	16.2943	16.3193	15.9773	16.2157	16.3749	16.215
Q02356	Ampd2	15.6361	15.7718	16.4225	16.6898	17.1147	16.9129	16.2807	16.1457	16.1336	15.9425
F1LSU6;P63035	Cyth2	17.0303	16.5817	16.1692	16.0729	16.6027	16.3137	16.1913	15.7896	16.8087	15.4867
F1LRL9	Map1b	15.4008	16.0156	16.3303	17.1637	17.3528	16.6394	16.3814	16.1177	16.0135	15.6272
F1M1Y0;P0DJJ3	Sgip1	14.8393	14.2421	15.2274	16.0033	16.5709	17.1038	17.1937	17.0753	17.4965	17.2558
Q9EQH5;Q9EQH5-2	Ctbp2	17.4918	17.0578	16.9642	16.4817	16.0879	15.6157	15.5713	15.8993	16.0108	15.8029
D3ZFB2	Luc7l3	17.4088	17.1247	16.7851	16.4277	16.3452	16.0343	16.0006	15.6735	15.6356	15.5417
A0A0G2JZD1	Ppp2r5c	14.9503	15.0951	15.8825	15.7854	17.0016	16.8875	16.8132	16.5863	17.2193	16.7526
B2GV35	B3gat3	15.9231	16.2179	16.8107	16.6379	16.4998	16.506	15.9	16.1273	16.2077	16.1386
G3V7H6	Arg2	15.9132	16.2278	16.545	16.5428	16.3085	16.1824	15.5871	16.6188	16.3884	16.6541
A0A0G2K064;A0A0G2K163;G3V9T9;P81718	Ptpn6	16.6776	16.6803	16.5972	16.8686	15.9101	16.4196	16.1686	16.0438	15.5438	16.057
B4F7A9	Csnk2a2	16.263	16.0126	16.579	16.2851	16.4502	16.1152	16.2275	16.488	16.4769	16.0666
A0JPQ5;M0R635	RGD1560212	16.4147	16.8142	16.605	16.6593	16.0418	16.02	16.2537	16.0522	16.1931	15.9013
D3ZT71	Bcl2l13	15.7741	16.0033	16.5101	16.3596	16.7159	15.928	16.235	16.4342	16.524	16.464
B2RZ27	Sh3bgrl3	14.9493	15.0537	15.9268	16.546	17.1028	16.2048	16.6399	17.3537	16.9332	16.234
B2GUY0	Man1b1	16.7384	16.7056	16.5841	16.535	16.3817	15.9488	15.9775	15.9707	16.2891	15.7933
P60841;P60841-2	Ensa	15.2945	15.357	15.8364	16.4016	16.5465	17.2581	17.0621	16.6637	17.2115	15.285
B0BN99	Hmgb3	17.8438	17.8219	17.2835	16.9858	16.2724	15.5711	15.2589	15.1895	15.428	15.2528
F1M0U5	Nbas	16.6693	16.3193	16.5988	16.3367	16.175	16.2261	15.8998	16.1466	16.3593	16.1665
Q6PDU2	Mrps18a	16.2785	16.1607	16.48	16.4919	16.2672	16.3162	16.1667	16.2079	16.4147	16.0674
A0A0G2JTT6	Herc1	16.4748	16.1458	16.4234	16.5535	16.4982	16.5669	16.0258	15.8348	16.2756	16.0471
Q66H63	Gdap2	16.177	16.0805	16.4115	16.6095	16.3306	16.3856	16.0978	16.2189	16.4707	16.0586
Q641X9	Mrpl9	16.6091	16.2595	16.5253	16.3175	16.0919	16.2673	16.0072	16.2753	16.2618	16.178
F1LVZ9	Hectd3	16.0798	15.894	16.262	16.443	16.3715	16.2494	16.3377	16.3503	16.5659	16.2377
D3ZBS9	Smarcd1	17.7514	17.4328	16.9696	16.4135	16.445	15.8979	15.44	15.4333	15.5785	15.3753
D3ZRC4	Pnpla8	16.381	16.1118	16.3887	16.3915	16.2172	16.2695	16.1241	16.1454	16.3717	16.3357
Q6IUR5	Nenf	16.4478	16.4326	16.6032	16.8349	16.4971	16.3622	16.0224	15.9058	16.1162	15.5137
Q4KM77	Ei24	16.572	16.7634	16.7628	16.3691	16.557	16.2283	15.8802	15.9774	15.9684	15.6572
Q7TQ84	Fyttd1	16.8805	16.8154	16.7663	16.7819	16.8665	16.1598	15.4853	15.562	15.9392	15.4785
Q4V8K2	Ctnnbl1	17.3957	17.0963	17.0276	16.6411	16.1348	15.8924	15.7828	15.7056	15.4074	15.6506
Q923W4	Hdgfl3	17.696	17.618	17.2608	16.3377	16.3225	16.1056	15.6991	15.4258	15.4752	14.7918
A0A0G2K0J9;A0A0G2K5D4;P63079	Gabrb3	15.968	15.6961	16.1989	16.4221	16.4195	16.5566	16.5723	16.2864	16.2572	16.3484
D3ZVU6	Avl9	16.3957	16.1373	16.4383	16.1794	15.8685	16.2324	16.1489	16.4442	16.4715	16.4046
D3ZWF5	Eny2	17.3382	16.6571	17.2084	16.5954	16.3462	16.1805	15.6615	15.6756	15.6663	15.3573
D4A304	Diras1	15.3868	14.5816	15.6544	15.7756	16.7348	16.2173	16.6809	17.0303	17.3675	17.2553
D3ZLX3	Mob2	16.5183	15.8534	16.3669	16.4826	16.0851	16.2026	16.6784	15.9767	16.3643	16.1453
D4A105	Tmem63b	16.0162	16.1928	16.5141	16.3976	16.738	16.1916	16.1024	16.1827	16.4801	15.8457
M0R4H5;P36202	Pdlim4	15.3514	15.6506	16.229	16.7477	15.9417	16.281	16.4827	16.5828	16.7774	16.6095
D3ZNI3	Pdcd11	17.4179	17.216	16.7996	16.49	16.0996	16.0714	15.5109	15.5665	15.7713	15.684
B2GUZ7	Tbcc	16.7473	16.7691	16.5357	15.8277	16.4406	16.149	16.0382	16.198	15.9461	15.9757
Q6AY56	Tuba8	16.231	14.9994	17.4748	17.0027	16.4559	17.5812	15.1273	16.0602	15.4966	16.1931
D3ZIY3	Ythdf3	16.6428	16.7252	16.6854	17.1051	16.8189	16.4392	16.138	15.4308	15.5964	15.0309
B2RZC6	Ilf2	17.5479	17.0108	16.7204	16.6183	16.1583	16.2568	15.5542	15.6315	15.4369	15.6703
A0A0G2K2S2;P11167	Slc2a1	15.2416	15.6068	16.4114	16.6752	16.407	16.2924	16.2849	16.2854	16.9117	16.4766
D3ZJ92	Prpf40a	17.3186	16.5344	16.8845	16.607	16.5095	15.576	15.6497	15.8751	15.9424	15.687
M0RD20;Q64537	Capns1	15.9504	15.5603	16.4327	16.5714	16.5197	16.2527	16.3528	16.2316	16.5716	16.1345
M0R4G0	Islr2	17.1382	16.5003	16.7402	16.7236	16.2086	16.038	15.8468	15.7197	15.8208	15.8169
A0A0G2K9B2;Q80VJ4	Gpcpd1	15.4679	15.8939	16.1283	16.1768	15.7022	16.2439	16.6179	16.7968	16.694	16.8226
Q5I0F0	Drg1	17.4626	16.9921	16.9852	16.4821	16.1338	16.565	15.4579	15.5954	15.6011	15.2655
F1M2Y4	Slc29a4	15.3785	17.0045	17.3196	17.3809	14.6261	16.9965	15.8365	15.9828	15.8401	16.1671
A0A0G2JY68;M0RCH8	Rsl1d1l1	17.3353	17.1791	16.9123	16.6511	16.4597	15.8289	15.5418	15.5347	15.7196	15.3643
B0BND9	LOC108348180	16.9603	16.6387	16.4922	16.2193	16.5224	16.1273	15.9009	15.7664	16.1796	15.7061
F1LNP8	Nectin1	14.7939	15.1574	15.9846	16.4378	17.0905	17.2132	16.8598	16.4351	16.2153	16.3187
M0RD40	Sik3	15.6238	15.7952	16.227	16.431	16.0642	16.5112	16.6615	16.5108	16.3121	16.3562
B3DMA2	Acad11	16.9035	16.3532	16.418	16.6875	16.4427	15.9493	15.2241	16.1517	16.0865	16.2736
Q924N5	Acsbg1	13.9575	15.6277	16.3669	16.5285	16.7005	16.1882	16.3093	16.554	17.1648	17.0769
Q52KK3	Slc25a51	17.0968	16.2552	16.7959	16.5387	15.9596	16.101	15.6531	15.8877	16.2048	15.9798
P48508	Gclm	15.335	16.1221	16.2542	16.4348	16.3553	15.9503	16.3141	16.3565	16.7362	16.6042
B4F7C7	Hebp1	14.5265	14.7869	15.3784	15.8502	16.6265	16.9565	17.3806	17.38	16.8047	16.7576
P11348	Qdpr	16.0721	16.389	16.2301	16.2935	16.303	16.3384	16.4396	16.1273	16.0779	16.1716
A0A0G2JV84	Gpt2	15.7455	16.6166	16.9119	16.6562	16.5028	16.0584	15.8709	15.8828	16.2429	15.922
M0R735	Syncrip	17.1131	16.8128	17.389	16.6432	16.4756	15.9962	15.5773	15.4878	15.7004	15.2026
Q6GMM8	Slc27a1	13.8543	15.5898	16.6267	16.7337	16.7283	16.2015	16.2288	16.6487	17.2414	16.5422
Q5FWT1	Fam98a	16.3135	15.7638	16.7703	16.5358	16.2073	16.3034	16.3711	16.0028	16.3611	15.7593
B0BN20	Tspan6	16.214	16.7222	17.0613	16.5918	16.4923	15.8941	15.831	15.9432	15.8315	15.7997
D3ZF11	Lamtor5	16.464	17.0631	17.0593	16.3151	15.8863	16.095	16.142	15.4003	16.3146	15.6386
Q5EB62	Slc25a46	16.0381	16.0049	16.0911	15.8892	16.3298	16.0743	16.3789	16.3799	16.4618	16.7091
O35077	Gpd1	17.8132	17.6474	14.609	15.7781	15.7428	15.5096	16.0112	16.1948	16.4721	16.5751
F1M392	Limch1	16.2084	16.4222	16.6416	16.4951	15.9958	16.1232	16.0518	16.2356	16.2052	15.9636
D3Z8B2	Nup133	17.2117	16.9138	16.8485	16.3716	16.3869	15.7391	15.5175	15.7128	15.9875	15.6496
D3ZZ38	Snx18	15.8253	16.0386	16.3885	16.6581	16.0735	16.2506	16.3326	16.3145	16.0507	16.3952
B2GUV5	Atp6v1g1	16.0138	16.0382	16.1576	16.0334	16.3729	15.9261	16.2924	16.4763	16.6255	16.3722
Q9ES71	Gnpat	16.0449	16.4858	16.2839	16.553	16.6484	16.0153	16.0171	16.1508	16.1354	15.9529
Q5RJK8	Acbd6	16.2825	16.0938	16.3589	16.4987	16.3647	16.2271	16.1954	16.2187	16.1355	15.9042
B2RYT0;M0R3S1	Mrps21	16.3782	16.551	16.6438	16.1055	15.6558	16.351	16.3141	16.0019	16.133	16.139
Q5M7T7	Pla2g7	13.4441	14.9892	16.5387	17.2296	16.9899	16.2572	15.9577	16.7958	17.1416	16.9139
P31424;P31424-2	Grm5	14.3923	15.5157	16.5145	16.7579	16.8625	16.5781	16.6113	16.6661	16.3044	16.0486
P08011	Mgst1	13.2378	14.7538	16.2651	16.6127	17.0536	16.3458	16.4968	16.9668	17.35	17.1641
G3V7B0	Nol9	17.045	16.8752	16.6908	16.5742	16.1635	15.8928	15.9412	15.7209	15.7813	15.5573
A0A0G2JUB0;Q810F4	Fam3c	17.0097	16.3261	16.6542	16.5066	16.5614	16.1671	16.0294	15.7702	15.5656	15.6486
A0A0G2K2V2;G3V9N8	Ap1b1	15.67	15.9616	16.0474	16.0819	16.1932	16.3425	16.5131	16.0356	16.9147	16.4719
Q7TSA0	Rhot2	15.7794	15.8751	16.0594	16.0935	16.18	16.3518	16.5092	16.2258	16.4403	16.6959
A0A0G2K9L2	Tom1l2	15.2599	15.4498	16.4609	16.426	15.7628	16.5154	16.6682	16.6722	16.3386	16.6519
D3ZL50	Ttc37	16.3706	16.1489	16.2438	16.2749	16.0805	16.1779	16.1697	15.9219	16.6156	16.1992
Q5U204	Lamtor3	16.2139	16.7336	16.6721	16.5667	15.8513	16.2291	16.1635	15.9049	15.911	15.9424
F1M8K7	Alg3	15.9203	16.6476	15.7295	16.4927	16.0286	16.347	15.6349	16.2518	16.3961	16.7069
F1LMD9;P97874	Gak	16.0697	16.1508	16.3662	16.3413	16.4717	16.2289	16.0952	16.0117	16.4821	15.9354
D3ZW38	Exosc6	17.3998	17.3916	17.0188	16.6006	15.9784	15.9777	16.005	15.6678	15.0589	14.998
Q5RJK9	Polr1c	17.1072	17.1315	16.8598	16.721	15.5373	16.3028	15.7226	15.8648	14.8878	15.9539
Q64620	Ppp6c	16.3227	16.0926	16.2124	16.5909	16.388	16.5394	15.7345	16.0963	16.167	15.9294
B5DFN4	Pfdn5	16.3568	15.9942	16.302	16.5429	16.4202	16.6242	16.1837	16.1006	15.9281	15.6114
Q5BJP3	Ufm1	15.9507	15.7507	16.1944	16.4525	16.3971	16.5915	16.3375	16.3723	15.9998	16.0126
Q08326	Rabif	16.1992	15.5491	16.0219	16.238	16.7137	16.1935	16.0158	16.418	16.502	16.2002
D4A507	Clip3	16.9046	16.8275	16.4821	16.3347	16.5797	16.1537	15.9715	15.5257	15.7293	15.5275
A0A0G2JVM2	Mia3	16.3467	16.3427	16.0951	16.5266	16.2598	16.3659	16.1423	16.0837	16.1563	15.7001
P41499	Ptpn11	16.1162	16.3475	16.2149	16.0132	16.3075	16.2172	16.411	16.1093	16.307	15.9593
M0R567;Q5EIC4	Irf2bpl	17.3907	17.0624	17.0527	16.5686	16.5268	15.9841	15.7714	14.9794	15.4596	15.2068
M0RC17	Chl1	15.667	15.8366	16.5237	17.0526	17.2428	16.4603	16.1725	15.6468	15.9552	15.4413
P18886	Cpt2	15.1426	16.1297	16.6279	16.6109	16.5774	15.7834	16.025	15.8923	16.698	16.5103
B5DEG7	Champ1	17.7527	17.1081	17.138	16.5506	16.451	15.7407	15.2497	15.1426	15.6218	15.2415
Q8R1R5	Cd99l2	14.8417	14.5951	16.1918	16.7636	16.712	16.779	16.7284	16.3789	16.6628	16.3426
B5DF46	Pmm2	16.215	15.8985	15.9898	16.4226	16.7409	16.3292	15.6164	15.9587	16.5458	16.2571
B0BNB9	Htra2	16.7268	16.6262	16.2763	16.2127	16.0044	16.0964	16.0515	15.8255	16.2306	15.9193
G3V6P8	Gng12	15.0811	16.6901	16.5216	16.3782	16.0995	15.7932	16.1751	16.3333	16.4982	16.391
Q99P75	Rab9a	16.3532	16.388	16.4422	16.4353	16.415	15.9793	15.9598	15.908	15.9776	16.1015
A0A096MK30;A0A1W2Q6E9	Msn	15.8221	15.9524	15.7264	16.3418	16.5498	15.8577	16.3104	16.4539	16.5532	16.3819
D3ZN27	Dnajc13	16.1425	16.5155	16.3727	16.1604	16.1395	16.0586	16.3308	16.1342	15.9598	16.1354
M0RBS7	#N/A	17.008	16.4706	16.6743	16.295	16.3645	15.9436	15.625	15.7225	16.0415	15.7964
D3ZZR9	Fkbp2	16.6213	16.6784	16.5473	16.414	16.3061	16.368	16.0401	15.8093	15.8324	15.3165
G3V913;P42930	Hspb1	14.1167	15.1819	16.2064	16.8109	16.9825	16.0377	16.4176	16.7646	16.9976	16.4116
Q63798	Psme2	16.544	16.333	16.5709	16.7821	15.56	16.2957	16.2112	16.4883	15.3669	15.7752
D3ZN69	Ppef2	16.5907	15.9336	16.4281	16.0845	16.9549	15.7478	15.1506	15.3206	17.5155	16.1776
Q9QZG1	Slc22a23	15.1072	15.1885	15.9088	16.3755	16.5609	16.528	16.1563	16.6789	16.6124	16.7827
F1LWE6	Msi2	16.0354	16.0493	16.3442	16.3574	16.248	16.1426	16.1424	15.9869	16.6053	15.9849
Q5U2V2	Serinc3	15.2485	15.2964	15.9104	16.2783	16.5585	16.3394	16.3912	16.4655	16.7831	16.6155
A2RRU1	Gys1	15.1649	15.3322	16.0739	16.3109	16.4862	16.3633	16.35	16.4578	16.7039	16.6347
Q5U318	Pea15	15.1129	14.9554	16.5242	16.1605	16.3306	16.3141	16.5634	16.4641	17.1304	16.321
Q5SGE0	Lrpprc	16.3052	16.7154	16.0916	16.2278	15.7604	16.274	16.1965	16.2428	15.9385	16.1129
D4A5D3	Bub1	15.0822	14.0872	14.9742	17.1513	16.3612	15.859	16.6163	17.4713	17.7265	16.5303
Q6AY58	Bcap31	15.959	16.0863	16.3616	16.52	16.246	16.0969	16.3785	16.1246	15.8825	16.1871
O70257	Stx7	13.5776	14.0833	14.2664	17.5266	17.3015	15.6143	17.181	17.4528	17.705	17.1271
Q76IC5	Pgpep1	16.0397	16.121	16.3902	16.8499	16.5205	16.1714	15.7011	15.995	16.1654	15.8576
Q63433	Pkn1	17.2862	16.8774	16.9788	16.3665	15.8193	15.8953	16.0033	15.8189	15.5681	15.1857
B1H227	Rcc1	17.4566	16.865	16.6892	16.4691	16.3241	15.9214	15.4218	15.3705	15.9424	15.3345
D4ABK1	Syngr3	14.921	14.8338	15.2497	15.9006	16.4568	16.5247	16.6716	16.9572	16.979	17.2984
Q9JLD2	Serpini1	16.5932	16.2286	16.6178	16.6186	16.4703	16.2223	15.7623	15.7405	15.852	15.6867
Q3T1J2	Mboat2	15.7424	15.9867	16.7441	16.4735	16.4751	15.6336	15.8636	16.0963	16.5971	16.168
D3ZGQ2	Tk2	16.1092	15.9528	16.2413	16.2292	16.2033	15.8983	16.2176	16.1634	16.4798	16.285
Q6AYA5	Tmem106b	14.6011	15.1805	16.0038	16.9358	16.9755	15.8344	16.4662	16.5236	16.6945	16.5515
B2GUY8	Slc25a17	16.1512	15.7041	16.4244	16.5341	16.2679	16.1262	15.9858	15.9407	16.4102	16.2212
B1H264	Tbc1d17	16.9018	16.3942	16.9178	16.1824	15.7914	16.0087	15.9923	15.9119	15.9887	15.6601
Q04970	Nras	16.0521	16.2103	16.4445	16.4033	16.515	16.2059	16.0081	15.7448	16.2353	15.9141
F1LNX7;Q5PPK9	Eipr1	15.8036	16.0108	16.0681	16.216	16.5626	16.4451	16.1524	16.1091	16.4427	15.9156
Q6XLI7	Rbm12	17.332	16.1936	16.6932	16.4965	16.3487	15.827	15.4168	15.847	15.8187	15.7255
F1M943	Armc8	16.2177	16.2586	16.395	16.2262	16.5111	16.1997	15.6872	15.9492	16.2637	15.9865
Q05BA4;Q6VBQ5	Myadm	14.7982	15.4549	15.518	15.5064	16.1615	16.1296	16.8596	16.7905	17.3844	17.077
Q5U2V1	Fkbp10	15.3009	17.0107	17.2209	16.8419	16.0004	15.8024	15.9245	16.1153	15.4952	15.9541
P04550	Ptms	16.5255	16.5669	16.8566	17.0104	16.7416	16.1127	15.8309	16.1869	14.9036	14.9179
Q4KM31	Limd2	16.2351	16.3583	16.3285	16.3949	16.8206	16.5412	15.8391	15.5592	16.0101	15.5549
F1M7K7;Q8VHW5	Cacng8	14.487	14.7381	15.7354	16.1005	16.5065	16.9867	16.8837	16.8319	16.7448	16.6147
O89049;R9PXU4	Txnrd1	16.0368	16.3334	16.5852	15.889	15.1875	16.6882	16.5335	16.3207	15.7035	16.3274
F1M9G8;Q8K3P7	Hint3	16.1753	15.6253	16.0567	16.0376	15.9303	16.3918	16.3153	16.1993	16.4212	16.4348
P62963	Pfn1	16.9127	16.5249	16.4069	16.0907	16.0459	16.3612	15.2806	16.3406	15.5383	16.0815
Q157S1	Crtc1	15.9315	15.6364	16.4968	16.6823	16.7385	16.689	16.1872	15.6938	15.9066	15.6092
B4F7F3	Arvcf	16.7315	16.7366	16.7913	16.6319	15.7023	16.1667	15.8953	15.9303	15.3965	15.5675
D3ZBE5	Nek7	13.8944	15.4358	16.0939	16.1516	15.8674	16.4987	16.6523	16.718	16.9646	17.2666
P84076	Hpca	14.8697	14.2828	15.6655	16.3318	16.8863	17.1883	17.0908	16.5151	16.6115	16.0986
D4AEP0	Adss	15.9793	16.1832	16.3421	16.2612	16.2154	15.9835	16.4152	16.1096	16.2045	15.8425
B4F775	Gopc	15.8635	15.8249	16.1361	16.5086	16.5493	16.2542	16.2825	16.1255	16.0192	15.9666
A0A0G2KAW7;Q5XI72	Eif4h	16.6846	16.4057	16.1156	15.8341	15.956	15.9559	16.4704	16.1271	16.1077	15.8532
A0A0G2JZH0	Cab39	16.2531	16.1497	15.9384	15.8025	16.4357	16.3574	16.1682	16.51	16.2357	15.6558
G3V881	Lingo1	15.2703	15.4945	16.0471	16.0207	16.6734	16.6411	16.5271	16.2879	16.2396	16.2671
F1LN46	Cpt1c	15.7913	15.5666	15.8103	16.2768	16.0718	16.1823	16.1109	16.542	16.6515	16.4523
D3ZHQ1	Dpp8	15.9848	16.2092	16.4801	16.4488	16.398	16.0321	15.8982	16.1266	16.0057	15.8677
Q7TQ77	#N/A	16.2655	16.5347	16.4815	16.2037	16.3042	16.0572	15.7238	16.1614	16.2203	15.4766
F1LQF5;Q3KR85	Ubac2	16.8001	15.9855	16.6511	16.6758	16.3404	16.5412	15.7214	15.712	15.0027	15.9986
D4ABM3	Daam1	16.7827	16.4535	16.3939	16.255	16.2215	16.0588	15.5861	15.8678	16.2193	15.5859
Q8CG45	Akr7a2	15.674	15.94	16.023	16.1976	15.8527	16.0185	16.6496	16.185	16.5537	16.2956
Q6AYI5	Shoc2	16.8349	16.2842	16.3834	16.378	16.3432	16.0553	15.5183	15.8809	15.9519	15.7559
Q6BBI8	Ufc1	16.1448	16.0866	16.0346	16.1011	16.6003	16.2327	16.066	16.0826	16.2292	15.8072
M0R9I6	Amt	16.4753	16.9941	16.5484	16.5106	16.14	15.6697	15.6442	15.7331	15.9111	15.7555
D4A914	Xrn2	17.6157	17.1263	16.9735	16.9193	16.0851	15.8029	15.0611	15.2379	15.2053	15.3382
Q3KR59	Usp10	17.0633	16.5056	16.8454	16.355	15.972	15.8383	15.6205	15.624	15.759	15.7684
O08984	Lbr	17.6262	17.6853	16.9529	16.4969	15.6459	15.8829	15.5896	15.4231	14.7565	15.2731
F1LQY6	Necab2	14.3504	14.9329	15.4681	16.513	16.5064	17.127	16.9647	16.7017	16.4111	16.3261
D3ZGS3;R9PXS2	Ocrl	15.3449	15.0928	15.8231	15.6055	16.2241	16.3876	16.6211	16.6351	16.7601	16.7984
Q6JE36	Ndrg1	16.0714	16.113	16.2004	16.1809	16.2991	16.0935	16.4447	16.1273	16.0476	15.7029
D3ZSP7	Ttc3	17.1118	16.6588	16.7349	16.4894	16.2851	15.9154	15.2401	15.4504	15.8595	15.5193
O88871	Gabbr2	13.8316	14.3816	15.8256	16.6258	16.5467	16.7494	17.0377	16.6715	17.0242	16.5661
F1LQC5	Bmpr2	15.7753	15.7259	16.1431	16.5181	16.5363	16.4243	16.1308	16.1235	16.1899	15.6869
D3ZSL2	Abracl	16.9653	16.5488	16.2796	16.2025	16.09	15.9035	16.2286	16.2015	15.4494	15.3684
D3ZQY4	Fryl	15.4131	15.8982	16.1731	16.2227	16.2182	16.035	15.8825	16.1621	16.5529	16.6766
Q6MG51	G4	15.9917	16.885	16.7269	16.3559	14.8274	16.3101	16.4193	16.1873	15.6974	15.8277
Q3B8N9	Bphl	15.2912	15.5425	16.1117	16.2487	16.172	16.1461	16.2447	16.3947	16.4329	16.644
O54861	Sort1	15.851	15.778	16.2016	16.1223	16.043	16.407	16.2525	15.8379	16.4232	16.2782
M0R7U1	Ak5	14.5565	14.5518	14.9446	15.6431	16.7633	16.835	16.7141	16.9051	17.3447	16.9022
D3ZMY7	Nt5c2	16.0447	15.7759	16.3043	16.4302	16.3845	16.1753	15.877	16.015	16.1556	15.9938
[truncated: 5,394 more rows]

## Sheet: Total SampleQuantification
Protein	GeneName	DIV02_DIV02_3	DIV02_DIV02_2	DIV02_DIV02_1	DIV04_DIV04_1	DIV04_DIV04_2	DIV04_DIV04_3	DIV06_DIV06_2	DIV06_DIV06_3	DIV06_DIV06_1	DIV08_DIV08_1	DIV08_DIV08_2	DIV08_DIV08_3	DIV10_DIV10_1	DIV10_DIV10_2	DIV10_DIV10_3	DIV12_DIV12_1	DIV12_DIV12_2	DIV12_DIV12_3	DIV14_DIV14_1	DIV14_DIV14_2	DIV14_DIV14_3	DIV16_DIV16_1	DIV16_DIV16_2	DIV16_DIV16_3	DIV18_DIV18_1	DIV18_DIV18_2	DIV18_DIV18_3	DIV20_DIV20_1	DIV20_DIV20_2	DIV20_DIV20_3
G3V6D3;P10719	Atp5f1b	22.8442	22.8168	22.8532	22.7185	22.7899	22.7768	23.2109	22.85	22.8791	23.2455	22.6824	23.0411	23.0299	22.4887	22.916	23.0114	23.2593	23.1525	23.1844	23.1478	22.8799	22.942	22.7507	23.2184	22.9495	23.2634	23.2958	23.4511	23.1569	23.3223
D3ZBN0	H1-5	24.547	24.4812	24.4834	23.7608	23.8376	23.878	23.519	23.3384	23.288	23.1906	22.6502	23.1242	22.9408	21.613	22.6854	21.9573	22.1749	22.2865	21.5449	21.2379	21.4696	20.8248	21.0751	21.4803	19.6297	21.2449	21.7534	21.0726	21.2297	21.1781
P68136	Acta1	23.7536	22.7743	24.2337	23.8143	23.7434	24.0975	23.4512	22.7808	23.5487	23.2079	20.4482	23.0261	21.1183	21.0829	18.3349	22.6033	22.3077	22.5191	22.583	22.8193	22.0893	22.2903	22.8477	21.7241	20.1687	20.8688	20.3603	22.8271	22.33	22.9525
P47942	Dpysl2	21.7832	21.6471	21.6011	21.6897	21.7203	21.7825	22.0536	22.1095	21.9386	22.0854	22.8846	22.1309	22.2629	22.7428	22.1829	22.2511	22.112	22.6727	22.2378	22.469	22.4154	22.4763	22.1691	22.2393	22.6302	21.9336	21.9323	21.8842	21.7861	21.8261
P10111	Ppia	22.1607	21.9834	22.29	21.9479	22.277	21.9857	22.0737	21.8448	22.1744	22.0242	20.0448	21.9977	21.4581	22.3342	21.9456	21.8066	21.7628	22.0871	21.914	22.0008	22.2557	22.2471	22.0252	22.189	21.6288	21.7695	21.8974	21.7453	21.794	22.1222
F1LP05;P15999	Atp5f1a	21.3924	21.3394	21.4697	21.1241	21.0629	21.3059	21.6186	21.7701	21.6511	21.6288	21.358	21.8745	21.6514	21.7231	21.7969	22.0264	21.873	22.1293	22.0228	21.4053	21.9739	22.1732	22.3141	21.9561	21.7895	22.2645	22.3338	22.2172	22.5464	22.3448
Q9Z2L0	Vdac1	21.536	21.368	21.2747	21.3922	21.4079	21.5488	21.5441	21.3844	21.6094	21.6403	21.6002	21.6566	21.843	21.7722	21.9339	21.6651	21.342	21.7396	21.6481	21.9209	22.0452	21.9601	22.003	22.0661	21.7926	22.2212	22.1553	22.1732	22.0797	22.3311
P06686	Atp1a2	19.0651	19.1359	19.0521	20.8114	20.7984	21.0969	22.1437	21.8003	22.0202	22.4462	22.0143	22.3254	22.5408	21.5755	22.2291	21.8297	21.858	22.005	22.0692	21.8871	21.9441	21.9113	22.0406	22.2906	21.81	22.7101	22.9272	22.4449	22.2073	22.4029
A0A0G2JZ52;Q6IMY8	Hnrnpu	23.0038	22.8665	22.4673	22.1559	22.393	22.3998	22.3014	21.9035	22.1099	21.9204	21.7629	21.8677	21.8253	21.2351	21.6795	21.0364	21.2259	21.4552	21.1301	20.9266	21.1228	20.9085	21.0138	21.0857	20.7909	21.064	21.3539	21.1832	21.2613	21.1525
P62804	H4c2	24.0316	24.1446	22.6977	22.8162	22.9205	22.5576	22.9804	22.4211	22.3241	21.7702	21.1193	21.9276	20.9122	20.4482	20.8942	21.1002	21.4361	21.4582	20.4264	20.5385	21.2988	20.6851	21.3742	21.334	19.5012	21.3368	22.0997	19.7836	21.3412	20.6576
Q05962;Q6P9Y4	Slc25a4	21.3903	21.4342	21.1549	21.2456	21.4474	21.4147	21.674	21.4562	21.5087	21.7522	21.3515	21.5715	21.7109	21.1726	21.6041	21.5867	21.5545	21.6243	21.642	21.5828	21.6483	21.5915	21.8271	21.8576	21.033	21.9606	22.0379	22.0488	21.9233	21.8634
Q00981	Uchl1	21.5325	21.4136	21.252	20.8885	21.2912	21.4297	21.4294	21.2764	21.2767	21.5789	22.3567	21.6595	21.8901	22.2301	21.8448	21.2795	21.2273	21.9439	21.4466	21.5349	21.4836	21.7358	21.5385	21.4845	21.9788	21.6282	21.6071	21.3437	21.4554	21.5292
F7EPE0;P10960	Psap	20.989	20.3646	20.6659	21.059	21.1809	20.9334	21.4356	21.3157	21.3896	22.315	22.0539	22.1596	22.1087	21.6871	22.1673	21.5872	21.3516	21.7373	21.4103	21.396	21.5368	21.6757	21.6518	21.0107	21.349	21.9043	21.4607	21.8003	21.6588	21.6034
A0A0H2UHM5;P11598	Pdia3	21.9605	21.5415	21.4916	21.4924	21.7371	21.7557	21.7836	21.7419	21.8645	21.6879	21.6577	21.7711	21.7253	21.6762	21.6282	21.1382	21.2833	21.4516	21.0737	21.0394	21.3477	21.1805	21.1757	21.3538	20.9901	21.1754	21.1907	21.1322	21.0645	21.2384
Q09073	Slc25a5	20.7168	20.7541	21.032	21.0766	21.1339	21.3011	21.5115	21.3737	21.4554	21.517	21.0013	21.4764	21.5551	21.1986	21.2671	21.2229	21.379	21.4869	21.5391	21.5868	21.4963	21.4131	21.6974	21.6457	21.3356	21.9608	21.9932	21.8808	21.8282	21.9366
Q68FY0	Uqcrc1	20.8905	20.8366	20.9272	20.9861	21.1626	20.9851	21.0543	21.1264	21.1515	21.2714	21.2883	21.2201	21.4664	21.2553	21.3893	21.4684	21.3417	21.4289	21.5575	21.5554	21.3664	21.4783	21.587	21.6315	21.7251	21.9246	21.7615	21.7397	21.5372	21.7041
P04636	Mdh2	21.2152	21.1191	21.2585	21.124	21.1501	20.8845	21.4352	21.3155	21.246	21.4337	21.4114	21.5017	21.2714	21.1506	21.1524	21.4214	21.4747	21.5293	21.4016	21.3933	21.5113	21.3756	21.4271	21.5892	21.2496	21.4733	21.379	21.5455	21.2454	21.401
P46462	Vcp	21.0161	20.9197	20.9886	21.0565	21.3093	21.251	21.3429	21.2074	21.3527	21.348	21.5623	21.3645	21.3285	21.4533	21.3691	21.1928	21.0519	21.2007	21.1871	21.1889	21.2566	20.9133	21.0979	21.1039	21.2054	21.0876	21.2199	20.7372	20.6216	20.7834
B2RZD6	Ndufa4	20.7678	20.8259	20.7618	20.2437	20.6155	20.5715	21.0593	21.182	21.039	20.9523	20.7122	20.9141	21.3686	21.1335	21.4072	20.7718	21.1177	21.1267	21.1254	21.1504	21.3211	21.2982	21.5207	21.4575	21.6299	21.8805	21.7596	21.4344	21.5941	21.5393
Q62950	Crmp1	20.8687	20.8236	21.0441	21.2304	20.9977	21.1604	21.1604	21.3345	21.1555	21.0127	21.5944	21.122	21.0895	21.7542	21.2274	21.363	21.3319	21.4097	21.226	21.2986	21.2528	21.179	20.9279	21.0152	21.3289	20.8974	20.8411	20.7875	20.7582	20.8658
P11232	Txn	20.7836	20.6771	20.8144	20.5579	20.789	20.7341	20.9393	20.6351	20.7123	21.2204	21.4944	21.2864	21.2094	21.4054	21.2866	21.1443	21.13	21.3132	21.1995	21.3796	21.3901	21.121	21.0031	21.3602	21.6938	21.3341	21.4324	21.0321	20.7986	20.8492
P32551	Uqcrc2	20.6046	20.6662	20.7611	20.526	20.4867	20.7208	20.915	20.7431	20.8074	20.9848	21.0076	20.9949	21.1726	20.9614	21.0244	21.1946	21.0739	21.1841	21.2919	21.1001	21.1656	21.3059	21.2254	21.3413	21.3332	21.4154	21.3138	21.367	21.3547	21.3596
P05197	Eef2	21.5159	21.5382	21.4643	21.2735	21.4683	21.6422	21.5323	21.3195	21.3689	21.1614	21.0683	21.2753	21.3568	20.8062	21.0203	20.7646	20.8526	20.7719	20.4762	20.297	20.4107	20.4389	20.4508	20.4171	20.2093	20.5624	21.0016	20.438	20.6599	20.5153
P62914;Q4V8I6	Rpl11	21.6628	21.5882	21.4575	21.5803	21.4507	21.4352	21.6477	21.2377	21.2743	21.4236	21.3216	21.326	21.0308	20.5562	20.8781	20.8393	21.0566	20.9721	20.7115	20.5061	20.6854	20.1416	20.4558	20.5843	20.4079	20.4373	20.5397	20.4433	19.9577	20.1338
P35565	Canx	21.2408	20.9656	21.2639	20.9938	21.0018	21.0853	21.2292	21.2866	21.1897	21.023	19.432	21.2177	21.1303	21.1504	21.2056	20.7366	21.0077	21.0277	20.6564	20.6884	20.6764	20.597	20.8941	20.9109	20.6905	20.7834	21.0838	20.8167	20.6373	20.7481
P07335	Ckb	20.0537	19.8685	20.0577	20.2172	20.5663	20.3067	20.9299	21.4003	21.4168	21.0922	19.8123	20.9286	20.7218	20.395	21.0531	20.6929	21.1696	21.0874	21.0815	21.0929	21.015	21.2495	21.1601	21.218	20.576	22.0026	21.9471	21.1946	21.2392	21.4579
P11608	Mt-atp8	20.977	20.7227	20.4726	21.1263	21.1522	20.7921	21.0701	20.6895	20.7972	20.8766	20.1684	20.7422	20.9578	20.216	20.9041	20.805	20.4505	20.8285	21.04	20.9366	21.0827	20.7548	21.2503	21.222	19.7693	21.1935	21.1709	21.6677	21.4209	21.5254
Q06647	Atp5po	20.4789	20.4569	20.6268	20.6064	20.6855	20.5817	20.8545	20.7061	20.7657	20.8905	20.7674	20.7758	20.901	20.4332	20.9454	20.9395	21.1006	20.9963	20.8939	20.8811	20.9556	20.9334	21.1784	21.1527	20.7708	21.2179	21.3937	21.2309	21.2144	21.063
P08461	Dlat	20.3233	20.3913	19.8045	19.5321	19.821	19.8521	20.4849	20.3144	20.4056	20.7132	20.8462	20.838	21.0891	20.6839	21.0697	20.7139	21.2174	21.0475	20.8248	20.9467	21.0195	21.3768	21.3138	21.3754	21.7328	21.6688	21.5827	21.5853	21.596	21.5007
P13383;Q5U328	Ncl	22.1654	21.9248	22.1016	21.5715	21.8052	21.5494	21.5793	21.3963	21.5838	21.3197	21.035	21.0015	21.1938	20.5562	21.0996	20.5442	20.3161	20.624	20.36	20.2685	20.4544	19.9379	20.1627	20.4079	19.8857	20.1914	20.3477	20.0315	19.9602	20.015
P07340	Atp1b1	19.2473	18.8582	18.6264	19.115	19.3688	19.1172	20.0728	19.9299	20.0483	20.3397	20.9065	20.5231	20.9572	21.4635	21.223	20.9343	20.9758	21.1914	21.4647	21.4273	21.552	21.834	21.6618	21.6996	22.1886	22.0962	21.8964	21.9066	21.9436	22.0156
P63039	Hspd1	21.0185	20.8847	20.7381	20.7165	20.8494	20.5605	20.9891	20.8039	20.9126	20.9068	20.8764	20.9701	21.0366	20.6635	20.3159	20.6445	20.8296	21.0189	20.7009	20.6258	20.7139	20.7242	20.9253	20.8471	20.8587	20.6514	20.7323	20.8745	20.9179	20.7741
O08651	Phgdh	19.8492	20.0283	20.2189	20.8771	20.683	20.3893	21.449	21.3021	21.343	21.5658	21.3129	21.1782	21.3424	20.8745	21.4494	21.0051	20.939	21.1114	20.8433	20.7081	20.8223	20.2304	20.7691	20.6345	19.6739	20.7031	21.0343	20.4634	20.3217	20.5134
D3ZAF6	Atp5mf	20.3835	20.5493	20.6181	20.1536	20.2077	20.337	20.5328	20.7864	20.7539	20.5888	20.686	20.8087	20.7822	20.6271	20.6696	20.6704	20.8375	20.6597	20.7432	20.9643	20.8421	20.6194	21.1055	21.0632	20.7738	21.1457	21.109	21.1065	20.8075	21.1179
P31399	Atp5pd	20.1991	19.8682	20.1435	20.0424	20.1183	20.3832	20.4203	20.6149	20.6246	20.4496	20.694	20.7681	20.8044	20.623	21.0509	20.6737	21.0201	20.8616	20.7945	20.8249	21.0292	20.9423	21.0984	21.0759	21.0067	21.287	21.3195	21.1348	21.0765	21.0852
D3ZTH8;F1LT35;P62752	LOC689899	21.3778	21.2713	21.4152	21.4776	21.2122	21.059	21.2481	20.9086	21.0179	21.1899	21.2492	21.0486	21.0112	20.6745	20.8145	20.6636	20.5865	20.6703	20.5157	20.388	20.3718	19.8436	20.2173	20.3743	20.2465	20.0726	20.3514	19.7775	19.4055	19.6929
P05708	Hk1	20.4299	20.5975	20.2655	20.0749	20.0285	19.8224	20.6879	20.3816	20.5132	20.4769	20.7528	20.4201	20.5918	20.9227	20.5483	20.3242	20.2322	20.6823	20.5725	20.5968	20.716	21.1586	20.8845	20.8487	21.8647	21.1924	21.1434	20.9779	20.947	21.1587
A0A0G2K3Z9;Q63716	#N/A	20.2464	20.3237	20.1286	20.1828	20.2788	20.3057	20.9985	20.6508	20.7186	20.9736	21.1768	20.9095	21.1822	20.9678	20.8763	20.1712	20.4366	20.8951	20.4325	20.4016	20.4633	20.9078	20.8604	20.7041	21.0716	20.7433	20.8979	20.3811	20.5707	20.6574
Q3MHS9	Cct6a	21.0769	21.1411	20.6134	20.1203	20.2814	20.3749	20.9608	20.7696	20.806	21.0011	21.1165	20.8915	21.1946	20.5245	20.9992	20.3917	20.3058	20.8262	20.3944	20.253	20.4199	20.5224	20.5847	20.5063	20.5084	20.4346	20.5669	20.4979	20.5372	20.5559
Q6P502	Cct3	20.7918	20.9994	21.002	21.0018	21.2166	21.1644	20.9449	21.0296	20.9384	20.7478	20.7621	20.8116	20.7925	20.4499	20.6377	20.4176	20.5853	20.6202	20.3566	20.249	20.4344	20.2483	20.425	20.5815	20.0338	20.306	20.4948	20.0765	20.2343	20.219
A0A140TAH5;P84092	Ap2m1	20.3797	20.0528	20.0771	19.9119	19.956	19.6322	20.3305	20.2767	20.3235	20.6909	21.0239	20.6063	20.8569	20.813	20.7397	20.449	20.9992	20.9189	20.2716	20.5482	20.593	20.9992	20.7682	20.762	21.2706	20.911	20.9011	20.9186	20.9545	21.0934
P20788	Uqcrfs1	20.5089	20.2178	20.455	19.9989	19.993	20.0718	20.4237	20.5298	20.4231	20.7411	20.6514	20.471	20.8733	20.6281	20.7668	20.4763	20.6357	20.6941	20.4846	20.4921	20.6844	20.5749	20.8368	20.9965	20.9398	20.9401	20.9552	20.9439	20.7997	20.7817
P85108	Tubb2a	19.8731	19.8565	19.359	19.354	19.6738	19.6503	20.0447	20.1172	20.0212	20.3378	20.8818	20.6121	20.8392	21.1544	20.9389	20.5606	20.674	21.1126	21.086	20.7757	21.1401	21.1346	20.9262	20.9915	21.7702	21.0397	20.9941	20.9047	20.6934	20.9118
F1LM47	Sucla2	20.2633	20.1453	19.9144	19.9974	20.1014	20.1108	20.454	20.1998	20.3975	20.4805	20.5631	20.379	20.6171	20.3822	20.542	20.4945	20.5415	20.6146	20.5162	20.663	20.5745	20.8998	20.943	20.9465	21.2416	21.0798	21.0675	20.9814	20.9139	21.1043
A0A0G2K6U1;F1LQ81;Q9QUL6	Nsf	19.3064	19.177	19.4661	19.5211	19.4648	19.1941	19.6676	19.7499	19.6996	19.7114	20.4743	19.9483	20.5118	20.8801	20.6507	20.7362	20.7904	20.878	21.0905	21.1302	21.0656	21.3993	21.261	21.2629	21.9439	21.5518	21.477	21.2705	21.3643	21.4853
P62859	Rps28	21.0968	20.957	20.9172	21.892	21.6919	20.6366	20.1861	21.4412	21.7414	21.5792	20.6992	18.1852	20.7213	20.0568	20.3042	20.6307	20.5183	20.4583	20.4113	20.6911	20.0476	19.9342	20.2526	19.8135	20.489	20.7777	19.8807	20.3076	19.5292	20.0482
M0RBJ0	Gng2	20.3499	20.4312	20.4325	20.4567	20.5082	20.2739	20.566	20.5568	20.3941	20.4835	21.1773	20.4946	20.6856	20.9024	20.6009	20.5761	20.6998	20.6944	20.58	20.7198	20.586	20.6475	20.5901	20.6068	20.4341	20.3489	20.0101	20.3539	19.7434	20.2662
O88989	Mdh1	19.2222	19.2701	19.0439	19.4747	19.5447	19.4638	20.0801	19.9215	19.9042	20.3413	20.9849	20.3889	20.5209	21.1089	20.7021	20.6582	20.6706	20.8513	21.0147	21.0089	21.1705	21.1182	21.1323	21.1999	21.5472	20.9392	20.7163	20.9544	20.7177	20.9203
P62864;Q5BJN7	Fau	21.4079	21.3142	21.4505	20.8741	21.0277	20.6112	21.0138	20.8642	20.8017	20.8443	21.2474	20.9108	20.7319	20.8276	20.7147	20.3897	20.6797	20.6186	19.8506	20.3561	20.0739	19.733	19.6609	19.9495	20.4912	19.9083	19.9484	19.2726	19.1746	19.2901
Q4QRB4	Tubb3	20.6642	20.4831	20.7991	20.4754	20.4563	20.5127	20.5053	21.0407	20.5285	20.1908	19.7166	20.4513	20.1237	20.704	20.5539	20.2938	20.8027	20.7928	20.2973	20.4641	20.6482	20.6903	20.2152	20.454	20.252	20.3222	20.2109	20.28	20.3255	20.3856
P85834	Tufm	20.2086	20.1374	20.3582	20.5477	20.6198	20.5718	20.6026	20.5154	20.4496	20.3774	20.2965	20.3145	20.389	19.9117	20.5042	20.289	20.5853	20.6365	20.4627	20.3865	20.4023	20.4441	20.5902	20.6534	19.7876	20.7606	20.9772	20.5168	20.4511	20.5709
P10860	Glud1	19.6307	19.5102	19.4753	19.7938	20.0912	20.0174	20.6693	20.6643	20.6424	20.9951	20.9361	21.054	20.9439	20.714	20.9235	20.2389	20.5027	20.5779	20.2798	20.2181	20.5037	20.4237	20.4964	20.5127	20.5013	20.6623	20.6854	20.5533	20.3284	20.5027
G3V997	Dcx	21.4382	21.0902	21.2399	21.1903	21.2142	21.352	21.253	21.3807	21.4406	20.4689	21.2648	20.9257	20.6466	21.0963	21.2686	19.9835	20.6785	20.0697	19.9599	20.2185	19.6611	19.1677	19.295	19.7199	18.895	19.7992	19.7699	19.2984	19.2358	19.3413
P06761	Hspa5	20.8277	20.8441	20.9115	20.4987	20.5467	20.7306	20.8778	20.556	20.6804	20.6108	20.2861	20.4437	20.7133	20.604	20.5825	20.1446	20.4652	20.2735	20.0153	20.049	19.9598	20.2036	20.213	20.2342	20.086	20.3283	20.3599	20.0862	19.9337	20.2244
Q9ER34	Aco2	19.9843	19.9215	19.8817	19.872	20.0307	20.0157	20.2799	20.0571	20.2691	20.4272	20.2497	20.4506	20.3999	20.1096	20.4554	20.4737	20.59	20.5794	20.4525	20.4851	20.5979	20.6177	20.7655	20.7678	20.3956	20.8239	20.7842	20.8322	20.7633	20.7445
G3V8A5	Vps35	20.3386	20.2394	20.1917	20.1442	19.9864	20.0638	20.5022	20.1441	20.4922	20.4677	20.6804	20.4169	20.7159	20.4908	20.513	20.4084	20.4996	20.6973	20.3168	20.3591	20.4379	20.259	20.2509	20.4846	20.1319	20.5114	20.6146	20.2909	20.328	20.3425
P55051	Fabp7	19.544	19.4979	19.2262	20.225	20.1406	19.9929	21.3479	21.0486	20.9939	21.2774	20.9711	21.1038	21.4748	20.51	21.1019	20.4572	20.278	20.6753	20.3268	20.2382	20.4967	19.7867	20.3541	20.3099	19.0352	20.1627	20.4858	19.816	19.824	19.9086
P17425	Hmgcs1	21.103	21.2302	21.1089	20.7307	20.8652	20.9647	20.9198	20.761	20.9036	20.7724	20.8598	20.7879	20.7632	20.5929	20.7536	19.8206	19.7572	20.0617	19.7874	19.6054	19.8293	19.6769	19.8567	19.8504	20.0803	19.9256	20.1476	19.6091	19.5487	19.7712
Q5M7T6	Atp6v0d1	19.1146	19.0603	19.2468	18.8022	19.1652	19.1989	19.839	19.833	19.9025	20.1083	20.5129	20.3093	20.5861	20.7098	20.3476	20.3656	20.3322	20.7146	20.7467	20.6923	20.8334	20.9443	20.7853	20.8944	21.3621	21.2229	21.1879	21.044	21.0191	21.0363
P62260	Ywhae	19.7214	19.8232	20.0107	19.8713	19.8408	19.8163	20.2097	20.187	20.1888	20.3743	20.6859	20.2879	20.6485	20.7999	20.7455	20.4558	20.8619	20.7942	20.4815	20.5558	20.6053	20.3381	20.4207	20.375	20.7339	20.4563	20.373	19.9596	20.0603	20.0748
P12075	Cox5b	19.8354	20.085	19.5053	20.0506	19.9731	19.9033	19.9331	19.8301	20.1019	20.1561	20.174	20.1541	20.4808	20.1774	20.4588	20.0282	20.0818	20.3067	20.2312	20.3876	20.4747	20.7038	20.7444	20.7341	20.9619	20.8296	20.9317	20.8433	20.7861	20.8627
M0R5Y8	#N/A	20.948	20.7239	21.3589	20.4606	21.2003	20.7274	20.8277	20.8878	20.5742	20.4555	19.5344	20.4164	20.5841	20.1996	20.2232	20.2491	20.1468	20.2942	20.5475	20.3404	19.8995	19.841	19.8313	19.8481	19.9112	19.6486	20.1985	20.0536	19.6464	19.8731
D3ZUY8	Ap2a1	19.7885	19.6839	19.3563	19.2133	19.5612	19.7316	20.2896	19.9858	19.9764	20.2125	20.6104	20.2573	20.4825	20.6924	20.752	20.2736	20.2407	20.6831	20.4471	20.3675	20.4106	20.6051	20.8017	20.4605	20.9188	20.741	20.7281	20.7324	20.6588	20.7302
A0A0G2KB63;Q5XIH7	Phb2	20.8544	20.8132	20.7092	20.3185	20.8791	20.1822	20.4391	20.6304	20.7051	19.9063	19.5486	20.0564	20.3891	19.9604	20.0939	19.9154	20.1691	20.1549	19.9514	20.0561	20.184	20.2376	20.1259	20.3921	20.2186	20.5237	20.5535	20.3886	20.5117	20.4907
P10888	Cox4i1	20.4636	20.4057	20.2727	19.7873	19.8478	19.849	20.5143	19.987	20.0794	20.3273	20.193	20.0807	20.4998	20.0141	20.4612	20.1373	20.2138	20.578	19.8841	19.814	19.9347	20.3664	20.4361	20.5284	21.1819	20.7257	20.9401	20.4967	20.7136	20.5088
Q6PDV8	LOC100360057	20.9599	20.8763	20.6901	20.8796	20.7919	20.543	20.838	20.4062	20.4846	20.4663	20.7835	20.542	20.6534	20.1445	20.7216	20.2515	20.309	20.2177	19.9116	19.7458	19.8977	19.5802	19.829	20.0862	19.7829	20.0053	20.2046	19.8727	19.8191	19.8368
P19511	Atp5pb	19.3848	19.4193	19.84	19.1622	19.2221	19.3537	20.071	19.9499	20.0686	20.5841	20.5512	20.5178	20.5621	20.2519	20.3784	20.0717	20.3184	20.2524	20.3326	20.2214	20.3359	20.6367	20.7223	20.784	20.7441	20.9803	20.9856	21.0826	21.0517	21.0648
D4A9L2	Srsf1	21.7068	21.4915	21.4729	20.5154	20.9316	20.7618	20.8588	20.6824	20.7142	20.616	20.5907	20.5896	20.4569	20.4559	20.4772	19.8299	19.9314	20.0963	19.3899	19.5953	19.5282	19.4441	19.5865	19.9065	19.6004	19.796	19.9794	19.5404	19.5021	19.6074
P11240	Cox5a	20.0704	20.0791	19.8252	19.8134	19.9974	19.9132	20.1556	20.1093	20.1109	20.16	20.1586	20.2164	20.4729	19.8863	20.1846	20.058	20.2396	20.2744	20.0808	20.2256	20.3134	20.317	20.4527	20.5535	20.6954	20.8456	20.7776	20.4703	20.4667	20.5422
P49242	Rps3a	21.4895	21.4096	20.9143	20.132	20.082	19.9443	21.1934	20.6601	20.7056	20.9718	21.1332	20.7678	20.9938	20.2072	20.1476	19.8164	20.8771	20.6049	19.122	19.0682	18.7734	19.7239	20.0826	19.6703	19.0115	20.0539	20.1177	19.7598	20.1177	19.8946
P06687	Atp1a3	17.925	17.7113	16.8389	18.3903	17.7357	18.2885	19.2802	19.3118	19.2947	20.0159	20.5624	20.2591	20.6741	20.7834	20.6484	20.8187	21.416	20.8825	21.2245	21.2394	21.1466	21.2772	21.3656	21.3601	21.4635	21.4695	21.3376	21.4807	21.4641	21.5667
Q63089;Q63089-2	Slc22a1	19.7272	19.6693	19.398	19.5405	19.4118	19.5826	19.6866	20.0496	19.9368	20.1801	21.6049	20.2481	20.1365	21.4296	20.2018	20.4015	20.6521	20.4476	20.6447	20.9027	20.7536	20.5496	20.2696	20.1628	21.5783	20.1078	19.7763	19.909	19.4611	20.2994
P63045	Vamp2	18.7689	18.5462	18.5482	19.3723	19.0386	18.9125	19.6937	20.1015	20.0176	20.0277	19.7413	20.023	20.3289	20.3921	20.7366	20.5023	20.6587	20.7489	20.9239	21.1001	20.8743	20.5537	20.5844	20.0954	21.339	21.4615	20.8748	20.9887	20.5833	20.851
P63012	Rab3a	19.1523	19.0033	18.5391	18.8438	18.8564	18.7366	19.3065	19.1562	19.3206	19.7491	20.1892	19.8705	20.2765	20.4588	20.2019	20.5177	20.8219	20.7962	20.6936	20.8257	20.7291	20.933	20.9865	20.9614	21.3325	21.1892	21.1881	21.076	20.9796	21.032
P19945	Rplp0	20.7063	20.6183	20.7001	20.699	20.8619	20.3569	20.811	20.6555	20.7183	20.7285	20.3058	20.5249	20.3067	19.812	20.2899	19.8733	20.1572	20.148	19.9575	20.0415	19.876	19.4409	19.6604	19.9898	19.4966	19.7525	19.6972	19.6874	19.5146	19.5093
B2RYS2	Uqcrb	19.8376	19.4582	19.2179	19.2896	19.4569	19.7267	19.9431	20.02	19.774	20.1022	20.4403	20.278	20.1616	20.2194	20.13	20.0858	20.2687	20.5149	20.326	20.5945	20.1618	20.4174	20.4149	20.4187	20.4599	20.6666	20.4533	20.5597	20.4515	20.7827
P18418	Calr	20.6251	20.2966	20.0645	20.5083	20.6081	20.3722	20.6239	20.3911	20.5636	20.3133	20.6502	20.2507	20.4684	20.3985	20.2905	19.6579	19.8801	19.8665	19.9021	20.0146	20.051	19.8291	19.8641	20.0008	19.8381	19.8679	19.8696	19.7602	19.7443	19.7352
A0A1W2Q6L2;P35427;Q5RK10	#N/A	20.7314	20.63	20.4656	20.3447	20.2058	20.3152	20.6932	20.2907	20.4341	20.6776	20.4918	20.5553	20.4923	20.256	20.5226	19.9244	20.2352	20.1002	19.6015	19.6432	19.8116	19.6132	19.7418	19.7533	19.9168	19.9005	19.9661	19.5671	19.6098	19.5119
P38983	Rpsa	20.9346	20.7472	20.5274	20.7809	20.9833	20.8392	20.8158	20.5491	20.7551	20.5023	20.4179	20.4418	20.398	20.1465	20.1669	19.6836	19.9155	20.1134	19.8521	19.8908	19.8042	19.2717	19.4038	19.7307	19.6505	19.5934	19.6158	19.2791	19.2681	19.1519
P00507	Got2	19.655	19.844	19.5912	19.5772	19.6311	19.4404	20.0704	19.8021	19.7656	19.9274	20.0047	19.8653	20.2022	20.2071	20.227	19.9927	19.8442	20.2296	20.143	20.0916	20.3181	20.5166	20.2702	20.439	20.5916	20.7149	20.5245	20.5275	20.4671	20.5658
A0A0G2JY70;A0A0G2K6L6;A0A0H2UHG7;D3ZZK1;P60868	#N/A	21.037	20.7003	20.4435	19.8736	20.561	20.1964	20.7764	20.3136	20.5337	20.4023	20.5144	20.5778	20.409	19.6669	20.2621	19.6869	19.8933	20.022	19.5714	19.6267	19.7964	19.6091	19.7763	19.8668	19.4517	19.8284	19.9135	19.9485	19.9118	19.8201
P69897	Tubb5	19.918	20.0411	20.3929	19.6686	19.8828	19.6027	20.116	20.664	20.3292	20.11	20.3746	20.4217	19.4379	20.3987	20.4606	19.7807	20.262	20.6398	20.1671	20.4822	20.1132	20.0608	20.2855	19.8648	19.6137	20.1506	19.9426	19.7332	19.8198	19.5754
Q63198	Cntn1	18.2475	18.2721	17.204	19.1374	19.016	18.7967	19.7793	19.5738	19.612	20.3081	20.9605	20.3097	20.3589	20.7096	20.3598	20.5152	20.6283	20.7497	20.7282	20.787	20.7517	20.6011	20.6621	20.5522	21.0118	20.3166	20.3284	20.8636	20.4583	20.6291
P62282	Rps11	20.7643	20.4667	20.3267	20.2647	20.2214	20.2843	20.6624	20.2473	20.252	20.4014	20.2072	20.4646	20.5763	19.8417	20.3741	19.5617	19.4167	19.9573	19.6732	19.6393	19.8076	19.6477	19.697	19.776	19.1049	19.7067	20.2077	19.8186	19.8273	19.8896
Q641Y2	Ndufs2	19.9239	19.8981	19.7938	19.7547	19.8862	19.8997	20.0137	19.8969	19.7526	20.01	19.7918	19.9268	20.1012	19.7996	20.052	19.9237	20.1404	20.1184	20.0229	20.0146	20.0578	20.1455	20.1139	20.093	20.2523	20.4252	20.4787	20.2899	20.0939	20.3638
P19527	Nefl	17.0863	16.457	16.2381	17.096	17.1392	16.5534	18.6208	19.2004	19.0353	19.3927	21.2342	19.923	20.3596	21.7468	20.6124	19.9363	20.8855	21.0643	20.8258	21.3604	21.0939	21.6864	21.2557	21.2664	22.6207	21.7579	21.494	21.4692	21.6428	21.7975
G3V8Q2	Ina	19.264	19.1232	18.6704	18.9454	18.6597	18.8694	19.2297	19.5928	19.4746	19.0367	20.4665	19.558	20.0698	21.2056	20.4851	19.8694	20.8156	20.5403	19.8981	20.4046	20.1498	20.745	20.2953	20.1694	21.6804	20.8349	20.6031	20.5253	20.9177	20.6612
P31647	Slc6a11	17.6466	17.4345	17.8669	18.6517	18.7456	18.7619	20.1201	20.1244	20.2175	20.5015	21.1166	20.5143	20.7082	20.7671	20.6676	20.1796	20.2279	20.461	20.2526	20.3416	20.5843	20.1039	20.3494	20.5149	20.4464	20.8367	20.8416	20.4769	20.4569	20.6064
P19944	Rplp1	20.7054	20.8992	20.6713	21.3338	20.7588	20.5469	20.8003	20.6751	20.328	20.1018	19.5702	20.5417	19.7714	20.0082	20.3129	20.1501	20.3775	20.2184	19.788	19.5737	19.7018	19.4116	19.8434	20.0538	19.0168	18.862	19.5876	18.6865	18.9506	19.2409
P35171	Cox7a2	19.8568	19.5866	19.4737	19.6581	19.8656	19.8104	19.9534	19.6941	19.8928	19.905	19.6572	19.9739	19.9655	19.4775	19.92	19.899	19.6405	20.1524	20.1186	20.1663	20.3173	20.2819	20.3734	20.4361	20.0821	20.3482	20.1778	20.5949	20.6145	20.58
D3ZD09	Cox6b1	18.7482	18.8453	19.6384	19.5	19.3098	19.3859	19.4983	20.2812	19.7265	19.6974	19.2258	19.8545	19.9026	20.3157	20.0776	19.9369	20.3452	20.3004	20.2444	20.2755	20.873	20.5935	20.6816	20.466	20.3068	20.3247	20.7995	20.3941	20.2597	20.6391
P24368	Ppib	20.9174	20.5871	20.0678	19.9315	20.2072	20.1578	20.8591	20.5273	20.6438	20.5304	20.6406	20.5226	20.5251	20.4101	20.5701	19.4627	19.5999	20.0048	19.3682	19.4496	19.5036	19.4693	19.397	19.591	19.5561	19.8768	19.7617	19.0814	19.2518	19.3247
D4A133	Atp6v1a	18.3595	18.9145	18.2438	18.5413	18.3282	18.9712	19.1087	19.1892	19.2971	19.9735	20.2819	19.7841	20.2275	20.6121	20.0794	20.0242	20.3762	20.5543	20.3357	20.4279	20.5108	20.9136	20.7618	20.6092	21.3167	20.783	20.8789	20.7049	20.6519	20.7132
Q5U1Y4	Akr1e2	19.8036	19.8872	19.9809	19.8689	20.0055	20.1092	20.0796	19.7766	19.8282	20.1497	20.2878	20.0326	19.9071	19.8745	19.8965	19.9119	19.9285	19.986	20.1403	20.0617	19.9509	20.333	19.8337	20.0574	19.7923	19.8648	20.0216	19.9909	20.1447	19.946
F1LNF7;Q99NA5	Idh3a	19.286	19.2544	19.5835	19.1062	19.3217	19.1541	19.5973	19.6232	19.5446	20.0078	19.6543	19.829	19.9648	19.9397	20.2645	19.734	19.959	20.1463	20.1462	20.21	20.2198	20.3342	20.3677	20.3493	20.3648	20.6308	20.7925	20.6233	20.6015	20.6484
P04642	Ldha	18.4132	18.7663	18.4093	18.8417	19.0706	18.9768	19.1838	19.5615	19.159	19.713	20.9266	19.8444	19.944	21.2526	20.2597	19.8639	19.8852	20.6646	20.5292	20.8455	20.7512	21.4184	20.3038	20.334	22.1436	19.965	19.7543	19.7228	19.7953	20.4385
B4F7C2	Tubb4a	19.342	19.5503	19.8922	19.4267	19.6872	19.8305	20.289	20.1593	19.8292	19.4999	16.4756	20.222	18.9317	20.502	20.18	20.3251	20.3645	20.6139	20.2878	20.3307	20.3456	20.0082	20.1065	20.2214	20.9524	20.3345	20.2793	20.1752	19.8311	20.0828
P50398	Gdi1	19.0479	18.8654	18.8485	19.6435	19.4732	19.3679	19.686	19.8677	19.7386	20.0511	20.9364	20.1991	20.1352	20.8864	20.2358	20.0505	20.1497	20.3815	20.2904	20.3368	20.2506	19.9767	19.987	20.1324	20.6283	19.938	19.8679	19.7472	19.5232	19.8094
G3V7G0;Q9QXU8	Dync1li1	19.95	19.8048	20.0932	20.234	20.1555	19.8493	20.0572	20.1651	20.1679	20.0883	20.2066	19.9848	20.1784	19.8754	19.9704	19.7938	20.0461	19.9363	20.0127	20.0426	19.8735	19.6421	19.7548	19.9426	19.6158	19.7473	19.8985	19.6242	19.5285	19.7904
P80432	Cox7c	20.1361	20.3003	20.2151	19.5883	19.8632	19.5009	20.0936	19.936	19.9821	19.926	19.2526	19.8814	19.941	19.2591	19.9693	19.5698	20.0613	19.854	19.9545	19.7213	19.7151	19.8744	20.0019	20.085	18.9804	20.2485	20.4217	20.3248	20.807	20.5021
M0RAQ6	Hk1	19.4041	19.4913	19.2205	19.2553	19.5756	19.3757	19.7719	19.7137	19.6004	19.5564	19.86	19.7275	19.8119	20.0664	19.6192	19.628	19.6484	19.8683	20.0699	20.1581	20.2587	20.4846	20.4062	20.3383	20.8996	20.4409	20.4698	20.4817	20.1287	20.5588
P13638;Q5M9H4	Atp1b2	18.0486	17.7445	17.7066	18.7612	18.8737	18.9385	20.2546	20.0833	20.168	20.4	20.4267	20.5462	20.5028	19.875	20.4751	19.8908	19.9973	20.2104	20.0828	20.0245	20.1397	20.2955	20.4968	20.3804	19.9813	20.7481	20.8465	20.6697	20.4773	20.7339
D3ZHB3	LOC100360573	20.5907	20.6082	20.2012	20.2884	20.3503	20.2753	20.6376	20.1012	20.488	20.378	20.5366	20.1438	20.0301	20.0011	20.0059	19.7707	20.0775	19.8598	19.4938	19.2058	19.4906	19.3814	19.4548	19.3841	19.4964	19.4649	19.4896	19.5808	19.5053	19.3324
M0RCY2;P62278	#N/A	20.7587	20.689	20.54	20.3384	20.4597	20.1981	20.625	20.5096	20.3392	20.2605	19.7299	20.2958	19.5627	20.045	20.2032	19.7705	20.0009	20.0499	19.6132	19.2992	19.4178	19.5015	19.5511	19.5751	19.3123	18.6978	19.3652	19.5072	19.7233	19.4718
A0A0A0MXW3;D4AEC0;P0C0S7	H2afz	21.8775	21.6848	21.621	21.2591	21.4583	21.1046	21.0545	20.2825	20.8371	20.4442	19.9158	20.1658	20.1806	19.1349	19.7813	19.5129	19.3848	19.4244	19.0603	18.6962	19.1698	18.9434	19.1208	19.401	17.9016	19.2197	19.5945	19.1208	19.2197	18.7506
Q6P3V8	Eif4a1	20.446	20.5533	20.5662	20.3851	20.6202	20.5781	20.4699	20.2923	20.3974	20.2454	19.5534	20.2388	20.0975	19.3389	20.136	19.4881	19.5787	19.7883	19.7489	19.5253	19.6507	19.399	19.7314	19.8275	18.4115	19.6432	19.9114	19.4793	19.5842	19.6187
P62250	Rps16	20.5923	20.3734	20.5054	19.9922	20.104	20.1069	20.2834	19.9898	20.118	20.4111	19.6347	20.1867	20.4052	19.9059	20.2754	19.5057	19.9069	19.7474	19.4487	19.3149	19.6221	19.514	19.5572	19.6081	19.3981	19.7769	20.0376	19.6902	19.618	19.4655
G3V928	Lrp1	19.3417	19.0343	18.9377	19.5852	19.6054	19.5838	20.1941	19.8727	20.2626	20.2318	20.2012	20.1282	20.4191	20.0358	20.32	19.8026	19.8752	20.0075	19.9508	19.8154	19.9057	19.7546	20.1124	20.2127	19.1757	20.2706	20.4301	19.9522	19.9274	20.0181
A0A0G2JSH2;P29147	Bdh1	18.9919	18.6396	18.6763	19.2765	19.3022	19.1514	19.7921	19.7925	19.9804	20.1098	18.3575	20.0165	20.1877	20.3003	20.3126	20.2006	20.273	20.2366	20.2333	20.3018	20.3475	20.1832	20.4111	20.3926	19.714	20.4049	20.4923	20.3207	20.2074	20.3276
Q6AY30	Sccpdh	20.5501	20.2905	20.1659	19.8965	19.9594	20.0496	20.3443	20.0381	20.2538	20.1468	20.2699	20.1464	20.1047	19.7648	20.0008	19.4655	19.5448	19.9527	19.4727	19.2259	19.3315	19.6303	19.6158	19.6759	19.6633	19.8277	19.9451	19.6327	19.726	19.582
Q5U316	Rab35	19.9147	19.9833	19.8475	19.7315	20.0252	19.9052	20.0232	20.1927	20.0066	20.0488	20.2208	20.0027	20.2399	20.2538	20.1301	18.179	19.9408	20.1004	19.8385	19.8629	19.927	18.8403	19.9587	20.0351	19.9834	20.1176	19.9442	19.9544	18.7835	20.0076
Q4QQV0	Tubb6	20.1836	21.0339	20.6101	19.6935	20.2078	20.1846	20.2001	20.2254	19.8361	20.2636	18.4286	19.5178	19.0665	20.4033	19.7515	20.7048	21.2918	20.1796	19.1366	19.9524	19.8451	19.7784	20.4041	19.7059	19.7182	18.8895	19.6398	19.2194	18.4523	18.8592
P61265	Stx1b	18.431	18.6634	18.1578	18.2926	18.4127	18.3846	19.1228	19.0345	19.1216	19.4807	20.1229	19.6134	19.9613	20.4782	20.0122	20.0461	19.9812	20.3463	20.3652	20.3252	20.4287	20.8022	20.4828	20.5643	21.1756	20.6119	20.6062	20.7452	20.7763	20.746
A0A0H2UHS7;P12001	Rpl18	20.2404	20.1225	19.7128	19.8936	20.0629	20.005	20.2896	20.1355	19.9882	20.1813	20.1705	20.1253	20.3056	19.7058	20.0912	19.5532	19.5607	19.8964	19.3826	19.3108	19.2766	19.5744	19.5401	19.6295	19.3133	19.6818	19.8095	19.5233	19.6206	19.6626
A0A0G2JSS8;Q9R063;Q9R063-2	Prdx5	19.7863	19.9019	19.7799	19.7419	19.7633	19.689	19.7336	19.6873	19.6207	19.6803	19.8039	19.7367	19.8466	19.6635	19.769	19.7041	19.7832	19.8532	19.7559	19.7551	19.8445	19.7983	19.7015	19.9934	20.404	20	19.9401	20.087	19.6893	19.8392
F1LPV0	Nars	19.7663	19.7521	19.5273	19.7638	19.6602	19.6389	19.7263	19.679	19.6788	19.8407	20.1472	19.8058	20.0389	19.8205	19.8813	19.8148	19.9641	19.9328	19.8713	19.8302	19.8253	19.6586	19.8923	19.9066	19.6086	19.909	19.8892	19.7551	19.6121	19.74
A0A0G2JSM8	Cdc42	19.3659	19.2769	19.3445	19.4056	19.4749	19.4401	19.6956	19.6313	19.6719	19.593	20.448	19.6296	20.0694	20.7881	20.2539	19.9279	19.6419	20.077	19.6462	20.0235	19.8903	20.0991	19.7152	19.7315	20.371	19.8388	19.7597	19.5241	19.7029	19.7808
P68101	Eif2s1	20.0357	19.8911	19.8974	20.0589	20.3887	20.1815	20.0966	19.996	20.0663	19.9502	20.1834	19.9376	20.1089	19.799	20.0627	19.774	19.5691	19.6503	19.7177	19.4411	19.6359	19.439	19.3663	19.6685	19.5957	19.5097	19.7003	19.3804	19.19	19.2359
D4ACB8	Cct8	20.172	20.2201	20.1833	20.5129	20.3219	20.3849	20.1776	20.143	20.1618	19.9995	19.8984	19.9925	19.9838	19.5876	19.9424	19.5346	19.5941	19.8104	19.4471	19.5008	19.4127	19.2297	19.39	19.4122	19.1106	19.4138	19.7286	19.3907	19.1217	19.2183
A0A0G2K2B3;M0R961;Q99PF5	Khsrp	20.93	20.6582	20.6656	20.5833	20.4956	20.4513	20.2936	19.9174	20.2469	20.1149	19.9644	20.11	19.8693	19.8176	19.8232	19.5993	19.5728	19.6149	19.285	19.3209	19.4447	19.0516	19.1179	19.2411	19.5621	19.152	19.2891	18.9306	18.7154	18.786
P67779	Phb	19.8508	19.8282	20.1624	19.7717	20.2547	19.6229	19.5227	20.2253	20.2756	19.852	19.2203	19.6319	19.8486	19.3306	19.4978	19.5549	19.537	19.7075	19.8735	19.6417	19.6398	19.5021	19.7507	19.951	19.4798	20.1629	19.8151	19.6883	19.5589	19.7449
P21571	Atp5pf	19.45	19.4056	19.2172	19.3518	19.0219	19.1671	19.492	19.5181	19.5749	19.7192	19.8532	19.8224	19.7019	19.852	19.7419	19.6211	19.5647	19.7402	19.7689	19.8288	19.8315	20.0214	20.0201	20.0036	20.4276	20.1941	20.0409	20.1759	20.0993	20.0555
P41562	Idh1	19.6959	19.8128	19.8447	19.8917	19.9933	19.9915	20.12	20.0257	20.2323	20.0683	20.6961	20.0724	19.9877	20.3602	20.1763	19.6777	19.5156	19.8592	19.4901	19.4798	19.4387	19.2835	19.3482	19.4218	19.5252	19.3398	19.6065	19.0986	18.9682	19.2448
Q5XIH3	Ndufv1	19.5944	19.4081	19.3778	19.2281	19.3327	19.2894	19.5869	19.4462	19.5793	19.7335	19.5599	19.7788	19.8546	19.5142	19.7242	19.6543	19.8579	19.7651	19.7	19.7785	19.8187	20.0134	20.036	19.9672	20.0846	20.1417	20.1529	19.9021	20.1193	20.1178
P45592	Cfl1	20.2533	20.2732	19.9224	19.8611	19.9543	19.9474	20.2027	19.5001	19.8243	19.939	20.0126	19.8481	20.1017	19.9722	19.807	19.1127	19.4697	19.7924	19.2689	19.2359	19.5555	19.9711	19.4076	19.5865	19.2446	19.4344	19.6747	19.6105	19.7071	19.606
P25286;P25286-2;Q2I6B2;Q2I6B5	Atp6v0a1	18.7193	18.2604	18.5464	18.5687	18.6063	18.3298	19.274	18.9071	19.2013	19.5316	19.6225	19.6982	19.9997	19.9534	19.89	19.8767	19.8656	20.225	20.1989	20.2072	20.2914	20.4956	20.2386	20.3952	20.6242	20.5179	20.4839	20.3931	20.5135	20.5266
A0A0G2JTX2	Praf2	19.7186	19.664	19.7066	19.7575	19.8373	19.6306	19.7562	19.7886	19.655	19.6554	19.9152	19.7993	19.941	19.8769	19.7954	19.6807	19.6342	19.7898	19.8122	19.7253	19.809	19.4587	19.9112	19.9449	19.6985	19.6385	19.7395	19.5929	19.2476	19.5955
D4A0T0	Ndufb10	19.291	19.3714	19.4268	19.3738	19.4085	19.5066	19.6098	19.5088	19.5963	19.703	19.5936	19.7405	19.7379	19.1169	19.6607	19.5239	19.3972	19.7094	19.7543	19.8059	19.9805	19.6573	20.0457	20.0783	20.0135	19.9933	20.2164	20.0645	19.9214	20.108
F1LU71	Auh	19.6479	19.27	19.5232	18.9585	19.1994	19.1353	19.7905	19.2446	19.2876	19.6895	19.3107	19.5488	19.7706	19.2908	19.5672	19.4288	19.8575	19.9549	19.5486	19.5837	19.8838	19.8717	19.8759	20.0443	20.2299	20.2877	20.2628	20.2979	20.1327	20.3832
P21707	Syt1	17.7431	17.6916	17.389	17.5215	17.5457	17.3411	18.7373	18.6371	18.5278	19.0719	19.785	19.3646	20.0515	20.4837	19.8843	19.7905	20.0629	20.4278	20.3285	20.4436	20.2072	21.0595	20.9247	20.5636	21.5121	21.1121	21.0307	21.1289	21.2733	21.2313
A0A096MIX2;E9PT29	Ddx17	21.1018	20.9274	20.8819	20.4684	20.6212	20.5385	20.4244	20.1989	20.5601	20.163	20.1332	19.9788	19.8435	19.6177	19.8319	19.257	19.2046	19.4141	19.1537	19.1918	19.1412	18.7446	18.8831	19.1722	18.7422	19.2236	19.3534	18.6518	18.5483	18.8094
A0A0G2K0Q7;D3ZFU9	Mylk	20.2323	20.2054	20.3424	19.7514	19.9391	19.7578	19.6357	19.6278	19.8439	20.1322	20.0237	19.9568	19.3332	19.8447	19.5354	19.5531	19.8218	19.7691	19.8523	19.5342	19.5291	19.6537	19.8089	19.8508	19.9369	18.4596	17.8397	19.4924	19.5615	19.5663
I6L9G6	Tardbp	20.8695	20.4791	20.4775	20.233	20.445	20.145	20.425	20.1729	20.3868	20.1844	18.4688	19.7707	19.8441	19.5291	19.9056	19.0441	19.2949	19.5885	19.3475	19.1482	19.1799	19.0581	19.3095	19.3569	18.3868	19.5025	19.6123	19.4602	19.2229	19.2333
D4A9D6	Dhx9	20.885	20.6601	20.7837	20.6077	20.3797	20.3919	20.5223	20.1459	20.3308	20.111	19.5812	20.0474	19.6212	19.2969	19.6369	19.4743	19.7508	19.4649	18.9824	19.0429	18.8839	18.7395	19.2323	19.1675	18.2985	19.2052	19.2421	19.1953	18.9694	19.1576
P11507;P11507-2	Atp2a2	19.4514	18.9687	18.992	19.3133	19.383	19.4417	19.4375	19.5526	19.6719	19.5689	20.224	19.5562	19.9258	20.2397	19.9565	19.4063	19.3774	19.6142	19.6668	19.7395	19.7634	19.6954	19.7694	19.7975	20.4255	19.9402	19.8353	19.7396	19.5805	19.7353
A0A140TAF0	Tpm3	19.8748	19.5862	19.4073	19.1867	19.3076	19.0256	19.5182	19.5042	19.5363	19.3928	20.5694	19.5505	19.8483	20.5153	19.9462	19.4492	19.9307	19.8897	19.6874	19.7784	19.898	19.9271	19.7271	19.6222	20.4691	19.5091	19.3413	19.1333	19.0903	19.4195
A0A096MK73;P13668	Stmn1	20.619	20.1725	20.2491	20.3081	20.0666	19.6174	19.9998	20.0028	19.9151	19.8402	20.4386	20.1901	19.6711	21.3701	20.0958	19.5882	19.9427	20.0515	19.5873	19.8601	19.923	19.5983	19.141	19.2074	19.5139	18.2484	17.8898	18.0229	17.9453	18.5027
P17764	Acat1	19.7441	19.7259	19.5402	19.3896	19.516	19.4345	19.8999	19.5659	19.9522	19.913	19.8887	19.9401	19.8897	19.6042	19.8788	19.2845	19.8075	19.9387	19.5181	19.3688	19.4967	19.7054	19.3908	19.5175	19.6853	19.8235	19.8091	19.2719	19.3311	19.6624
A0A0G2JTL5;P52873	Pc	18.1614	18.315	18.3805	18.9828	19.0728	19.0656	19.7285	19.4668	19.8274	20.0825	20.059	19.8002	20.0364	19.665	20.0754	19.8824	20.0541	19.5639	19.6765	19.6913	19.7862	19.6866	19.8115	19.9533	20.0744	20.2147	20.2273	20.0675	20.0181	19.9667
P15178	Dars1	19.6018	19.6437	19.7815	19.7245	19.726	19.6923	19.7398	19.7494	19.6607	19.862	19.9265	19.9361	19.9364	19.5537	20.0145	19.4475	19.5486	19.738	19.3182	19.2816	19.3923	19.6176	19.5883	19.6543	19.4565	19.4427	19.5011	19.3749	19.7099	19.6879
D4A565	Ndufb5	19.6559	19.4915	19.6626	19.1301	19.395	19.2806	19.4911	19.5407	19.4842	19.391	19.413	19.5535	19.7012	19.5343	19.7405	19.534	19.2204	19.6454	19.7454	19.628	19.7465	19.7577	19.7283	19.8234	19.7719	20.1226	19.9818	19.9741	19.8429	19.9019
Q66HA6	Arl8b	19.0035	18.7832	19.5138	19.5936	19.32	19.2169	19.8249	19.4005	19.754	19.2095	20.2369	20.0143	19.9136	19.8481	20.1281	19.4504	19.3755	19.3746	19.5977	19.4813	19.7284	19.5073	19.5102	19.8631	19.609	19.8756	20.0662	19.7988	19.7023	19.7276
P24268;Q6P6T6	Ctsd	19.1799	18.719	18.8171	18.8762	18.8209	18.5873	19.5741	19.2627	19.3494	20.1166	19.8526	19.9377	19.9468	19.7022	19.9551	19.3657	19.7074	19.9613	19.5642	19.4997	19.7517	19.7887	20.0327	20.1736	20.0938	20.0549	20.1199	19.9378	19.6368	19.9843
B1WC34	Prkcsh	19.7913	19.8297	19.7457	19.513	19.8203	19.7601	19.9699	19.682	19.8722	19.8473	19.7119	19.8259	19.9492	19.6525	19.6591	19.2406	19.3074	19.621	19.6232	19.5394	19.5403	19.191	19.3397	19.5708	19.358	19.5866	19.7579	19.2713	19.2911	19.387
G3V7U4	Lmnb1	21.5853	21.6285	21.9924	21.4681	21.2382	21.2977	20.449	20.4479	20.3391	19.7441	19.6244	19.8407	19.6107	18.9316	19.5183	19.2783	18.8586	19.0494	18.9561	18.8043	18.7891	18.3609	18.5365	18.7629	18.2576	18.5875	18.7579	18.5047	18.398	18.4246
P61805	Dad1	19.7224	19.6433	19.8066	19.9921	19.9276	19.9083	19.9254	19.5884	19.9324	19.8143	19.7274	19.8215	19.6084	19.4127	19.4526	19.3849	19.5891	19.4672	19.5435	19.3661	19.5626	19.0734	19.4597	19.6346	18.8934	19.4465	19.72	19.479	19.2976	19.2153
P06685	Atp1a1	18.6198	18.4926	18.2641	18.7045	19.0472	18.8803	19.4041	19.1849	19.3788	19.5148	19.9166	19.652	19.6932	19.7243	19.677	19.5614	19.6492	20.0192	19.7506	19.7791	19.8883	20.2775	20.0565	20.093	20.7199	19.7092	19.7446	19.8873	20.0751	19.8847
M0RCJ9;Q7TPB7	LOC100911027	17.7943	17.9135	17.8895	18.1565	18.1036	17.8138	18.7816	19.151	19.0936	19.2499	19.816	19.5205	19.7496	20.3425	19.7984	19.8394	20.2247	20.0873	20.1962	20.561	19.0845	20.0973	20.497	20.5407	21.551	20.635	20.0401	20.0378	19.6281	20.3104
A0A0G2JSZ5;Q63081	Pdia6	20.4762	20.5483	20.3798	20.3035	20.5034	20.2608	20.0806	20.1056	20.3367	19.7783	19.7117	19.8149	19.2147	19.7633	19.6501	19.3247	19.4401	19.582	19.1101	19.2079	19.2049	18.9403	19.0684	19.2462	18.9101	18.7051	18.6648	18.6559	18.7076	18.6025
P97521	Slc25a20	19.278	19.3722	19.3083	19.3798	19.482	19.4216	20.0186	19.6968	19.7942	19.943	19.6463	19.7005	20.0134	18.5928	19.6538	19.5684	19.9291	19.6486	19.0657	19.1533	19.2638	19.3009	19.4593	19.7055	18.6083	19.6038	19.8034	19.9476	19.981	19.8673
Q6AYI1	Ddx5	20.813	20.646	20.6082	20.6151	20.8337	20.6364	20.1469	20.1866	20.3178	20.0123	19.4976	19.76	19.7314	19.028	19.593	19.1128	19.0977	19.1111	19.1076	18.8383	19.0008	18.5065	19.1129	19.2493	17.761	19.1173	19.3448	18.9478	18.6478	18.7451
Q6MG60	Ddah2	20.4995	20.7322	20.8168	20.3071	20.2924	20.3385	20.1411	19.7882	19.949	19.8938	19.8677	19.7335	19.5522	19.4399	19.5361	19.2279	19.4571	19.1586	19.1094	18.7862	19.0132	18.8057	18.8194	19.0211	18.7517	18.9975	19.2539	18.8597	18.9163	18.8531
F7EL36;P49911	Anp32a	19.8888	19.9262	20.6308	20.3709	19.4689	20.2032	20.5372	19.3873	20.0258	20.0807	19.7652	18.7695	20.1421	19.2041	16.2796	18.9121	19.4724	19.9115	19.3595	19.7727	18.8266	20.2019	19.4482	17.6427	19.2612	19.3225	19.3507	19.4713	20.2319	19.9587
Q76IJ9	Elavl3	20.3723	20.261	20.4168	20.1262	20.287	20.2399	20.0734	19.9088	19.8832	19.8651	19.6272	19.7459	19.6718	19.3297	19.5656	19.4699	19.4082	19.4989	19.2056	19.04	19.1695	18.8478	18.9452	19.249	18.5269	18.9637	19.1416	19.0282	18.9057	18.8287
P68255	Ywhaq	19.5658	19.3988	18.9116	19.3741	19.3	19.2851	19.7892	19.6869	19.8064	19.7511	20.1373	19.9715	19.8364	20.1034	20.0828	19.2821	19.4312	19.9066	19.4244	19.4502	19.4838	19.4384	19.3528	19.3225	19.4087	19.3894	19.2767	18.9939	19.1086	19.2317
Q9Z270	Vapa	19.9145	19.8646	20.0128	19.8612	19.9749	19.9161	20.1859	20.1817	19.4769	19.8691	19.7186	19.7959	19.406	19.695	18.3816	19.7605	19.8319	19.847	19.4778	19.553	19.5077	19.0721	17.7666	19.1166	19.8219	19.3368	18.855	19.4277	18.7103	19.1605
Q5U211	Snx3	19.1133	19.41	19.3064	19.0571	19.0837	19.1381	19.7841	19.4422	19.5292	19.772	19.4469	19.7196	19.8238	19.4137	19.8968	19.2539	19.3739	19.7001	19.2373	19.3112	19.4578	19.5468	19.6861	19.7405	19.7699	19.797	19.9425	19.5086	19.4896	19.6814
A0JN25	Mapt	19.3604	19.3902	19.4338	19.4742	19.2267	18.9775	19.7214	19.8614	19.8204	20.1025	21.3083	19.6123	19.7814	20.8714	20.0442	19.7258	20.2561	20.2645	19.4031	19.6755	18.9227	19.6596	19.0786	18.9773	20.0265	18.6334	17.9439	18.6043	18.2879	18.5046
Q7TPB1	Cct4	19.92	19.8408	19.7589	19.9105	20.0516	20.117	19.8854	19.7189	19.7235	19.7278	19.6125	19.7294	19.8498	19.3974	19.6742	19.2035	19.2398	19.4983	19.1604	19.0011	19.1427	19.0952	19.1561	19.257	19.0522	19.2664	19.3183	19.1843	19.1765	19.2728
P04762	Cat	19.4627	19.2784	19.1945	19.3557	19.3995	19.5606	19.6732	19.5769	19.6811	19.6051	19.5874	19.8092	19.8434	19.5575	19.7606	19.0983	19.0987	19.383	19.2808	19.2614	19.4071	19.2412	19.5717	19.5498	18.6506	19.5017	19.6994	19.7284	19.7839	19.9713
Q68FR6	Eef1g	19.819	19.763	20.0498	19.4784	19.9136	18.8837	20.314	20.1631	19.8868	19.8494	19.4109	19.605	19.1614	19.5944	19.3498	19.2903	19.0763	19.5419	19.3681	19.2977	19.3564	19.2935	19.2441	19.2343	18.8328	19.5028	18.906	19.1538	19.4852	19.3526
Q66HF1	Ndufs1	19.6036	19.4768	19.2476	19.4573	19.3343	19.2954	19.5068	19.3499	19.5923	19.4957	18.9148	19.2726	19.4693	19.2359	19.6114	18.986	19.4312	19.4716	19.3933	19.4109	19.487	19.416	19.6542	19.6554	19.7842	19.7588	19.862	19.6956	19.5005	19.6601
P12007	Ivd	18.8025	18.8119	18.634	18.8431	18.9651	19.0069	19.3515	19.3886	19.2097	19.52	19.4265	19.4681	19.8562	19.3752	19.6575	19.3752	19.379	19.5296	19.4689	19.459	19.5021	19.5377	19.6044	19.8151	19.8457	20.0095	19.9988	19.9923	20.0629	19.8859
P82995	Hsp90aa1	18.7302	19.5408	19.2771	19.7967	19.8099	19.5805	19.743	19.576	18.9287	19.625	19.7594	19.3545	19.7194	19.7012	19.819	19.6081	19.5	19.8144	19.5274	19.1888	19.3727	19.3167	19.05	18.9644	19.6401	19.2744	19.9863	19.0648	19.1645	19.1521
P62193	Psmc1	19.7902	19.9134	19.6633	19.3999	19.4579	19.4466	19.6924	19.3728	19.475	19.6116	19.6093	19.4757	19.8316	19.2336	19.6599	19.2176	19.631	19.5196	19.2291	19.2451	19.2448	19.3232	19.2116	19.1723	19.4978	19.4311	19.6186	19.0704	19.2411	19.2874
Q5XHZ0	Trap1	19.6577	19.1882	19.4658	19.0907	19.1249	19.2752	19.5794	19.2701	19.5243	19.4776	19.7147	19.5188	19.8974	19.2718	19.6568	19.1272	19.2297	19.4611	19.2534	19.0954	19.1052	19.5792	19.3192	19.5507	19.7871	19.7219	19.7744	19.6469	19.4431	19.6603
G3V7I0;Q9Z0V6	Prdx3	18.9926	18.9947	19.0288	18.572	18.788	18.9212	19.4265	19.0949	19.3012	19.6779	19.146	19.607	19.8384	19.0173	19.7594	19.2977	19.7202	19.6112	19.4628	19.3825	19.4248	19.5899	19.5516	19.6357	19.5555	19.8915	20.1296	19.8541	20.1473	20.048
P97852;Q6IN39	Hsd17b4	19.4143	19.5499	19.5007	19.2873	19.4256	19.2069	19.8011	19.4854	19.8336	20.1502	19.4149	19.9324	20.023	19.3008	19.9358	19.5129	19.5862	19.0993	19.2255	18.9308	19.1332	19.0779	19.3852	19.4662	18.3463	19.403	19.6108	19.4986	19.4558	19.4622
B5DFC8	Eif3c	19.8989	19.7181	19.7581	19.9563	19.8567	19.8101	19.9851	19.7041	19.9953	19.933	19.411	19.6606	19.8571	19.0151	19.7606	19.1004	19.2924	19.2884	19.2036	19.3997	19.0852	18.6967	19.1999	19.2512	18.8451	19.0885	19.5239	19.1661	18.9571	18.8011
Q68FU3	Etfb	18.8521	18.8403	18.9882	18.9742	19.2282	19.3468	19.7926	19.4631	19.6756	19.8719	19.1982	19.7864	19.443	19.03	19.7357	19.1726	19.1668	19.4561	19.3763	19.3799	19.2735	19.462	19.4404	19.8241	19.3656	19.7018	19.6929	20.076	19.5652	19.9128
P04182	Oat	19.1086	18.9813	18.9616	19.4388	19.7068	19.7681	19.8808	19.7879	19.7082	19.6438	19.858	19.7446	19.6289	19.4457	19.7126	19.2091	19.3739	19.4706	19.4386	19.3033	19.4084	19.3655	19.1511	19.4364	19.6076	19.1023	19.0958	19.2991	19.1195	19.1699
A0A0G2K8K0	Sfpq	20.5323	20.4481	20.6782	20.7042	20.374	20.0826	19.9603	20.1928	20.2038	19.7149	19.3222	19.7099	19.5499	19.7196	19.7686	19.0299	19.2134	19.2972	19.0691	18.9416	18.9551	18.6109	18.7112	18.7998	18.271	18.5836	19.1441	18.5772	18.2812	18.3887
P62944;P62944-2	Ap2b1	19.1223	19.0184	18.8254	18.3084	18.8586	18.9134	19.4717	19.283	19.1543	19.7401	19.6769	19.6225	19.6855	19.8507	19.6405	19.1942	19.6499	20.0168	19.3565	19.3696	19.358	19.5098	19.5261	19.5462	20.1392	19.6697	19.6529	19.4854	19.4132	19.6163
P14562	Lamp1	18.8831	18.7168	18.4504	18.8249	19.4587	19.3857	20.0267	19.7942	19.8529	19.9912	19.7573	20.0115	20.1225	19.2598	19.9031	18.9062	18.8815	19.2984	19.3674	19.3173	19.4294	19.1738	19.4076	19.5657	18.9082	19.4702	19.7098	19.4603	19.5792	19.4923
P55770	Snu13	20.9986	20.7366	20.8142	20.2089	20.5694	20.475	20.1953	19.939	20.009	19.8534	19.5945	19.5916	19.6864	19.2739	19.5205	19.0993	18.9731	19.1947	18.872	18.5349	18.738	18.2987	18.5705	18.9425	17.8917	19.0326	19.2803	18.3703	18.4765	18.4034
P63086	Mapk1	19.4538	19.2955	19.1314	18.7024	19.0847	18.9416	19.3463	19.0434	19.2927	19.3875	19.4103	19.2834	19.5714	19.318	19.7028	19.087	19.4957	19.4128	19.3907	19.2873	19.4093	19.5142	19.6255	19.4672	20.2191	19.9518	19.8082	19.2425	19.31	19.2915
Q3KR94;Q7TQ11	Vtn	19.4273	19.8489	21.2401	18.3445	20.373	20.889	19.8333	20.2047	19.5145	19.8873	16.4152	20.1663	19.7583	18.9701	20.012	19.4282	19.7866	19.704	19.5307	18.8708	19.5496	18.5611	19.5217	19.3095	17.4076	19.2743	19.9314	18.7611	18.4616	18.4645
P32198	Cpt1a	17.9589	17.9891	17.8062	18.6107	18.6465	19.0597	20.0033	19.7008	19.8056	20.1509	19.6085	20.1225	20.2209	18.9513	20.0046	19.2278	19.2373	19.6695	19.3311	19.1321	19.4262	19.3214	19.6071	19.7177	18.648	19.8818	20.0231	19.7677	19.8754	19.7987
M0R5J4;P04764	#N/A	18.2034	18.3548	18.0638	18.4345	18.8091	18.7135	19.2959	19.3707	19.3734	19.6567	18.9137	19.4542	19.4233	20.1912	19.6285	19.592	19.6437	19.9302	19.6187	19.6603	19.6601	20.0942	19.6887	19.7676	20.3199	19.5339	19.4611	19.3787	19.4155	19.581
P04905	Gstm1	18.917	18.7079	18.4333	18.6493	18.7554	18.8557	19.6693	19.1703	18.9295	19.3792	19.5568	19.8105	19.9259	19.0891	19.6086	19.8665	19.8152	19.8795	19.282	19.1974	19.3556	19.4698	19.6045	19.6019	18.7913	19.685	20.1275	19.4545	19.8353	19.7392
P97536	Cand1	19.2725	19.2801	19.3949	19.5205	19.4812	19.2057	19.5444	19.2762	19.2376	19.3755	19.3405	19.1567	19.1637	19.455	19.5449	19.4435	19.6223	19.5825	19.3774	19.2089	19.2873	19.1303	19.3277	19.3782	19.2799	19.3642	19.5525	19.3148	19.2516	19.4139
F1M9V7	Npepps	18.6722	18.6686	18.6438	19.0678	18.9578	18.6729	19.4475	19.46	19.3839	19.464	19.6795	19.3638	19.422	19.8493	19.623	19.3382	19.6429	19.8276	19.6429	19.6422	19.5426	19.3716	19.5343	19.5587	19.5997	19.4107	19.6081	19.2172	19.1801	19.2531
Q5PQZ9	Ndufc2	18.7616	18.8859	19.1565	19.1009	18.9896	19.0963	19.0633	19.3193	19.0588	19.3041	19.136	19.28	19.2464	19.2911	19.218	19.521	19.4949	19.541	19.4461	19.4422	19.5824	19.5417	19.5034	19.4332	19.7059	19.5686	19.7102	19.9141	19.5335	19.7865
Q3B8Q2	Eif4a3	20.5406	20.5476	20.3859	19.8812	19.9644	20.276	19.9739	19.6796	19.8724	19.7289	19.3347	19.6974	19.5441	18.9889	19.4217	18.9784	19.0063	19.2212	18.9543	18.6391	18.8242	18.4199	18.8813	18.884	18.4993	18.8598	18.9449	18.7523	18.7614	18.8022
P52555	Erp29	19.782	19.7758	19.6484	19.4814	19.5572	19.7693	19.6762	19.7357	19.7404	19.5915	19.906	19.5554	19.6534	19.397	19.7383	19.0124	19.0584	19.2991	19.2355	19.1459	18.9615	18.8983	18.9247	19.081	19.2227	19.0035	19.1055	18.6342	18.6533	18.9137
P04785	P4hb	19.8713	19.7029	19.5269	19.5616	19.4266	19.6893	19.7904	19.677	19.7514	19.8464	19.6916	19.7751	19.6657	19.2329	19.6325	19.022	19.1322	19.3674	19.001	18.899	19.0884	19.0792	18.9066	19.0048	18.888	19.0565	19.2185	18.8892	18.7486	18.9142
A0A0G2K0M8	Ncam1	18.4371	18.0946	17.7956	18.4347	18.4235	18.1536	19.1161	19.2454	19.2056	19.4869	20.3973	19.6442	19.907	20.2853	20.0272	19.4913	19.6823	19.9433	19.5973	19.6742	19.6705	19.6393	19.4601	19.5986	20.1009	19.522	19.3496	19.173	19.1592	19.295
Q5XIN6	Letm1	19.4216	19.282	19.4172	19.0692	19.3867	19.2703	19.3866	19.26	19.3571	19.4139	19.2034	19.319	19.4854	19.0295	19.3319	19.2626	19.2	19.4448	19.297	19.2076	19.2977	19.1887	19.2956	19.4679	19.6501	19.3657	19.5277	19.3314	19.2054	19.3094
D3ZVQ0	Usp5	19.2822	19.2631	19.0061	19.3351	19.4051	19.0628	19.2943	19.4069	19.6109	19.6062	19.7758	19.3237	19.6853	19.455	19.5071	19.4382	19.1756	19.274	19.249	19.24	19.4073	18.9985	19.0614	19.5723	19.5277	19.6679	19.3982	19.0531	18.4411	18.9155
P62083	Rps7	20.0928	20.0106	19.2897	19.6151	19.6033	18.6504	19.9778	19.6157	19.6177	20.1028	19.354	19.6224	20.1606	19.3211	19.6987	18.849	18.8666	19.1251	18.9422	18.5738	18.7274	18.887	18.8902	18.7514	18.6897	19.1795	19.2505	19.2077	18.9721	19.3246
E9PTY0	Lrrcc1	19.9581	19.8975	19.4114	18.9539	19.1976	18.8228	19.7511	19.5819	18.8388	20.3286	20.4747	19.9567	19.9956	19.9768	19.8658	19.2857	19.873	19.608	18.41	18.5494	18.5067	18.9302	19.1504	18.5804	19.8569	19.0392	18.4419	17.8481	18.9445	18.783
O35458	Slc32a1	17.1435	16.5078	16.2877	16.7843	16.0819	16.831	18.3152	17.9001	17.9212	18.9089	18.9355	19.1024	19.7629	19.5837	19.6893	19.7741	19.8759	20.138	20.1537	20.1795	20.1068	20.5382	20.775	20.6164	20.6316	21.1902	21.1822	21.1515	21.3046	21.27
A0A0A0MY09;Q66HD0	Hsp90b1	19.9071	19.5736	19.3309	19.2883	19.7332	19.5406	19.8297	19.5154	19.8145	19.4057	19.7813	19.638	19.748	19.6553	19.3705	18.403	18.2633	19.0646	19.0373	19.0572	19.2244	19.0196	18.8827	19.0532	18.8041	19.2326	19.394	18.8256	18.8723	18.9794
A0A0U1RRV7;Q0ZFS8	Srsf3	19.9854	20.017	19.466	19.7293	19.6525	20.0008	19.6447	19.6168	19.6867	19.1822	19.4308	19.6827	19.7453	19.1835	19.1735	19.1849	18.9327	18.8944	18.8163	18.8129	18.7944	19.1391	18.8226	19.2427	18.5808	19.0817	19.3607	18.7671	18.5329	18.6884
A0A0G2KA25;Q4KLL4	Tm9sf4	19.1686	19.2941	19.2578	19.5788	19.3162	19.4054	19.641	19.5273	19.6166	19.5383	19.5789	19.5952	19.5995	19.2291	19.4791	18.9567	19.045	19.3114	19.0662	19.0318	19.1286	18.9424	19.1251	19.2192	18.9932	19.0028	19.2109	19.0532	18.9821	18.9193
Q5RJR8	Lrrc59	19.8433	19.655	19.6805	19.5936	19.4203	19.3781	19.4611	19.4543	19.6972	19.5956	19.5315	19.3444	19.4392	19.26	19.4402	19.1984	19.3383	19.1652	18.8622	18.9618	18.8455	18.8612	18.998	19.1836	19.0804	19.1486	19.1212	18.8185	18.5251	18.9109
Q5FVM4	Nono	20.805	20.4979	20.4731	20.655	20.7165	20.424	20.0373	19.7756	19.9286	19.4221	18.7322	19.3569	19.5213	18.7726	19.5498	18.9119	18.9714	18.9853	18.7732	18.3563	18.4201	18.529	18.6111	18.8115	17.3346	18.5705	18.6845	18.3966	19.1659	18.57
O35244	Prdx6	18.1333	18.1121	18.2105	18.4491	18.69	18.7057	19.3994	19.1206	19.2662	19.76	19.5338	19.6973	19.625	19.2537	19.131	19.4596	19.5139	19.4941	19.524	19.3654	19.4648	19.2203	19.6753	19.7774	18.316	19.6678	20.0333	19.7303	19.4862	19.8204
P42123	Ldhb	18.224	18.1552	17.9008	18.3016	18.3135	18.1501	18.9805	18.7407	18.9057	19.1699	19.7079	19.1601	19.1495	20.0802	19.4479	19.2136	19.5954	19.5564	19.4438	19.6499	19.4299	20.0194	19.8161	19.8199	19.9879	19.6722	19.6419	19.7071	19.7591	19.9267
P62747	Rhob	18.4548	18.655	18.4913	18.467	18.5221	18.714	18.7915	18.9177	19.0617	19.1894	19.79	19.2973	19.4292	20.0778	19.5716	19.2329	19.1931	19.451	19.2821	19.4305	19.5185	19.6994	19.5502	19.4694	19.7489	19.614	19.4994	19.3666	19.3148	19.5596
P84100	Rpl19	19.7407	19.7425	19.8591	19.8473	19.7228	19.4824	19.646	19.4254	19.4924	19.5911	19.5159	19.5906	19.6887	19.2365	19.4834	19.0683	19.2442	18.9987	19.056	18.9554	19.1101	18.5953	18.8147	18.9365	19.0611	18.9285	19.2197	18.3912	18.145	18.4368
Q9ER24	Atxn10	19.8698	20.1458	19.9753	19.4072	19.4965	19.551	19.8232	19.6605	19.7259	19.5577	19.1876	19.4685	19.6144	18.9698	19.3631	19.0671	19.0921	19.1448	19.0802	18.8028	18.8531	18.7896	18.8182	19.0737	17.9359	18.9305	19.1507	18.9016	18.5274	18.9688
A0A0G2JUC7;Q6AYH5	Dctn2	19.0484	18.9276	18.9906	19.2312	19.2147	18.9017	19.2242	19.2734	19.4641	19.331	19.5598	19.2964	19.375	19.5856	19.557	19.3705	19.4572	19.3601	19.166	19.3003	19.244	19.069	19.0494	19.0741	19.6148	19.3569	19.0564	19.0227	18.569	18.9484
Q02563	Sv2a	17.5641	17.2931	17.6705	17.6145	17.5811	17.2981	18.1911	18.262	18.2078	18.6658	19.1056	18.5234	19.3593	19.5705	19.4715	19.696	19.9175	19.6951	19.9209	19.9533	20.0945	19.8519	20.2854	20.367	20.4185	20.6754	20.3824	20.2103	20.2085	20.2437
B5DF98	Map3k3	19.6486	19.2931	19.3164	18.9494	18.576	18.8581	19.3811	19.0797	19.3322	19.2409	19.6547	19.3445	19.2741	19.7392	19.3577	19.2453	19.099	19.81	19.321	18.9777	18.9813	19.2959	19.1211	18.7608	19.4439	19.4586	19.2218	18.3391	18.7878	18.7655
D3ZAN3	Ganab	19.3055	19.1917	19.3647	19.1592	19.5346	19.41	19.5023	19.5375	19.4942	19.4492	19.1435	19.5115	19.2006	18.6923	19.1251	19.0603	19.0573	19.2669	19.3272	19.1055	19.0217	18.8738	19.1892	19.3219	18.578	18.9828	19.0765	18.9724	18.7397	18.9046
D3ZD97	Dhx15	20.1932	20.0375	20.2497	19.6531	19.9391	19.7965	19.695	19.5704	19.5433	19.6098	19.054	19.444	19.2978	18.7995	19.3999	18.8678	18.7944	19.0882	18.9039	18.5317	18.6678	18.4905	18.7045	18.8441	17.8547	18.8245	18.9863	18.7519	18.7158	18.7559
B0BNA5	Cotl1	18.3963	19.0999	18.5082	18.6628	18.6815	19.0771	19.122	19.1077	18.9788	19.4843	19.9451	19.3729	19.5187	19.7001	19.3949	18.9678	19.0579	19.0214	19.2838	18.9891	19.1589	19.7467	19.3576	19.3259	18.9865	19.043	19.3668	19.1113	19.2481	19.2649
Q641Y0	Ddost	19.4104	19.3565	19.3343	19.3606	19.4964	19.4326	19.5329	19.3836	19.3217	19.4024	19.3322	19.4627	19.3766	18.7679	19.2254	19.1688	19.0621	19.2077	19.0231	18.9938	19.0908	18.832	19.0442	19.0461	18.5509	18.9882	19.0736	18.9411	18.7526	18.961
P61354	Rpl27	19.65	19.591	19.5619	19.3097	19.49	19.556	19.7885	19.4821	19.4796	19.4069	19.6001	19.5602	19.4396	19.0651	19.4745	19.0555	18.9682	19.1105	18.9794	18.5947	18.8477	18.6993	18.9339	18.8317	18.8752	18.8516	19.0261	18.2552	18.6578	18.6122
A0A0G2K151;P02650	Apoe	15.9168	15.6682	15.804	17.7154	17.9498	17.927	19.0184	18.9066	18.961	19.5546	19.3	19.4262	20.1603	19.214	19.8512	19.6176	19.5485	19.6202	19.7797	19.6647	19.8986	19.6522	19.9962	19.9363	19.5317	20.336	20.4428	20.5838	20.1353	20.4898
P55053	Fabp5	19.395	18.9709	19.1442	19.0503	19.3574	19.5801	19.5829	19.5117	19.3551	19.6026	20.1714	19.5412	19.536	19.8567	19.5101	18.9556	18.5167	19.4412	18.9587	18.8425	19.1821	19.0478	18.7588	18.725	18.8934	18.6754	18.8533	18.2918	18.5347	18.5681
Q68FQ0	Cct5	19.6837	19.7372	19.5756	19.6292	19.5785	19.8328	19.5348	19.0918	19.4626	19.5658	19.4039	19.6135	19.3866	18.9387	19.313	19.012	19.1745	19.1968	18.8761	18.6543	18.9111	18.6369	18.7463	18.8907	18.3015	18.699	18.8339	18.7426	18.4873	18.5951
Q9EQX9	Ube2n	19.0083	18.9688	19.1926	18.916	18.5021	18.7625	19.0738	19.0045	18.9113	19.089	19.4629	19.1509	19.0501	19.384	19.1529	19.0281	19.3556	19.5971	19.4832	19.5047	19.459	19.2996	19.3145	19.2093	19.6148	18.9423	19.0542	18.8827	18.5407	18.8438
P21913	Sdhb	18.9524	18.7779	18.3844	18.5422	18.6486	18.6919	19.0466	19.0136	19.0373	19.1404	19.2012	19.1641	19.371	18.9124	19.1509	18.9959	18.9983	19.3023	19.1587	19.1665	19.0833	19.3009	19.2305	19.4539	19.6628	19.4927	19.6205	19.2975	19.4474	19.4424
F1M471	Epm2aip1	18.8968	18.958	19.0254	18.7376	19.0223	18.9506	19.4124	19.1213	19.2426	19.5379	19.6535	19.4397	19.6101	19.5517	19.5136	19.1287	19.2962	19.3383	19.0109	19.0194	18.868	19.0135	19.0973	18.7348	19.2088	18.963	18.9279	18.7371	18.7452	18.7656
A0A0G2K1Z9;D3ZP98	Hm13	19.3965	19.3733	19.4649	19.2439	19.2923	19.4698	19.8465	19.4814	19.7534	19.9691	19.7113	19.8713	19.7151	19.0779	19.5688	18.7671	19.1251	19.146	18.5984	18.2751	18.7231	18.3957	18.8198	18.5722	16.2034	19.3746	19.2473	18.9456	19.0003	18.909
Q5XI22	Acat2	17.6048	18.431	17.2045	17.8193	17.658	18.7077	18.8287	18.8506	18.8952	19.6061	21.1731	19.7038	19.7902	21.0705	19.9113	18.9352	19.1572	19.3934	19.0466	19.2286	19.2769	19.8688	19.22	18.8989	20.5991	18.8427	19.139	18.7391	18.7631	18.8447
Q5XIM9	Cct2	19.4447	19.7202	19.6715	19.4508	19.722	19.3994	19.3409	19.2478	19.6038	19.318	18.8827	19.4697	19.39	19.2615	19.1051	18.8801	19.2088	19.1738	18.7847	18.7033	18.5933	18.6731	18.9335	18.7397	18.2069	19.0402	18.965	18.5018	18.4763	19.0749
P07632	Sod1	17.9647	17.6434	17.1136	17.8561	18.1977	18.0597	18.7343	18.6894	18.5129	19.4416	19.9104	19.3897	19.1577	19.8178	19.4068	19.2849	19.2151	19.3886	19.6782	19.6079	19.8449	19.6675	19.6581	19.7531	19.9953	19.3339	19.2857	19.5853	19.3682	19.3286
P12785	Fasn	19.3632	19.5022	19.6042	19.4234	19.3802	19.4623	19.3107	19.1451	19.2156	19.1827	20.3013	19.3006	19.2368	19.651	19.2948	18.9729	19.0106	19.2797	18.8053	18.8607	18.8405	18.5855	18.5053	18.7212	19.2006	18.4672	18.5007	18.6282	18.4781	18.6145
P05065	Aldoa	17.5445	17.0328	17.2464	18.0092	17.9043	17.7314	18.6	18.6352	18.4651	19.2709	18.7658	19.1161	19.1472	19.9961	19.3686	19.2764	19.3016	19.4376	19.9784	19.8067	19.7733	20.0348	19.7609	19.5414	20.6234	19.6392	19.4633	19.9265	19.5427	19.8685
P09606	Glul	16.7818	16.653	16.5887	17.784	18.1686	17.8403	19.6515	19.2165	19.3595	20.0286	18.9268	19.5161	20.2136	19.3781	20.0169	19.5257	19.5459	19.5857	19.7898	19.6121	19.8437	19.0678	19.5805	19.7782	18.0995	19.7158	20.0144	19.3206	19.6573	19.4526
G3V7V3	Slc27a4	19.2707	19.2994	19.0665	19.0167	19.1237	19.1575	19.3096	19.1187	19.1519	19.3017	19.3495	19.085	19.0146	19.0649	19.1369	19.1694	18.8803	19.1707	19.0151	19.112	19.0972	18.5467	19.0192	19.1489	19.1643	19.0021	18.9789	19.0419	18.7742	19.0407
F1LXA0	Ndufa12	18.7604	18.4652	18.8774	19.1401	18.749	18.8515	18.5824	18.5278	18.5742	18.851	18.8929	19.0155	19.1118	18.8484	18.983	19.4352	19.4533	19.0309	19.0751	19.1544	19.1368	19.4687	19.3448	19.3587	19.4424	19.1897	19.251	19.7488	19.5542	19.6382
Q924S5	Lonp1	19.3515	19.6118	18.4838	18.1332	18.4095	18.9466	19.5745	19.3525	19.4813	19.3134	19.217	19.2751	19.4374	18.5914	19.3049	18.3478	18.7458	19.327	18.8419	18.6981	18.9212	18.7906	18.9499	19.1861	19.3373	19.5469	19.2637	19.2548	19.2243	19.3339
Q5XI78	Ogdh	18.4735	18.4784	18.1449	18.3969	18.4368	18.4343	18.8239	18.806	18.874	19.0629	18.9488	19.0829	19.3456	19.1927	19.354	19.0536	19.2521	19.2173	19.0584	19.1392	19.2602	19.2667	19.227	19.3592	19.6579	19.7019	19.6443	19.5085	19.4341	19.5931
Q5U300	Uba1	19.6449	19.9872	19.7235	19.779	19.5972	19.4143	19.4898	19.3161	19.3767	19.3004	18.8935	19.1948	19.0959	18.9429	18.9533	18.7361	18.6997	18.8213	18.9788	18.8021	18.8391	18.6817	18.8155	18.905	18.4545	18.7784	18.5401	18.9025	18.5485	18.7469
Q3KRE0	Atad3	19.3711	19.0984	19.2719	18.9365	18.9128	19.0184	19.2884	18.8858	19.3707	19.1958	19.1551	19.0521	19.0163	18.957	19.0491	18.985	19.1711	19.023	18.8431	18.8559	18.641	19.0228	18.9213	19.1287	19.1372	19.2976	19.2869	19.043	19.0556	18.9244
A0A0G2JUX5	Purb	16.869	17.6286	16.5378	17.3574	17.2466	17.9378	17.9706	17.9977	17.9458	18.8828	19.4362	19.0319	19.6749	19.8629	19.5028	19.5768	19.3055	19.5667	19.7775	19.6712	19.9748	20.0889	19.9631	20.0337	20.5418	19.7928	19.9042	19.9587	19.8846	19.8106
P50408	Atp6v1f	18.1811	18.3598	18.2646	17.9085	17.8912	17.8173	18.5699	18.4563	18.4979	18.8326	19.3969	18.8217	19.0736	19.4096	19.2313	19.2385	19.4822	19.4456	19.2883	19.3617	19.384	19.7483	19.4756	19.6068	20.3088	19.7451	19.5099	19.4378	19.4382	19.4326
A0A0G2K613;Q9EPH2	#N/A	19.8197	20.0204	20.0152	19.5871	19.7054	19.4646	19.6598	19.5198	19.4958	19.5231	20.6364	19.8053	19.3034	19.8056	19.3431	18.8229	19.3471	19.2319	18.7552	18.8414	18.8428	18.8125	18.2885	18.0865	19.4116	17.5692	17.6299	17.0984	17.4568	17.6355
D4ACN8	Plgrkt	19.768	19.4962	19.4466	19.2243	19.6277	19.5154	19.365	19.2904	19.2681	19.1782	19.3918	19.0944	19.224	18.8969	19.0773	18.5468	18.6552	18.9457	18.7067	18.7009	18.7206	18.6995	18.6068	18.8135	18.8348	19.1226	18.8854	18.8686	18.7549	18.6801
P27615	Scarb2	18.7473	18.4173	18.467	18.6194	18.801	18.8697	19.1915	19.2754	19.3672	19.6574	19.6934	19.6844	19.5359	19.3439	19.5289	18.8843	19.1024	19.0582	19.0143	18.8376	19.0654	18.5618	18.8232	19.0671	18.5949	19.2857	19.3007	19.1446	18.449	18.9841
D3ZC55	Hspa12a	18.5315	18.5819	18.5131	18.3284	18.2063	18.3559	18.3244	18.1831	18.3031	18.4783	18.7632	18.566	18.9911	19.4616	18.9172	19.0921	19.3952	19.2209	19.3539	19.5005	19.2837	19.5254	19.477	19.6106	20.0257	19.7173	19.8406	19.6419	19.4594	19.6798
Q8CFD0	Sfxn5	17.4566	17.3364	17.247	18.2324	18.3345	18.465	19.1477	18.762	18.9394	19.3629	19.1741	19.1739	19.4746	18.8158	19.2132	19.1827	19.2988	19.1354	19.4121	19.3523	19.4626	19	19.2231	19.7574	19.0037	19.7408	19.8649	19.9109	19.7937	19.8413
D3ZYX8	Cox7a2l	18.4737	18.4523	18.1831	18.147	18.2247	18.2685	18.8299	18.4616	18.7261	19.0581	18.9314	19.0455	19.0437	18.9345	19.0208	19.0997	19.1689	19.2172	19.1891	19.2745	19.4708	19.2842	19.434	19.5022	19.7357	19.5034	19.6505	19.7117	19.3329	19.6637
G3V7L8;Q6PCU2	Atp6v1e1	18.3761	18.7441	18.7055	18.2361	18.3273	17.8117	18.9691	19.2669	19.5016	18.9158	16.3643	17.9375	18.474	19.1228	19.3327	19.25	19.7578	19.6329	19.5562	19.56	19.4151	20.0684	19.5444	19.8075	20.0731	20.216	18.1104	18.522	19.3469	19.9882
D3ZWE0	Hist2h2ab	19.1172	20.2475	17.5511	17.6928	18.1997	19.6887	19.6301	19.3345	19.6549	20.3794	17.6291	19.7865	19.0753	18.4948	18.4313	20.1241	18.8103	19.321	19.1494	19.2535	18.8567	19.3866	18.2757	19.126	18.373	19.1131	18.4692	18.8897	19.6628	18.9668
D4ABT8	Hnrnpul2	20.0238	19.8214	19.738	19.5406	19.7888	19.4713	19.4946	19.3163	19.4163	19.3817	18.9695	19.0564	19.3873	19.0841	19.3465	18.8195	18.773	18.6706	18.5781	18.5144	18.5679	18.3377	18.3995	18.704	18.0803	18.6953	18.8162	18.4656	18.3453	18.5392
P21670	Psma4	19.1269	19.0592	18.844	18.838	18.9441	18.6889	19.1323	19.0897	18.8114	19.0986	19.6023	19.0484	19.3165	19.3521	19.0444	18.7737	18.8897	19.2738	19.0158	19.066	19.021	19.0126	18.8076	18.8988	19.1961	18.9843	18.916	18.7504	18.6591	18.7786
P81155	Vdac2	18.6227	18.3707	18.5045	18.5935	18.5251	18.5755	19.0409	19.1132	18.9223	19.0424	17.8858	18.985	19.0909	18.9401	19.0608	19.004	19.2805	19.2074	19.2672	19.1211	19.2621	18.9743	19.324	19.3064	18.6239	19.5357	19.5924	19.3074	19.4992	19.4496
A0A140TAJ3;Q32PX7	Fubp1	20.9648	20.7275	20.4357	20.8018	20.578	20.3158	20.1409	19.8125	19.7201	19.4634	19.2098	19.2529	19.2569	18.7892	19.1362	18.7788	18.7796	18.7361	18.2867	18.0369	18.2594	17.4409	17.8148	18.2577	17.7869	17.9579	18.1868	17.7793	17.4772	17.71
D3ZFQ8	Cyc1	18.9068	18.6874	18.7591	18.6364	18.6883	18.7054	19.0567	19.2568	18.776	18.9049	18.6474	18.8404	19.1908	18.5358	18.7932	18.8001	19.3635	19.0441	18.9787	19.1311	18.3772	19.0901	19.2141	18.7426	19.2747	19.3253	19.3363	19.5571	19.5141	19.5066
Q9Z2Z8	Dhcr7	19.6088	19.2079	19.7843	19.2914	19.5819	19.4898	19.655	19.4963	19.4472	19.4802	19.7403	19.4493	19.2304	19.3767	19.0813	18.6561	18.5046	19.1781	18.5057	18.6271	18.5927	18.5441	18.5612	18.4136	18.6802	18.3923	18.3297	18.2932	18.0139	18.37
Q6P6R2	Dld	19.253	19.1123	19.0585	18.5007	18.5601	18.506	19.0823	18.9886	18.9587	19.1248	18.9088	19.1756	18.8857	18.6597	18.9544	19.072	19.2953	19.254	18.7578	18.5979	18.7586	18.9175	18.8401	19.0022	19.2112	19.3294	19.315	19.2182	19.0738	19.0541
D4A720	Srsf7	19.93	19.8814	20.0561	19.4634	19.3912	19.6123	19.5147	19.3505	19.3469	19.3805	19.3734	19.3339	19.2459	18.6796	19.1122	18.7688	18.6752	18.5545	18.509	18.2656	18.5387	18.2857	18.4861	18.4743	18.4229	18.5266	18.9801	18.3856	18.4357	18.3776
Q5XIF3	Ndufs4	18.6412	18.6496	18.6626	18.7094	19.0709	18.6212	18.7554	18.9922	18.731	18.7965	18.9287	19.0276	18.6627	18.8814	18.9895	18.9276	18.8985	19.0898	19.1207	19.2948	19.1627	19.1304	19.2713	19.4037	19.3382	19.1369	19.0665	19.1598	19.0369	19.1359
M0R8B6	Tubb1	18.962	18.8309	19.9717	19.7348	17.9916	17.7983	18.192	20.2057	18.6761	18.1799	18.5502	19.2742	18.7586	19.1065	19.3767	17.6806	17.504	19.2258	18.8634	18.9086	19.6557	20.9958	19.3192	17.6474	17.8258	18.9316	19.2322	20.5804	19.8476	19.4653
P50475	Aars1	18.3006	18.7649	18.2752	18.185	18.3866	18.5556	18.7934	18.5421	18.5303	19.0548	19.3185	18.8706	19.2622	19.2002	19.0225	19.017	19.1643	19.1604	19.0846	19.0702	19.2617	19.319	19.1732	19.1206	19.6672	19.327	19.3829	19.007	19.1333	19.1269
P20070;P20070-2;P20070-3	Cyb5r3	18.4465	18.6916	18.658	18.2921	18.57	18.4306	19.2048	19.1531	19.3707	19.3004	19.3423	19.3899	19.2705	19.4957	19.0421	18.8092	19.3452	19.1196	18.7998	18.9266	19.0424	18.9021	18.7992	19.1446	19.0326	19.1214	19.1884	18.5763	18.6164	18.9568
O35814	Stip1	19.3938	19.5495	19.2227	19.2239	19.2924	19.3849	19.1542	19.0558	19.0385	19.0716	19.3049	19.0327	18.9807	18.9244	18.8545	18.9472	18.8751	18.8844	18.8008	18.8651	18.9078	18.7841	18.6282	18.8261	19.2722	18.7208	18.5523	18.4334	18.4278	18.5294
D3ZAP9	Gpd1l	18.7858	18.6094	18.675	18.5387	18.4826	18.7831	18.7084	18.6878	18.712	18.7131	19.2217	18.8048	19.1066	19.2961	19.2012	18.7729	18.7241	19.0009	19.3716	19.2391	19.2403	19.1189	19.1952	19.0655	19.5641	19.1542	19.1813	18.9723	18.7759	18.9794
Q64548-2	#N/A	18.9752	18.7199	19.0666	18.3257	18.7419	18.7001	19.1066	19.2012	19.4505	18.9992	19.0513	19.2649	18.9597	19.5967	19.2002	18.416	18.7979	19.1105	18.811	19.0794	18.8413	18.7396	19.1907	18.7464	18.7393	19.2047	18.844	19.0341	18.7104	18.7456
D3ZPR0	Cse1l	19.3575	19.6063	19.369	18.7437	18.9137	19.0438	19.3592	18.9483	19.1056	19.31	19.2934	19.1862	19.4215	18.9251	19.1928	19.0367	19.0514	19.0439	18.5052	18.4204	18.5282	18.5191	18.5362	18.5592	18.5931	18.7442	18.9541	18.5499	18.5757	18.5093
D4AC23	Cct7	19.1912	19.294	18.8994	19.2377	19.2421	19.2376	19.2463	19.0515	19.1517	19.2639	19.4182	19.0938	19.1672	18.8676	19.1247	18.8725	19.0641	19.0097	18.6992	18.6406	18.6307	18.5217	18.5091	18.6912	18.6911	18.5552	18.7176	18.6308	18.5856	18.5164
P62815	Atp6v1b2	17.6061	17.6199	17.9367	17.7059	17.9792	18.0076	18.3532	18.1358	18.5995	18.6518	18.9911	18.4955	19.0101	19.1455	18.7961	19.0116	19.094	19.191	19.6406	19.6841	19.6295	19.6928	19.4592	18.9686	19.9795	20.0266	19.8105	19.5825	19.4254	19.4821
D3ZPP2	Arl8a	18.8916	18.9255	18.4986	18.8044	18.7737	18.7672	19.2364	19.0253	19.0994	19.2909	19.49	19.3765	19.2997	19.1332	19.2263	18.7095	19.1747	19.2096	18.7102	18.6058	18.7087	18.4758	18.9734	18.7714	18.6344	18.8297	19.0494	18.3716	18.6371	18.8447
Q9JJW3	Atp5md	18.6563	18.4521	17.8391	18.3888	18.8623	18.9305	19.0606	19.0159	19.1612	19.1472	18.8649	19.0379	18.8479	18.525	19.0073	18.9058	18.4038	19.0893	18.7689	18.7795	18.8485	18.8871	19.1328	19.3017	19.0547	19.2846	19.3865	19.1472	19.4633	19.1789
P13221	Got1	17.2686	16.9568	16.5985	17.29	16.9974	16.7837	17.9725	17.7828	17.8556	18.6979	19.833	18.8091	18.8177	19.9593	19.1526	19.095	19.0101	19.6254	19.8251	19.9845	19.9137	20.0478	19.767	19.8719	20.7447	19.7356	19.4257	19.8094	19.6548	19.9095
P62198	Psmc5	18.435	19.2903	19.209	19.008	19.0206	19.0548	19.2037	18.9753	19.091	19.0201	19.1287	19.0433	19.0997	18.8218	19.173	18.7588	18.6252	18.8148	19.0245	18.8564	18.6559	18.7257	18.7736	18.7995	18.7638	18.979	18.9257	18.6366	18.5404	18.6947
Q5M963	Cmas	19.5297	19.3719	19.7783	19.051	19.4766	19.1728	19.2523	19.1814	19.2037	19.0172	18.3602	18.905	18.7217	18.4413	18.9376	18.4273	18.6568	18.9183	18.6513	18.7998	18.8365	18.4997	18.9071	18.7974	18.4224	18.8909	19.1039	18.7242	18.5095	18.5482
P00406	Mtco2	18.2081	18.231	18.4974	18.3807	18.205	18.2706	18.607	19.1638	19.4716	19.169	17.6485	18.9877	18.4388	17.737	19.1141	18.8689	19.0158	19.0483	19.1253	18.9574	19.3955	19.1249	19.5077	19.4209	18.125	19.8156	19.4831	19.781	19.3078	19.5871
Q4FZT9	Psmd2	19.2585	19.4519	19.1038	19.2324	18.9907	18.8886	19.251	19.0105	18.866	18.8466	18.7711	18.7559	19.0918	18.6777	18.9343	18.5188	18.7999	19.0226	18.9339	18.8078	18.7077	18.5358	18.8975	18.9536	18.5282	18.5246	18.5367	19.0453	18.5506	18.8674
Q5M7A7	Cnrip1	17.8899	17.8112	18.1114	17.559	17.6561	17.4552	18.2816	18.0781	17.9943	18.457	19.3503	18.5264	18.8912	19.6063	19.095	18.8595	19.2406	19.3065	19.4181	19.4563	19.6576	19.8185	19.5898	19.2714	20.0604	19.4883	19.4872	19.1479	19.1695	19.6072
D3ZZU4	Tmem160	18.0581	18.1637	17.997	18.3905	18.2188	18.1852	18.6043	18.6969	18.6573	18.7499	19.3508	18.8414	19.0812	19.1029	19.0045	19.2472	19.312	19.3049	18.9987	18.9571	19.1441	19.2411	18.6434	19.2305	19.378	19.2674	19.3163	19.1708	18.8131	18.9941
A0A0G2JVL6;F7EXQ7	Ndufa8	18.9933	18.7264	18.8491	18.2235	18.5592	18.4456	18.9536	19.0102	19.0539	18.9594	18.9088	18.9093	18.9796	18.6724	18.8726	18.7622	18.8398	19.1885	18.6316	18.7641	18.6587	18.9583	18.7582	19.031	19.2623	19.2025	19.0273	18.8018	18.8048	19.012
O35095	Ncdn	17.6292	17.7988	17.0145	17.053	17.224	17.6327	17.8695	17.8069	17.9186	19.0658	18.9695	19.0334	19.0999	18.5805	19.2633	19.2736	19.2383	18.9583	19.4968	19.3777	19.5266	19.6155	19.6584	19.8542	19.4107	19.7539	19.9511	19.9875	19.8061	19.7745
B5DEN5	Eef1b2	19.7004	19.1194	19.3207	18.8815	19.3491	19.1048	19.2455	19.036	19.248	19.1001	18.6084	19.158	19.0695	18.9419	19.1187	18.6322	18.8723	19.0949	18.5927	18.5894	18.3798	18.195	18.3063	18.4957	18.9998	18.7935	18.9071	18.3027	18.2378	18.231
A0A0G2K657;F1M2I5;P32736;P32736-2	Opcml	18.3114	17.7994	18.058	18.1338	17.9892	17.9761	18.7321	18.6872	18.672	18.815	19.8669	18.9963	18.8065	19.7188	19.0754	18.9896	19.1232	19.3196	19.0248	19.3457	19.0412	19.4078	18.975	18.4859	20.1091	19.0758	18.7325	18.7862	18.3458	19.0537
A0A0G2JSR7	Matr3	20.3993	20.4254	20.6211	20.1481	20.0525	19.8308	17.8595	19.466	19.9473	19.2798	19.6315	19.12	19.0152	18.8728	18.988	18.8292	19.1058	18.953	18.6312	18.714	18.0534	17.6609	17.8817	18.0095	17.6701	17.7885	17.725	17.5065	17.4549	17.7386
Q9JHU0	Dpysl5	18.6003	18.6042	18.2558	18.0534	17.959	18.026	17.94	18.7355	18.7648	19.1225	20.1236	19.0863	19.1209	20.0629	19.1463	19.0182	19.182	19.135	18.9475	19.0299	19.1328	19.1185	19.0202	18.8006	19.7157	18.393	18.5728	18.6852	18.2997	18.6947
P18422	Psma3	18.9035	18.9422	18.6114	19.0121	18.658	18.657	18.8984	18.7	18.5324	18.8069	19.2862	18.8938	19.1747	19.2943	19.2701	18.7636	18.7569	18.9903	18.8387	18.7438	18.7055	18.8577	18.6988	18.7115	19.118	18.8402	18.8144	18.4753	18.65	18.7012
P13233	Cnp	18.3694	18.2953	18.3652	19.3998	19.9256	19.7988	19.6259	19.8613	20.1113	19.8813	18.2653	19.808	19.3212	17.7484	19.2915	18.5983	18.3905	18.9972	19.0284	18.7302	18.7414	17.9065	18.445	18.8253	16.4224	18.8222	18.935	18.4	18.3146	18.4845
P01830	Thy1	14.9444	15.1013	14.4173	15.4137	15.3355	14.3547	17.2012	17.4012	17.1591	18.4141	19.4985	18.755	19.4553	20.07	19.4337	19.5518	20.2367	20.3307	20.2969	20.2212	20.3457	20.8626	20.6759	20.6095	21.4969	20.7718	20.5017	20.7339	20.6926	20.7489
Q5EB77	Rab18	19.2934	19.1417	19.263	19.0487	19.219	19.1749	19.2155	19.032	19.0528	19.0022	19.1091	18.9539	19.0634	19.0457	18.9152	18.681	18.5991	18.7775	18.6161	18.4836	18.561	18.3715	18.4979	18.6166	18.2429	18.6654	18.8312	18.5567	18.4981	18.5011
G3V6T1	Copa	19.1256	19.1025	19.2248	18.9317	19.0225	18.9131	19.2412	19.0026	19.0413	19.1756	18.9481	19.1626	19.117	18.9348	19.0844	18.7694	18.8458	18.9365	18.7023	18.3662	18.6374	18.2973	18.5681	18.6081	18.5226	18.7111	18.6884	18.4124	18.2283	18.3762
A0A0G2K8Q8	Uqcr10	18.5383	18.3911	18.7894	18.3975	18.6019	18.4997	18.9753	18.9679	19.1639	18.7653	18.3975	18.6702	19.0379	18.5548	19.0887	18.5237	18.916	18.8125	18.7356	18.9524	18.5798	18.6893	19.1882	18.9474	18.2825	19.4106	19.3636	19.1296	18.8803	19.2486
Q920Q0	Palm	18.1837	17.8737	17.614	18.1094	17.7985	18.1294	18.4248	18.6135	18.5404	18.8878	19.9016	19.1162	19.3454	20.1705	19.1183	19.0963	19.1062	19.3607	18.8648	19.0387	18.9679	19.2918	18.6049	18.7132	19.9757	18.7656	18.7021	18.5877	18.8896	18.706
P50503	St13	19.2419	19.0157	18.6412	18.8868	18.9045	18.8614	19.2428	18.8125	18.9876	18.946	19.1666	18.9045	18.8212	18.9608	19.0291	18.2753	18.8433	18.9511	18.5164	18.7229	18.5783	18.8103	18.8582	18.612	18.7617	18.7068	18.8345	18.4465	18.4437	18.6085
Q91ZN1	Coro1a	19.0261	18.9303	18.9348	18.7409	18.8033	18.8103	18.5914	18.6356	18.8088	18.3989	19.2977	18.5039	18.7488	19.1032	18.8516	18.6359	18.7508	18.9649	18.7258	18.8868	18.8898	19.0558	18.759	18.9338	19.8394	18.9264	18.6094	18.3493	18.0993	18.7161
P50399	Gdi2	18.2049	18.2112	18.0439	18.7591	18.6598	18.5688	18.8895	18.9799	18.9637	18.9362	18.9839	19.0496	18.6513	18.8591	19.1214	18.6185	18.8355	18.9334	18.8646	18.8333	18.9555	18.888	18.9195	19.2864	19.4886	18.9449	18.9434	18.9331	18.2034	18.7611
Q5BK63	Ndufa9	18.5204	18.451	18.4231	18.3031	18.4269	18.394	18.6887	18.7311	18.7039	18.9002	18.5873	18.9034	18.8239	18.5071	18.7431	18.7744	19.0024	18.9007	18.7424	18.7525	18.7829	18.9234	19.2261	18.9945	18.8071	19.2325	19.5888	19.215	19.0959	19.0304
A0A0H2UHI7;Q505J9	Atad1	19.258	19.0157	19.1505	18.7163	18.9919	18.8181	19.2377	18.9621	18.9472	19.1362	19.0284	19.1234	18.9883	18.4312	18.8866	18.5943	18.6778	18.8561	18.5104	18.3571	18.4707	18.3878	18.5997	18.7546	18.5172	18.8211	18.9047	18.6588	18.6524	18.6927
O35821	Mybbp1a	20.2113	20.2286	20.2173	20.1981	20.2181	20.1515	19.6206	19.4553	19.5275	19.2177	18.8164	19.1393	18.9006	17.8806	18.614	18.5313	18.4391	18.5711	18.3665	18.1878	18.1609	17.9991	17.7358	17.8891	17.167	18.47	18.2322	17.8444	17.7422	18.2569
P10760	Ahcy	19.0798	19.3311	19.2629	18.6637	19.0641	19.0494	19.3763	18.9964	19.073	19.3469	18.1874	19.1738	19.0663	17.676	18.9301	18.3815	18.5227	18.8814	18.6443	18.29	18.5682	18.4094	18.6317	18.7068	17.7954	18.8329	19.0971	18.69	19.123	19.0706
Q64232	Tecr	19.4519	19.2256	19.401	19.1118	19.2897	18.9307	19.3499	19.1348	19.2838	19.1959	18.4636	18.925	19.0049	18.4214	19.034	18.5621	18.5333	18.8152	18.5407	18.5027	18.6481	18.4887	18.5275	18.7028	17.5931	18.5716	18.5341	18.6203	18.4669	18.5314
P15650	Acadl	17.8834	17.9441	17.9683	18.4392	18.5227	18.7512	19.4183	19.005	19.2243	19.3905	19.0189	19.3029	19.2363	18.19	19.1808	18.565	18.5696	18.7218	18.5795	18.4523	18.6774	18.7273	18.7518	18.9912	18.0279	19.0794	19.2645	19.3207	19.4468	19.1876
Q5BJP4	Rbm39	20.1848	20.0749	19.9506	19.1507	19.5882	19.4636	19.3791	19.1521	19.2159	19.2288	19.1196	19.1484	19.104	18.4211	18.9296	18.1115	18.3218	18.6187	18.1796	18.0198	18.233	18.1842	18.194	18.336	17.499	18.447	18.6767	18.1275	18.3965	18.3665
Q52KJ9	Tmx1	19.3491	19.0979	19.1568	19.1609	19.145	19.0239	19.2984	19.2393	19.3278	18.9532	18.8158	18.9692	19.016	18.4914	18.9104	18.5635	18.6366	18.6693	18.5207	18.37	18.4729	18.2643	18.5106	18.8236	18.069	18.7224	18.9642	18.2874	18.434	18.4923
O35142	Copb2	18.923	19.0574	19.1794	19.045	19.0262	18.8236	19.1792	18.9336	19.066	19.1244	18.9627	19.1199	19.057	18.6337	18.8754	18.6933	18.7616	18.8617	18.6216	18.5172	18.5419	18.3237	18.6117	18.6282	18.4097	18.5758	18.6244	18.4902	18.4314	18.5768
F1M2K3;P61959;Q5XIF4	Sumo2	20.4841	20.1849	19.884	19.6004	19.7309	19.3215	19.4361	19.3164	19.4658	19.0178	19.571	19.1011	18.9602	19.3151	19.0747	18.3621	18.5772	18.8569	18.0862	18.2089	18.1129	18.0462	16.9907	17.8297	18.8334	18.1437	18.1944	17.477	17.8025	17.6303
Q4V8B7	Hsdl1	19.2092	19.335	18.8406	18.6438	19.165	18.9528	19.1617	18.9381	19.0005	19.1674	18.7076	19.1828	19.136	18.6755	19.0535	18.5397	18.8053	18.7345	18.5459	18.3461	18.0527	18.2988	18.5902	18.5058	18.2382	18.8159	18.8806	18.5594	18.8572	18.5626
A0A0G2K757;P25235	Rpn2	19.126	19.142	18.9661	18.8293	19.0525	18.9625	19.5385	18.6532	19.0666	18.867	16.1215	18.9644	19.2187	18.7789	19.4876	18.584	18.8841	18.8545	18.6	18.6399	18.6962	18.5701	18.7509	18.7737	18.2471	18.6264	18.8456	18.6009	18.8509	18.8909
P05506	Mtnd3	18.7246	18.2892	18.1472	18.6298	18.7556	18.8294	18.5167	18.7652	18.7473	18.7032	18.6834	18.5912	18.9837	18.2916	18.9562	18.6018	18.3684	18.6938	18.9061	18.809	18.898	18.8095	19.0367	19.0663	18.514	19.1883	19.1893	19.1949	18.9374	19.1071
A0A0G2JSH9;P35704	Prdx2	19.2231	19.3885	18.4803	18.6534	18.9102	17.7354	19.2642	18.8167	18.7958	19.1083	18.7986	18.8593	17.6492	19.1973	18.764	19.1326	19.5166	19.2756	18.6556	18.5178	18.5642	18.8164	18.7642	18.9004	18.0515	18.6332	18.8124	18.7298	18.3643	18.4631
F1LRV4;O88600	Hspa4	18.1213	18.4033	18.4528	18.8456	18.9343	18.6793	18.8235	18.7871	18.7437	18.96	18.8546	19.0053	18.7077	18.9794	18.7586	18.7349	18.7519	18.8801	18.9434	18.7957	18.9181	18.6406	18.8025	18.8914	18.8829	18.7663	18.8236	18.5806	18.5142	18.6117
F1LN30	Sumo4	20.3201	20.0589	19.7766	19.5192	19.5785	19.2903	19.3335	19.2436	19.4305	18.9955	19.4791	19.0507	18.8946	19.2437	18.9818	18.2806	18.4741	18.7899	18.1022	18.1239	18.1763	17.9701	17.8224	17.769	18.7601	18.0873	18.1335	17.4262	17.7305	17.5421
Q64428	Hadha	18.3013	18.0517	17.9878	18.8427	18.855	18.4823	18.9242	18.8207	18.7799	18.9195	18.4633	18.9229	18.8141	18.2749	18.8192	18.7153	18.7931	18.8621	18.6288	18.4081	18.6313	18.7497	18.9212	19.0486	18.6576	19.2702	19.1452	19.113	19.0278	19.0615
Q9WTT7	Bzw2	19.6248	19.9035	19.7303	18.9983	19.2474	19.3193	19.2523	19.2108	19.249	19.1015	18.9228	19.081	18.995	18.4171	19.0469	18.2759	18.2506	18.6029	18.1661	18.0615	18.0397	17.7937	18.1437	18.3612	17.9437	18.6575	18.6163	18.1216	18.4712	18.6017
A0A0G2JYW3;P08081	Clta	18.4994	18.1093	17.0943	16.7243	16.7396	16.7678	18.3467	18.0142	18.1825	18.1679	19.6162	18.4765	19.1331	19.9771	19.2303	18.1347	19.0846	19.2924	18.6017	19.1372	18.7957	19.7631	19.3051	19.0881	20.5001	19.6864	19.4494	19.2052	19.5254	19.5508
E9PTI6;Q5PQR0	Raly	20.4729	20.3076	20.1394	19.6632	19.6184	19.6632	19.6194	19.2771	19.365	19.3299	19.2039	19.1325	18.9571	18.4756	18.9385	18.2744	18.5812	18.5221	17.9045	17.4048	17.8783	17.6863	17.9581	18.0989	17.6678	18.0653	18.2738	17.8771	17.9202	17.9073
O08629	Trim28	19.701	19.6772	20.006	19.5314	19.5778	19.5621	19.2635	19.3869	19.4771	19.1501	18.9248	19.1169	19.0478	18.1867	18.982	18.3722	18.5084	18.467	18.2996	18.1436	18.2602	17.7122	18.242	18.3947	17.4907	18.1496	18.4126	17.9858	17.9945	18.006
Q9R066	Cxadr	18.3836	18.0406	17.9779	18.3057	18.4435	17.8502	19.0639	19.1623	18.8161	19.5449	20.6248	19.6802	19.6674	20.3773	19.8018	19.405	19.3964	19.673	18.6266	18.6498	18.7343	18.2766	18.0701	18.0615	19.0593	17.7754	17.7772	17.6334	17.3983	17.484
A0A0H2UHF6;Q9ES40	Arl6ip5	19.0098	18.7234	18.6594	18.4136	18.7357	18.5147	18.9881	18.7211	19.059	18.9803	19.1518	19.1379	19.1745	18.5341	18.9866	18.3596	18.5314	18.6112	18.1533	18.2917	18.3105	18.6709	18.5032	18.6405	18.7703	18.4916	18.8429	18.7646	18.9466	18.9313
G3V6W6	Psmc6	19.1135	19.3507	18.75	18.982	18.8617	18.8734	19.1205	18.8334	19.0075	19.1273	18.1221	19.1045	18.9121	18.6422	18.9524	18.3181	18.948	18.7884	18.5705	18.4949	18.4915	18.4648	18.4937	18.5986	18.1652	18.4876	18.7951	18.5403	18.1141	18.5594
Q6MG11	Atat1	19.6967	19.8358	19.7406	19.1553	19.2871	19.4197	19.1117	18.884	18.8081	18.7611	19.1784	18.876	18.7638	19.0397	18.8236	18.7604	18.5138	18.5349	18.6984	18.6962	18.6437	18.0755	18.3318	18.1204	18.6146	18.0404	17.9479	18.0106	17.2062	17.8843
A0A0G2K6J5;B2GV99;Q64119	Myl6	18.5826	18.4994	18.285	18.4741	18.5551	18.6109	18.8353	18.7538	18.8159	18.9126	19.1833	18.962	19.1341	19.0102	18.9662	18.504	18.5214	18.8678	18.5308	18.8289	18.6313	18.7988	18.5716	18.7764	19.3917	18.6502	18.5337	18.442	18.2937	18.4325
P14408;P14408-2;Q5M964	Fh	17.9312	17.9236	17.8883	18.0836	18.353	18.4982	18.4307	18.3696	18.508	18.742	18.6543	18.8778	19.0355	18.5884	18.826	18.6804	18.4298	18.6799	18.9758	18.8202	18.887	18.8007	18.9062	19.1704	19.3999	19.295	19.2793	19.3599	19.0085	18.8712
G3V6H2	Prpf8	19.9956	20.0221	20.1522	19.5974	19.7547	19.7238	19.5326	19.2617	19.317	18.9877	18.5532	19.0641	18.7658	18.0751	18.518	18.4741	18.5212	18.5732	18.2472	18.2266	18.2063	17.55	18.0242	18.0954	17.3994	18.1246	18.4624	18.04	17.9535	18.0064
A0A0G2K9V6	Tars	17.1584	18.7426	19.1302	19.168	18.5806	18.8797	18.6424	18.8534	18.7476	18.2464	19.1504	18.6819	18.7243	18.7963	18.4049	19.0793	19.0114	18.6091	19.0285	18.6913	18.7954	18.6793	18.6445	18.8705	18.6689	18.6089	18.8412	18.6578	18.3963	18.6132
G3V918	Gart	18.8959	18.985	18.7503	18.7379	18.6821	18.7268	19.0251	18.7404	18.967	18.934	19.0929	18.9068	18.9971	18.4046	18.9803	18.2702	18.3773	18.6528	18.2995	18.3416	18.3675	18.804	18.7204	18.7486	18.2237	18.5341	18.8745	18.6128	18.6627	18.7557
G3V624	Coro1c	19.1338	18.9824	19.1042	18.8817	19.0788	18.801	19.0047	18.8991	18.9271	18.9282	19.0479	18.7514	18.7125	18.4638	18.562	18.486	18.6648	18.7003	18.3653	18.1617	18.5804	18.4616	18.5886	18.475	18.3861	18.5921	18.6183	18.5471	18.5161	18.6233
B0BNG3	Lman2	19.167	19.1413	19.2383	18.868	18.9867	18.9998	18.9788	18.991	19.2764	19.0408	18.6303	19	19.1035	18.466	18.9618	18.4514	18.7155	18.5421	18.1327	18.1787	18.2772	18.4941	18.4311	18.5021	18.1355	18.1991	18.7169	18.5017	18.4869	18.4243
G3V8T5	Ruvbl2	19.5535	19.5779	19.3296	19.0144	19.0663	19.0197	19.1173	18.8981	19.07	19.0036	18.7468	18.93	19.1767	18.502	19.0232	18.5801	18.434	18.5317	18.2345	17.9932	18.1949	18.1101	18.3255	18.4319	17.9847	18.5291	18.7044	18.1692	18.3457	18.1917
Q6P747	Hp1bp3	19.6928	19.7104	19.3066	18.9063	18.7612	19.0212	19.3061	18.8497	19.2054	19.1606	19.0607	19.0583	19.2249	18.8012	19.0719	17.9991	18.3257	18.4516	17.9136	17.833	17.94	18.1258	18.2535	18.3752	18.1532	18.4262	18.6173	18.2928	18.5534	18.3277
A0A0G2K2M9	Srrm2	20.1429	19.794	19.7081	19.4269	19.8338	19.6251	19.3301	19.3107	19.232	18.9725	19.2329	18.8849	18.725	18.8569	18.9311	18.3638	18.4876	18.4921	18.0005	18.0196	18.0642	17.5275	17.9706	18.0154	18.2456	17.9106	18.057	17.8799	17.6194	17.6322
Q5U3Z7	Shmt2	19.4544	19.3365	19.2646	19.0866	19.302	19.3839	19.0658	18.8516	18.9796	18.7028	18.7539	18.9012	18.7612	18.2479	18.6177	18.2518	18.2718	18.3792	18.4414	18.3396	18.4148	18.2313	18.3893	18.3727	18.2364	18.3897	18.5371	18.5113	18.167	18.4074
P18420	Psma1	18.8608	18.5578	18.4076	18.5233	18.5174	18.1644	18.8205	18.5015	18.7237	18.9828	19.4074	19.0625	19.0099	19.0617	18.8671	18.3105	18.4943	19.1885	18.5716	18.5492	18.7147	18.6371	18.6176	18.6998	18.9499	18.45	18.5742	18.1813	18.27	18.3433
Q641Y8	Ddx1	19.3999	19.5263	19.4363	18.7356	18.9493	18.964	18.8751	18.857	19.13	19.1421	17.5381	18.9721	18.9697	18.3248	19.039	18.4328	18.6651	18.7219	18.2373	18.2387	18.5001	18.2886	18.2343	18.4657	18.5274	18.5989	18.3305	18.5328	17.7504	18.6193
P55063	Hspa1l	19.7074	19.7443	19.5508	20.0062	20.1515	20.125	19.7897	13.1476	19.7751	19.5336	19.9873	19.6333	19.786	19.3843	17.7722	19.4552	NA	19.3735	19.7433	19.6082	19.5692	19.2543	19.5779	19.6047	19.2909	19.5393	19.5285	19.2654	18.9683	19.063
Q3KRE8	Tubb2b	18.8733	19.1516	18.8457	18.6524	18.9785	19.0269	18.7602	18.7101	18.7008	18.6287	19.3745	18.7851	19.0643	18.6992	19.1489	18.3777	18.2809	18.7775	18.7398	18.496	18.6409	18.4856	18.3324	18.6951	18.762	18.3022	18.3835	18.0677	17.9074	18.2587
G3V6X7;Q9QXU9	LOC108348172	17.231	16.9836	16.8301	17.2307	17.2115	17.0179	17.9424	17.9621	18.0161	18.4406	18.8058	18.5144	19.0191	18.9308	19.1049	18.9663	18.9247	19.3169	19.0887	19.1025	19.2335	19.1241	19.202	19.434	19.7472	19.94	19.7591	19.6735	19.5115	19.4846
P62832	Rpl23	19.3595	19.4697	19.0448	19.0206	18.9919	18.7975	19.0834	18.8736	19.4475	18.7664	18.4106	18.35	18.5114	18.8057	18.9404	18.4736	18.9825	18.9311	17.8354	18.1849	18.01	18.1762	18.2001	18.4576	18.0134	18.6872	18.7867	18.2701	18.0432	18.6979
Q6P767	Pttg1ip	18.3612	17.7958	17.9539	18.7318	18.7155	18.6108	19.6298	18.3662	19.3844	19.6934	19.3105	19.4379	19.7103	18.4397	19.4515	18.6556	18.6373	18.8013	18.3874	18.0707	17.1474	18.3488	18.4348	18.7492	16.7406	18.7218	19.2536	18.6177	18.618	18.5425
P63004	Pafah1b1	18.4103	18.2647	18.1168	18.18	18.5689	18.566	18.7201	18.637	18.5234	18.7672	19.2705	18.6671	18.6812	19.1931	18.7646	18.7044	18.46	18.8321	18.6839	18.8303	18.2434	18.7143	18.4869	18.6897	19.1022	18.5399	18.6102	18.5613	18.6061	18.795
M0R402	Tmx3	18.5463	18.4849	18.1035	18.3066	18.5574	18.3657	18.8664	18.4661	18.7087	18.7378	18.7026	18.6467	19.1623	18.5844	18.8376	18.3594	18.0103	18.587	18.4026	18.5755	18.5249	18.8416	18.6531	18.7784	19.0299	18.8909	19.0417	18.8203	18.7078	18.7375
A0A0G2K9Y3;D3Z9J4	Stard9	18.8274	18.8804	18.4389	18.1466	18.2687	18.16	18.9433	18.5552	18.6775	19.4476	18.9643	18.9945	18.7315	18.5682	18.998	18.6995	18.8865	18.8533	18.0678	18.1331	18.2354	18.4657	18.4037	18.4779	18.6842	18.8551	18.8349	18.4215	18.6462	18.6759
Q66HM2	Ap2a2	17.7543	17.6911	17.712	17.9128	18.0588	18.0219	18.4393	18.4599	18.5662	18.828	19.3227	18.8134	19.1061	19.239	19.1233	19.0491	19.0817	18.9795	18.9349	18.6238	18.9048	18.5511	18.8579	18.7867	18.3215	18.9208	19.0216	18.6975	18.4459	18.6312
Q6AYT3	Rtcb	19.2651	19.3981	19.4103	18.7661	19.0292	19.067	18.9559	18.7789	18.7886	18.7795	18.6635	18.6842	18.7346	18.0516	18.5882	18.2257	18.2308	18.5744	18.403	18.2914	18.3519	18.3841	18.5218	18.288	18.2409	18.4406	18.6977	18.3305	18.371	18.423
D3ZNQ6	Ube2m	18.678	18.7059	18.541	18.1326	18.6758	18.7265	18.6054	18.6168	18.6751	18.8886	18.8647	18.729	18.7212	18.6019	18.8779	18.3458	18.3896	18.6459	18.6252	18.5149	18.7177	18.4645	18.613	18.7574	18.8633	18.551	18.6653	18.5266	18.4933	18.4897
A0A0G2K3Q6;P09117	Aldoc	16.4646	16.5002	16.0969	17.4038	17.2505	17.0764	18.2765	18.0415	18.3241	18.9597	18.8163	18.5663	19.0209	18.9754	18.968	18.9855	19.0928	19.0977	19.2885	19.1649	19.361	19.2552	19.1719	19.3682	19.6373	19.4649	19.4575	19.584	19.3193	19.6588
P43138	Apex1	19.4258	19.5597	19.5525	19.574	19.6422	19.8163	19.3859	19.0965	19.1419	19.1844	18.3655	18.9294	18.7378	17.5198	18.476	18.2735	17.7252	18.3696	18.1867	17.9543	18.2781	18.0714	18.2475	18.4502	17.36	18.1787	18.3977	18.2821	18.2119	18.2294
E9PST5	Acin1	19.941	19.7886	19.6434	19.4776	19.615	19.5761	19.3874	19.2547	19.406	19.2069	19.1875	19.0014	18.8668	18.6175	18.5634	18.3587	18.4522	18.468	17.9659	18.0226	17.974	17.7461	17.6999	17.7707	17.8911	18.0774	17.9666	17.4012	17.6567	17.5905
Q62651	Ech1	17.9327	17.7984	17.8745	18.4957	18.916	18.9203	19.5294	19.2955	19.453	19.4645	17.5417	19.4364	18.9328	17.6353	18.8747	18.5418	18.3796	18.5833	18.7941	18.5357	18.6342	18.1608	18.5774	18.753	17.6321	18.9045	18.9473	18.6945	18.7028	18.6089
Q9JKB7	Gda	16.1678	15.5336	16.6694	16.5003	16.4368	16.5969	17.5326	17.7127	17.3646	18.1429	18.1503	18.4133	19.017	19.7384	18.72	19.7432	19.9417	19.8278	20.0823	20.2231	19.9637	20.5041	19.2608	19.695	19.6121	19.2399	19.3207	19.4428	19.2321	19.7365
F1LQN3;Q9JK11	Rtn4	19.2495	18.697	18.4984	18.7044	18.7113	18.4766	18.9089	19.0679	19.1388	18.8611	19.905	18.9381	19.0417	19.4972	19.4092	18.5351	18.7881	18.9024	18.1892	18.4092	18.2828	18.0986	17.9128	17.9547	18.6942	18.1818	17.9384	17.8561	17.8394	17.8026
D4ABI7	Hacd3	18.2934	18.1726	18.8322	18.2073	18.2036	18.3285	18.6774	18.9618	19.0618	18.9652	18.2336	18.9974	18.6461	18.3524	19.092	18.5285	18.7168	18.8514	18.4314	18.756	18.3759	18.5845	18.7284	18.685	18.7183	18.4497	18.8321	18.5066	18.6505	18.6475
G3V734;Q64591	Decr1	17.1886	17.1681	17.2666	18.244	18.3477	18.3407	19.1652	18.9131	19.0143	19.3666	18.7634	19.3444	19.2683	17.9845	19.1055	18.7474	18.8121	18.7662	18.7881	18.5137	18.7523	18.2842	18.6308	19.0152	17.7552	19.0571	19.2908	18.941	18.7849	18.8418
D3Z941	Mars	18.7651	19.0772	18.9391	18.7631	18.7627	18.7662	18.8328	18.44	18.6095	18.5909	18.682	18.6646	18.6157	18.4101	18.7219	18.665	18.3932	18.7194	18.4671	18.4679	18.5615	18.2356	18.6696	18.6946	18.2503	18.4976	18.8523	18.4892	18.2459	18.4416
A0A0G2K1U9	Irgq	19.344	19.3777	19.3188	19.2701	19.0875	19.1437	19.1208	18.7444	19.1709	18.9515	19.3474	18.8767	18.8562	19.1082	18.9234	18.4751	18.5161	18.6328	18.3965	18.1261	18.2284	17.7389	18.0905	18.0817	18.0678	18.023	18.1714	17.6111	17.6404	17.7799
P54921	Napa	18.5257	18.16	18.287	18.5793	18.464	18.3115	18.494	18.6884	18.4586	18.4357	18.7138	18.5184	18.7248	18.7458	18.8606	18.4097	18.3211	18.9102	18.6547	18.7534	18.6613	18.586	18.4885	18.5685	19.0966	18.8685	18.9345	18.4974	18.5555	18.8685
D4AE00	Ap3b2	18.2833	18.3397	18.0869	18.1017	18.0687	18.063	18.5352	18.195	18.2426	18.6619	18.8497	18.6157	18.8561	18.958	18.982	18.5832	18.532	18.7436	18.6348	18.624	18.7996	18.7988	18.9053	18.7403	18.9922	18.9209	18.7781	18.8243	18.6167	18.6808
A0A0G2K1C0;Q4V7C7	Actr3	18.3157	18.5611	18.0765	18.2071	18.3699	18.3634	18.6339	18.5727	18.4895	18.7303	19.2381	18.7453	18.8943	18.9812	18.8856	18.6375	18.8052	18.9603	18.525	18.3778	18.4612	18.5006	18.4721	18.5892	18.73	18.7759	18.6991	18.4121	18.4362	18.5228
Q68FS4;Q68FS4-2	Lap3	18.7443	18.5989	18.5574	17.9448	18.6299	18.7362	19.1875	18.7295	18.8481	19.0453	18.887	19.1477	19.046	17.5191	18.55	18.488	18.6117	18.8268	18.3496	18.4426	18.4479	18.0233	18.4012	18.4994	17.959	19.0573	18.926	18.4865	18.4674	18.7888
A0A0G2JZF0;B5DEG8	Sec24c	18.7155	18.1993	18.6691	18.4088	18.7023	18.4791	18.7473	18.763	18.7364	18.8007	18.6012	18.7819	18.796	18.8585	18.7343	18.3833	18.653	18.68	18.3921	18.4629	18.4788	18.1424	18.4775	18.6986	18.804	18.8076	18.8235	18.3989	18.1943	18.503
Q5PPJ6	Lars	18.9652	18.8662	19.0431	18.4802	18.594	18.5756	18.873	18.4543	18.6029	18.8805	18.9156	18.7477	18.9111	18.7104	18.7465	18.4557	18.5167	18.6372	18.3046	18.4242	18.3698	18.2702	18.4675	18.4034	18.8052	18.4841	18.627	18.2018	18.1502	18.3729
B0BN93	Psmd13	18.9141	18.9251	18.8521	18.6718	18.569	18.5873	18.9364	18.7971	18.7298	18.7891	18.8073	18.6408	18.7741	18.4289	18.8089	18.3788	18.5297	18.7118	18.4805	18.1851	18.2069	18.3156	18.4468	18.4683	18.4831	18.5217	18.7237	18.4874	18.27	18.2562
P21708;P21708-2	Mapk3	18.7367	18.8173	18.7063	18.0914	18.2828	18.2341	18.7485	18.3935	18.5401	18.8549	18.9564	18.6337	18.8051	19.0917	18.8722	18.4202	18.5604	18.6573	18.5004	18.4461	18.5208	18.7299	18.4879	18.2934	18.9812	18.6866	18.6817	18.2821	18.2976	18.3128
P19491-2	#N/A	17.4082	16.4653	17.1957	17.0327	17.1251	17.4867	18.579	18.5335	18.2697	18.8716	19.3939	18.6559	19.0631	19.0774	19.3881	18.8337	19.1797	19.7945	17.74	19.5681	19.6031	18.8734	18.863	18.4853	19.6427	19.3152	19.2232	18.7653	18.2117	18.9694
Q5XI34	Ppp2r1a	18.7592	19.181	18.4613	18.7933	18.6695	18.3259	18.8259	18.7607	18.5796	18.8269	17.1714	18.8397	18.3826	18.5282	18.1914	18.6954	19.3101	18.9685	18.6481	18.4839	18.7171	18.7764	18.6451	18.5523	18.3302	18.1685	18.5597	18.4344	18.5144	18.5038
A0A0G2K3V7;Q9WUL0	Top1	20.4494	20.2491	19.9511	19.2428	19.5382	19.4774	19.5043	19.1494	19.4008	19.2496	18.7296	19.0612	19.0309	17.9986	18.7739	18.018	18.2858	18.4452	17.8378	17.6455	17.7654	17.4171	17.6612	17.9614	17.0593	18.15	18.3525	17.626	17.7275	17.8381
Q4KLK7	Nop56	19.8678	19.6831	19.6884	19.0678	19.3859	19.2241	19.0973	18.9407	19.1533	18.8115	18.4615	18.7838	19.0668	18.0754	18.8375	18.0229	18.2656	18.3249	18.0079	17.941	17.9582	17.675	18.0938	18.1964	17.3128	18.3707	18.6556	18.1582	18.2656	18.1136
P21531	Rpl3	18.9884	18.8049	18.715	19.0751	18.9621	18.9172	19.0129	18.5209	18.9638	19.0931	18.2909	18.8352	18.9927	18.2926	18.9853	18.0807	18.0022	18.4499	18.209	18.1273	18.3909	18.2656	18.2964	18.5975	18.4246	18.4087	18.5717	18.1728	18.3712	18.4951
Q9JLA3	Uggt1	19.0077	19.0763	19.2421	18.8206	18.9607	18.7494	18.9831	18.712	18.7834	18.9881	18.7468	18.8047	18.7528	18.3922	18.7785	18.2979	18.5426	18.5958	18.4629	18.464	18.4329	18.0775	18.3941	18.5246	17.5795	18.2854	18.422	18.297	18.0686	18.0394
D4A0A1	Soga3	19.131	19.0745	18.7272	18.6476	18.7898	18.8611	18.9318	18.786	18.7689	18.6153	18.8363	18.6418	18.9025	18.8454	18.7453	18.5346	18.3635	18.5248	18.3989	18.4121	18.5172	18.2661	18.3712	18.3876	18.5369	18.2575	18.157	18.0752	18.0356	18.1187
G3V6T7;P38659	Pdia4	19.6255	19.4557	19.4851	19.2669	19.4392	19.2262	19.1609	18.9848	19.2439	18.9154	19.0255	18.8636	18.7349	18.5896	18.6776	18.3457	18.4895	18.4295	18.1347	17.9877	18.348	17.5442	17.9448	18.1518	17.7059	18.0744	18.1754	17.8709	17.7081	17.6544
D3ZZZ9	Ctnnd1	19.2734	19.1954	19.0745	18.6959	18.8723	19.059	19.0588	18.6648	18.8923	18.7721	18.8219	18.8622	18.8587	18.6858	18.7132	18.0666	18.2838	18.5484	18.1731	18.233	18.4176	17.9276	18.2451	18.2501	18.6154	18.5206	18.4921	17.9647	17.738	18.1299
B2RZD1	Sec61b	18.7102	18.7536	18.7577	18.6593	18.7696	19.0035	18.8694	18.7881	19.1009	18.7737	18.9467	18.8934	18.8744	18.6424	18.6302	18.2069	18.3845	18.5179	18.2729	18.2467	18.5041	18.2333	18.3824	18.4043	18.0877	18.3715	18.5275	18.2627	18.119	18.2125
P24329	Tst	17.6933	17.5486	17.6556	18.4564	18.2196	18.2967	19.1065	18.9587	19.0003	19.1056	19.1147	19.1827	19.0228	18.6256	18.9761	18.5841	18.3322	18.5925	18.6376	18.4745	18.7743	18.2787	18.4591	18.5797	18.1464	18.6835	18.6129	18.7312	18.3445	18.6982
Q5XIF6	Tuba4a	15.2032	15.2951	15.4498	15.7962	15.3692	14.9902	17.2634	17.0612	16.9154	18.2127	18.8845	18.2972	19.0937	19.2974	19.2855	19.284	19.756	19.9814	19.9616	19.7758	19.6898	20.091	20.0968	19.8737	20.8781	20.3682	20.2609	20.0876	20.0199	20.0977
Q68FX0	Idh3B	17.9091	17.7032	17.7179	17.8963	18.0306	18.0685	18.3468	18.1733	18.1626	18.3664	18.0164	18.5156	18.6384	18.4969	18.5466	18.5692	18.9538	18.8617	18.7106	18.8274	18.7552	18.9143	18.8536	18.9168	19.0799	19.1345	18.9898	19.1637	19.0809	19.1765
Q6PDU7	Atp5mg	18.1892	18.1651	18.2282	17.891	17.492	17.3755	18.5573	18.6998	18.3828	18.4552	18.4303	18.5466	18.582	18.3082	18.7963	18.5794	18.8453	18.9815	18.6625	18.4018	18.5677	18.892	18.8552	18.8428	18.1787	18.9148	18.9046	19.2623	19.3313	19.055
A0A0G2K9I8;Q63009	LOC100361025	19.3439	19.6403	19.3671	19.1543	19.3484	19.2299	19.2802	18.9983	19.0009	19.0998	18.7306	19.085	18.8693	18.3932	18.4697	18.2247	18.0361	18.7043	18.1679	17.7982	18.1918	17.4101	18.093	18.2022	17.421	17.9599	18.2927	17.8588	18.0172	17.9487
P13803	Etfa	18.0516	18.0138	18.0423	18.4947	18.4608	18.5604	19.0728	18.7645	18.7845	19.1007	17.801	18.7326	18.8469	18.0624	18.8153	18.5511	18.4581	18.5647	18.6817	18.1745	18.4725	18.2133	18.7864	18.878	17.6462	18.8434	18.8451	19.0046	18.591	18.9549
F1LRI5	Gcn1	18.8816	19.0027	19.054	19.3722	19.1543	18.8824	19.177	19.1086	19.0546	18.6834	18.8085	18.7576	18.8093	18.1505	18.7963	18.2077	18.4159	18.4051	18.5817	18.3027	18.3337	18.0226	17.8244	17.9361	17.5412	18.4652	18.3319	18.1048	17.9315	18.1316
G3V8H3	Gstm3l	17.9611	17.9695	17.9125	17.7279	17.8159	17.8794	18.4121	18.3326	18.3075	18.6447	19.029	18.5663	18.8867	18.6773	18.9177	18.3864	18.6792	18.5647	18.741	18.3135	18.6348	18.5795	18.7924	18.7878	18.7522	19.2461	19.4171	18.6805	18.7645	18.7871
Q6P7A7	Rpn1	18.8823	18.8896	19.1663	18.3295	18.4436	18.492	18.8558	19.0789	18.9499	18.7697	18.8516	19.0496	18.7819	18.3359	18.5322	18.3332	18.615	18.7085	18.0787	18.201	18.2129	18.2217	18.4523	18.278	17.9101	18.2526	18.5759	18.1793	18.2149	18.5058
O35112	Alcam	17.4528	17.353	17.0798	17.8309	17.7815	17.7411	18.4676	18.3369	18.4945	18.7664	19.3006	18.7459	19.0651	19.1906	18.8672	18.7648	19.0394	18.8883	18.7369	18.8187	18.8727	18.6679	18.5885	18.7121	19.2129	18.8226	18.7498	18.6629	18.3082	18.5059
D4A994	Emc1	18.7668	17.442	18.9811	18.4606	16.6262	17.3462	18.85	18.4679	18.5265	18.9843	19.1296	18.7948	19.0501	18.5423	18.9592	18.4901	18.5033	18.7843	18.5412	18.3524	18.3546	18.6039	18.5339	18.7021	18.3462	18.7168	18.9716	18.7428	18.5536	18.6919
D3ZLC1	Lmnb2	20.4938	19.9041	20.1943	19.3736	19.6493	19.5356	19.3	19.0052	19.1412	18.8323	18.5158	18.7983	18.5604	17.9668	18.3872	18.3237	18.2565	18.2001	18.0795	17.9097	18.0854	17.6834	17.9209	17.935	17.4169	17.4186	17.9507	17.6732	17.6417	17.5575
Q05982	Nme1	18.3469	18.122	18.3056	17.5804	17.6411	17.7461	18.5058	18.0604	18.17	18.448	19.5139	18.6147	18.5821	19.0278	18.7692	18.4677	18.8208	18.9784	18.6008	18.8813	18.7361	18.902	18.5743	18.8523	19.2895	18.4985	18.3708	18.6342	18.1966	18.3892
F1LN88	Aldh2	15.215	15.6174	17.6919	17.5666	17.4828	16.8679	17.3338	18.456	18.2507	19.0193	18.8007	18.8462	19.0963	18.401	19.0964	18.706	18.8422	19.0297	19.1561	19.0882	18.9144	18.9424	19.3764	19.34	18.5089	19.483	19.7649	19.5737	19.4759	19.6328
D4A0E8	Prmt5	18.4549	18.5771	18.4173	18.3231	18.3246	18.3431	18.7247	18.4382	18.5446	18.8355	18.7956	18.6993	18.6887	18.6227	18.6872	18.4663	18.4644	18.8247	18.7142	18.26	18.2729	18.3322	18.5475	18.6292	18.7186	18.4942	18.4047	18.3559	18.19	18.3712
P00388	Por	18.7588	18.334	18.5233	18.3392	18.574	18.3081	18.8435	18.6591	18.6635	18.8842	19.0328	18.7818	18.5587	18.7149	18.7377	18.4102	18.6614	18.4575	17.9738	17.986	18.0157	18.273	18.3105	18.4649	18.4163	18.5813	18.6839	18.4324	18.4092	18.4767
Q66H80	Arcn1	18.6907	18.867	18.6703	18.819	18.8609	18.7452	19.1734	18.8963	18.9916	19.0201	18.7461	18.7514	18.7746	18.3157	18.7589	18.3332	18.3968	18.6031	18.2225	18.2371	18.2919	17.8584	18.1406	18.2404	18.0278	18.425	18.2696	18.0671	17.8879	18.1468
Q9QXY2;Q9QXY2-2	Srcin1	17.3428	16.9738	17.1393	17.2162	17.2905	16.9112	17.8952	17.5638	17.7165	18.3431	19.0845	18.4375	18.8183	19.2331	18.7268	18.988	19.1672	19.1458	18.8428	18.8897	18.9579	19.0235	18.9961	18.9024	19.7045	19.3104	19.2836	19.1332	19.021	19.1358
B2RZ72	Arpc4	18.2409	18.1333	18.284	18.0713	18.347	18.3261	18.5323	18.4321	18.4087	18.6904	18.6485	18.673	18.611	18.8097	18.7777	18.5048	18.6954	18.789	18.6664	18.7253	18.6055	18.4749	18.5034	18.5929	18.2294	18.4941	18.6077	18.4024	18.3785	18.4062
Q02874	Macroh2a1	19.5728	19.6162	19.2741	18.8768	18.8786	19.3253	18.8917	18.9501	18.8858	19.0537	18.8769	19.0328	19.0348	18.3414	18.9401	18.014	17.8412	18.1851	17.758	17.5323	17.9207	18.092	18.1005	18.1439	17.0282	18.1904	18.519	17.8639	18.1353	18.1143
P62275	Rps29	19.4401	18.4029	18.6475	18.8323	18.8589	18.8145	19.412	19.0025	19.1549	18.9596	19.4736	19.0647	18.8795	19.1002	19.0487	17.8665	18.3232	18.93	17.758	17.9826	18.1071	17.9128	17.8554	18.0522	17.6691	17.8871	18.0257	17.7572	17.9968	17.7295
P25113	Pgam1	16.6439	16.8298	16.9986	17.165	17.3996	17.517	17.6165	18.0915	18.0099	18.0601	18.8806	18.3729	18.0554	19.1894	18.5243	18.4938	18.7457	18.9079	19.0154	19.1379	19.2234	19.4453	19.3488	19.1299	20.1923	19.293	19.2297	19.1987	18.8393	19.3099
P60203	Plp1	15.8637	15.7529	15.6626	18.1148	18.0804	18.4997	19.1933	19.6746	19.7066	19.8246	19.1661	19.8657	19.2304	17.7449	19.3116	18.6017	18.6046	18.8862	18.9608	18.9917	19.0237	17.7192	18.7311	18.8607	16.2896	18.7573	19.4691	18.5981	18.8918	18.6557
Q6P6V0	Gpi	16.4796	16.7975	16.7024	17.2455	16.6762	16.8835	17.609	17.8284	17.9406	18.2728	19.6683	18.3662	18.7233	19.7985	18.8698	18.7012	18.8114	19.0855	18.9637	19.1677	19.1744	19.8644	19.0184	19.2495	20.2974	18.8652	18.7167	18.8119	18.7631	19.2062
A0A0G2JT63	Cyfip2	18.1048	17.8645	18	17.7398	17.9043	17.8164	18.0491	18.1877	18.3221	18.3052	18.8117	18.3368	18.818	19.6995	18.6699	18.101	18.2992	18.8061	18.4499	18.6954	18.58	18.9447	18.6928	18.639	19.0734	18.8629	18.616	18.8661	18.2985	18.9859
B1WC61	Acad9	18.4132	18.4104	18.3972	18.6233	18.524	18.5047	18.5645	18.5379	18.6547	18.5257	18.3016	18.5366	18.5039	17.8277	18.6242	18.2985	18.5895	18.531	18.2215	18.1729	18.1846	18.4635	18.5421	18.7187	18.3196	18.8523	18.6412	18.7493	18.5761	18.5921
M0RD75;P62755	Rps6	18.6048	17.1664	18.1669	18.0104	18.0223	17.2642	16.9302	17.4046	17.3284	19.4213	19.3078	19.1565	19.2441	18.8522	19.206	18.1277	18.0161	17.9624	18.812	18.0106	18.5145	18.6675	19.3511	19.1331	18.7083	18.7259	19.2964	18.9123	19.3269	18.6783
B0BNE5	Esd	18.4788	18.9844	18.3879	18.0552	18.5294	18.4695	19.0009	18.4601	18.6022	18.7798	18.7693	18.7169	18.7801	18.0523	17.2389	18.2428	18.2746	18.7156	18.3098	18.1888	18.3224	18.1433	18.5861	18.212	17.7557	19.0839	18.9073	18.5648	18.7172	18.9291
D4A1B8	Dctn3	18.2976	18.2509	17.9794	17.8696	18.3943	18.4175	18.656	18.5342	18.5994	18.5428	18.9768	18.7128	18.8278	18.6958	18.7251	18.1973	18.4364	18.8137	18.3725	18.4679	18.4288	18.7061	18.4592	18.5101	18.63	18.3563	18.4686	18.1924	18.3936	18.3138
D4A2G9	Ranbp1	18.5554	19.0097	18.9554	18.6527	18.6319	18.6238	18.5179	18.5999	18.492	18.4907	18.8685	18.5735	18.5048	18.7582	18.4502	18.5177	18.7841	18.4013	18.1605	18.1348	18.273	18.4106	18.172	18.2456	18.4936	18.2318	18.4146	17.8997	18.1023	18.1844
Q2PQA9	Kif5b	18.7094	18.7904	18.5926	18.6506	18.5641	18.6247	18.9032	18.4019	18.8166	18.7519	18.7906	18.7611	18.7781	18.5065	18.9103	18.4936	18.7	18.5359	18.1195	17.9952	18.1484	18.185	18.3095	18.1784	18.1361	18.2634	18.4816	18.0181	17.9731	17.8675
D3ZM03	LOC100912478	19.9746	19.8813	20.126	19.7252	19.8827	19.4073	19.61	19.1461	19.3636	19.4576	19.6757	19.6289	19.6647	19.8128	19.6609	18.9721	19.5246	18.7981	NA	18.812	18.7862	18.5704	18.7065	16.3682	19.1893	18.9245	19.3284	15.9398	18.5548	18.4609
D4A4T0	Stub1	18.686	18.989	18.8079	18.3638	18.5541	18.5262	18.8077	18.3594	18.6715	18.7197	17.904	18.7707	18.7438	18.5949	18.7646	18.4694	18.4651	18.3584	18.2919	18.279	18.5044	18.104	18.2002	18.2548	18.4157	18.4405	18.4551	17.8858	18.2489	18.0869
Q5PPL3	Nsdhl	18.7223	18.7915	18.6917	18.9475	18.6391	18.7947	18.6132	18.6261	18.6782	18.5392	19.0792	18.5087	18.6116	19.1701	18.6276	18.2753	18.5979	18.6828	18.1433	18.2434	18.2152	18.1882	17.9174	18.0849	18.7754	17.981	18.0585	17.727	17.668	18.1083
P18421;Q6PDW4	Psmb1	18.3302	18.3216	18.3162	18.0352	18.1286	18.0999	18.5159	18.2572	18.2548	18.5709	19.3858	18.5133	18.7699	19.1115	18.9288	18.2119	18.2248	18.7669	18.4033	18.3625	18.5251	18.4746	18.4598	18.4024	18.9939	18.5668	18.5226	18.0664	18.0603	18.1173
P07895	Sod2	17.7296	17.8116	17.283	16.8689	17.1612	17.2408	18.0183	18.1511	18.1526	18.3867	18.0503	18.4094	18.5823	18.4783	18.8373	18.4729	19.0079	19.1673	18.4633	18.8473	18.711	18.6642	19.1434	18.8729	19.0657	19.3541	19.3325	19.16	19.2673	18.9911
Q66HR2	Mapre1	17.8312	18.1105	16.6017	17.9229	17.0296	17.915	18.1072	17.9686	18.3491	19.0393	19.9356	19.1066	19.0896	19.7644	19.155	18.8432	19.3888	19.3412	18.7373	18.6662	18.4259	18.4512	18.3089	18.2508	19.2099	18.12	17.9102	18.3459	17.881	17.863
Q6IRE4	Tsg101	18.3142	18.698	18.6061	18.351	18.4987	18.7029	18.6461	18.7488	18.8488	18.7929	18.7223	18.7518	18.4324	18.5284	18.2275	18.4139	18.3449	18.1746	18.4699	18.5392	18.5393	18.1078	18.0173	18.3349	18.2548	18.6431	18.5908	18.1372	17.9924	18.1932
O08837	Cdc5l	20.1727	19.9814	19.9229	19.2676	19.4679	19.2489	19.271	19.1095	19.1951	18.9421	19.0314	18.775	18.4513	17.9002	18.3829	18.041	18.1503	18.3461	17.692	17.4884	17.6494	17.4657	17.664	17.9256	17.8115	17.5877	17.9624	17.6742	17.6248	17.414
A0A0U1RS25;F1LY19	Upf1	18.8735	18.9944	18.6547	18.4968	18.6952	18.5546	19.0392	18.8016	18.8068	18.9261	18.5434	18.8327	18.9043	18.3222	18.6384	18.3933	18.4797	18.5158	18.1183	17.9465	18.1309	17.9277	18.2091	18.0594	17.7029	18.2864	18.3714	17.9582	18.1465	18.2508
D3Z858;F1M3A0;M0RAC7	Fbrsl1	18.6963	18.5698	18.0226	17.5741	17.7336	17.7143	18.7365	18.7443	18.7467	19.1123	19.0362	18.7932	18.9001	17.979	18.9664	18.2276	18.5576	18.9415	17.7935	17.5577	17.4276	18.1796	18.7784	18.5631	18.3721	18.644	18.6682	18.6908	18.9516	18.8938
P28480	Tcp1	18.8591	18.7781	18.3224	18.6014	18.6888	18.7992	18.6224	18.3614	18.5131	18.6878	19.0419	18.6669	19.0062	18.4335	18.8165	18.0752	18.3731	18.6248	17.8823	18.062	17.8896	18.5234	18.233	18.2424	18.3846	18.1618	18.3194	18.2226	18.2024	18.1564
Q63083	Nucb1	18.8387	18.6486	18.4507	18.6687	18.8526	18.9023	18.8481	18.5747	18.8244	18.6275	18.8822	18.7702	18.6067	18.4481	18.7011	18.0128	18.2872	18.5581	18.0281	18.2284	18.268	18.076	18.0343	18.2386	18.5355	18.2546	18.2893	18.0316	17.9837	17.9634
G3V964	Ntm	18.0251	17.5539	17.7289	NA	18.1002	17.7485	18.5723	18.6249	18.585	18.9576	20.0972	19.011	19.421	20.3188	19.511	19.1296	19.414	19.57	19.5657	19.6695	19.5209	19.5233	19.3766	19.2093	20.5171	19.3753	19.1171	19.2223	18.958	19.0043
G3V9Z3;P21396	Maoa	18.3769	18.2266	18.2231	18.2049	18.3334	17.8479	18.4986	18.5188	18.597	18.4423	18.1586	18.5256	18.4658	18.4763	18.6077	18.2989	18.4578	18.5553	18.5327	18.4762	18.3994	18.5655	18.4507	18.3559	18.4482	18.825	18.9114	18.6771	18.2979	18.638
Q63228	Gmfb	17.6548	17.7731	17.7408	17.6452	17.4098	17.5123	18.4579	18.4821	17.923	18.7128	18.8412	18.4273	19.0784	18.7104	19.0301	18.6106	19.2896	19.1857	18.6202	18.6284	18.4492	19.1206	18.444	16.2197	18.7338	19.1847	19.2878	18.3091	19.1919	18.7173
D3ZMS1	Sf3b2	20.2065	19.9046	19.7874	19.2311	19.2994	19.3557	19.1868	18.9051	18.996	18.8398	18.9352	18.7035	18.7148	18.3699	18.7305	18.1383	18.3118	18.3487	17.4833	17.6821	17.7101	17.3762	17.227	17.6002	18.0228	17.7922	17.9175	17.476	17.5195	17.4591
F1M6W2;Q6UPR8	Ermp1	17.9071	18.0771	17.7139	18.1839	18.4006	18.4443	18.905	18.5762	18.9358	18.9736	18.4307	18.8897	18.8644	18.024	18.6058	18.4262	18.3097	18.5696	18.4798	18.3632	18.4405	18.0022	18.5213	18.6905	18.0087	18.6919	18.7133	18.4559	18.2928	18.3304
A0A0G2JU97;A0A0G2K4K3;D3ZF64;F1LMJ7;O88563	Abcc3	18.8996	19.2725	19.2409	18.015	18.4174	18.2886	18.655	18.6092	18.4205	18.8535	18.7848	18.5186	18.4663	18.5473	18.7503	17.883	18.3946	18.4718	18.305	17.9004	17.5995	18.4206	18.158	18.0693	17.8619	18.3949	18.6113	18.4669	18.3174	18.3967
B0K025	Ostc	19.0386	18.9106	18.683	18.6756	18.87	19.1572	18.6798	18.979	19.3313	18.7337	18.3708	19.0448	18.4347	17.1726	18.3334	18.3088	18.3742	18.6082	18.469	18.2727	18.636	17.987	18.3513	18.4877	16.5521	18.5438	17.2165	18.2787	18.1503	18.3201
G3V9N1	Pgam5	19.0635	18.7452	18.7963	18.7422	18.7723	18.6192	18.5583	18.6489	18.6301	17.9702	18.4461	18.2388	18.733	18.5077	18.5877	18.2622	18.176	18.3289	18.0078	18.2093	18.1481	18.3717	18.0641	18.1036	18.4615	18.5023	18.2921	18.0807	18.4289	18.3681
A0A1B0GWP9;O35397;Q6AZ23	LOC103689977	19.4412	19.0269	19.1707	18.6519	18.833	18.6345	18.9729	18.7135	19.074	19.0133	19.1684	19.0611	18.7595	18.8061	19.0003	17.9649	18.6598	18.3339	17.9791	17.6826	17.8678	17.8371	18.0197	18.1183	16.6621	18.0819	18.2319	17.8753	17.6318	17.5727
G3V9T7	Get3	18.9966	18.8302	18.5575	18.2107	18.2819	18.1318	18.7014	18.4845	18.5562	18.7685	18.9548	18.7062	18.7307	18.4718	18.4685	18.2706	18.87	18.6282	18.0841	18.2361	18.0197	18.0926	18.1653	18.1277	18.5968	18.1685	18.3565	18.1042	18.0847	18.1475
D4ACP5	Recql5	18.6003	18.6774	18.5237	18.6852	18.9259	18.7324	18.6078	18.4796	18.5087	18.5058	18.6422	18.6126	18.5738	18.4438	18.5405	18.2294	18.5832	18.4391	18.2526	18.1163	18.1795	18.2883	18.2479	18.3324	17.8937	18.0251	18.217	18.4543	18.1684	18.2028
Q4V8F9	Hsdl2	17.316	17.3497	17.1346	18.3722	18.4155	18.6032	19.1349	18.7687	18.9105	19.1049	18.5651	18.9558	18.9714	17.8112	18.7477	18.3292	17.8934	18.4455	18.3597	18.2244	18.1458	18.142	18.5561	18.695	17.5242	18.8614	19.1313	18.7052	18.6546	18.833
P32089	Slc25a1	18.5777	18.5276	18.6274	18.6464	18.4879	18.5058	18.8317	18.6379	18.7206	18.7368	18.6952	18.5862	18.4583	18.5712	18.6426	18.0526	18.321	18.3797	18.1529	18.0356	18.2594	18.0623	18.1285	18.2498	18.5664	18.3262	18.0861	18.3423	18.2183	18.1812
B2GV54	Nceh1	16.9655	16.8072	16.8504	17.383	17.5531	17.3267	18.0451	17.9502	17.9522	18.4565	18.2039	18.4047	18.6799	18.477	18.2987	18.7182	18.6946	18.7158	18.9175	18.8454	18.9024	18.8586	19.1725	19.322	19.1729	19.1611	19.2583	19.2017	18.8985	19.1412
Q04462	Vars1	18.9755	18.5419	18.6208	18.6976	18.6586	18.5592	18.8312	18.6319	18.5295	18.4661	18.431	18.6585	18.7037	18.4565	18.4695	18.2169	18.0586	18.3108	18.1315	17.9265	18.103	18.2681	18.3001	18.2784	17.7234	18.4027	18.5637	18.2503	18.2414	18.2668
A0A0H2UI10;Q8VIJ5	Oga	18.3258	18.4173	18.5653	18.6214	18.7713	18.6002	18.6709	18.3868	18.4299	18.5529	18.8292	18.5465	18.5958	18.883	18.5791	18.3245	18.3484	18.4574	18.3057	18.1817	18.3099	18.1326	18.3646	18.4052	17.9927	18.5055	17.9514	18.0889	17.8865	18.2028
P14841	Cst3	16.7014	16.9472	16.7709	18.0977	18.1927	18.2582	18.8106	18.6883	18.8214	19.1456	18.4183	19.034	19.0187	18.18	19.1041	18.4334	18.3163	18.4874	18.63	18.3502	18.5582	18.3635	18.5951	18.7786	17.7168	19.0191	19.195	18.613	18.4458	18.3766
P30009	Marcks	18.5451	18.2091	18.2615	18.7185	18.7318	18.6316	18.324	18.5464	18.5827	18.2605	19.5273	18.5381	18.5651	19.3186	18.5871	17.7746	17.795	18.1847	18.5271	18.5214	18.6518	18.4564	18.4016	18.2852	18.8526	18.0427	17.9231	17.7408	17.7433	17.7595
P20651	Ppp3cb	17.4512	17.7697	18.0831	17.0522	17.5936	17.7691	17.3061	18.2706	17.1407	18.2691	19.3358	17.2039	18.8317	19.4196	18.0133	19.3988	19.5819	19.0544	18.4114	18.665	19.0867	19.0894	17.9786	18.8178	20.289	19.089	18.2288	18.2433	18.0535	18.4116
D4A104	Mrpl45	18.5475	18.3867	18.22	18.2071	18.4537	18.4053	18.5949	18.342	18.3074	18.6234	18.425	18.5034	18.5828	18.0381	18.4019	18.3477	18.4995	18.4716	18.1742	18.1848	18.2832	18.2587	18.4365	18.3634	18.2104	18.4207	18.4425	18.6255	18.4703	18.6282
D3ZH41	Ckap4	18.7969	18.7202	18.473	18.1907	18.5713	18.4066	18.7612	18.5249	18.7515	18.6836	18.7969	18.6775	18.8303	18.565	18.7696	17.661	18.2234	18.4261	17.9613	17.9123	18.0044	18.2101	18.179	18.19	18.192	18.3745	18.4261	18.1763	18.2433	18.0574
D3Z955	Pgm2l1	17.2082	17.0943	17.1863	16.7278	17.1155	17.4968	17.7362	17.6129	17.5847	18.3247	19.0573	18.3201	18.7161	19.0682	18.7657	18.8438	19.2004	19.1258	18.9146	19.0349	19.0176	18.9787	18.7327	18.752	19.5165	19.0006	18.7742	18.6145	18.435	18.7648
B5DF91	Elavl1	19.3818	19.452	19.3227	18.8901	19.2018	19.1722	19.0316	18.9612	18.8241	18.7593	18.7084	18.7182	18.5182	18.1941	18.7708	18.0257	18.2212	18.286	18.0011	17.7503	17.6575	17.6535	17.7183	17.9587	17.7359	17.7836	18.0327	17.6199	17.7647	17.597
D3ZJA9	Slc27a3	18.0044	18.0527	17.8255	18.0816	18.3059	18.1221	19.0977	18.939	18.8869	19.2545	18.6641	19.0731	19.0477	18.098	18.8839	18.5575	18.5339	18.7342	18.2465	17.9837	18.0459	18.1155	18.2416	18.1779	17.5232	18.2028	18.3793	18.2307	18.12	18.1525
P06762	Hmox1	17.1885	17.4797	17.6151	17.9312	18.2036	18.3151	19.0823	18.5564	18.9379	19.1644	18.0831	19.0798	18.8423	17.0267	18.4713	17.9494	17.5134	17.9182	19.1247	18.7215	18.8932	18.6567	19.1326	19.4085	16.1524	18.5543	19.0354	18.8058	18.7826	18.6902
F1LUT4	Atp8a1	17.2872	17.2221	17.5907	17.7668	17.8246	17.7982	18.353	18.2257	18.341	18.3956	18.5729	18.3879	18.6289	18.9469	17.8632	18.4765	18.5881	18.5923	18.7799	18.8005	18.9146	18.5537	18.6383	18.9616	19.0652	18.7972	18.676	18.4292	18.2568	18.487
P11980	Pkm	16.9344	17.3222	17.8522	17.6002	17.256	17.7173	15.5973	15.7717	18.3153	18.406	19.1713	18.3355	18.634	19.1769	18.1681	18.3389	18.5714	18.8125	19.0614	19.074	19.038	19.1739	18.7451	18.7821	19.9801	19.0941	19.1586	18.698	19.2312	19.1941
A0A0G2K7W6;P18445	RGD1562402	18.8261	18.1107	18.6358	18.9432	18.7676	18.7212	18.8024	18.7448	18.8742	18.7444	18.5461	18.5573	18.1345	18.4026	18.4465	18.3055	18.5283	18.2996	18.6189	18.4141	18.2581	17.8549	17.8753	18.3356	18.0197	17.7519	17.8562	18.4166	18.0793	17.2413
G3V7J0;Q02253	Aldh6a1	17.9271	18.1035	18.0979	17.9938	18.2026	18.1175	18.445	18.5408	18.4906	18.7169	18.5623	18.6226	18.7105	18.1387	18.5862	18.1296	18.4685	18.4589	18.2981	18.0559	18.1103	18.3122	18.2212	18.3796	18.6552	18.4596	18.6062	18.5423	18.7122	18.4054
Q5M7U6	Actr2	17.9837	17.7059	17.8799	17.865	18.0498	17.967	18.2936	18.0688	18.1517	18.4767	19.0063	18.613	18.4548	19.0311	18.6152	18.5724	18.8822	18.9306	18.5299	18.486	18.558	18.3309	18.3269	18.4298	18.8919	18.4152	18.2757	18.1235	17.8926	18.1386
G3V7T6	Sf3b1	19.7673	19.6814	19.3888	18.8086	19.0338	19.0311	19.0828	18.759	18.867	18.8118	18.6463	18.7547	18.6696	17.9326	18.3172	17.4971	17.9773	18.3849	17.7339	17.653	17.9747	17.5672	17.8827	17.9435	17.6123	17.797	17.9271	17.7978	17.7222	17.9083
A0A0H2UHQ0	Slc3a2	16.6417	16.3339	16.1259	17.4389	17.2718	16.8544	17.7647	17.8061	17.7546	18.4786	18.5667	18.4606	18.4665	19.024	18.751	18.7955	18.6213	18.9766	19.1208	18.9003	18.8246	18.9779	18.9875	18.9476	19.2099	19.1015	19.1706	19.3174	18.9986	19.2084
Q66HF3;Q6UPE1	Etfdh	17.6532	17.7818	17.6814	17.8081	18.1841	18.2663	18.478	18.3365	18.2828	18.5524	18.4761	18.5337	18.8666	18.0952	18.4632	18.3524	18.2364	18.2781	18.148	18.284	18.283	18.2931	18.5008	18.6906	18.2808	18.8568	18.9452	18.7546	18.7149	18.7676
P09895	Rpl5	19.0722	18.8706	18.9447	18.7449	18.9336	18.9377	19.0014	18.7379	18.703	18.7734	18.5942	18.6285	18.6147	18.2316	18.6183	17.9895	18.1473	18.3349	18.0015	17.6554	18.0411	17.8862	17.8756	17.8617	18.0018	17.8154	18.1116	17.8429	17.9694	17.8723
P62762	Vsnl1	16.8721	16.5018	16.4295	16.5541	16.754	16.1312	17.34	17.5436	17.7787	17.9879	19.3419	18.1154	18.2723	19.6895	18.8215	18.7693	19.0807	19.1347	18.9191	19.3181	19.2507	19.3651	18.8816	18.9805	20.6256	19.2659	18.8572	18.8552	18.6016	18.7637
D3ZZ21	Ndufb6	18.3821	18.0076	17.8076	18.2833	18.2177	18.1397	18.3674	17.8336	18.1848	18.2915	18.2744	18.5592	18.635	18.073	18.3218	18.4428	18.5569	18.2447	18.4071	18.2651	18.3092	18.5656	18.3061	18.5086	18.7654	18.875	18.5703	18.6479	18.4843	18.4562
G3V721	Wbp2	17.761	18.2734	17.2617	17.8941	17.6459	18.2302	18.1211	18.0544	18.2661	18.5261	19.1054	18.4746	18.7667	19.0861	18.8401	18.1889	18.4899	18.5752	18.4448	18.1918	18.2511	18.704	18.2958	18.3523	19.0565	18.3114	18.6232	18.1951	18.368	18.326
P50554	Abat	15.5179	15.2945	15.6723	16.4164	16.7467	16.7805	18.031	17.9138	17.9847	18.4695	18.2646	18.5985	18.467	18.5359	18.7892	18.9657	18.8524	18.7184	19.2085	19.1799	19.3242	19.1441	19.4054	19.3134	19.3158	19.3696	19.5528	19.6339	19.4776	19.6317
A0A0G2K2C7;D3ZC84	Usp9x	18.4646	18.3919	17.8701	17.8448	17.851	18.2712	18.1291	18.2308	18.4147	18.5599	18.5633	18.5841	18.6648	18.8227	18.5892	18.475	18.421	18.5616	17.9469	18.1038	18.3181	18.3004	18.4776	18.358	18.492	18.3578	18.3941	18.323	18.2866	18.481
B2RYG6	Otub1	17.8534	18.1355	18.2825	17.9898	17.9104	17.897	18.1536	18.2084	18.2341	18.2899	18.6067	18.4671	18.4202	18.4182	18.5612	18.2504	18.3866	18.5545	18.3752	18.2729	18.4031	18.5236	18.4257	18.4912	18.7909	18.6875	18.6719	18.3141	18.4483	18.4758
Q6Q0N1	Cndp2	17.7466	17.9191	17.9366	17.9305	18.0283	18.0966	18.2641	18.0301	17.8427	18.3196	18.585	18.3026	18.0237	18.4949	18.0396	18.2115	18.4701	18.2925	18.6809	18.7594	18.6828	18.4996	18.7388	18.7662	19.3214	18.5549	18.6918	18.5478	18.0065	18.6219
P54311	Gnb1	17.8987	17.6661	17.6921	17.8083	18.0314	17.8164	18.3818	18.1618	18.3327	18.2805	18.9217	18.2615	18.3165	19.4022	18.6754	18.4269	18.6197	18.7409	18.384	18.8491	18.1064	18.7321	18.6465	18.8454	18.2286	18.213	18.2525	18.0903	18.3895	18.2231
P62909	Rps3	19.1957	18.9807	19.2569	16.9825	18.7174	18.3714	18.6994	19.1249	18.7513	18.9795	17.2629	18.69	18.8638	18.3159	18.9486	17.5091	17.4276	18.12	17.9284	18.5225	17.9938	18.13	17.985	18.1217	17.818	18.2738	18.3073	17.9801	18.6994	18.4334
F2Z3T9	U2af2	19.6787	19.4803	19.6352	19.239	19.2755	19.0035	19.2297	19.2233	19.1467	18.6679	18.0753	18.6094	18.4415	18.1072	18.6968	17.7619	17.8593	18.2898	17.813	17.7694	17.9165	17.2477	17.692	17.8341	17.019	17.9161	17.9641	17.5295	17.414	17.6998
B0BMW2;O70351	Hsd17b10	19.038	19.0463	18.8941	18.4272	18.4732	18.3873	18.8607	18.3915	18.0546	18.2798	18.1751	18.6524	17.18	18.0555	18.3976	18.346	18.4258	18.4284	17.8218	17.9103	18.0744	18.4316	18.0969	18.2299	17.8827	17.9973	18.2442	18.4896	18.7438	18.6468
P18395	Csde1	18.7533	18.8746	18.5529	18.7491	18.5845	18.4317	18.3381	18.2358	18.3954	18.3121	18.5132	18.3247	18.3373	18.1371	18.4088	17.731	18.2533	18.3599	18.0785	18.1178	18.0699	18.2223	18.3721	18.3444	18.641	18.068	18.0699	18.1071	18.089	18.3722
B0BN81	Rps5	19.0355	19.1421	18.9203	19.2134	19.1923	19.0037	19.2293	18.5736	19.111	19.0625	17.2984	18.8919	18.3458	17.9434	18.6639	18.1909	18.3675	18.2577	18.0871	17.4668	17.9664	17.7375	18.246	18.5185	17.2103	17.6477	18.1673	16.8898	17.5287	17.8492
A0A0G2KAM3;P49432	Pdhb	17.6174	18.0351	17.8972	17.5047	17.8136	17.852	18.1359	18.0105	18.0981	18.2992	17.3269	18.2764	18.0602	18.0853	17.9777	18.3684	18.4904	18.672	18.6178	18.3863	18.8127	18.443	18.9614	18.7337	18.7626	18.8736	19.0952	18.7765	18.8942	18.8293
D3ZUB0	Rcn1	18.2121	18.3515	18.2141	18.6234	18.9799	18.7383	18.613	18.5848	18.5266	18.6491	19.168	18.6503	18.7181	18.835	18.775	18.1126	18.256	18.4035	18.2966	18.3733	18.3886	18.0019	17.7163	17.9367	18.2577	17.8873	17.9114	17.5362	17.3908	17.5647
G3V8G5	Glg1	18.8131	18.5637	18.7704	18.7045	19.0501	18.7424	18.7036	18.8842	18.6265	18.8437	18.3707	18.5965	18.7987	17.6752	17.4953	18.1026	17.8673	18.3574	18.4303	18.0514	18.2552	17.8191	18.2171	18.1829	17.7222	18.3464	18.3565	18.0845	17.8793	17.3483
A0A0G2JSQ1;Q63754	Sncb	15.4677	15.0676	14.9083	15.8467	16.6651	15.6706	17.1809	17.6473	17.2729	18.1377	18.4709	18.2019	18.5369	19.2294	19.0811	19.1183	19.206	19.302	19.3023	19.027	19.3514	19.695	19.3665	19.6242	20.6765	20.1627	18.6677	19.8303	19.2451	19.6837
A0A0G2JZG7	Sars	18.0115	18.194	18.1624	18.4687	18.4155	18.0878	18.266	18.5171	18.4087	18.0946	18.1486	17.9621	17.7196	17.9489	18.0025	18.4574	18.4924	18.655	18.7172	18.6621	18.7754	18.3267	18.4946	18.6888	18.7171	18.4307	18.0385	18.3408	18.1533	18.2115
B0BNJ4	Ethe1	18.0644	18.104	17.7612	18.2523	17.9204	18.0968	18.3671	18.4537	18.4315	18.4424	18.4367	18.5793	18.5319	18.5303	18.534	18.2201	18.2905	18.3723	18.3124	18.2612	18.4398	18.0343	18.3132	18.4474	18.1548	18.5316	18.4465	18.5958	18.2356	18.3876
Q6P7Q4	Glo1	17.3075	17.2556	17.1474	17.6767	17.7864	17.6806	18.0205	18.0431	18.1469	18.2846	18.8043	18.336	18.4305	18.8615	18.4244	18.3168	18.3846	18.8799	18.6221	18.7073	18.8433	18.7658	18.7191	18.7155	18.7829	18.6007	18.4156	18.651	18.2118	18.7136
Q9JHZ9	Slc38a3	15.7705	15.722	15.6456	17.4766	18.0562	17.6995	19.1895	18.758	19.0503	19.3299	18.6519	19.2232	19.0902	17.7663	18.8598	18.6586	18.2102	18.6991	18.601	18.3108	18.8399	18.2423	18.9419	19.1433	17.0225	18.8838	19.0368	18.835	18.9454	18.8749
M0R6B4	#N/A	19.9995	20.1418	19.7061	20.2484	18.849	19.3257	17.2784	19.3529	19.0606	18.2522	12.8379	18.7262	17.599	16.7193	18.5329	19.4584	19.1003	18.8191	18.5183	18.7197	18.4702	18.5569	18.6233	17.0954	15.614	18.3815	17.3062	17.7614	17.9695	18.4549
P62907	Rpl10a	18.9518	18.8926	19.5118	18.871	18.95	19.0086	18.9579	18.8035	17.8835	19.1524	18.6475	18.9337	18.5219	18.6282	19.0253	17.8718	18.1379	17.5415	17.0788	17.403	18.1666	17.7862	18.1489	18.0994	17.2382	18.1522	18.215	17.9217	17.6338	17.3117
F1M4A4	Kif1a	18.7854	18.7612	18.776	18.4294	18.2837	18.2969	18.7731	18.3259	18.7974	18.6059	19.0931	18.5632	18.698	18.8019	18.4347	18.1682	18.4107	18.4465	17.999	18.1373	17.9682	17.8301	17.7524	17.8733	18.4081	18.2463	18.126	17.7172	17.3497	17.5616
D3ZES7	Plxna4	18.1797	18.0122	17.9011	17.8677	17.7338	17.5462	17.9702	18.0312	17.9234	18.2205	18.5648	18.3874	18.3248	18.8469	18.2771	18.5015	18.8043	18.5898	18.5269	18.5818	18.6346	18.5123	18.3808	18.3755	19.0728	18.5638	18.3115	18.2203	18.1286	18.3259
F1LM55	Ccar2	19.2897	19.3808	19.1414	18.8768	18.9139	19.2205	18.849	18.6389	18.568	18.6556	18.2797	18.6462	18.5318	17.9566	18.2	18.1033	18.1724	18.3634	17.9828	18.0732	17.8099	17.5622	17.5803	18.1118	17.7076	17.9429	18.1962	17.5767	17.4778	17.5031
Q68FS2	Cops4	18.2047	18.2986	18.0576	18.1857	18.2954	18.3055	18.3698	18.1769	18.3152	18.3737	18.6205	18.4274	18.5791	18.5144	18.5232	18.0178	18.2759	18.3812	18.096	18.1955	18.2852	18.2585	18.1011	18.2504	18.489	18.4591	18.5302	18.2205	18.173	18.2218
G3V9N0	Pabpc4	18.7583	18.6814	18.8468	18.5762	18.6585	18.4805	18.7269	18.4798	18.2992	18.5227	18.3185	18.5135	18.4531	17.7608	18.4693	18.1583	18.0781	18.1986	18.3021	18.1262	18.3104	17.7766	18.1374	18.44	17.489	18.1579	18.3105	18.1339	17.9338	17.9746
P48675;Q6P725	Des	18.9235	19.1859	19.5085	20.125	20.7907	19.3079	19.12	20.575	20.0016	14.3944	15.1285	19.5957	18.8986	12.4586	19.3271	18.5403	18.9768	18.8053	19.3054	19.434	19.147	16.4805	18.2253	17.7608	17.1694	17.8624	17.5489	17.6833	16.7204	17.8972
Q5U2S7	Psmd3	18.4594	18.772	18.2732	18.2325	18.3701	18.2943	18.6088	18.6745	18.7551	18.8446	17.319	18.3794	18.5684	18.272	18.3061	18.06	18.315	18.3176	18.2117	17.992	17.9616	18.1572	18.2906	18.2178	18.1292	18.3048	18.4145	18.0371	18.1719	18.1661
F1LPG5	Ndufb4	18.1143	18.15	18.1996	18.3764	18.2828	18.4136	18.2634	18.2368	18.3795	18.0598	18.5217	18.1385	18.4554	18.052	18.3949	18.0169	18.0054	18.0971	18.3241	18.2314	18.5624	18.2859	18.4513	18.7479	17.2771	18.7259	18.4138	18.5719	18.5292	18.5418
Q9ES21	Sacm1l	18.0961	18.1508	17.6526	18.2772	18.292	18.1646	18.489	18.4093	18.5147	18.3625	18.0158	17.9721	18.3761	18.2065	18.3209	18.3502	18.1051	18.3484	18.0872	18.3954	18.3903	18.22	18.2309	18.3339	18.3875	18.8673	18.4838	18.4067	18.5007	18.3895
A0A096MJ70;A0A096MKA6;M0R6B0;M0RDL0	Prdm16	19.1377	16.0637	16.5843	16.932	18.0869	17.9823	19.1994	18.6282	19.0979	19.5093	19.6862	19.4755	19.0683	19.3274	19.4176	18.1898	19.3892	19.4058	16.6695	17.1837	17.5924	17.9253	18.311	18.1626	18.5396	18.6649	18.6643	16.2258	17.6127	17.9721
G3V8R2;P55067	Ncan	18.1516	18.0283	18.1434	18.1713	18.643	18.5208	18.7693	18.35	18.4362	18.6798	17.3927	18.599	18.4352	17.366	18.3132	17.933	18.2125	18.2342	18.3142	18.0785	18.239	18.1691	18.4063	18.5539	18.0885	18.4254	18.7232	18.5081	18.2949	18.4
D3ZIN7	Mrps23	18.1369	18.1316	18.3614	18.3292	18.4734	18.6442	18.3466	18.1852	18.3633	17.9749	18.2022	18.1404	18.4397	17.8136	18.2852	18.2103	18.1496	18.0591	18.2997	18.2994	18.4563	18.2534	18.4299	18.6167	17.8782	18.3867	18.4647	18.3725	18.2398	18.522
Q6P3V9	Rpl4	18.9714	19.2028	18.8041	18.8524	18.9201	18.7879	19.0201	18.4906	18.9585	18.4726	18.3643	18.4362	17.7751	18.1854	18.4042	17.6436	17.7272	17.9159	18.0486	17.8428	18.1681	17.6422	18.025	18.0096	17.7799	18.3347	18.3466	18.0163	17.5392	17.6672
P04906	Gstp1	17.8284	17.5975	17.883	18.0215	18.192	18.634	18.788	18.3985	18.3164	18.6542	18.3443	18.7984	18.8877	17.8132	18.3982	18.0949	17.9741	18.2662	18.2806	17.8953	17.9473	18.0137	18.4281	18.3618	17.6216	18.7268	18.7734	18.5158	18.4883	18.3549
A0A0G2K6Y8;D4A6Y1	Npat	17.766	18.2193	17.5492	17.0622	16.7152	17.6019	18.0875	17.8172	17.6246	18.5554	18.5819	18.4007	18.6055	18.4678	18.6629	18.0624	19.2667	18.7685	17.9479	17.9742	18.0208	19.0721	18.7135	18.5777	19.3955	18.543	18.4892	18.332	18.7221	18.6916
Q920L2	Sdha	18.0272	17.6422	17.297	17.9712	18.2311	18.1382	18.2088	17.9028	18.0364	18.2785	18.1501	18.1278	18.5015	18.0917	18.488	18.3351	18.2599	18.4228	18.3254	18.3432	18.537	18.5608	18.5771	18.6216	18.2615	18.5042	18.5433	18.7254	18.5348	18.6297
D4AB03	Fam120a	17.894	17.7893	17.7205	18.3101	18.4174	18.173	18.7405	18.4148	18.3885	18.7897	18.6696	18.5646	18.4335	18.0615	18.5665	18.1538	18.2452	18.4485	18.199	18.1147	18.1641	18.1708	18.2092	18.2582	18.3305	18.3968	18.4942	18.1891	17.6895	18.2728
M0R907	Snrpd3	19.479	19.1586	19.3699	19.2604	19.3239	19.2589	18.9544	18.8614	18.8827	18.5527	18.4766	18.3557	18.4009	17.9071	18.2982	17.9105	18.0593	17.9681	17.8563	17.9876	17.9139	17.4098	17.7464	17.9315	16.9943	17.567	17.7117	17.475	17.4683	17.4879
F1M853	Rrbp1	17.8925	17.799	17.9022	18.9127	19.0189	19.0438	18.7576	18.691	18.6709	18.6894	18.4527	18.5813	18.6431	18.2853	18.4732	18.143	18.3561	18.3825	18.205	17.9197	18.194	17.9213	18.0869	18.1855	17.8085	17.8958	18.2148	17.6194	17.5392	17.7249
A0A0G2JWH5;B4F7C9	Stt3a	18.6489	18.4111	18.6234	18.1055	18.5239	18.3873	18.5756	18.5427	18.5744	18.718	18.5067	18.7248	18.5053	18.0918	18.3864	17.8418	18.1407	18.3701	17.9422	18.0062	17.947	17.9198	18.2239	18.2564	17.6086	18.0983	18.1956	18.0749	17.9126	18.1357
Q6PCU8	Ndufv3	17.9549	17.6339	17.5678	17.9253	17.8198	17.6747	17.7834	17.9705	17.8083	17.9456	18.3377	18.0786	18.4457	18.297	18.3997	18.5869	18.2992	18.3561	18.5523	18.615	18.8504	18.5234	18.2517	18.6381	19.0605	18.8031	18.6172	18.4763	18.2837	18.4227
Q62733	Tmpo	20.6789	20.6588	20.4618	20.2095	19.8378	20.2754	19.3954	19.2753	19.4422	18.8605	18.3479	18.6354	18.1963	17.6638	17.8295	17.1945	17.5796	17.8271	17.5475	17.1808	17.4427	16.803	17.1801	17.3625	16.392	17.2334	17.1976	16.9735	16.9351	17.2638
G3V7L6	Psmc2	17.9484	18.6174	18.0475	17.7708	17.9201	18.1162	18.6288	18.4222	18.3395	18.626	18.4667	18.5966	18.6433	18.3813	18.5835	17.8266	18.2179	18.6012	17.9455	17.8272	17.963	18.4122	18.2017	18.2625	17.7163	18.17	18.5235	18.1825	18.5692	18.3002
D3ZD89	Naa15	18.5802	18.8655	18.922	18.5984	18.6234	18.6428	18.7127	18.4635	18.5731	18.7304	18.3497	18.4365	18.5288	18.0419	18.4059	17.7546	17.9774	18.1936	17.7989	17.727	17.7512	17.9593	17.8357	17.9931	18.0808	18.2553	18.2282	17.9921	17.7914	17.88
P31044	Pebp1	17.3912	17.1739	17.4943	17.7029	17.4913	17.7928	17.9472	18.3162	18.1825	18.0359	18.582	18.093	18.2198	18.9902	18.3142	17.8266	18.0938	18.4878	18.7416	18.7582	18.7385	18.9774	18.6745	18.4769	19.2484	18.7192	18.6018	18.275	17.9627	18.3437
F1LNT0;Q62951	Dpysl4	16.8463	17.2151	16.6033	17.5269	17.5633	17.3992	17.8837	17.8029	17.887	18.125	18.155	18.0881	18.5057	18.4917	18.3459	18.46	18.385	18.8369	19.1001	18.8559	19.0214	18.739	18.8281	19.0356	18.6105	19.0691	18.844	18.5305	18.386	18.4779
Q6AY55	Dcakd	18.2572	18.2905	18.3377	18.4554	18.3421	18.4999	18.7247	18.4975	18.4923	18.6014	18.0978	18.7494	18.8457	17.5266	18.2722	18.0662	18.3614	18.3388	18.0772	17.7439	17.9256	17.8649	18.1392	18.3024	17.0075	18.4525	18.4497	18.3375	18.2401	18.2398
B2GUZ3	Mthfd1l	18.5198	18.4122	18.5399	18.3156	18.6312	18.5907	18.2754	18.3772	18.325	18.182	18.4754	18.1819	18.2296	18.0976	18.072	18.063	18.3162	18.1146	18.1597	18.19	17.7096	18.2394	18.2498	18.239	18.4087	18.2196	18.188	18.1047	17.769	18.2736
P63036	Dnaja1	18.6374	18.5893	18.7395	18.6917	18.4806	18.4557	18.4467	18.0356	18.1938	18.5847	18.5815	18.425	18.4606	18.2561	18.2067	18.1792	18.3039	18.4997	18.1563	18.0828	17.9292	18.1547	18.2178	18.0835	17.4925	17.8923	18.0171	17.6378	18.1419	17.8313
Q9EQS0	Taldo1	17.3646	17.9129	16.754	17.7951	17.7716	18.3788	18.2125	18.1697	18.2523	18.9833	19.1419	18.6571	18.6938	18.9625	18.503	17.7547	18.0288	18.2677	18.4134	18.3222	18.3512	18.4706	18.1716	18.2801	18.3803	18.2022	18.3211	18.1497	18.3814	18.3106
Q3MIE4	Vat1	18.5675	18.439	18.6099	17.6066	18.0215	18.046	18.3125	18.3781	18.4393	18.5412	19.0515	18.6811	18.6925	18.696	18.5684	17.8383	18.1671	18.4437	17.9183	17.8605	17.9607	18.2469	18.0578	18.1222	18.4145	18.0914	18.0327	17.7632	17.8087	17.9001
F1LX07	Slc25a12	17.7662	17.3677	17.7697	17.2775	17.5098	17.2448	18.0707	17.9	18.0876	18.0794	17.8652	18.0762	18.357	18.4854	18.4346	17.9747	18.3431	18.3631	18.3207	18.5046	18.2281	18.6795	18.5345	18.4691	18.9926	19.151	18.8726	18.8132	18.8712	18.8047
D4AAE9	Cisd2	18.9247	18.8021	19.0697	18.7981	18.9194	18.7452	18.5672	18.5311	18.4523	18.4934	18.0718	18.3201	18.1471	17.5868	17.982	18.1109	18.0057	18.2585	17.8364	18.1447	17.9577	17.9035	18.0927	18.095	18.2703	17.9256	17.8547	17.759	17.7276	17.7913
P12369	Prkar2b	18.0403	18.0539	17.7951	18.0821	17.8113	18.0322	17.9542	18.0724	18.2386	18.1072	18.7919	18.3596	18.3686	19.169	18.4623	17.9761	17.7365	18.3535	18.2225	18.4174	18.2784	18.5108	18.2215	18.2428	19.0417	18.3411	18.1687	18.2082	17.883	18.1844
Q5I0E7	Tmed9	18.9025	18.1211	18.3872	17.8565	18.629	18.4848	18.3627	18.6195	18.6339	18.7712	18.1097	18.5576	18.7046	18.3122	18.5076	18.0863	18.2649	18.6858	18.1146	17.8851	18.1221	17.8268	18.257	17.6655	16.5922	18.0257	18.3014	18.0709	18.0696	18.1956
D3ZD73	Ddx6	18.8764	18.763	18.6773	19.0194	18.9327	18.9346	18.6741	18.583	18.6183	18.5034	18.1153	18.3709	18.3932	17.7514	18.137	18.0421	18.1101	18.2951	17.7721	17.7838	17.8247	18.1169	18.1801	18.1485	16.9423	17.6418	17.9695	17.8815	18.0897	17.8364
D3ZXF9	Mrpl12	18.2191	17.3487	17.5658	18.3332	18.0364	18.0115	18.3858	18.1287	18.3488	18.2973	18.6325	18.3823	18.39	18.2991	18.5055	18.2625	18.4573	18.5677	18.1274	18.2911	18.2213	17.9771	18.2157	18.3521	18.6437	18.3202	18.2914	18.3051	18.0323	18.023
D3Z865	Mpdu1	18.113	18.2081	18.3064	18.7333	18.793	18.7361	18.6781	18.5131	18.6173	18.3441	18.0163	18.5379	17.8582	17.2832	18.1572	18.0706	18.1965	18.2314	18.2528	17.979	18.2755	17.9429	18.2166	18.5083	17.7488	17.7281	17.9006	18.5223	18.1259	18.3006
Q6PDV7	Rpl10	19.0088	18.7477	18.9312	18.7076	18.7197	18.6622	18.9769	18.7729	18.8931	18.9158	18.4294	18.6766	18.4938	18.2687	18.3392	17.6827	17.2625	18.4234	17.9832	17.8415	17.9391	17.4513	17.7104	17.7932	18.1228	18.164	17.9737	17.2412	17.4016	17.3493
Q4QQV4	Hars	18.6235	18.0666	18.3635	18.5483	18.6083	18.7268	18.6322	18.4486	18.9354	18.6378	19.2221	18.584	18.4305	18.8985	17.3441	18.1086	18.1371	18.4191	17.9585	18.1724	18.2835	18.0126	17.8461	18.1143	17.8794	17.6854	17.9258	17.4622	17.449	17.3448
Q07009	Capn2	17.7127	17.8711	18.1574	17.6264	17.8465	17.8983	18.3522	18.2663	18.1015	18.4335	18.5507	18.3893	18.4462	18.4315	18.4524	18.2848	18.1323	18.3541	18.4736	18.2409	18.3306	18.277	18.261	18.2874	18.096	18.3958	18.5228	18.2146	18.1486	18.3116
D3ZZN3	Acss1	16.2874	16.2863	15.8506	17.6128	17.5164	17.8283	18.5852	18.3384	18.4689	18.938	18.5928	18.7194	19.045	18.1379	18.8318	18.3183	18.299	18.5142	18.4381	18.2006	18.4402	18.2342	18.3718	18.6628	17.5583	18.8861	19.1492	18.9677	18.9147	18.8543
Q9QX69	Lancl1	17.4905	17.5159	17.4653	17.1817	17.3504	17.4006	17.8011	17.7923	17.8018	17.9363	18.2939	18.0436	18.4043	18.5778	18.3723	18.2463	18.4275	18.6518	18.412	18.4374	18.5347	18.454	18.5322	18.6532	19.084	18.9466	18.9234	18.7334	18.6015	18.7557
Q4V8E2	Psmd14	18.7936	18.6807	18.4696	18.0578	18.3282	18.2157	18.5689	18.2329	18.3065	18.4354	18.6493	18.4657	18.4394	18.1368	18.1095	17.8948	18.0946	18.1792	18.0039	17.9079	18.0944	17.926	18.0363	18.1261	18.4164	18.0315	18.1485	17.9806	17.9813	17.9724
B1WBS4	Vps26b	17.897	17.9466	17.5817	18.029	17.9441	17.8826	18.1995	18.0579	18.1029	18.3473	18.4807	18.4237	18.4832	18.3245	18.5411	18.3207	18.4798	18.6254	18.3511	18.3938	18.4438	18.1331	18.2253	18.277	17.8122	18.3359	18.2804	18.278	18.1496	18.3267
Q5U2X8	Acot9	18.5907	18.4062	18.6	17.7603	17.9186	17.8885	18.1383	18.0548	18.0836	17.9541	18.5124	18.0386	18.2699	18.2634	18.2689	17.7915	17.9488	18.5166	18.0689	18.253	18.1391	18.3313	18.2189	18.1681	18.787	18.3371	18.3178	18.2776	18.2423	18.3929
Q5I0H4	Tmco1	18.2139	18.4528	18.0683	18.2939	18.5199	18.3108	18.5109	18.2172	18.5778	18.3351	18.5266	18.402	18.36	18.0603	18.298	18.1083	17.773	18.1501	18.4295	17.9932	18.013	17.7868	18.1899	18.0529	18.2735	18.1468	18.3094	18.1154	18.0097	17.9771
P23514	Copb1	18.4147	18.5948	18.4257	18.605	18.4278	18.4597	18.6709	18.4451	18.2489	18.581	18.4569	18.5017	18.5401	18.0341	18.2702	18.3566	18.2101	18.23	17.9915	17.9521	18.0399	17.7009	17.8297	18.0074	17.9023	18.0926	18.097	17.7866	17.6905	17.8424
Q5M7V8	Thrap3	19.7652	19.2762	19.4581	18.8834	19.0446	18.9551	18.8192	18.5479	18.6488	18.3707	18.2608	18.4967	18.4752	17.7682	18.2956	17.5058	17.8618	18.0462	17.7796	17.6149	17.7599	17.4581	17.6958	17.7959	17.3212	17.705	17.9671	17.6176	17.6054	17.5901
D4A8N1	Dpm1	18.9117	18.789	18.7718	18.3536	18.6164	18.6182	18.6544	18.4988	18.4211	18.5292	18.4466	18.5227	18.5282	18.1543	18.241	17.7506	17.8278	18.0772	18.032	17.7306	17.7609	17.8416	17.7325	17.9289	17.5493	18.0346	18.2722	17.7674	17.9317	18.0361
P16617	Pgk1	16.913	17.5393	16.8972	17.1045	16.5679	17.4622	17.8678	17.8552	17.7244	18.271	18.2538	18.3111	18.4723	18.5475	18.3893	18.1431	18.2069	18.4887	18.4876	18.5783	18.622	19.2594	18.8355	18.7508	18.7503	18.84	18.741	18.6497	18.7039	19.0226
A0A0G2K261	Iars2	18.5213	18.2219	18.3223	17.7257	17.9441	18.0576	18.4039	18.2517	18.2403	18.4251	18.346	18.4198	18.3462	17.9695	18.3168	17.9233	18.1157	18.2941	17.8381	17.7744	17.928	18.1431	18.1233	18.2221	18.1907	18.4513	18.4431	18.426	18.4609	18.3664
P61765	Stxbp1	17.4425	17.1151	17.4429	17.1871	17.4211	15.9617	17.4567	18.533	18.374	18.1618	17.5495	17.932	18.9432	19.6414	18.9974	18.4655	17.057	18.4791	18.5445	18.9099	18.882	18.9542	17.9628	18.1115	19.4293	19.1595	18.9224	18.042	18.444	18.6742
P51146	Rab4b	17.2741	17.3145	16.9959	17.6638	17.725	17.7352	17.8993	18.1009	17.8792	17.9244	18.4854	18.0095	18.2467	18.9085	18.4574	18.1917	18.328	18.2147	18.5163	18.5446	18.5708	18.6176	18.2708	18.5785	19.3256	18.6551	18.5753	18.4006	18.1441	18.5906
Q5PQK2	Fus	19.9644	19.9193	19.19	18.5564	19.3367	19.0815	19.1842	19.1395	18.9717	18.5535	18.8832	18.5252	18.5035	18.4122	18.3896	17.9301	17.8672	18.056	17.434	17.5403	17.4641	17.3556	17.3857	17.5326	17.928	17.1586	17.412	16.8807	16.9384	16.6068
D4ABX9	Emc6	18.4001	18.3009	18.211	18.1265	18.0705	18.2482	18.3701	18.0559	18.3736	18.4668	18.329	18.4972	18.5476	18.3292	18.097	17.8674	17.9574	18.1946	18.0651	18.0599	18.118	17.9865	18.0837	18.1812	18.0813	18.2484	18.387	18.1573	18.2421	18.029
F1LYQ8	Farp1	18.2657	18.2307	17.9798	17.5596	17.8559	17.8671	18.4531	18.3586	18.3891	18.3842	19.0433	18.3181	18.415	18.609	18.4109	17.9868	18.1659	18.3418	18.0838	18.0448	18.077	18.1429	18.2032	18.009	17.991	18.1701	18.2428	18.0955	18.0219	18.1527
P14604	Echs1	18.2362	18.157	18.3668	18.1775	18.6082	18.3098	18.4414	18.3044	18.5334	18.406	18.2687	18.3661	18.4866	18.2561	18.2188	17.6969	17.856	18.0854	17.8938	17.9107	17.7951	17.853	18.0521	18.4882	17.9279	18.1942	18.2554	18.275	18.1559	18.2213
B2GV01	Mta2	19.6131	19.6234	19.5396	19.1152	19.2197	19.3254	19.0272	18.7285	18.91	18.7336	18.1865	18.7515	18.3209	17.6807	18.2842	17.7033	17.7707	17.8773	17.6209	17.3543	17.5336	17.1017	17.5853	17.5452	16.5628	17.6182	17.9553	17.5501	17.3958	17.5437
P51635	Akr1a1	18.0344	18.0956	17.8724	17.8607	18.1819	18.2266	18.3164	18.0747	18.0583	18.3447	18.4057	18.2416	18.107	18.4794	18.2714	17.9141	18.1394	18.3108	18.3482	18.2421	18.2655	18.5401	18.3941	18.3282	18.0125	18.1471	18.0496	18.1575	18.1576	18.1735
F1LM66	Eftud2	19.3605	19.3548	19.4239	19.1393	19.2225	19.1428	18.8958	18.6914	18.645	18.4195	18.2214	18.4546	18.2503	17.7839	18.1395	18.2044	17.7464	18.0243	17.9753	17.6549	17.6075	17.2182	17.5481	17.6683	17.0212	17.6697	18.0008	17.56	17.2935	17.3328
O88637;O88637-2	Pcyt2	17.6657	17.8812	17.6227	17.7074	17.6564	17.6945	17.9137	17.7462	17.8093	18.2642	18.0794	18.0414	18.307	18.9688	18.3253	18.08	18.2468	18.2503	18.1682	18.4403	18.551	18.4768	18.3573	18.4499	19.2274	18.521	18.4516	18.3039	18.1365	18.2728
Q5XIT1	Mapre3	17.2701	17.4837	16.9614	16.6988	16.9154	16.8057	17.5552	17.6977	17.2508	18.2587	18.7926	18.2382	18.2773	18.7249	18.0799	18.2804	18.8768	18.9125	18.5422	18.4939	18.6313	18.8707	18.7869	18.4546	19.4762	18.8481	18.5756	18.5762	18.7703	18.449
Q6P7P5	Bzw1	18.8737	18.8844	19.0247	18.4183	18.664	18.7811	18.7463	18.5228	18.5133	18.6076	18.1473	18.3693	18.2142	17.9427	18.3989	17.6083	17.8867	18.1669	17.9003	17.7175	17.8412	17.7052	17.9824	17.955	17.5379	17.89	18.1577	17.7381	17.6693	17.6723
Q5BJZ3	Nnt	18.5267	18.3541	18.4734	18.0537	18.3568	18.2676	18.5535	18.3481	18.4169	18.5979	18.0322	18.4214	18.4396	17.4456	18.1318	18.1118	17.9611	18.055	17.9703	17.8228	18.0174	17.6854	17.9222	18.0715	17.4079	18.3666	18.5388	18.4048	18.3432	18.3051
P07936	Gap43	17.7839	17.358	17.369	18.0622	17.3121	17.4039	18.0098	18.291	18.1839	18.0582	19.617	18.3686	18.6601	19.6981	18.9133	18.5406	18.796	18.8162	18.544	18.8322	18.6066	18.3806	18.2661	17.8472	18.9986	17.7363	17.247	17.3285	16.8835	17.4735
P35213;P35213-2	Ywhab	16.6213	16.7131	17.3451	17.0412	17.0867	17.7129	17.4136	17.8279	17.8557	18.3614	18.5254	18.3162	18.2675	18.7343	18.3522	18.2013	18.146	18.3369	18.5964	18.6427	18.5733	18.4435	19.0076	18.7034	18.8084	18.3311	19.0815	18.7107	18.902	18.6297
Q76GL9	Slc1a4	18.1582	17.8725	18.0176	17.7905	17.7137	17.4672	18.3937	18.2495	18.3755	18.5578	18.7628	18.5153	18.2568	18.6641	18.3591	18.1651	18.2357	18.2541	18.3173	18.0576	18.2727	18.156	18.1644	18.1794	17.9597	18.093	18.2162	17.9263	17.9575	18.1307
G3V8G2	Psmd5	18.0773	18.405	18.2998	18.3344	18.3138	18.312	18.5927	18.3552	18.3523	18.6504	18.3234	18.4936	18.322	17.8907	18.3573	18.1479	18.3575	18.0409	18.2162	17.8571	18.0229	17.7592	17.8588	18.1437	17.5515	18.0502	18.3808	17.9249	17.9289	17.8895
B2RYF6	Clptm1	18.0279	17.4135	18.103	18.2973	18.217	18.2538	18.4941	18.3	18.1089	18.3185	18.4181	18.3975	18.4969	18.0345	18.3917	18.4425	18.5937	18.5042	18.0845	17.9099	17.868	17.9833	18.0919	18.1531	17.6113	18.2107	18.2622	18.0963	18.028	18.0928
A0A0G2JXT3;F1LND7;P05369	Fdps	18.409	18.3131	17.7519	18.8775	18.6763	18.9338	18.7218	18.8295	18.7945	18.4673	19.1344	18.4236	18.9191	19.0015	18.84	17.6363	17.7768	17.9843	17.6855	17.3818	17.2788	17.6941	17.137	17.8559	17.4372	17.8315	18.2115	17.5813	17.9485	17.5989
Q04931	Ssrp1	19.2796	19.1733	19.3712	18.7603	19.026	19.0052	18.8555	18.9219	18.9692	18.6268	18.0882	18.5692	18.3561	17.6382	18.3673	17.6354	17.6184	18.0004	17.505	17.5784	17.8744	17.2415	17.6527	18.0639	16.2573	17.7071	18.1288	17.6678	17.538	17.554
D3ZQ02	Wdr37	18.038	18.1292	18.3733	17.496	17.8788	17.7529	18.1423	17.4769	18.0647	18.1591	17.996	18.1465	18.3835	18.1361	18.3034	17.9751	17.7557	18.3305	18.0797	18.2962	18.2849	18.4244	18.3536	18.4656	18.7233	18.5181	18.6007	18.1295	18.2582	18.3194
A0JN29	Lnpk	18.7119	18.6622	18.749	17.7225	18.1058	18.0182	18.4099	18.2107	18.3252	18.3783	18.3723	18.3416	18.3775	18.4814	18.4953	17.7404	18.1862	18.1492	17.7581	17.8253	17.7943	17.97	17.897	17.9284	18.4572	18.1182	18.2318	17.8002	17.8491	17.8527
P11951	Cox6c2	17.11	17.9939	16.4589	16.8132	16.3123	17.3368	17.6799	17.7531	17.8404	18.5911	18.3667	18.5185	18.6315	17.9316	18.7761	17.8201	18.5259	18.2292	18.0031	18.0935	18.1548	18.9091	18.9489	18.4626	19.0001	18.5826	18.8844	18.9909	19.5994	18.5254
P97544;Q6IMX4	Plpp3	16.6477	16.7816	16.6261	17.9062	18.3576	18.0582	18.561	18.5288	18.2789	18.4551	18.3133	18.3266	18.7541	17.954	18.548	18.1619	17.9098	17.9092	18.1334	18.2926	17.9659	18.06	18.528	18.6954	16.9867	18.6564	19.3395	18.4448	18.8048	18.773
O08557	Ddah1	17.458	17.6735	17.523	17.7213	17.6463	17.8046	18.0156	17.7672	17.9707	18.1032	18.2363	18.177	18.3721	18.3644	18.1538	18.3555	18.2676	18.4862	18.3432	18.5076	18.465	18.3728	18.5093	18.425	18.4445	18.4831	18.4266	18.2888	18.0965	18.2865
Q66H61	Qars1	18.0009	17.9177	18.2318	18.0707	18.3207	18.0963	18.3415	17.9257	18.2372	18.5123	18.3338	18.3513	18.6306	18.0818	18.1493	18.2287	18.2603	18.1852	18.2654	18.0951	18.1292	17.7295	18.0159	18.4332	17.3444	18.0147	18.2398	18.3384	18.1149	18.1116
Q62780	Ddx46	19.4545	18.9098	18.7498	18.4502	18.2843	18.6712	18.8353	18.1325	18.5496	18.614	18.3139	18.6418	18.5842	17.9425	18.2886	17.8235	17.6744	18.0769	17.6695	17.5297	17.797	17.55	17.7745	17.8513	16.3199	17.8237	18.157	18.1241	18.0547	18.0561
P60892	Prps1	17.9447	17.5681	17.2776	17.528	17.7748	17.8747	18.1191	18.1455	17.6086	18.3033	18.5127	17.9879	18.6001	18.7976	18.4589	17.8486	18.2649	18.5101	17.8574	17.7712	17.9716	18.71	18.1446	18.2308	18.5843	18.2336	18.5057	18.3766	18.7256	18.4653
Q641Z6	Ehd1	18.0692	18.2704	18.0754	18.1995	18.1383	18.1881	18.1656	18.1435	18.0372	18.1771	18.7971	18.1875	18.3029	18.5763	18.37	18.2886	17.889	18.3132	18.309	18.2371	18.2439	17.926	18.0448	18.0454	18.3357	17.8861	17.9639	17.9638	17.6532	17.8093
G3V946;Q8K3E7	Dpy30	19.2068	19.1228	18.8386	18.423	18.9249	18.8252	18.6236	18.572	17.9371	18.3235	18.7721	18.2603	18.5013	18.569	18.6969	17.5371	18.0094	18.2628	17.9152	17.7214	17.9217	17.8134	17.1196	17.2596	18.432	17.7519	17.5726	17.0277	17.3398	17.2038
D4A2P1	Ccar1	19.5861	19.3554	19.5238	19.2389	19.1783	19.2227	18.8912	18.7862	18.5787	18.5764	18.3596	18.5155	18.4476	17.8586	18.2156	17.8756	18.2242	18.1631	17.6262	17.4067	17.4303	17.1225	17.3591	17.5789	17.1765	17.4758	17.6949	17.0014	16.9116	17.0985
B0K031;P05426	Rpl7	18.6304	18.416	18.5893	18.2351	18.4668	18.406	18.4862	18.3053	18.3767	18.6834	18.6606	18.6641	18.5261	17.7872	18.2692	17.8802	18.0404	18.028	17.7919	17.5118	17.6533	17.5835	18.0342	17.9256	17.8958	17.7122	18.0198	18.0323	17.7711	18.0443
A1A5S1	Prpf6	19.4609	19.1093	19.2995	18.5932	18.8041	19.0203	18.7772	18.7745	18.8151	18.711	18.1441	18.3771	18.5028	17.7374	18.0182	17.8713	17.852	17.8008	17.5663	17.5322	17.4544	17.2283	17.7445	17.8231	16.9722	17.8597	17.9836	17.5285	17.5246	17.4629
Q4G061	Eif3b	18.4361	18.4713	18.3031	18.5227	18.4345	18.3268	18.6159	18.3908	18.4038	18.5339	18.3353	18.4471	18.4343	17.8338	18.4716	18.0689	18.2923	18.2351	17.928	17.8501	17.9193	17.6635	17.9489	17.8641	17.7668	17.866	17.8967	17.649	17.6884	17.7312
A0A096MJ90;F1LNW6	Ly6h	16.8658	16.5209	16.5631	17.3839	17.1841	17.1574	17.7638	17.7013	17.8579	17.9906	18.7289	18.3157	18.6273	18.9227	18.5896	18.6188	18.5271	18.5187	18.6912	18.5894	18.7512	18.7528	18.5974	18.7225	18.6346	18.491	18.4396	18.2631	18.2178	18.2859
P13471;Q6PDV6	Rps14	18.6898	18.2713	18.6417	18.3961	18.6492	18.5672	18.5526	18.1275	18.2993	18.3326	18.5541	18.4945	18.4995	18.1913	18.3263	17.8645	17.7317	17.8186	18.0013	17.8936	17.8727	17.8538	17.9512	18.0613	17.4381	17.8788	18.0378	17.7581	17.8005	17.7069
F1LNJ2;M3ZCQ2	Snrnp200	19.37	19.5499	19.5276	18.835	19.2084	18.6687	18.9475	18.5618	18.9369	18.6512	17.8872	18.5286	18.15	17.5755	17.5443	17.9793	18.2914	18.0491	17.8817	17.2047	17.4398	17.5089	17.6397	17.5824	16.9025	17.5965	17.5737	17.2438	17.409	17.9434
P20611;Q642D2	Acp2	18.0909	17.8826	17.7819	17.8251	17.8731	17.6655	18.5322	18.2985	18.0803	18.5664	18.5147	18.5016	18.4861	17.9974	18.2761	18.308	18.3102	18.5179	17.9036	17.9306	17.9651	18.0653	18.1253	18.1874	17.8254	18.2413	18.2103	18.0895	18.0807	18.0099
Q6AXV4	Samm50	17.9918	17.9331	18.0577	17.7159	17.8359	17.8787	18.2769	18.1196	18.0029	18.1363	18.1372	18.2701	18.2716	17.7793	18.131	18.0143	18.3079	18.2966	18.0584	18.2647	18.1588	18.0369	18.0443	18.2578	18.2429	18.4594	18.5499	18.4688	18.294	18.1214
P56522	Fdxr	18.6101	18.3596	18.3001	18.1494	18.1875	18.1972	18.4108	18.3571	18.4652	18.5185	18.3477	18.3591	18.148	18.0067	18.144	17.8677	17.9638	18.2341	17.9898	17.899	17.9425	17.8204	17.965	18.2503	17.9617	18.0092	18.0356	17.992	17.7799	17.752
B5DEL8	Ndufs5	17.4264	17.0621	18.0764	17.4712	17.7119	17.7829	18.1394	19.1377	18.4228	17.9103	16.4382	17.9657	17.9822	18.1937	19.1233	17.6133	18.002	18.2319	17.9317	18.471	18.604	17.963	18.6746	18.5703	17.4153	19.4287	19.1051	18.3565	18.4574	18.2846
Q5U3Z5	Bri3bp	18.1101	17.2324	18.1438	18.0976	17.8601	17.8357	17.6321	18.0649	17.8913	17.9658	17.7279	17.6824	18.4654	18.5421	18.5757	17.9668	17.9601	18.0776	18.0743	18.2909	18.2098	18.1706	17.8532	18.5526	18.7024	18.6412	18.5973	18.3871	18.2065	18.3539
Q6P503	Atp6v1d	17.0805	17.1604	16.9816	16.73	17.1186	17.0462	17.6887	17.6537	17.5974	17.5975	18.2085	17.7275	18.1531	18.1549	18.1612	18.1434	18.2074	18.3795	18.7408	18.7578	18.6636	18.8271	18.7676	18.7798	19.5234	18.8566	18.7226	18.8751	18.7453	18.7618
Q5FVH2	Pld3	18.3164	18.0137	18.1318	18.2559	18.3763	17.765	18.4384	18.3514	18.5683	18.6463	18.2787	18.5148	18.0409	17.8743	17.9992	18.067	18.3529	18.1732	18.0833	18.0054	17.8959	18.0077	18.1893	18.1419	17.9757	17.9276	17.9706	17.9811	17.4407	17.9208
D3ZAI6	Nt5dc3	17.0153	16.8894	16.5889	17.0142	16.6948	16.7955	17.5214	17.4995	17.5934	17.9286	18.4449	17.9744	18.2435	18.5493	18.1989	18.4739	18.524	18.4458	18.5828	18.807	18.8288	18.8378	18.8511	18.8351	19.1017	18.7115	18.4788	18.8136	18.6753	18.7169
B1WC28	H2afy2	19.9802	19.62	19.8132	19.4257	18.8973	19.376	18.8239	18.8721	18.5292	18.4758	18.3655	18.4368	18.3764	16.8614	17.797	17.8697	18.0517	18.1546	17.6746	17.1204	16.9965	17.1951	17.4038	17.511	15.9856	17.0092	18.0756	17.7727	17.6425	17.4349
A0A0G2K459	Mtch2	18.7564	18.2511	17.6755	17.7424	17.5591	17.84	18.2663	17.8072	18.4502	18.2173	18.4798	18.4299	18.2748	18.3497	18.4082	17.8304	17.9427	18.3133	17.7162	17.5963	17.8289	17.9503	17.9586	18.1937	18.0216	18.4494	18.2668	18.1882	18.3997	18.3646
D3ZXS8	Ube2k	18.1847	18.4119	18.3734	18.281	18.2661	18.331	18.3279	18.2222	18.1145	18.0909	18.7401	18.1602	18.1305	18.6423	18.3489	17.92	17.8287	18.305	17.8144	18.0574	18.2199	17.9196	17.8562	17.9024	18.2488	18.0567	17.9982	17.6544	17.4605	17.6495
Q6AYK8	Eif3d	18.5379	18.4702	19.0014	18.1317	18.675	18.4634	18.5581	18.2946	18.4288	18.0835	16.7586	18.3925	18.4464	17.3446	18.4284	18.3071	18.0414	18.1287	17.9278	18.0193	18.092	17.9551	18.001	17.8319	17.6714	18.2748	18.3125	17.1473	17.531	18.2541
Q5RKH2	Galk1	18.6815	18.9251	18.8735	18.3449	18.5307	18.4996	18.5367	18.6088	18.7114	18.5938	18.4512	18.6354	18.2749	17.8305	18.1252	18.03	17.9371	18.0435	17.8278	17.7049	18.2106	17.8242	17.6963	17.8914	16.7736	17.8152	17.7998	17.5372	17.3448	17.4244
P84083	Arf5	17.3828	17.9546	17.5272	17.6912	17.5291	17.9105	17.7691	17.6318	17.6343	17.7855	18.5778	17.9624	18.0897	18.3382	18.0628	17.8605	17.9681	18.0726	18.1074	18.2886	18.2098	18.6795	18.3494	18.7455	18.8752	18.1834	18.2429	18.5123	18.7732	18.6441
P23358	Rpl12	18.5314	18.0679	18.2575	19.0725	18.5043	18.4134	18.8155	18.1272	18.9096	18.6813	18.7655	18.6245	18.6116	17.9604	18.3244	18.2767	17.7527	18.2091	17.3341	17.9934	18.121	17.2449	17.7586	17.7916	18.284	17.6072	17.4938	17.163	17.4082	17.1424
Q63362	Ndufa5	18.0915	18.0221	17.9693	17.8518	18.1647	18.3974	18.1678	17.9159	18.0072	18.0035	17.9747	18.075	18.3291	17.7223	18.3547	18.2244	18.2189	18.0556	18.2169	17.9771	18.2513	18.2871	18.1799	18.305	17.7674	18.3337	18.313	18.1125	18.0816	17.6117
Q6AYK6	Cacybp	18.5466	18.6724	18.4054	18.2155	18.7042	18.7456	18.6496	18.2243	18.5405	18.1529	18.2891	18.1103	18.3913	17.9261	18.3024	17.7015	17.6947	17.9776	17.9005	17.8417	17.9106	17.6909	17.8254	17.8757	17.3909	17.958	18.0633	17.7672	17.7254	17.7374
Q5XIU9	Pgrmc2	18.0963	18.1255	18.101	17.4136	18.1426	18.2525	18.2562	18.3405	18.2372	18.2409	18.4489	18.3276	18.107	18.3027	18.0041	17.9862	18.1164	18.4341	17.9377	17.9352	18.1344	17.9289	18.0514	17.8171	18.241	18.2535	18.0994	17.8364	17.9053	17.848
D3ZG43	Ndufs3	17.566	17.5299	18.2231	17.7068	17.6475	17.7473	18.0884	18.0299	17.8481	18.0648	18.2074	18.1069	18.137	17.8122	18.1451	18.0438	18.0933	18.2052	18.2785	18.061	18.3013	18.3765	18.4567	18.3241	18.174	18.3722	18.3951	18.233	18.2325	18.4639
D4A7U6	Lsm3	19.488	18.9999	19.0802	18.8709	18.9489	18.5796	18.6566	18.4657	18.6009	18.4235	18.7709	18.2244	18.0355	18.304	18.1109	18.0264	17.993	17.9648	17.4331	17.5347	17.5606	17.3519	17.3097	17.4745	17.8997	17.5013	17.4613	17.2254	17.1007	17.272
D4ADS4	Mgst3	16.611	17.1891	16.1058	16.6411	17.153	17.0402	17.8033	17.9377	17.9532	17.7227	17.888	17.9285	18.2361	18.8181	18.5371	18.2205	18.5408	18.5846	18.1188	18.5663	18.8171	18.5503	18.8664	18.7555	17.8806	18.8891	18.8935	18.8027	18.6245	18.9196
Q64560	Tpp2	17.9941	18.035	17.8066	18.2013	17.941	18.115	18.4965	18.1964	17.9222	18.3107	18.4893	18.2744	18.0865	17.9791	17.8788	17.9899	18.1843	18.2832	18.2496	18.1105	18.2271	18.0323	18.0451	18.023	18.1661	17.8135	17.6485	18.0327	17.9279	18.0694
Q9EPB1	Dpp7	17.5335	17.4794	17.5984	17.9224	17.9705	18.0785	18.184	18.1561	18.3579	18.5677	17.6316	18.5324	18.4076	17.7607	18.2239	17.8058	17.8746	17.9678	18.0788	17.8031	18.1614	18.0604	18.2173	18.5364	17.9263	18.3182	18.4399	18.3971	18.2484	18.2561
F1LN92	Afg3l2	17.8353	17.9444	17.81	17.4429	17.7321	17.5568	18.0077	17.897	17.9442	17.9667	18.1738	18.0513	18.3082	18.0416	18.2079	17.8627	17.9938	18.0669	17.9325	18.0281	18.0409	18.0916	18.1311	18.3303	18.6628	18.594	18.6795	18.3885	18.4293	18.2852
F1LQZ0	Tmem65	17.5537	17.6928	17.4305	17.8691	17.5801	17.5691	17.975	17.6971	17.7912	17.5854	17.87	17.9328	18.1519	17.861	18.1658	17.9321	18.3537	18.388	18.056	18.2337	18.4261	18.1591	18.238	18.4711	18.6655	18.6659	18.7004	18.7198	18.1725	18.5132
P62716	Ppp2cb	17.4011	17.3662	17.5184	18.6171	18.371	18.4335	17.9879	18.6919	18.4936	18.0941	18.3366	18.1595	18.0209	17.9831	18.2666	18.0981	17.8312	18.0329	18.2988	18.0968	18.3855	17.5968	18.1723	18.1768	18.4838	18.0566	18.1596	17.8682	17.6242	17.7171
F1M3H8	LOC681410	19.6877	19.4557	19.6947	18.5397	19.0207	18.6669	18.8438	18.8314	18.8225	18.6086	17.6182	18.5891	18.5567	17.6731	18.1655	17.7824	18.0489	18.174	17.3969	17.5335	17.6827	16.7176	17.3999	17.3597	16.5108	17.2769	17.5709	17.1023	17.6092	17.3369
A0A0G2KAI8	Drg2	18.3925	18.6305	18.6411	18.2247	18.2735	18.4439	18.3569	18.1675	18.261	18.1882	18.3307	18.1267	18.1128	17.8264	18.0716	17.7226	17.8388	18.0289	17.9846	17.867	18.1245	17.756	17.954	18.1152	17.8315	17.8816	18.055	17.6953	17.5034	17.8145
P04897	Gnai2	17.6715	17.8525	17.6655	17.9135	18.2695	18.3544	18.4892	18.4995	18.2958	18.1828	18.7443	18.3916	18.5829	18.5202	18.3145	17.6734	17.6867	18.0648	17.9544	18.1114	18.0764	17.7261	17.8507	17.9205	18.0099	17.9762	18.2989	17.7424	17.5123	17.8581
Q63377	Atp1b3	17.9352	17.5872	17.6702	17.7314	17.997	18.0282	18.1324	18.1454	18.4212	18.1962	18.4056	18.3609	18.2177	18.1464	17.8327	18.0795	17.9527	18.2543	18.0709	18.2044	18.2159	17.9356	18.3468	17.5744	17.9276	18.1613	18.0939	18.1868	18.0409	18.222
P32851	Stx1a	17.2126	16.9707	16.5426	17.2747	16.9003	16.9902	17.6356	17.8894	17.9605	17.8975	18.7022	18.1081	18.3785	18.9393	18.4752	18.3073	18.1534	18.5883	18.5414	18.5571	18.4272	19.0144	18.3705	18.3936	19.3274	18.2058	18.0908	18.1228	17.8119	18.1644
F1LS72	Uba2	18.7895	18.9276	18.9463	18.342	18.5416	18.5739	18.8174	18.4174	18.5835	18.5576	17.7945	18.395	18.3268	17.3533	18.3459	17.4632	17.3407	17.9443	17.5995	17.471	17.4745	17.4017	17.7765	17.8601	17.5242	17.9284	18.1642	17.6885	17.7627	17.8021
D4A8G0	Lsm12	18.7197	18.7787	18.7812	18.4328	18.6	18.3678	18.5799	18.2229	18.3223	18.2566	18.0749	18.3047	18.3938	17.768	18.3748	17.9571	18.1236	17.7129	17.7146	17.4566	17.8162	17.4741	17.8584	18.0152	17.6282	17.7814	18.0188	17.3788	17.4645	17.438
F8WG67;Q64559;Q64559-1	Acot7	16.8249	17.4051	17.2057	17.5638	17.4986	17.7169	18.0435	18.2574	18.2201	18.1147	18.8888	18.2617	18.1109	18.8265	18.469	18.2424	18.1256	18.5784	18.0371	17.8088	17.8571	18.1281	18.1667	18.0822	18.7766	18.5883	18.4856	17.7436	17.7659	17.9318
Q60587	Hadhb	17.8891	17.6838	17.8193	17.6804	17.8252	17.4921	18.3527	17.869	18.0237	18.6986	18.3276	18.2304	18.5921	17.5164	18.1757	17.6614	17.9897	18.0814	17.938	17.6847	18.0944	17.834	18.1273	18.4193	17.9156	18.6434	18.595	17.9383	18.1025	18.499
D3ZIF0	Zfp512	19.4658	19.2955	19.2117	19.116	19.1001	19.2174	18.7571	18.6202	18.6592	18.5607	18.171	18.4961	18.3773	17.5696	18.1797	17.814	17.6895	17.6615	17.6452	17.3726	17.114	17.1549	17.2684	17.5602	16.4372	17.3786	17.7168	17.3495	17.3438	17.3538
Q6PCT9	Psmd6	18.3176	18.2435	18.4829	18.0259	17.902	18.0238	18.0891	18.126	18.2916	18.4118	18.5859	18.3566	18.0741	17.9447	18.0765	17.9257	17.9137	18.0348	18.0035	17.8947	18.0863	17.8724	17.9688	18.0121	18.0667	17.8681	17.798	17.8124	17.6108	17.8237
A0A0G2JYB1;Q5XI32	Capzb	17.8766	18.1327	17.8902	18.1575	18.36	18.2857	18.2114	18.0034	17.9921	18.0795	18.1606	18.0265	18.2614	18.1478	18.2894	18.0278	17.8411	18.1486	18.15	18.0346	18.1052	17.8958	18.035	18.1333	18.1043	17.9796	18.3234	17.5874	17.5775	17.7488
F1LU48	Ergic1	18.9038	18.8383	18.7457	18.4625	18.4875	18.4625	18.5729	18.4261	18.4436	18.4225	18.3105	18.2401	18.1395	17.0347	17.8569	18.0385	18.075	18.1396	17.6655	17.7654	17.643	17.5589	17.6152	17.8147	17.4184	17.6367	17.7413	17.7651	17.3764	17.7107
D3ZIE9	Aldh18a1	19.2754	19.0538	19.1488	18.609	18.5174	18.5021	18.5718	18.4105	18.5997	18.3334	18.1564	18.3781	18.3504	17.7211	17.9014	17.7916	18.1367	17.7271	17.422	17.3614	17.1273	17.5077	17.4943	17.708	17.1252	17.758	17.917	17.5967	17.301	17.7737
P63081	Atp6v0c	17.1184	17.1428	16.9731	17.2558	17.0847	17.11	18.086	17.9828	18.0234	17.9619	17.7865	17.9645	17.9119	17.2839	18.1561	17.9836	18.6075	18.5858	18.2571	18.4018	18.5468	18.1136	18.272	18.5799	18.4979	18.6818	18.7394	18.8114	18.8119	18.5214
Q5RKI0	Wdr1	17.1781	17.2484	16.4296	17.0279	17.7375	17.6325	17.9014	17.9691	17.8752	18.107	18.2235	18.2254	18.5633	17.8919	18.4476	16.6083	17.7924	18.4813	18.5214	18.4417	18.5635	18.3455	18.4522	18.6146	18.3116	18.855	18.9193	18.1314	18.3057	18.4244
Q6AYG3	Prune1	18.2695	18.3833	18.1836	18.0083	18.0652	18.0333	18.3166	18.1258	18.1584	18.1716	18.5151	18.292	18.2491	18.3443	17.968	17.9337	18.0106	18.0819	17.813	17.8716	18.0043	17.8472	17.8664	17.8484	17.7644	17.7305	17.9251	17.6254	17.6548	17.8345
Q6XVN8	Map1lc3a	18.3914	18.0021	17.7367	17.8038	18.0794	17.6756	18.5136	18.0979	18.5589	18.5036	18.8396	18.4366	18.3584	18.6452	18.1387	17.8368	18.2817	18.4834	17.7661	17.7872	18.1198	17.9255	17.3388	17.8448	18.3357	18.0997	17.6694	17.2813	16.8866	17.4394
D4ABM5	Mrps34	18.3814	18.2271	18.4118	17.9895	18.1794	18.0783	18.2008	18.2215	18.3585	18.1815	18.107	18.1397	18.1702	17.6024	18.1185	17.7785	18.061	18.1004	17.6973	17.5579	17.4437	17.7002	17.7119	18.0769	18.0498	18.1899	18.3236	17.7688	17.941	18.1053
Q5U2U0	Clpx	18.3561	18.2758	18.4246	18.055	18.6791	18.4677	18.5737	18.3936	18.5115	18.4504	17.9608	18.4163	18.2775	17.3415	17.8893	17.9164	17.8854	18.0126	17.7787	17.7758	17.8846	17.5288	17.6375	17.9084	17.0768	18.0766	18.1574	17.7303	17.6845	17.7267
A0A0G2JUL7;B3GNI6;B3GNI6-2;B3GNI6-3	40787	17.5487	17.5053	17.2469	17.639	17.8556	17.651	17.9424	17.692	17.801	17.6763	18.3967	17.896	18.1303	18.3804	18.428	17.8089	18.2311	18.2015	18.1684	18.1496	18.0031	18.2242	18.0934	18.1579	18.532	18.2057	18.1192	18.1334	18.3577	18.393
P70580	Pgrmc1	19.0538	19.1609	18.8099	18.2784	18.6217	18.512	18.1672	18.2607	18.4558	17.9812	18.2396	18.1995	18.2654	18.0209	18.0929	17.1429	16.4389	17.4836	17.6163	17.4746	17.9259	17.6656	17.9592	18.0649	17.5788	17.6382	17.7833	18.0515	17.6065	17.8458
Q6AY84	Scrn1	17.1002	16.5954	16.3979	17.432	17.4496	17.2009	17.9	17.622	17.7624	17.9392	18.6775	17.9549	18.3958	18.7907	18.3883	18.0817	18.2167	18.1475	18.2241	18.3325	18.3128	18.3926	18.3818	18.3503	18.8686	18.4333	18.4781	18.0779	18.0877	18.3323
Q03346	Pmpcb	17.7293	17.9505	18.0504	17.5518	17.9127	17.9102	17.9632	17.8527	17.8636	18.0571	18.0491	18.0254	18.2521	18.0328	18.0787	17.7684	18.1089	18.1153	18.0981	18.0874	18.1741	17.8084	18.117	18.0976	18.2613	18.154	18.2617	18.1438	17.6776	18.1362
Q63570	Psmc4	18.1179	18.2307	18.28	17.8704	18.0076	17.7305	18.2779	18.3841	18.3852	18.3731	18.0234	18.3019	17.9232	18.1451	17.8572	17.7496	18.0743	18.1207	17.7497	17.9617	17.9355	17.6503	17.8221	18.1855	17.7678	17.9971	18.18	17.5242	17.737	17.8875
O35964	Sh3gl1	18.028	18.1533	17.9488	18.1251	18.434	17.7397	18.0711	18.1123	18.2771	18.2498	17.3861	18.1711	18.1469	18.156	18.1245	17.4323	17.5651	18.1404	18.0668	18.3079	18.23	17.9929	18.2658	18.0999	17.2266	18.0106	17.8338	17.8761	17.7254	18.2981
A0A0G2JSP8;P00564	Ckm	NA	NA	18.7849	19.5185	19.6132	19.861	19.5173	20.6669	20.5085	18.1659	18.4231	20.0435	16.8419	19.3329	16.9855	20.1315	20.1511	20.272	20.4868	19.6433	17.9303	19.8643	20.7176	18.4464	16.9882	19.4835	18.699	20.7145	19.0582	19.3234
B2RYW3	Ndufb9	17.7102	17.6835	17.8095	17.4792	17.6649	17.6552	17.9182	17.9882	17.8549	18.0194	18.0459	18.0467	18.0586	17.6343	18.2519	18.0458	18.498	18.2686	17.9893	18.1466	18.036	18.1891	18.2647	18.3577	16.6129	18.2216	18.5223	18.2514	18.3416	18.5307
A0A0H2UI20;F7FG31;Q9Z2F5	Ctbp1	18.4418	18.5091	18.3828	18.2391	18.2534	18.2086	18.139	17.958	18.0998	17.8615	17.8238	17.7801	18.1686	17.5451	18.0186	17.7637	17.7248	17.7706	17.8755	18.0085	17.9156	17.7405	17.8383	18.2337	17.7322	18.284	18.0547	17.7578	17.8015	17.9422
P26817	Grk2	17.8651	17.8639	18.128	17.4208	17.468	17.3936	17.8593	17.5671	17.5896	18.0724	18.5073	17.9967	18.2347	18.3324	18.1209	18.0282	18.1084	18.3632	18.0405	18.0006	18.2031	18.0434	18.0125	18.1188	18.7588	18.171	18.1888	17.8514	17.6484	17.9122
D3ZSA9	Nomo1	17.9948	17.9448	17.9429	18.2167	18.1495	18.1499	18.2899	18.3077	18.5078	18.2205	16.4835	18.0006	18.5	17.7701	18.2668	17.7919	17.8878	17.8725	18.033	17.9402	17.934	17.7051	17.9593	18.1049	17.5194	18.0028	18.2172	18.4651	17.8142	17.8611
A0A0G2JVZ6;F1LZX9	Itgav	17.0925	17.0611	16.849	17.5095	17.7548	18.0488	18.532	18.2704	18.1379	18.4343	18.133	18.4207	18.5854	17.7474	18.3145	17.935	17.8419	18.2366	18.2649	17.9847	18.2168	17.7296	18.1296	18.1631	17.37	18.3162	18.5458	18.1183	17.9855	17.9528
P62168	Ncs1	17.4569	17.1987	17.4474	17.1056	17.2826	17.3051	17.8125	17.8078	17.8114	17.8968	19.2339	18.2722	18.2856	19.1038	18.4755	18.1185	18.6962	18.61	18.1894	18.0416	18.1304	18.1121	17.9229	17.9468	18.6002	18.1485	17.9097	17.6575	17.4321	17.6033
F1LUV9	Ncam1	17.3422	17.3806	17.0113	17.7274	17.3606	17.6587	18.0345	18.2611	17.9924	18.1934	18.7315	18.2373	18.1287	18.278	18.2007	18.3421	18.6449	18.593	17.8686	17.5148	17.96	18.245	18.3279	17.9829	17.7956	17.6455	17.5312	18.3467	18.1124	18.1189
A0A0H2UHQ3;P0C5W1	Map1s	17.9895	18.2259	16.3752	17.9265	17.8782	17.9275	18.0544	17.9924	18.0686	18.0455	18.2541	17.9436	18.068	18.1115	17.9787	17.7711	17.9316	17.9812	18.033	18.0286	17.9862	18.1548	18.1447	18.2888	18.3933	17.9187	18.3093	17.9138	17.812	18.0521
P49088	Asns	18.4466	18.4759	18.6917	18.0394	18.3191	18.3999	18.194	18.1271	18.1295	18.1579	18.3298	18.2042	18.1146	17.6699	17.886	17.3367	17.7051	17.9281	17.7259	17.8031	17.7459	17.5934	17.8273	17.9779	17.6446	17.8014	17.9945	17.7394	17.5726	17.9203
G3V9X2;Q9R080;Q9R080-4	Gpsm1	18.3027	18.3965	18.3607	18.4082	18.3027	18.5222	18.1885	18.3765	18.2177	18.294	18.3014	18.2971	18.0469	18.1824	18.4007	18.0261	17.8677	18.0386	17.9513	18.0294	17.8666	17.3639	17.5398	17.7094	16.8751	17.4869	17.7172	17.5157	17.453	17.4226
M0R7G4;M0R7V3	Apoo	17.1592	17.1409	17.3102	17.4563	17.6539	16.8115	17.453	17.862	17.8061	17.7336	18.1282	17.8715	18.1486	18.0329	18.041	17.9089	17.9749	17.9264	18.1738	18.0981	18.2034	18.4038	18.2604	18.4368	18.3379	18.4931	18.5928	18.7644	18.7344	18.3861
Q6P9V1	Cd81	16.8107	16.761	16.8487	16.8002	16.5779	16.6336	18.2622	17.7095	19.5341	17.6553	17.7183	18.5693	17.3559	17.0546	18.4225	18.7388	18.8056	18.5711	18.8968	18.9549	17.7589	18.7379	17.1458	16.8208	18.7315	18.8099	17.5641	19.4696	18.2622	19.286
D3ZTX1	Trim67	19.0512	18.9443	18.9349	18.4892	18.9275	18.8576	18.917	18.6607	18.4982	18.5747	18.761	18.8217	18.3471	18.435	18.6181	17.7301	18.0476	18.212	17.5477	17.4316	17.2728	16.9648	16.8288	17.2255	16.7502	16.9612	17.0941	16.6813	16.6982	16.9762
F1LRZ9	Rundc3a	17.638	17.4279	17.6645	17.3284	17.4759	17.5508	17.899	17.6968	17.9254	17.7632	18.3157	17.8702	18.0803	18.1112	17.9917	18.0317	17.725	18.223	18.0988	18.2215	18.2528	18.1153	18.2877	18.2545	18.4821	18.4079	18.236	18.1785	17.9097	18.0727
A0JPJ7	Ola1	17.8979	18.3757	18.5542	18.199	17.92	18.1064	17.7284	17.8508	17.8577	18.0366	18.2688	17.9564	17.6453	18.1256	17.8691	17.8408	17.82	17.8111	17.9726	17.9631	18.0741	17.9907	18.0907	17.7088	18.3197	17.9645	17.7362	18.0042	17.5033	18.044
Q5XIM7	Kars1	18.7358	18.5847	18.7068	18.7314	18.4699	18.7641	18.595	18.4768	18.5158	18.1557	17.9418	18.0779	18.0044	17.6643	17.9859	17.7716	17.6875	17.7703	17.7307	17.6316	17.733	17.3693	17.3406	17.7847	16.9438	17.5285	17.6754	17.586	17.5377	17.6302
D4A2D7	Ipo4	18.3225	18.367	18.0479	18.4461	18.4311	18.3991	18.3373	18.2015	18.3146	18.2158	18.462	18.2446	18.2347	17.9967	18.1565	17.9148	17.6935	18.0146	17.6537	17.4922	17.8007	17.6399	17.7479	17.8737	17.4823	17.6092	17.6422	17.49	17.3394	17.5356
Q64654	Cyp51a1	18.8916	18.6702	19.0624	18.4643	18.5543	18.6067	18.7146	18.4655	18.7007	18.4549	18.8316	18.4548	17.9774	18.2846	17.9964	17.6675	18.1173	18.3351	17.3515	17.3879	17.3199	17.7686	17.0019	17.1509	18.3814	16.8126	16.9995	16.7651	16.8892	17.0127
G3V6U3	Alg2	17.9923	17.999	17.8715	17.9198	17.8803	17.7538	18.066	17.8357	17.9396	17.906	18.0242	18.2174	18.008	17.7779	18.207	18.1039	18.4065	18.1303	17.8983	17.8363	17.8927	18.1849	18.055	17.924	17.4317	18.0123	17.7928	17.8225	18.0717	18.1093
Q498U4	Sarnp	19.7523	19.3359	19.3974	18.7212	18.9518	18.8546	18.7852	18.551	18.7886	18.239	18.8143	18.3165	18.167	18.5108	18.4479	17.6446	18.1465	17.906	16.9343	17.1187	17.0838	16.8987	16.67	16.9493	17.9566	17.171	16.9997	16.5309	16.7734	16.6391
D3ZDK2	Ube2d1	18.5475	18.9052	18.8105	18.1663	18.1379	18.3246	18.2706	18.1899	18.0398	18.2635	18.2713	18.2224	18.2346	18.1076	18.0439	17.6783	17.9029	17.9913	17.7292	17.7538	17.6429	17.5564	17.4707	17.531	17.5997	17.8965	17.9512	17.2832	17.1013	17.4199
A0A0G2K6T9	Pcdh1	16.2873	16.1979	15.8987	16.6995	16.7296	16.7557	17.6401	17.5242	17.7181	18.0326	18.4253	18.1763	18.5165	18.601	18.3008	18.6895	18.8518	18.7942	18.5142	18.5795	18.5979	18.5309	18.376	18.5932	18.734	18.3354	18.3676	18.3478	18.1507	17.9502
G3V7Z4	Serpine2	18.3476	17.9547	18.45	18.3205	19.0765	19.4103	20.1521	19.2294	19.7039	19.4814	18.722	19.3728	18.9217	18.1323	18.5897	18.4404	18.112	18.6014	18.0726	18.0168	18.4024	17.8786	18.2462	18.2077	NA	18.4962	18.7869	18.3104	18.0382	17.1937
D4AC36	Eif3f	18.3765	18.2827	18.5058	18.3674	18.2526	18.6624	18.3752	18.3781	18.2233	18.398	18.0514	18.3637	18.1782	17.7996	18.0384	17.7906	17.6159	17.8751	17.7186	17.5737	17.7692	17.2783	17.3802	17.7368	17.0318	17.7282	17.7729	17.5744	17.8417	17.4676
P29418	Atp5f1e	17.8019	17.6382	17.6399	17.7554	17.8691	17.9347	18.1125	17.5708	18.2488	17.505	17.6068	17.7887	17.7664	17.435	18.0202	17.5355	17.3957	17.8054	18.0856	18.1898	18.2191	17.8877	18.2756	18.518	17.4482	18.3118	18.275	18.9354	18.5071	18.2586
G3V9M3	Wdr47	18.3576	18.551	18.0147	18.3829	18.5737	17.6725	18.5125	18.5668	18.9443	17.5715	16.8182	18.6558	18.3545	18.0962	18.6416	18.1027	18.1797	18.5515	17.3129	17.8235	18.1109	17.702	17.6981	17.514	16.5429	17.8809	17.4231	17.5104	17.799	16.4039
P40329	Rars1	18.0266	18.1939	18.422	18.493	18.2026	18.0662	18.2309	18.5475	18.3967	18.0279	17.7923	18.016	18.1302	17.7325	17.8462	17.8643	17.6617	17.9756	17.7321	17.7672	17.647	17.3628	17.7515	17.8101	17.8675	18.034	17.9605	17.6227	17.2317	17.669
A0A0G2K121;Q5FVQ4	Mlec	17.7024	17.4202	17.7591	17.3855	17.8656	17.6263	18.1125	18.0643	17.9275	18.368	18.0257	18.0883	18.2803	17.9651	17.9063	17.736	17.8293	18.011	18.0422	18.0066	18.0343	17.945	17.8833	18.0703	16.9787	18.3243	18.135	18.1415	18.1645	18.2673
Q66H20;Q66H20-2	Ptbp2	19.0568	19.0058	18.2668	18.6797	18.7049	18.8127	18.7578	18.3797	18.7009	18.3635	18.6311	18.4379	18.6255	18.3846	18.2156	17.1451	17.1462	17.7913	17.0677	17.3073	17.6017	17.5899	16.9647	17.1086	17.1221	16.7317	17.1074	16.6028	18.2106	17.5056
B5DEL7	Sec61g	18.2981	18.2351	17.9574	18.4674	18.7106	18.7809	18.5442	18.3801	18.3644	18.5102	17.5666	18.3921	18.0096	18.1918	18.0768	17.6398	17.9195	17.8975	17.8419	17.6595	17.6947	17.3412	17.584	17.7721	17.2465	17.3173	17.3337	17.725	17.2926	17.2618
A0A0G2JZA2;P97576	Grpel1	18.3073	18.0765	17.9581	17.9024	17.9068	18.026	18.513	18.1004	18.097	18.1463	17.926	18.1196	18.1359	17.3605	18.1569	17.5446	17.8388	18.2128	17.6404	17.6463	17.7068	17.9839	17.671	17.8687	17.8232	17.6256	18.0239	17.8555	17.9746	17.8512
Q27W01	Rbm8a	19.6507	19.3374	19.1618	18.4137	18.91	18.9033	18.7239	18.5485	18.5197	18.2737	18.1866	18.4284	18.0429	17.8456	18.1458	17.0692	17.365	17.8191	17.3296	17.2706	17.6578	17.1228	17.1259	17.3815	16.9071	17.0424	17.1765	17.1233	17.3482	17.1562
D4A2D8	Lsm7	19.1386	19.1856	19.0698	18.6759	18.8896	18.9855	18.9021	18.537	18.646	18.2842	18.1558	18.3184	18.2194	16.684	17.895	17.3342	17.4436	17.7593	17.4215	17.4077	17.4408	16.8086	17.1959	17.6408	17.2493	17.3407	17.4288	17.0715	17.5224	17.1279
P61980;Q5D059	Hnrnpk	18.0434	18.378	18.6434	17.5733	18.6664	18.5067	18.4474	17.9977	18.2197	18.2613	17.918	18.3308	18.1278	17.9739	18.103	17.6265	17.5742	17.8287	17.5141	17.5122	17.756	17.6964	17.9072	17.9381	17.3449	17.5046	17.4418	17.6294	17.5301	17.7806
Q566E4	Hnrnpr	19.1052	18.981	18.9941	18.2582	18.6023	18.5851	18.5795	18.4899	18.6449	18.2758	17.357	18.3742	18.2309	18.1831	17.8968	17.5374	17.4657	17.9218	17.3596	17.4834	17.504	17.1869	16.9778	17.4198	17.2084	17.4797	17.636	17.4362	17.2978	17.2703
P43278	H1-0	19.3745	19.5811	18.8464	18.2974	18.3882	18.177	18.3832	18.4114	18.4323	17.8575	17.7401	17.97	17.3848	17.1441	17.7858	17.1652	17.3608	17.8459	17.1159	17.4754	17.4079	17.5906	17.8371	17.7601	17.6313	17.7894	17.8808	17.6384	17.7507	17.6633
Q9Z269	Vapb	17.6591	17.4915	17.6363	17.784	17.5678	17.8791	18.0469	17.9507	17.7753	17.8276	18.3832	17.9076	18.0022	17.9063	18.171	18.1107	17.9823	18.1719	17.9988	18.0737	18.1518	17.8035	17.976	18.1631	18.1483	17.9578	17.8339	17.5911	17.8247	17.8857
Q3ZAU6	Rnf14	17.1662	17.1485	17.1109	16.7465	17.2585	17.2279	17.5902	17.6123	17.6776	17.6939	18.0535	17.8976	18.0877	17.968	18.2364	17.8622	17.8829	18.0165	18.0644	18.2826	18.2629	18.3438	18.3485	18.4604	18.4157	18.5583	18.524	18.2605	18.2357	18.4771
Q794E4	Hnrnpf	19.5907	19.3797	19.0825	17.8203	18.9695	18.4161	19.004	17.6407	18.0764	18.7521	18.2676	18.5368	17.932	17.9667	18.6646	16.5357	16.4172	17.8387	16.851	16.6495	16.4429	17.4094	17.6141	17.4032	17.3626	17.8355	18.1264	17.5061	17.6973	17.5257
D3ZDU5;Q9EPC6	Pfn2	17.5738	17.508	17.5871	17.5588	17.4532	17.4248	17.6583	17.7775	17.6978	17.8659	18.2283	17.9326	18.03	18.3676	18.1735	17.9429	17.922	18.0168	18.1193	18.2874	18.3323	18.1022	18.1105	18.1607	18.5219	18.1292	17.982	17.5795	17.5205	17.7176
Q9WV97	Timm9	17.9103	17.6523	17.7546	17.2619	17.5346	17.5061	17.6747	17.2542	17.6845	18.0552	18.1105	17.8583	18.1405	17.7873	17.9864	17.4079	17.6784	17.7654	17.9768	17.973	17.9771	18.3314	18.2886	18.1313	18.173	18.2541	18.3514	18.1919	18.245	18.2707
F1M062	Larp1	17.9168	17.5491	17.507	17.8405	17.843	17.6552	17.932	18.0398	18.1621	18.1143	18.6344	18.1075	18.1423	18.1917	18.1355	17.9066	18.1688	18.2124	17.8871	17.8298	18.0579	17.6655	17.791	17.7867	18.0956	17.792	17.6476	17.5596	17.4963	17.5106
Q63942	Rab3d	16.9822	16.9461	16.7351	16.7567	17.0567	16.9855	17.26	16.9689	17.0107	17.503	17.8757	17.6724	18.0596	18.2141	18.1703	18.4098	16.6174	18.6915	18.669	18.6308	18.363	18.5246	18.7874	18.7974	18.9878	18.8326	18.9349	18.866	18.8508	16.8236
A0A140TAH1;Q9JJ50;Q9JJ50-2	Hgs	18.0961	18.1205	17.6839	17.6185	17.8188	17.8004	18.1212	17.8626	18.2215	18.0512	18.3305	18.0995	18.2281	18.0368	18.2406	17.5177	18.0534	18.0822	17.6096	17.5599	17.6207	17.7567	17.7887	17.773	17.8713	17.9317	17.8858	17.6777	17.7794	17.7396
Q7TQ16	Uqcrq	17.4538	17.3702	16.9445	17.0996	17.1049	17.4668	17.9413	17.4365	17.9389	17.6825	17.6018	17.9019	18.067	17.7381	18.105	17.6164	17.5807	18.1239	17.7014	17.9092	18.034	18.5122	18.4725	18.3479	18.5013	18.35	18.6103	18.4473	18.7926	18.0779
P54319	Plaa	17.6358	17.9014	17.9573	17.602	17.6118	17.8451	18.0863	17.8604	17.8418	17.8587	18.2489	17.8716	18.2362	17.8531	18.1414	17.7887	17.8247	18.1706	17.6576	17.6266	17.7701	18.0157	17.6907	17.8239	18.2218	18.0488	18.0976	17.7111	17.9216	17.977
D3ZBL5;Q62784;Q62784-2	Inpp4a	17.6128	17.8445	17.8898	17.6207	17.2886	17.2649	17.672	17.7826	17.7642	17.9245	18.2177	17.929	18.0374	18.1462	17.9227	17.9046	18.2918	18.1326	17.993	17.9846	18.1271	17.8486	17.9465	18.0501	18.4338	18.0484	18.0409	17.9469	17.375	17.8518
A0A0G2JTA1	Ppp2r5e	18.1012	18.3144	18.3598	18.2788	18.123	18.3582	18.0456	17.8318	17.7604	17.7837	17.5954	17.8108	17.8407	17.6848	17.0466	17.9673	17.7834	17.8915	18.1071	17.9871	17.8552	17.8083	17.8595	18.0716	17.2239	17.9882	18.0775	18.0469	17.3967	17.8796
P18163	Acsl1	16.8515	16.5767	16.6425	16.6577	17.3529	17.1532	18.0202	17.8539	17.7961	18.0257	18.1955	18.0324	18.1764	18.2112	18.0937	18.1823	18.3054	18.4795	18.2889	18.2009	18.3925	18.1101	18.1107	18.2022	18.4005	18.1811	18.2551	18.2262	17.8991	17.9825
O35547	Acsl4	17.7735	17.6082	17.6825	17.9201	17.8643	17.7401	17.9887	17.9169	17.8368	18.0148	19.3734	17.9612	18.0038	19.6258	18.431	17.9304	18.0312	18.4815	17.7183	18.0378	17.8179	17.7245	17.5247	17.533	17.7777	17.5139	17.5099	17.2057	17.0452	17.2506
A0A0G2JWM2;Q5RJQ4	Sirt2	17.5933	17.5885	17.6294	18.2455	18.5105	18.4016	18.7172	18.357	18.4583	18.3778	18.1103	18.337	18.5269	17.4575	18.142	17.5656	17.2071	17.923	17.5619	17.302	17.3255	17.2362	17.6101	17.7142	17.8837	17.8508	18.2118	17.5699	17.7692	17.6377
A0A0H2UHZ2;Q5U2Z3	Nap1l4	18.2541	18.2945	18.0812	17.8766	18.1222	18.2481	18.399	18.3349	18.1855	18.2482	18.2827	18.3685	18.0606	17.7504	18.134	17.6027	17.7044	18.0649	17.5838	17.6338	17.5021	17.4539	17.5417	17.5732	17.5716	17.6671	17.8175	17.4294	17.405	17.6006
A0A140TAC3;O88339	Epn1	17.9112	18.1522	17.5003	16.8924	18.0547	17.5577	17.8296	17.4834	17.8576	18.0104	18.0444	17.7631	18.1321	18.1875	18.4	17.7376	17.473	18.2087	17.4782	17.5375	17.6645	18.1339	18.0724	17.9791	18.5054	18.1607	18.1834	17.9944	17.8794	17.8998
E9PT66	Sf3b3	19.4391	19.2401	19.1151	18.7322	19.0622	18.7911	18.7913	18.3255	18.4682	18.107	18.3785	18.0933	18.2045	17.7529	17.8695	17.428	17.6925	17.567	17.0897	17.1308	17.1321	17.253	17.1674	17.3801	17.0971	17.0461	17.3258	16.8115	17.0654	17.0968
P05370	G6pdx	17.4734	17.8209	18.4178	17.4443	17.6968	17.7737	17.8816	17.999	17.9938	18.0051	17.7305	18.113	17.9647	18.0907	17.7952	17.4618	17.8432	17.9271	17.7416	17.7914	18.1536	17.8688	18.2152	17.6727	17.5381	18.1145	18.3082	17.7339	17.9969	17.9906
Q6AXS3	Dek	19.2534	19.136	19.1723	18.9827	18.8609	18.5919	18.6123	18.2882	18.7447	18.1563	17.846	17.9375	17.9433	16.9818	17.9778	17.6584	17.4104	17.4202	17.4002	17.2483	17.3375	17.0673	17.1788	17.6564	16.5758	17.8892	17.3885	17.3237	17.3349	17.0903
Q5RKH0	Glyr1	19.1229	19.147	19.2059	19.306	19.1297	19.0601	18.6203	18.748	18.7183	18.3156	18.0601	18.1813	18.1054	17.2511	17.6755	17.3729	17.484	17.3929	17.4431	16.9129	17.2567	16.6985	17.1656	17.3243	16.5502	17.4813	17.4661	17.0575	17.0373	17.1239
Q5XIC6	Psmd12	18.1618	18.2774	17.9935	17.9373	18.1158	17.9707	17.9038	17.9038	18.223	18.083	18.0998	18.2898	18.1487	17.7807	17.9661	17.432	17.0925	17.7036	17.7993	17.5398	17.7084	17.5747	17.8829	17.9976	17.7304	18.0235	18.0652	17.6979	17.5266	17.764
M0R6Y8	RGD1560402	17.1728	17.3869	16.9857	17.2626	17.6604	17.6307	17.7661	17.4788	17.5524	17.8789	17.6215	17.9209	18.0927	18.0259	17.993	17.7954	17.6227	18.0563	18.0798	18.2313	18.2927	18.4524	18.0657	18.3218	18.3721	18.2521	18.2884	18.1098	17.8374	18.1159
A0A0G2K847	Agap1	18.313	18.2129	17.5313	18.2435	18.1	17.9979	17.966	17.9625	17.9189	18.2674	18.4362	18.2306	18.0181	17.846	18.0353	17.6075	18.0046	17.9859	17.7199	17.4521	17.6684	17.7413	17.6454	17.7774	17.9286	17.4328	17.4568	17.7294	17.6012	17.4549
D4A962	Hnrnpul1	18.9553	18.8862	18.6655	18.1735	18.4167	18.2622	18.3474	18.124	18.1666	18.1158	17.8318	18.0816	18.2129	17.7441	18.2483	17.2681	17.6138	17.8684	17.4096	17.2316	17.3028	17.2197	17.6725	17.5822	16.9339	17.6305	17.8138	17.276	17.5858	17.3564
P97532	Mpst	18.0321	17.7749	18.3857	17.386	18.0775	17.9796	18.045	18.1519	17.9309	18.153	18.0937	18.1684	18.2048	17.8316	18.1811	17.7012	17.625	17.8738	17.4297	17.5005	17.7148	17.7788	17.8928	17.8633	17.7507	17.7958	17.8086	17.5487	17.5831	17.6862
Q5PQJ6	Pycr3	18.0892	17.93	18.0517	18.2269	18.3269	18.3156	18.1259	18.0951	18.0888	18.0955	17.8856	18.1629	18.071	17.4703	18.1604	17.853	17.9029	18.0994	17.7285	17.7626	17.9362	17.2905	17.7327	17.7243	17.2985	17.3851	17.5646	17.6519	17.557	17.3639
B0BNE3	Trappc5	17.7975	17.8376	17.7832	17.8096	17.7404	17.7847	18.141	17.549	17.9372	18.0497	17.9094	18.073	18.2525	18.0811	18.1051	17.8573	17.9934	17.7841	17.7146	17.6318	17.8294	17.9325	17.8736	17.9249	17.563	17.8464	17.7927	17.6669	17.7323	17.8133
D4A8A0	Cad	18.2279	18.376	18.3879	18.2537	18.2326	18.261	18.5165	18.3768	18.3355	18.4901	18.088	18.3905	18.1327	17.6752	18.0386	17.7832	17.7615	18.0009	17.5117	17.3056	17.4699	17.1291	17.4632	17.5653	16.9659	17.5563	17.7419	17.371	17.1217	17.2441
Q3T1K5	Capza2	17.4353	17.3143	17.9469	17.4942	17.7869	17.764	17.7646	18.0355	17.5997	17.6974	18.1572	17.7435	17.9587	18.3779	18.145	17.7546	17.807	18.1584	18.0962	18.2035	18.4098	17.7732	17.9821	16.8122	18.5777	18.1103	17.8743	17.6104	17.5566	17.7093
Q63092	Camkv	15.7621	15.8656	15.4774	16.7897	16.2569	15.5711	17.044	17.4197	17.509	17.7924	19.345	18.1842	18.7387	19.3594	19.0958	17.9354	18.2412	18.6827	18.5114	18.67	18.614	18.632	18.3115	18.259	19.3416	18.3514	18.0451	17.9685	18.0902	17.7872
D4ACM1	Elp3	18.2317	18.3677	18.1008	18.0118	18.2593	18.3083	18.1605	17.9197	18.1433	18.1183	18.3362	17.9683	18.0507	18.0059	17.8351	17.7646	17.8085	17.8755	17.6283	17.4771	17.5054	17.6005	17.5047	17.5963	17.5366	17.5088	17.6549	17.3501	17.3301	17.6723
F1LMA5	Fv1	18.6404	18.3271	18.3246	18.4677	18.1649	18.2011	18.3076	18.1068	18.1972	18.3032	18.2216	18.1615	18.2761	17.6211	18.2074	17.4586	17.5532	17.98	17.3939	17.2854	17.3966	17.1889	17.4804	17.6476	17.0254	17.4261	17.6793	17.5059	17.5497	17.4835
F1M787	Ctnnd2	17.6757	17.51	17.3633	17.466	17.782	17.5941	18.0332	17.8696	17.9477	17.3453	18.599	17.8728	17.8587	18.1037	18.1007	17.8739	18.2411	18.1983	17.7169	17.9114	17.7323	17.6106	17.8597	17.8724	18.2664	17.8084	17.8601	17.6154	17.7004	18.1231
A0A0H2UHM0	Vps28	16.8931	17.2405	17.6751	18.0157	18	18.2763	18.0205	17.9957	17.7589	17.7133	18.5357	18.0337	17.8446	17.9543	18.1068	18.1128	17.9376	18.1907	18.1424	18.2697	18.3963	17.4137	18.0036	18.0032	18.0614	17.7399	16.4365	17.8409	17.1992	17.5996
G3V728	Nipsnap1	17.2637	17.2931	17.6822	17.0427	17.1301	17.3001	17.5395	17.8106	17.765	17.6605	17.6503	18.0707	18.0069	18.4481	18.1826	17.646	17.8623	18.0977	17.5859	17.847	17.8885	18.0139	18.2145	18.1129	18.4832	18.3728	18.4634	17.7397	17.8978	18.2865
P85515	Actr1a	17.6093	17.8907	17.6935	18.1509	17.8973	17.8827	17.9483	18.1319	17.8215	17.9644	18.3292	17.979	18.1115	18.8152	18.1914	17.5741	17.7912	18.078	17.4313	17.6962	17.2848	17.906	17.5607	17.7095	17.8208	17.8254	17.6956	17.5275	17.2474	17.7422
Q5XIK2	Tmx2	17.8463	17.4996	17.5681	17.7623	17.9786	17.8341	17.8157	18.0368	17.885	18.2995	18.111	17.8975	17.9329	17.652	17.6352	17.8924	18.374	17.7995	18.0247	17.9042	18.0475	17.4524	17.9626	17.9866	17.2292	17.9615	17.7204	18.0013	17.4915	17.6193
F2Z3Q8	Kpnb1	17.6759	18.1736	17.376	16.8794	17.085	17.6174	18.141	18.0657	17.9957	18.4084	18.574	18.3552	18.399	18.4928	18.1901	16.7064	17.2058	18.4494	17.2847	17.1991	17.6186	17.8757	17.8289	17.9422	18.174	17.8462	18.0566	17.6651	18.138	17.754
O35567	Atic	18.3479	18.5247	18.4851	18.0556	18.5291	18.4813	18.2598	18.1339	18.2198	18.0585	18.0252	18.0197	17.9843	17.6447	17.6137	17.4032	17.4434	17.7032	17.5653	17.4963	17.7188	17.3428	17.5681	17.7256	17.2682	17.5685	17.638	17.4923	17.1901	17.55
P56571	#N/A	17.6154	17.3374	17.1912	17.1212	17.1373	17.4916	17.8887	17.8102	17.7026	18.0108	17.7319	17.9445	18.0256	17.5471	17.7762	17.9398	18.0981	18.0239	18.0504	17.7691	17.9412	18.0912	17.9424	17.9894	17.8544	18.1509	18.2906	17.8707	18.1388	18.5228
Q6P6S5	Wrb	18.4298	18.2901	18.1266	18.4619	18.2885	18.2842	18.6683	18.4866	18.4471	18.2071	17.4098	18.3489	16.9392	17.8638	15.5213	17.8095	17.9041	17.9338	17.9965	17.544	17.7176	17.5527	17.5553	17.7465	16.5531	17.8378	17.6529	17.8345	17.7845	17.7039
P23978	Slc6a1	14.7428	14.2611	14.1081	16.0926	15.8349	15.3054	17.2346	17.061	17.1644	18.0438	17.9074	17.9599	18.6617	18.0636	18.459	18.5294	18.3191	18.5324	18.7555	18.873	18.9089	18.8031	19.2127	19.0475	18.7817	19.1758	19.4324	19.1173	19.1895	19.2365
F7F1Y3;Q793F9	Vps4a	18.3347	18.4537	18.5652	18.0221	18.0739	18.0426	18.0186	17.757	17.9177	17.9176	18.0861	18.1194	18.1527	17.8255	17.9079	17.5412	17.5258	17.7977	17.7261	17.5931	17.5058	17.4498	17.3981	17.5728	17.3994	17.9964	17.8047	17.4509	17.4115	17.393
P38718;P38718-2	Mpc2	16.8661	16.8734	17.1009	16.8969	16.9276	16.6867	17.5897	17.6647	17.595	17.9891	17.9458	17.7732	17.8378	17.4347	17.8175	17.9482	18.4697	18.2258	17.8082	17.9616	18.0575	18.1252	18.264	18.3333	17.8949	18.5616	18.5459	18.4518	18.457	18.3926
Q4FZT8	Spryd4	17.5517	17.6161	17.5218	17.4596	17.5919	17.662	17.5445	17.6459	17.5749	17.3422	17.6287	17.626	17.9298	17.5976	18.0884	17.9786	17.8716	17.7628	17.9632	17.6116	17.62	18.0213	17.9112	18.1696	17.8774	18.0932	18.1362	18.3008	18.4858	18.2431
P37377;P37377-2	Snca	15.7867	15.4277	14.6941	16.0039	15.8216	15.7212	16.9315	17.2961	17.1815	17.513	19.2434	17.7146	18.41	20.1366	18.6204	18.1142	19.0107	18.9537	18.6783	18.8729	18.8251	19.0596	18.3753	18.3574	20.3474	18.2998	17.5723	17.7664	17.6633	17.9902
D3ZUM2	Sarm1	18.0633	18.3321	18.099	17.7783	17.8536	17.6992	17.6443	17.7577	17.8967	17.7947	17.9961	17.8539	18.0314	18.2267	17.8287	17.7102	17.9709	17.9156	17.7446	17.5473	17.7968	17.8224	17.7355	17.6722	17.6636	17.7981	17.719	17.4517	17.3211	17.6255
Q66X93	Snd1	18.2289	18.094	17.8971	18.4031	18.2453	18.1903	18.2308	17.8255	18.057	18.0758	17.9234	18.0605	18.0581	17.6001	18.052	17.3832	17.5248	17.608	17.5922	17.5088	17.6499	17.4222	17.5448	17.6157	17.6563	17.7308	17.7378	17.5072	17.3866	17.5241
Q5RKI5	Flii	18.0749	17.9663	17.7332	18.128	17.9961	18.2281	18.3469	18.3783	18.3668	18.1237	17.8862	18.1133	17.7405	17.5834	17.5661	17.5904	18.0996	17.9879	17.7745	17.9542	17.7895	17.38	17.4967	17.6044	17.769	17.5361	17.6958	17.2145	17.0496	17.1346
Q4FZT2	Ppme1	17.921	17.9839	18.097	17.755	17.9362	17.4853	17.6811	17.8485	17.7289	17.8594	17.4099	17.7366	17.844	18.1387	17.9825	17.8579	17.8964	17.5867	17.9367	18.007	17.8884	17.8552	17.2912	17.7096	17.9295	17.9599	17.8503	17.5913	17.6053	17.8748
D4ABK7	Hnrnph3	18.4462	19.1221	18.7762	17.2159	18.5475	18.6399	17.0541	18.4936	18.4614	18.7181	17.3008	18.4853	18.0636	17.628	18.0005	17.3373	17.4617	17.6142	17.6591	17.1203	17.5906	17.071	17.3482	17.3779	16.6861	17.7003	17.8745	17.3339	17.6363	17.4353
F1LNF0	Myh14	15.5015	15.7651	15.8977	18.0649	17.7383	17.8386	18.1096	18.2242	17.9405	18.234	17.794	18.3667	18.2764	17.4458	18.3295	17.7569	17.7731	17.9941	18.0985	17.7448	18.3911	17.8331	18.1566	17.8005	17.3859	18.4724	18.5484	18.3646	17.9875	18.291
Q91XV6;Q91XV6-2	Fxyd6	18.2109	18.2125	18.2027	18.4759	18.6014	17.7776	18.399	18.5795	18.747	18.1677	18.1811	18.3036	17.5448	18.4488	17.4583	17.8967	18.0098	17.9591	18.4861	17.514	17.9906	16.9567	16.9952	18.1775	17.6882	16.7216	16.2913	17.0508	16.2288	16.7125
P60123	Ruvbl1	18.5045	18.7292	18.5736	18.4708	18.5994	18.5679	18.3404	18.3791	18.5581	18.0616	17.8134	18.1769	17.8178	17.0567	17.1702	17.3163	17.5041	17.4019	17.6025	17.434	17.6298	17.1261	17.4419	17.6105	16.7595	17.7244	17.6785	17.5053	16.9445	17.4401
Q68FS8	Rtca	18.2545	18.2051	18.5908	17.9398	18.1067	18.1941	18.1833	18.2471	18.3122	18.3736	17.6808	18.6583	17.8142	16.8542	17.9284	17.5738	17.5642	17.8324	17.6971	17.3904	17.7248	17.3143	17.7073	18.1512	15.6849	17.9529	17.694	17.4844	17.2046	17.6054
P19234	Ndufv2	17.7652	17.7401	17.467	17.7058	17.537	17.4564	17.7644	17.6167	18.0995	17.6836	17.7869	17.7923	17.8026	17.7971	17.9389	17.6196	17.8484	17.8784	17.6406	17.3503	17.8633	17.7763	17.8657	18.1102	17.9586	18.1091	18.2136	17.9784	17.6695	18.0575
D3ZQ59;G3V700;P47245;P47245-2	Nrdc	17.6813	17.6589	17.9035	17.6876	17.7916	17.9739	18.0004	17.8458	17.8586	18.1273	18.2979	17.9429	17.9083	18.0887	17.6446	17.7693	17.8233	18.0093	17.729	17.6741	17.7901	17.6844	17.7124	17.7336	17.5089	17.7429	17.9231	17.4151	17.3788	17.466
P10824	Gnai1	17.0545	17.3383	16.2334	17.0109	16.7648	17.2011	17.2599	17.2228	17.4345	17.7934	18.364	17.833	18.1811	18.7975	18.4294	17.8349	17.9689	18.4121	18.1261	18.2274	17.8768	18.1921	18.0431	18.1189	18.2157	18.0752	17.9152	17.8731	17.9581	18.0056
Q75Q39	Tomm70	17.8447	17.4039	17.2772	17.8338	17.4872	17.2826	17.8001	18.0198	17.8462	17.5834	18.0826	17.5335	18.0801	17.9787	17.7777	17.5626	17.7551	18.2694	17.5315	17.1974	17.0599	18.1559	17.6933	17.9788	18.876	18.1751	18.1372	17.3898	18.1235	17.9929
Q5U1Z9	Mtx2	17.8526	17.1099	18.0546	17.2211	17.9902	17.8054	17.8916	17.7472	17.7634	17.9406	17.3488	17.7299	18.0949	17.4289	17.3522	17.6238	18.0121	17.8624	18.1965	18.1627	17.3007	18.0156	17.8313	17.4501	17.6226	18.0786	18.2125	17.9981	18.0536	17.9627
A0A0G2JZH9	Dhx57	18.4683	18.3165	18.1511	18.0598	18.0644	18.4687	18.2977	17.8739	18.1027	18.1271	18.1921	18.122	18.0781	17.8513	18.0893	17.7068	17.3603	17.7745	17.5848	17.4433	17.915	17.0601	17.2964	17.6965	16.9588	17.3049	17.3229	17.3427	17.2865	17.2444
P11884	Aldh2	16.5671	16.472	16.8597	16.4893	17.1849	17.173	17.6111	17.602	17.5389	17.9912	17.4011	18.1632	18.1197	17.4404	18.1358	17.6572	17.9188	18.3996	18.3345	18.2552	18.2472	17.7803	18.1692	18.3607	17.7394	18.291	18.837	18.3134	18.2286	18.2171
A0A0G2K9J2	Atp6v1h	16.2079	16.29	16.322	17.3204	17.5156	17.4968	16.9639	17.2113	17.1333	17.4763	17.4821	17.0391	17.7323	18.1554	17.6757	17.6438	17.3652	17.7195	18.2144	18.8236	18.0725	18.5838	18.6304	18.4846	18.8529	18.5357	18.4651	18.8947	18.1867	18.9981
F1M1A6	LOC681355	17.0615	17.239	17.1891	17.6672	17.5931	17.7102	17.7863	17.3462	17.4967	17.7143	18.3491	17.6806	18.063	18.2371	17.9888	17.8036	17.9094	17.9296	18.2328	18.0781	17.9893	17.9703	18.2735	18.0166	17.7151	17.8894	17.6111	17.784	17.4968	17.6594
D3ZG88	Znrd2	17.472	17.3134	17.4465	17.4594	17.5078	17.673	18.0545	17.8989	18.0178	17.9849	18.7026	18.1168	18.4391	18.6143	18.1441	18.096	18.2602	18.1039	17.6644	17.7659	17.6924	17.6747	17.5335	17.5396	17.5526	17.6144	17.7241	17.1639	17.0369	17.178
G3V784	Adpgk	18.158	18.0572	18.0658	18.1015	18.3815	18.3097	18.6176	18.1241	18.2649	18.3436	17.9449	18.3077	17.9763	17.2014	17.7	17.5458	17.8132	17.7117	17.5649	17.4773	17.4401	17.1194	17.4561	17.6335	16.4016	17.7044	17.7203	17.4991	17.1293	17.5277
B0BN63	Ahsa1	17.7296	17.0177	18.1627	16.004	17.1832	17.3997	16.8659	17.4207	17.2261	18.1756	18.207	17.8945	18.4068	18.0408	18.3224	17.6636	17.8448	17.4992	17.7869	18.0166	17.6508	18.2637	17.7929	17.9575	18.1443	18.2218	18.0882	17.7857	18.2099	18.2106
P63322	Rala	17.7009	17.1135	17.8612	17.7129	17.808	17.9327	17.6495	17.6253	17.688	17.6248	18.6767	17.7423	17.4142	18.6252	17.3157	17.6116	17.8171	17.7198	18.0009	17.8869	18.0287	17.6904	17.8345	17.8588	18.6035	17.7233	17.6232	17.5664	17.105	17.6291
D3ZW58	Casc4	18.2926	18.25	17.8595	17.7336	17.9423	18.0065	18.3812	18.0495	18.2086	18.0604	18.4831	18.0857	18.3595	17.8686	18.1076	17.4292	17.5393	17.8452	17.2859	17.3414	17.3789	17.5245	17.4843	17.5684	17.4828	17.3221	17.42	17.1741	17.3227	17.3822
D3ZLT1	Ndufb7	18.1207	17.5836	18.1611	16.9034	17.6951	17.8535	17.9772	17.8298	18.0499	17.7443	17.6144	17.7249	17.8618	17.6255	17.929	17.8603	17.2618	17.8933	17.5279	17.5527	17.9761	17.8274	17.8015	18.0184	15.8313	18.099	18.2842	18.3235	18.0802	18.1716
Q6PDU1	Srsf2	18.9878	18.6795	18.5217	18.1152	17.7717	17.5086	18.0602	17.7081	17.6081	18.5415	18.504	18.345	18.1816	17.9831	18.2072	17.5199	16.3418	17.9413	17.504	17.4333	17.3181	17.3357	17.3715	17.9353	17.3552	17.4091	17.3911	17.1452	17.1761	17.2697
Q4QQW8	Plbd2	17.5254	17.1983	17.3234	16.9257	17.4062	17.3057	17.4912	18.0274	18.1263	18.2471	18.002	18.1636	18.0887	17.7708	17.6006	17.8063	17.8638	18.1218	17.4826	17.6071	17.8797	17.8953	17.9926	18.0781	17.7994	18.024	17.9753	17.9356	17.7111	17.7773
Q6AY20	M6pr	17.5894	17.3631	17.4646	17.7029	17.9732	17.9517	17.8896	17.7245	17.9066	17.9115	17.834	17.8858	18.1272	17.506	17.7304	17.6778	17.4597	17.8348	17.5386	17.796	17.8313	17.7082	17.8291	17.9174	17.498	17.8856	18.0342	17.9239	17.776	17.8687
P09456	Prkar1a	17.7124	17.565	17.8284	17.6899	17.8811	17.8034	18.027	17.8589	17.8813	17.9605	18.2747	17.8373	18.0087	17.8817	17.8733	17.6793	17.6279	17.9147	17.7537	17.5204	17.5222	17.551	17.731	17.5531	18.0591	17.8004	17.7522	17.5724	17.5372	17.4288
B2RYS8	Ndufb8	17.7051	17.7061	17.2507	17.3241	17.4169	17.1745	17.6147	17.3427	17.5721	17.8885	17.6675	17.8405	17.782	17.5239	17.8364	17.6012	17.819	17.7991	17.53	17.7661	17.6678	17.9584	17.9794	18.01	18.4569	18.2515	18.1445	18.1752	18.0478	18.2007
A0A0G2JUZ0;D3ZKK5	Mtmr1	17.8527	17.9952	17.8801	17.3954	17.8242	17.6289	17.9384	17.9035	17.7774	17.9346	18.2596	17.8599	17.9584	17.8092	17.699	17.5277	17.7059	17.8079	17.4446	17.578	17.3548	17.7752	17.7252	17.719	17.8608	17.7028	17.6449	17.8081	17.6097	18.0076
Q5RKJ9	Rab10	17.3468	17.6109	15.3318	17.1727	16.9633	17.1205	17.1498	16.2718	16.6559	18.2904	18.328	17.8041	16.8757	18.1149	18.1042	18.0365	17.595	16.893	18.0781	18.114	18.3481	18.4903	18.187	18.6235	18.7788	18.433	18.7426	18.8448	18.5866	18.0868
D3ZTP0	Aldh1l2	18.8145	18.6096	18.2325	17.8876	17.9987	18.1373	18.0514	17.9943	18.2649	18.0773	18.3287	18.1058	18.112	18.0221	18.156	17.047	17.299	17.6864	17.1179	16.9947	17.299	17.3086	17.4004	17.3946	17.457	17.4702	17.5593	17.2772	17.3373	17.4212
B5DFK6	Ap3d1	17.2935	17.3062	16.9601	16.7988	16.5846	17.2092	17.4353	17.5445	17.2727	17.7903	18.3854	17.8333	17.9606	18.285	18.0562	18.0991	18.4392	18.0054	17.8029	17.7906	18.018	18.0595	17.9969	17.998	18.2665	18.0295	17.8814	17.689	17.8356	18.1402
A0A0H2UHX3;P62703;X1WI37	Rps4x-ps9	18.6722	18.5205	18.2301	17.6962	17.6301	17.125	18.5887	18.4485	17.9528	18.4904	18.2562	18.3552	18.4157	17.2742	18.2776	17.3943	17.4709	17.8956	17.7364	17.2011	17.4742	17.0978	17.2153	17.2928	17.3319	17.1939	17.6078	17.5527	17.0567	17.2922
P69682	Necap1	16.8792	16.8584	16.8008	16.9299	17.1703	17.1038	17.4426	17.2666	17.208	17.3719	18.0477	17.4428	17.8907	18.1265	17.893	17.8107	18.1337	18.0819	18.2732	18.1997	18.1905	18.089	18.2753	18.1953	18.6437	18.2643	18.0978	18.0427	18.0135	17.999
Q5U2U7	Rnmt	18.5542	18.7364	18.4812	18.4805	18.4571	18.2758	18.5078	18.4254	18.4857	18.2128	17.8559	17.9441	18.1032	17.4521	17.8959	17.2932	17.3334	17.4301	17.1534	17.2245	17.0937	16.9037	17.1935	17.3954	17.103	17.4951	17.5313	17.1923	17.1457	17.3151
G3V8Y8	Hip1	17.6452	17.1847	17.271	17.963	17.7499	17.7096	17.9911	17.8228	17.9893	18.0016	18.2404	17.926	18.2487	18.1474	18.2484	18.0132	18.1666	17.9635	17.7743	17.836	17.6891	17.5012	17.0291	17.7443	17.7846	17.7581	17.7852	17.1971	16.9744	17.2385
P0C5H9	Manf	18.6415	17.9586	18.5422	17.98	16.6996	18.5084	18.4747	18.4961	18.7022	18.4662	18.4146	18.3228	18.0867	18.3109	17.8324	17.7304	17.8964	18.0603	17.3463	17.5168	17.4762	17.1193	17.152	17.5744	16.7088	17.4879	16.9358	16.7995	16.559	16.7848
F1M389	Cenph	18.5431	18.2175	18.2366	17.6606	17.9577	17.7803	18.1395	17.7195	17.9659	18.1526	17.7389	18.0821	18.1363	17.3224	15.6904	17.392	17.8756	18.0788	17.5269	17.4925	17.0111	17.8522	17.3539	17.8648	17.4048	17.8475	18.2004	17.5958	17.9958	17.7357
B5DF65	Blvrb	16.8653	17.1207	16.8341	16.728	16.6283	16.9233	17.545	17.2726	17.3299	17.6971	17.9774	17.4762	17.9282	18.1778	17.8603	17.6062	17.6611	18.0538	17.8411	18.0801	17.9323	18.5238	18.2081	18.2067	18.4848	18.112	18.2223	18.3048	18.3919	18.5504
Q6TEK3	Vkorc1l1	18.1436	17.9042	18.1207	17.9772	18.0213	17.8621	18.1787	17.8946	17.9412	17.9483	18.1345	18.0267	17.7915	18.2236	17.9025	17.5242	17.5774	17.6601	17.4668	17.4861	17.275	17.5644	17.6818	17.6428	17.3485	17.2571	17.5327	17.4722	17.3495	17.5891
O70593	Sgta	17.5862	17.9115	17.5372	17.9646	17.929	17.8695	18.1139	17.9047	17.8884	17.9117	18.2313	17.8829	17.895	17.9874	18.0994	17.6785	17.7534	17.7644	17.7749	17.6323	17.7397	17.5363	17.654	17.6267	17.7679	17.4868	17.5951	17.28	17.1707	17.1912
C0JPT7	Flna	17.8343	18.1071	18.0518	18.204	18.5532	18.5534	18.1929	17.8448	18.1286	18.236	17.6631	18.1306	17.9943	16.5507	17.8613	17.1298	17.415	17.6619	17.8204	17.3855	17.6413	17.4608	17.8624	18.0186	16.2761	17.621	17.9315	17.207	17.4243	17.5319
F1LMQ3	Psmd8	17.9195	18.0413	17.9	17.4538	17.7239	17.7463	18.2123	17.833	17.9296	18.009	17.9069	17.8848	18.073	17.8847	18.0213	17.4379	17.6979	17.8595	17.5609	17.3439	17.6136	17.4874	17.5642	17.6272	17.5801	17.6205	17.6914	17.3192	17.5608	17.5101
P20595	Gucy1b1	17.293	17.2873	17.357	17.3578	17.3655	16.9576	17.2662	17.8513	17.6208	17.7558	18.3057	17.7363	18.02	18.3968	17.8037	17.6811	17.8607	18.0283	17.8552	18.0817	17.7297	17.815	17.8709	17.7914	18.1931	18.1279	17.7079	17.7531	17.3024	17.8148
D4ADD7	Glrx5	17.7271	17.2969	17.6758	17.5733	17.8278	18.112	17.5548	17.9079	17.9238	17.4083	17.5971	17.3179	17.6019	17.3973	17.6309	17.5873	17.5404	17.6466	17.9692	18.1759	17.9449	17.533	17.7947	18.0804	17.8716	18.1828	18.2028	17.7315	17.4897	17.6709
D3ZEI6	Ncoa5	19.0844	19.0578	18.7009	18.494	18.5382	18.4733	18.3359	18.1237	18.2401	18.0596	17.4573	17.9562	17.8399	17.8342	18.0137	17.5653	17.2114	17.4335	17.1302	17.1985	17.3091	16.7061	17.2963	17.2539	17.0865	17.1476	17.412	16.8192	17.2844	16.8914
O35264	Pafah1b2	17.5462	17.8831	18.287	17.9918	17.6805	17.8321	17.7256	18.4804	18.3585	17.9862	14.7295	17.9124	17.6372	17.5154	17.6908	17.5419	17.9337	17.9329	18.0789	17.6443	17.7548	17.768	18.0039	17.8652	17.2292	18.0268	18.1098	17.603	17.6453	17.5572
A0A0G2K926;D4AA52;P14046	LOC297568	17.4485	17.1312	17.6112	18.204	18.3639	18.2084	18.5775	18.5059	18.5946	17.9846	17.1879	18.1226	18.2161	17.2685	18.1189	17.3231	17.6335	18.0183	17.1859	17.1719	17.1659	17.2582	17.6646	17.7866	16.2322	18.0632	18.5706	17.2496	17.4807	17.5525
F1LT49	Lrrc47	18.2622	18.3207	18.2502	18.1952	18.3623	18.3904	18.1386	17.9369	17.8973	17.8806	18.0483	17.9623	17.6745	17.4811	17.6571	17.4712	17.6003	17.7637	17.5855	17.7176	17.7301	17.2901	17.5831	17.8209	16.5531	17.0439	17.4385	17.3612	17.2823	17.0516
D4A3E1	Hnrnpll	18.7914	18.9047	18.7292	18.0639	18.4909	18.3023	18.2922	18.0901	18.0772	17.9713	17.4332	18.0279	17.7313	17.1146	17.863	17.2012	17.3531	17.5877	17.1727	16.9469	17.1829	17.2886	17.5459	17.3507	16.6389	17.5295	17.6265	17.2345	17.7011	17.4771
A0A0G2K0V4;A0A1B0GWY5;Q5FVC2	Arhgef2	18.0355	17.9413	17.9356	17.3405	17.3175	17.3944	17.5351	17.0365	17.2568	17.5081	17.7276	17.4982	17.8131	17.9436	17.4755	17.6374	17.5537	17.8023	17.7345	17.8354	17.8594	18.0006	17.9073	17.8249	18.6152	17.9187	17.965	17.8007	17.7761	17.6818
Q5FVI6	Atp6v1c1	16.8388	17.1298	16.8846	16.7738	16.2344	16.1647	17.1988	16.8868	17.1194	17.5174	18.0129	17.4164	17.8457	17.9825	17.7016	17.8106	18.0669	18.2057	17.9601	17.8946	17.8922	18.6067	18.3084	18.2563	19.2543	18.4345	18.3379	18.1404	18.3772	18.2599
Q9R1S9	Mdk	16.5447	16.5336	16.4272	17.1826	17.5908	17.8417	18.1602	17.6598	18.3587	18.2693	17.7742	18.4907	18.5085	17.5252	18.3846	17.1946	16.8031	17.4339	17.5113	17.352	17.6221	17.508	17.9802	18.0995	16.6712	18.2647	18.6339	18.5171	18.2556	18.3615
A0A0G2JT30;Q5U2R0	Mat2b	17.6499	18.066	18.0365	17.3277	17.5753	17.6588	17.6638	17.409	17.5876	17.5274	17.5067	17.4825	17.6699	16.8525	17.4222	17.2324	17.5534	17.7159	17.9571	17.7362	17.7977	17.8916	18.0147	18.0977	18.2977	18.0502	17.9873	18.0086	17.6804	17.9915
A0A0G2JZ83	Agap3	17.3204	17.4907	17.6314	17.909	17.8943	17.9725	17.5564	17.4679	17.5096	17.7881	18.2028	17.8187	18.0182	18.1811	17.7224	17.3486	17.6672	17.8103	17.7866	18.1217	17.9899	17.4513	17.6023	17.7525	18.0666	17.6509	17.6569	17.5683	17.1307	17.3345
B5DEI0	Pcyox1l	17.6314	17.3873	17.4831	17.537	17.5636	17.5094	17.8948	17.7479	18.0001	18.0145	17.1103	17.9349	18.0381	17.4913	18.1021	17.7974	17.8882	17.6262	17.6942	17.5887	17.6585	17.5824	17.5287	17.8888	17.6712	18.0397	17.936	17.8226	17.4454	17.7484
A0A1W2Q680;Q6AYA1	Gar1	19.0207	18.8012	18.9076	18.2671	18.2883	18.3219	18.5038	18.2657	18.4023	18.1793	17.8648	18.1829	18.0594	17.2267	17.9526	17.3438	17.4144	17.5774	17.0102	17.0795	17.1159	16.7675	17.2178	17.4381	16.347	17.2482	17.7102	16.9235	16.9929	16.9306
Q63635	Stx6	18.0511	17.8251	17.6462	17.7535	17.8345	17.6546	17.7944	17.908	17.6166	17.7132	17.9107	17.6273	17.6779	17.9679	17.7587	17.8767	17.6837	17.8307	17.7366	17.9829	17.7691	17.4369	17.5226	17.6592	18.1226	17.6955	17.7104	17.2778	17.049	17.2226
P19804	Nme2	16.8842	16.8554	16.9967	16.5885	16.1792	16.6035	17.6221	17.81	17.4034	17.9047	18.6035	17.9039	17.7992	18.5232	18.1247	17.8461	18.3657	18.5769	17.8838	18.0827	17.8802	18.3949	18.0596	17.7599	17.8987	17.906	17.7162	17.7561	17.5513	17.5865
Q03114	Cdk5	17.9579	17.7277	17.1688	17.35	17.3831	17.4322	17.6476	17.5943	17.653	17.9838	18.1211	17.8933	17.8513	18.019	18.0558	17.5468	17.6439	17.9119	17.699	17.4505	17.6019	17.7339	17.6116	17.5532	17.9473	17.7801	17.6238	17.7133	17.582	17.7819
D4A944	Snrnp40	18.6817	18.8932	18.7708	18.5303	18.9193	18.8953	18.4757	18.4388	18.4099	18.1007	18.0081	17.9598	17.8463	17.4047	17.6573	17.3251	17.0049	17.4101	17.2086	17.0338	17.1516	16.7491	17.1186	17.2327	16.6856	17.1193	17.1084	16.9036	16.8204	17.0474
Q5RJN0	Ndufs7	17.4209	16.3813	17.4743	17.1788	17.1806	17.3361	17.6233	16.8315	17.5347	17.5706	17.7926	17.7437	17.501	17.5698	17.5689	17.4802	17.4529	17.5177	17.852	17.725	17.9216	18.2921	18.1414	18.158	18.3556	18.2299	18.1741	18.4845	18.4984	17.897
A2VD09;Q9QZM5	Abi1	17.3165	17.4534	16.6791	16.8576	17.0596	16.8369	17.6849	17.3888	17.496	17.7264	18.3013	17.7438	18.2591	18.1619	17.7939	17.9379	18.1255	18.0265	17.9151	17.67	17.8785	17.6114	17.7909	17.7011	18.5905	17.7812	17.9973	17.6995	17.7166	17.6448
Q99MI5	LOC100912604	17.7454	17.8926	18.1502	17.7586	18.0139	17.8393	17.8485	18.0507	17.9093	17.7389	17.2342	17.6522	17.8748	17.4292	17.7811	17.4976	17.4063	17.6659	17.8081	17.5943	17.6805	17.3673	17.5491	17.6904	17.2696	17.5781	17.8993	17.5442	17.599	17.6155
A0A0G2K8H0;Q5M9G3	Caprin1	19.0847	18.4701	18.4148	18.2502	18.3633	18.2933	18.345	18.3082	18.2835	18.3418	18.1958	17.9789	17.9059	17.9441	18.1327	17.317	17.6605	17.898	17.2012	16.9456	17.0478	17.0835	16.7119	16.925	17.6207	16.9328	17.0143	16.5405	16.7128	16.6656
P22791;Q68G44	Hmgcs2	15.6523	15.2759	15.6534	17.9591	17.9708	18.2247	19.0093	18.7128	18.8577	18.9427	18.0582	19.0027	18.6389	17.0121	18.3067	17.5864	17.4381	18.0962	17.7112	17.6707	17.6614	17.4303	17.6908	17.9586	16.5082	17.537	17.6694	17.562	17.3985	17.3629
M0RAP5	Sbf1	17.2667	17.2104	17.1392	17.5421	17.6692	17.479	17.6176	17.6413	17.6724	17.3932	18.1184	17.6268	17.6749	17.83	17.4265	17.8466	18.0534	17.8127	17.4865	17.8895	17.9241	17.8389	17.9091	17.8646	18.2214	17.6747	17.6615	17.7642	17.4095	17.8142
G3V644	Ndufv3	18.1836	18.0402	17.9862	17.9954	17.975	17.8995	17.7037	18.1284	17.8387	17.6994	17.8345	17.7909	17.9369	17.5833	17.5974	17.5597	17.3874	17.275	17.454	17.5561	17.5208	17.3576	17.0761	17.7465	18.0295	17.8201	17.637	17.3847	17.1963	17.2843
D3ZD23	Abce1	18.1653	18.3989	18.0324	17.9449	18.2204	18.1893	18.1712	17.8514	18.0644	17.9486	17.8692	17.8917	17.9292	17.5087	18.0401	17.2309	17.1114	17.5724	17.501	17.1966	17.333	17.2193	17.4373	17.6645	16.8821	17.4018	17.5073	17.284	17.3376	17.5472
O35274	Ppp1r9b	17.3728	17.0632	16.8046	17.0556	17.0608	17.0401	17.5211	17.3906	17.471	17.6381	18.4009	17.9218	18.1499	18.3879	18.2084	17.6487	17.7328	17.7629	17.7109	17.8011	17.7911	17.8673	17.7228	17.8798	18.3897	17.9461	17.8877	17.5478	17.6023	17.6712
D3ZRN3	Actbl2	18.6594	18.4946	18.0964	17.8386	17.7401	17.5949	17.811	17.8823	17.8495	17.8549	17.423	18.0789	17.7629	17.7931	17.4697	17.2118	17.1065	17.5064	17.3085	17.137	17.5379	17.5413	17.6178	17.5702	16.9869	17.3741	17.593	17.9213	17.8039	17.8712
F1M3W5	Dmxl2	16.9984	17.0958	17.1003	17.0558	16.8715	16.7253	17.0554	17.0273	17.2798	17.3068	17.3134	17.2152	17.3078	17.5715	17.7717	17.6722	17.8179	17.9412	18.3463	18.2444	18.1724	18.1089	18.0542	18.2645	18.7587	18.33	18.3213	18.3725	18.1496	18.1427
Q6AXQ0	Sae1	18.4176	18.4078	18.2542	17.8141	18.0105	18.2097	18.344	18.1365	18.1823	18.3543	17.7888	18.1333	17.9679	16.9972	17.7562	17.4703	17.5821	17.7254	17.2105	16.9217	17.1443	17.2325	17.1429	17.4601	16.5099	17.4264	17.6103	17.2855	17.4826	17.3952
G3V648	Agpat3	17.0171	16.976	16.8506	16.6119	17.0729	17.5237	17.875	17.9641	18.037	18.4138	17.2471	18.1414	17.0213	17.0769	17.1333	17.6245	17.9701	17.5811	17.922	17.9284	18.2041	17.6102	18.2165	18.4144	17.6503	18.2409	17.9746	18.1862	17.7458	18.0248
A0A0G2JZS1;F1LT58	Kpna6	17.6332	17.8548	17.6153	17.8034	17.7419	17.571	17.9034	17.6883	17.7021	17.832	17.8483	17.7306	17.9165	17.6826	17.9997	17.7703	17.8603	17.8203	17.3413	17.7192	17.7464	17.4221	17.3448	17.5832	17.1671	17.7903	17.7972	17.4064	17.4341	17.5231
A0A0G2JSY3;A0A0G2JVK4;P42676	Nln	18.21	17.9949	18.3531	17.6726	18.0233	17.5646	18.4172	17.9787	17.97	18.0837	17.9016	17.8857	17.9368	17.8605	17.768	17.5472	17.7527	17.7609	17.1503	17.4187	17.3778	17.2625	17.1751	17.2957	17.4866	17.4082	17.51	17.1548	17.0256	17.2879
F1M9X5;P81377	Prkar1b	17.0161	16.8905	17.0526	17.1077	17.1596	17.0113	17.7712	17.8862	17.5301	17.3169	18.4536	17.5569	17.8481	18.4455	17.928	17.5924	18.1165	18.3078	17.9396	17.7022	17.9153	17.8428	17.7657	17.6456	18.2413	17.8694	17.7362	17.5574	17.306	17.712
M0R7M8;M0R8A4;Q3B8Q0	#N/A	17.6818	17.7731	17.7458	17.5082	17.1919	17.7456	17.6679	17.5967	18.0247	17.7533	18.0312	17.8136	18.1909	17.689	17.3103	17.2639	17.7459	17.7601	18.0369	17.9685	17.7853	17.4883	17.6657	17.5967	18.0879	18.0111	17.4056	17.3886	16.7301	17.4888
Q498R3	Dnajc10	17.58	17.5286	17.4149	17.7858	17.7579	17.74	18.1235	18.0116	18.1313	17.9598	18.1545	17.9761	17.7598	17.8174	17.8237	17.7139	17.4132	17.8576	17.2114	17.2284	17.3857	17.4629	17.4023	17.6773	17.596	17.47	17.8721	17.4058	17.3506	17.4393
B2GV15	Dbt	17.2125	17.4545	17.0028	17.2232	17.3663	17.5855	17.7434	17.7134	17.7595	17.8364	17.7181	17.7541	18.2092	17.4035	17.8003	17.2665	17.2652	17.7391	17.5336	17.4225	17.5419	17.6209	17.8622	17.999	17.3386	17.9256	18.1633	18.2294	18.0713	18.1468
D3ZEH3	Sec61a2	17.9243	17.7221	17.2863	17.8847	17.6933	17.9653	18.0317	17.8602	18.1394	17.809	17.871	17.8269	18.0474	17.8651	18.1251	17.0392	17.3389	17.4422	17.2579	17.5134	17.645	17.4254	17.497	17.5063	17.3744	17.6701	17.7862	17.6423	17.1633	17.5375
P62775	Mtpn	17.6705	17.8891	17.4685	17.284	17.1854	16.8473	17.542	17.5868	17.6577	17.6877	18.41	17.7199	18.0572	18.2132	17.9313	17.7219	18.0035	17.9285	17.5472	17.3161	17.6068	17.496	17.611	17.6611	18.0502	17.5005	17.8059	17.2915	17.5292	17.5775
O88377	Pip4k2b	17.6284	17.5396	17.5572	17.0536	17.231	17.5046	17.4356	17.349	17.4799	17.2111	18.105	17.5374	18.1743	18.2393	18.14	17.5066	17.3195	17.6361	17.2307	17.4607	17.9123	17.8516	17.6925	17.7875	18.5885	17.8661	17.9408	17.4556	17.7373	17.6256
P29266	Hibadh	16.4347	16.6853	16.7193	17.058	17.0101	16.8229	17.9669	17.6492	17.7601	17.6846	17.4738	17.6009	17.5655	17.1259	17.9501	17.7028	17.4934	17.5978	17.9353	17.8168	17.8622	17.5739	17.8158	18.2412	17.8344	18.8862	18.5956	18.2707	18.2221	18.3697
Q642A9	Vps16	17.6842	17.7727	17.4655	17.6456	17.5505	17.7429	17.7963	17.5789	17.5886	17.6185	17.951	17.7258	17.9221	17.7111	17.9384	17.4576	17.7845	17.645	17.4228	17.318	17.3921	17.4492	17.6836	17.7136	17.3603	17.7602	17.9399	17.6802	17.7425	17.6825
O35796	C1qbp	18.3958	18.1238	18.0836	17.9013	18.3633	17.9183	17.8137	18.3422	18.3543	17.8782	16.708	17.6931	17.9207	17.5091	17.9186	17.1591	17.4522	17.5187	17.4306	17.3719	17.4751	17.2834	17.497	17.0432	17.6566	17.8417	17.3477	17.0453	17.6267	17.0241
D4A193	Reep1	18.5882	18.1768	18.3089	17.428	17.6123	17.7134	17.9688	18.1293	18.0462	17.9449	17.9983	17.9393	17.7993	17.8095	17.7392	17.5017	17.1551	17.8967	17.2172	17.1107	17.1642	17.4433	17.2486	17.1903	17.1569	17.526	17.3108	17.5081	17.5595	17.4065
D3ZUD8	Tm9sf3	18.0955	17.7466	18.2626	17.4417	17.5563	17.6137	18.0307	18.0091	18.0509	18.1295	18.2214	18.1079	17.9067	17.9946	17.8793	17.2599	17.9018	17.8574	17.1408	16.9707	17.321	17.3837	17.2105	17.1834	17.3846	17.6056	17.6155	16.9379	17.3512	17.3324
Q5XIP9	Tmem43	18.6016	18.49	18.4013	18.0504	18.0504	17.9582	18.2971	18.0084	18.1749	18.1716	17.6605	18.256	18.0661	16.8706	17.7969	17.0435	17.212	17.5761	17.4069	16.9674	17.2687	17.0594	17.094	17.4393	16.3077	17.4314	17.675	17.2116	17.5099	17.4412
P16446	Pitpna	16.8155	16.7537	16.6597	16.3195	16.6706	16.5863	17.469	17.0668	17.0629	17.5231	17.4447	17.4441	18.0055	17.8925	18.0623	17.4467	17.7293	18.0084	18.2145	18.0459	18.1576	18.1772	18.2263	18.272	18.2711	18.522	18.2653	18.0443	18.0521	18.2764
A0A0G2K4Y6	Fam29a	20.9744	20.5416	20.5072	20.2508	20.3216	20.3361	NA	20.8214	21.1574	20.9585	21.9333	NA	21.5017	21.5174	21.6166	21.2992	21.4009	NA	21.3342	NA	NA	21.7626	19.4612	21.4176	21.8742	21.8058	21.714	21.5511	21.8029	21.6
F1LQS3;P21533	Rpl6-ps1	18.4073	18.5871	18.406	18.1438	17.9085	18.1191	18.3344	17.7101	18.0903	18.207	17.4007	18.0057	18.2027	17.1684	17.9788	17.2771	17.1242	17.4804	17.0428	16.7996	16.9843	17.2232	17.4756	17.3775	17.0396	17.3109	17.6611	17.1086	17.3207	17.4604
Q64350	Eif2b5	17.9659	18.124	18.0474	17.8875	17.7774	17.8404	18.0116	18.2235	17.9271	18.2143	17.4009	17.9671	17.9552	17.5664	17.6896	17.6351	17.4906	17.5618	17.2551	16.8218	17.5061	17.3987	17.4384	17.8278	16.705	17.9143	17.5257	17.3764	16.6535	17.3769
A0A0G2K890;P31977	Ezr	16.8198	16.9323	16.7912	17.3632	17.4502	17.2323	18.039	17.9071	18.0514	18.2782	17.8275	18.0477	18.1818	17.2261	18.0761	17.6725	17.7234	17.7313	17.9781	17.4591	17.7755	17.5722	17.5534	17.6324	17.4701	17.7633	18.1236	17.4792	17.3749	17.5127
P53987	Slc16a1	16.4793	16.4254	16.5055	16.2111	16.4221	16.7361	16.9973	17.5572	17.7941	17.8893	17.6337	17.692	18.1207	17.0802	18.0258	17.6007	17.8196	18.1157	17.8693	17.552	17.6656	17.9421	18.0684	18.1319	17.7012	18.5222	18.8087	18.4188	18.8061	18.4498
Q4V8H5	Dnpep	17.4954	17.1106	16.8873	16.8127	16.9073	17.2093	17.4417	17.2563	17.4738	17.7872	18.5314	18.0578	18.0469	18.6563	18.2906	17.8508	17.4188	17.8339	17.8298	17.9874	18.1854	17.5576	17.5735	17.4834	18.0105	17.6477	17.6785	17.4059	17.2465	17.335
D3ZAS1	#N/A	17.8083	17.4482	17.601	17.4557	18.1323	16.5503	18.5671	18.1174	18.1755	18.3325	14.8248	17.8993	17.5819	16.8452	17.7125	17.5252	17.4476	18.0781	18.0245	17.651	18.1725	17.5779	17.6612	18.0909	17.2094	17.9724	17.5826	17.9423	17.3504	17.6027
B4F774	Gdap1l1	17.0973	17.2816	17.2515	17.0831	17.039	17.1984	16.8372	17.5142	17.7206	17.5153	17.5498	17.5956	17.6217	17.6847	17.7152	17.3556	17.8042	17.8857	18.0617	18.1531	17.9052	17.7043	17.7313	17.9759	18.039	18.256	17.7514	17.8242	17.8019	17.9245
Q5PQN9	Mrpl38	18.0043	17.6877	17.4182	17.5886	17.3763	18.1038	17.7321	17.3403	17.2471	17.7919	17.8325	17.7205	17.7699	17.4772	17.5268	17.5785	17.7742	18.1002	17.3973	17.4799	17.5417	17.5899	17.6578	17.4432	17.9841	17.7405	17.6102	17.8457	16.9887	17.2819
P83941	Eloc	17.7307	17.7119	17.4328	17.7173	17.6116	17.5399	17.8097	17.68	17.822	17.8364	18.2997	17.8704	17.9253	18.2447	18.0151	17.6006	17.296	17.9358	17.3983	17.5794	17.5544	17.2603	17.3235	17.4132	17.6364	17.5254	17.5748	17.1232	16.8838	17.2421
P40307	Psmb2	17.7185	17.3683	17.3405	17.5165	17.2187	17.13	17.7849	17.5831	17.5027	17.6525	18.207	17.774	16.9442	17.3947	17.6531	17.5798	17.7814	17.8503	17.8095	17.9383	17.8858	17.645	17.7218	17.5495	18.2345	17.8311	17.8317	17.4838	17.3101	17.3234
Q6DKG0	Naa35	18.7987	18.748	18.7198	17.5778	17.6711	17.4243	18.5177	17.8847	18.4214	18.0881	17.952	18.3599	18.2699	17.1594	17.3394	17.331	18.0447	17.5091	16.4644	16.8012	17.0737	16.8124	17.0329	17.05	16.4567	17.5445	17.6055	17.3155	17.1599	17.4123
F1M842	Tp53bp1	18.8783	18.6506	18.8672	18.2431	18.3379	18.2537	18.4454	18.2833	18.2973	17.975	17.8889	17.9189	17.9696	17.5526	17.7203	17.5395	17.5329	17.6132	17.0325	16.997	17.0213	16.329	16.8347	17.0313	16.735	16.9358	17.1771	16.8918	16.7157	16.7964
Q07205	Eif5	18.2071	18.3898	18.3047	18.146	18.1733	17.9973	18.207	17.8629	17.9552	17.9565	16.7769	17.8937	17.4639	17.5573	17.7251	17.3618	17.4555	17.6968	17.5405	17.381	17.3913	17.2228	17.3872	17.6185	17.1229	17.129	17.3715	17.1501	16.9905	16.9864
G3V8D5;P85971	Pgls	17.7257	17.8996	17.7573	17.2	17.6427	17.7562	17.8514	17.6886	17.8646	17.747	18.3015	17.8106	17.7911	18.0438	17.2289	17.1727	17.6771	17.8015	17.8142	17.6837	17.6555	17.3623	17.7783	17.4073	17.3074	17.4313	17.4098	17.2057	17.0329	17.2692
O54924	Exoc8	17.6907	17.7689	18.0118	17.4651	17.588	17.8006	17.7738	17.5559	17.5225	17.7273	18.0839	17.7925	17.6688	17.7391	17.7118	17.4262	17.6077	17.7928	17.7976	17.6672	17.2862	17.5639	17.5862	17.509	17.4703	17.2165	17.401	17.5071	17.2737	17.2529
P04218	Cd200	17.1188	17.0465	16.5768	16.8427	16.2539	16.805	17.4048	17.5115	17.529	17.6486	18.4195	18.0067	17.7428	18.504	18.0666	17.4478	18.1471	18.3222	17.6103	17.4566	17.5286	18.26	17.8881	17.4096	18.2216	17.4313	17.3196	17.9255	17.8476	17.9651
A0A0H2UHG3;Q9JJ31	Cul5	17.55	18.091	17.8869	17.5965	17.8579	17.8485	17.9265	17.9991	17.7023	17.7807	17.8623	17.7093	17.8298	17.7014	17.5124	17.5402	17.6491	17.8769	17.5408	17.3211	17.2588	17.2465	17.1272	17.7046	17.4678	17.6295	17.5721	17.1486	17.2615	17.0351
F8WFM2;P85969	Napb	15.8881	15.0016	15.2769	15.7458	15.9437	15.3862	16.2483	16.056	15.9423	17.4152	18.1781	17.3903	18.1193	18.6857	18.1883	17.6319	17.8831	17.7277	18.4871	18.4437	18.5011	19.0342	18.6711	18.8175	19.667	18.9386	18.9206	18.5203	18.9356	18.4578
Q9WVS2	Osgep	17.8484	18.1098	18.1463	17.9974	18.084	18.0663	18.0666	17.8074	17.7573	17.8555	17.7572	17.8195	17.6865	17.214	17.6238	17.1399	17.2317	17.572	17.5829	17.3233	17.4365	17.2033	17.2331	17.4791	17.4162	17.3679	17.6869	17.1072	17.178	17.2068
A0A0G2K946	Spock2	16.0461	16.5242	16.398	16.1113	16.305	16.8136	17.3252	17.3265	17.325	17.8222	17.6328	17.8572	17.759	17.3044	17.9689	17.9576	18.2466	18.1034	18.0387	17.7879	18.1107	18.0932	18.1106	18.0685	18.1249	18.24	18.4824	18.1689	17.8456	18.0429
P00173;P00173-2	Cyb5a	18.3693	18.2099	18.1058	17.7593	17.7184	17.6747	18.0359	17.8357	18.0561	17.9382	18.1939	17.8238	17.86	17.7889	17.7432	17.3123	17.7043	17.5674	17.1737	17.2666	17.4944	17.2325	17.3722	17.2876	17.324	17.3119	16.9929	16.8949	16.9695	16.9072
Q6MG85	Agpat1	17.5795	17.3386	17.4026	17.2507	17.3356	17.3584	17.6091	17.4281	17.7088	17.726	17.8711	17.851	17.823	17.5784	17.8385	17.6568	17.7271	17.5762	17.64	17.6095	17.4959	17.6269	17.612	17.7029	17.3441	17.6467	17.8069	17.4056	17.6533	17.6509
Q99MZ4	Ggt7	16.5808	16.4258	16.7251	16.4481	16.5729	16.5605	17.2156	17.513	17.405	17.5691	17.972	17.6339	17.8405	17.9586	17.6866	18.1466	18.1238	18.1357	18.0223	18.0879	18.1053	17.8754	17.879	17.9126	18.4503	17.9918	18.1326	17.7823	17.5198	17.5666
Q80U96	Xpo1	18.2762	18.0417	18.045	17.9253	17.845	17.9418	18.096	17.4591	17.9808	17.897	17.9822	17.9213	17.7409	17.4661	17.705	17.346	17.7208	17.5867	17.3269	17.2139	17.1409	17.0551	17.1251	17.4261	16.6521	17.364	17.5436	17.3368	17.3254	17.343
A0A0H2UHX1;Q6RJR6-2	Rtn3	15.8034	15.7702	17.0542	16.5512	16.5267	15.9433	17.2036	18.6365	18.0105	15.428	18.2897	18.0694	16.4717	19.1274	18.3416	17.9691	17.9952	18.2803	18.0968	18.5411	18.6404	18.195	18.221	17.4033	17.8843	18.1799	18.1626	17.6593	17.7002	17.6296
A0A0H2UHD9;Q5XIA1	Ncln	17.7128	17.514	17.7482	17.2373	17.6335	17.7288	17.9866	17.652	17.7484	17.8271	17.4903	17.7818	17.7375	17.3088	17.6668	17.2131	17.6885	17.7012	17.3459	17.407	17.4794	17.435	17.6297	17.5979	17.3406	17.5751	17.723	17.5694	17.6617	17.5124
D3ZTX0	Tmed7	17.7995	17.8948	17.8147	17.5502	17.8887	17.8585	18.0922	17.7872	17.9257	17.8948	17.5886	17.9473	17.8595	17.2095	17.8288	17.3834	17.5712	17.7703	17.3349	17.403	17.2215	17.2422	17.4307	17.2062	16.7791	17.4134	17.5052	17.1958	17.6962	17.5378
A0A0G2JZ60	Fsd1l	18.109	18.1581	17.8082	17.2606	17.4586	17.4875	17.8558	17.4351	17.7057	17.8597	18.1987	17.7966	17.898	18.1641	17.6813	17.1651	17.3899	17.5918	17.3213	17.3247	17.4026	17.6718	17.5325	17.4253	17.5946	17.4678	17.4018	17.2466	16.8472	17.2945
A0A0G2K761	Cul2	17.4693	17.7226	17.5642	17.3046	17.3886	17.4204	17.769	17.6322	17.3849	17.7007	17.91	17.7746	17.9461	17.7095	17.5017	17.4574	17.4703	17.7678	17.4312	17.3977	17.4622	17.8474	17.5794	17.4957	17.9283	17.5083	17.6633	17.3661	17.3623	17.5138
Q765A7	Pgap1	18.2466	18.0943	18.1166	17.9819	17.9397	17.973	18.0532	17.685	17.8752	17.986	17.7148	17.9415	17.7683	17.2892	17.8546	17.0319	17.3495	17.6033	17.3405	17.1582	17.2213	17.1228	17.3987	17.4075	16.9178	17.2373	17.1809	17.2646	17.3618	17.319
P52020	Sqle	18.3855	18.4891	18.495	18.3685	18.3934	18.4163	18.1855	18.0438	18.1503	17.8829	17.99	17.7291	17.8542	17.4332	17.9012	17.2244	17.1803	17.4353	17.1236	16.9761	16.9089	17.1964	16.8588	17.2527	17.0493	16.9864	16.9769	16.713	16.9522	16.8472
A0A0G2K9C5;A1L1I3	Numbl	16.7338	16.5589	16.3248	16.6764	16.7228	16.7561	17.1862	17.1512	17.1358	17.4544	18.1305	17.4984	17.7336	18.1175	17.8481	17.9143	18.1626	18.1672	17.8383	17.9765	18.0568	17.8846	17.8668	17.8814	18.529	18.0384	17.8405	17.7677	17.669	17.748
P36972	Aprt	17.4169	18.0366	18.0054	17.2527	17.6685	17.8887	18.1272	18.078	17.7643	18.3753	17.4078	17.844	17.6473	17.5347	17.3627	17.5791	17.8327	17.7814	17.5488	17.2872	17.2944	17.2847	17.4828	17.5577	17.0065	17.0563	17.5792	17.3127	17.0008	17.3423
Q1RP74	LOC103690005	17.6129	18.144	18.1591	17.687	17.6215	17.5403	17.857	17.9903	18.0352	17.8669	18.4052	17.6915	17.7511	18.274	17.7858	17.1082	17.3824	17.6491	17.2029	17.4166	17.5579	17.0143	17.2308	17.3099	17.2381	17.4508	17.5908	16.9036	16.5842	17.171
Q6AYT7	Abhd12	17.3461	17.1069	16.8853	17.1154	17.2555	17.2826	17.5678	17.2361	17.6001	17.709	17.6666	17.5758	18.136	17.2097	17.6847	17.2902	17.5006	17.7096	17.5636	17.3193	17.4419	17.6451	17.7215	17.8555	17.9677	17.8151	18.0355	18.1162	17.7514	18.0563
Q02769	Fdft1	18.8663	18.6772	18.4537	18.3385	18.477	18.3767	18.3448	18.1494	18.2562	18.2342	17.6679	18.1214	17.9766	16.9071	17.7739	17.3256	17.3987	17.4521	16.9035	16.8065	16.9619	16.7295	17.0916	17.1726	15.2122	17.0018	17.3474	16.9505	17.129	17.0084
A0A0G2JVP5;D3ZZF8	Paip1	17.8974	17.3591	17.5417	17.4453	17.4767	17.3212	17.7988	17.6872	17.4671	17.7685	18.5277	17.6939	17.9845	18.4012	18.0147	17.3707	17.2182	17.7931	17.2183	17.1283	17.39	17.6461	17.3305	17.443	18.0496	17.3739	17.338	16.9709	17.1128	17.2248
Q5XIG4	Ociad1	17.5816	17.7419	17.52	17.3467	17.4205	17.7296	17.5923	17.7574	17.6331	17.6382	17.6821	17.6923	17.8045	17.5043	17.6176	17.4497	17.9017	17.6607	17.2644	17.6809	17.5207	17.3163	17.2917	17.477	17.3944	17.6716	17.5564	17.5652	17.4092	17.5179
Q4KM38	Srsf10	18.5915	18.3654	18.3746	18.0983	18.3759	18.2689	17.9679	17.9524	17.7664	17.4909	17.6115	18.1787	17.6928	17.4465	17.9335	16.9161	17.3609	17.5572	17.0634	17.1308	17.0825	16.7671	17.316	17.3401	16.5892	16.9067	17.1438	16.9978	17.4079	17.2375
P36876	Ppp2r2a	17.599	17.6955	17.6429	17.4571	17.5656	17.8428	17.6317	17.6468	17.5027	17.3847	17.579	17.5782	17.7474	17.8323	17.5904	17.5901	17.4975	17.6457	17.686	17.663	17.566	17.4997	17.5397	17.523	17.7851	17.3561	17.4716	17.1828	17.2751	17.2609
[truncated: 6,577 more rows]

[truncated: 8 more sheets: Surface sign. test result, Total sign. test result, Matching table, Protein profiles correlation, FC correlation, Overlap sign. regulated, ImpulseDE_results, ImpulseDE_fit]
