# Supplementary material for: Surfaceome dynamics reveal proteostasis-independent reorganization of neuronal surface proteins during development and synaptic plasticity
Source: Nat Commun. 2020 Oct 5;11:4990. doi: 10.1038/s41467-020-18494-6 (PMC7536423; doi:10.1038/s41467-020-18494-6)
Supplement: Supplementary file 6 — Supplementary Data 3 [file 41467_2020_18494_MOESM6_ESM.xlsx]

## Sheet: Summary
Supplementary Data 3: autoCSC and proteotype analysis for homeostatic plasticity.
Sheet 1 (Summary)
Sheet 2 (HP Surface GroupQuant): Homeostatic plasticity, log2 cell surface abundance values of autoCSC quantified N-glycoproteins per group
Sheet 3 (HP Surface SampleQuant): Homeostatic plasticity, log2 cell surface abundance values of autoCSC quantified N-glycoproteins per sample.
Sheet 3 (HP Surface sign testing): Homeostatic plasticity, results from significance testing autoCSC.
Sheet 4 (HP Total GroupQuant): Homeostatic plasticity, log2 total abundance values per group
Sheet 5 (HP Total SampleQuant): Homeostatic plasticity, log2 total abundance values per sample.
Sheet 6 (HP Total sign testing): Homeostatic plasticity, results from significance testing proteotype analysis.

## Sheet: HP Surface GroupQuant
Protein	GeneName	Control	TTX	BIC
P97546;P97546-1;P97546-3	Nptn	19.4524	19.1457	19.2152
A0A0H2UHQ0;Q794F9	Slc3a2	18.67	19.3004	19.6345
D3ZGI9;F1LNP4;Q63633;Q63633-2	Slc12a5	19.6424	19.5587	18.308
P03994	Hapln1	18.4608	18.9213	18.9884
F1M7K7;Q8VHW5	Cacng8	18.6275	18.8644	18.4617
P07340	Atp1b1	18.3459	19.1975	18.3302
P31596;P31596-2	Slc1a2	18.3345	18.0885	18.0444
Q9EPQ0	Slc24a3	18.2312	16.8303	18.408
A0A0G2KA95;D3ZPC4	L1cam	17.6334	17.7775	17.5217
A0A0G2JUT1;Q6AYP5;Q6AYP5-2	Cadm1	17.838	17.5504	17.5301
P01830	Thy1	17.4159	17.7127	17.6249
A0A0G2K7E5;D3ZKP9;P54290;Q9ERS3	Cacna2d1	17.4135	17.6462	17.6418
P54900	Scn2b	17.629	17.7119	17.1843
D3ZEI4	Hepacam	17.1292	17.4185	17.5824
A0A0G2JY48;F1MAJ0	Ephb2	17.4442	17.1893	17.2623
Q63198	Cntn1	17.4025	17.1374	17.3267
P97710;Q499T3	Sirpa	16.778	17.4715	16.7755
G3V8R2;P55067	Ncan	16.9424	16.7906	16.8974
P13852	Prnp	16.5464	17.0712	16.8937
A0A0A0MY16;Q1WIM2;Q1WIM2-2	Cadm2	16.9575	16.9526	16.1093
A0A0G2K5X6;Q63604;Q63604-2;Q63604-3	Ntrk2	16.4559	16.7875	16.7388
D4A435	Icam5	16.8993	16.5391	16.4899
Q63632	Slc12a4	16.4246	16.4239	16.662
A0A096MJ90;F1LNW6	Ly6h	16.1038	16.6481	16.5637
Q63564	Sv2b	16.4503	15.9168	16.7145
F1M7N2	Entpd2	16.598	16.0191	16.3414
A0A0G2K3S9	Slc24a4	16.0522	16.4476	16.4507
A0A0G2JYH8;G3V8G4;P55068;P55068-2	Bcan	15.9224	16.4417	16.1013
G3V881	Lingo1	15.7399	16.027	16.4568
A0A0G2JSJ3;A0A0G2JVB0;A0A0G2JX37;Q07647	Slc2a3	15.7604	16.2554	16.1598
A0A0G2K8K3;Q64268	Serpind1	15.1755	16.2996	16.6638
G3V928	Lrp1	16.2219	16.0016	15.8124
A0A0G2K3Q5;A0A0G2K498;Q6PW34	Nrcam	13.943	16.9341	17.1282
A0A0G2JZB8;E9PSV8;Q9JJK1	Gpm6b	16.1508	16.124	15.7084
A0A0G2K3I1;P30823;P70608	Slc7a1	15.6568	15.9209	16.2279
F1M7V6;Q1WIM1	Cadm4	16.1919	15.9549	15.6278
P20272	Cnr1	15.9051	16.0162	15.8368
M0R9L2;Q08406	Cntfr	16.0608	16.4129	15.2417
D3ZUD8	Tm9sf3	16.0306	15.6917	15.9456
E9PTX9	Slc12a2	15.9356	15.7776	15.7849
F7EYB9	Omg	15.9816	15.4306	15.7803
F1LTJ5	#N/A	16.0409	15.4918	15.6257
D3ZT36	Adam23	15.9603	15.6506	15.5091
F1LNP8	Nectin1	15.7384	15.7181	15.6213
P28570	Slc6a8	15.3909	15.858	15.8252
P27615	Scarb2	15.0778	15.6878	15.9257
O54701;O54701-2	Slc24a2	14.8004	15.6432	16.1096
A0A0G2JSH6;Q9WUD2	Trpv2	15.2705	15.6433	15.5485
A0A0G2JU92;A0A0G2JWP4;O88775	Emb	15.6189	15.3302	15.3306
P30553	Cckbr	15.3707	15.437	15.3325
A0A0G2K0F2;G3V671	Cd80	15.6371	15.2987	15.1706
Q9QZG1	Slc22a23	15.0883	15.3082	15.3447
P29457;Q5RJR9	Serpinh1	13.3918	16.0424	16.3008
M0RC17	Chl1	15.2775	15.3809	15.046
B2GUV4;O70594	Slc22a5	15.1468	15.3927	15.0364
Q99M75	Rtn4r	14.6869	15.3702	15.4963
D4A758	Lrrc8b	15.1018	15.2828	15.1609
G3V6I2;P21932	Adcy3	14.9904	15.2619	15.2595
G3V7D4	Efnb3	14.9562	15.1264	15.398
Q68HB8	Pcdh7	15.4247	14.8248	15.1574
A0A0G2K7P9;A0A0G2K7R3;F1M8G9	Ncam2	14.4555	15.3174	15.5475
D4A994	Emc1	15.2578	14.6858	15.2744
A0A0G2K1E1;A0A0G2K2E1;A0A0G2K4X1;A0A0G2K8G8;D3ZLE6;E9PSS8;F1MAQ9;P15978;P16391;Q6MGB8;Q6MGB9	RT1-A1	13.5272	15.8385	15.7598
P97846	Cntnap1	14.9758	15.0473	14.9924
Q6AYT8	Mpzl1	15.2718	14.5228	15.0195
A0A0G2K0J2;F1M9X7;Q8CFG6	Cacna2d2	14.9832	15.0674	14.6621
F1M790;Q62786	Ptgfrn	14.9939	14.7401	14.9597
Q80WD1	Rtn4rl2	14.6003	15.0024	14.8713
D3ZH36	Elfn2	14.9666	14.8772	14.5557
A0A0G2JSK5;P49134	Itgb1	14.848	14.7543	14.7679
B4F795	Slc44a2	14.6989	14.9611	14.7062
A0A0G2K1M7	Ano6	14.933	14.745	14.6516
Q02563	Sv2a	14.629	14.3715	15.2944
F1LSR8;Q8CFG5	Cacna2d3	12.7814	15.7166	15.6049
F1LQ87;Q02294	Cacna1b	14.933	14.5328	14.6149
F1LMR7;P46101;P46101-2	Dpp6	14.9137	14.4257	14.731
Q4V8I7	Lrrc8a	14.7204	14.606	14.6785
F1MAN8	Lama5	14.8893	14.3721	14.6777
P62813	Gabra1	14.4217	14.5765	14.9405
A0A0G2K6T0;G3V6N7	Slc12a6	14.6013	14.59	14.7361
A0A0G2K5S7;Q80Z26	Entpd3	14.7607	14.3651	14.593
B4F7C1;Q9QYC5	Gpr37l1	13.9673	14.8324	14.8374
Q68FV0;R9PXT5	Tmem178a	14.6431	14.3614	14.6184
Q4V887	Slc39a6	14.2646	14.6896	14.6091
P13638;Q5M9H4	Atp1b2	14.4925	14.3659	14.6215
A0A0G2JYF0;D3ZGB5;D3ZY00;D4AD03;D4ADV4;Q80ZA5;Q80ZA5-2;Q80ZA5-3;Q80ZA5-4;Q80ZA5-5;W0NT44;W0NXI0	Slc4a10	14.291	14.5512	14.5845
Q99ML5	Pcyox1	14.5742	14.1361	14.6689
A0A0G2JSU1;A0A0G2KAS7;G3V846;P24942;P24942-2	Slc1a3	14.6366	14.4607	14.2291
D3Z981	Plxna1	14.5676	14.2046	14.5167
F1M4R7;Q9ERQ6;Q9ERQ6-2	Cspg5	14.1292	14.5478	14.5781
P31647	Slc6a11	14.4681	14.1279	14.6002
F1LR11;Q6WAY2	Plppr1	14.2436	14.4989	14.3916
P25099	Adora1	13.7454	14.7618	14.5378
P35053;Q6P7Q2	Gpc1	14.0312	14.6088	14.3671
A0A096MJH1;D3ZYR4	Sema4d	14.5739	13.9965	14.3768
A0A0G2JTK0;F1LM73;F1LNE2;O08722;Q761X5	Unc5c	14.3422	14.1214	14.4597
A0JPN8	Lrrc24	14.8489	14.149	13.7984
P35439;P35439-2;P35439-3;P35439-4;P35439-5;P35439-6;P35439-7;Q62648	Grin1	13.9552	14.4774	14.3622
A0A0G2K2S2;P11167	Slc2a1	14.0975	14.3527	14.3156
A0A0G2K798;M0R5P7;M0R9A7;P19490;P19490-2	Gria1	14.2761	14.3487	14.071
G3V8X8	Nog	14.5298	13.8456	14.2184
D4AD37;Q7TPJ5	Impad1	14.3608	14.3984	13.7557
Q8K3V5	Fndc5	14.3052	13.8954	14.2353
A0A0G2JZN2;O08721	Unc5a	14.3293	14.1765	13.869
A0A0G2JV93;P31422	Grm3	14.1009	14.0988	14.1465
A0A0G2KB93;F1LMH2;O88420;O88420-2	Scn8a	13.7687	14.3495	14.1386
Q5PPI4	Lamp5	14.1342	13.9476	14.1641
D3ZQP6	Sema7a	14.0382	14.1375	14.026
Q2VJ17;Q9QYN8;Q9QYN8-2;Q9QYN8-3;Q9QYN8-4	Hrh3	14.1088	14.2548	13.7068
P27274	Cd59	14.2169	13.8135	14.0352
A0A0G2JTV8;Q63734	Kcnc4	13.7945	14.0032	14.1851
M0R3V7;Q01728;Q01728-2;Q01728-3;Q01728-4;Q01728-5;Q01728-6;Q01728-7	Slc8a1	13.7183	14.1494	14.0813
P63138	Gabrb2	14.0127	14.1926	13.6987
F1LPF2	Agrn	14.1472	13.8952	13.8494
A0A0G2K1P1;D3ZTB0	Mtmr7	13.9689	14.3725	13.538
B0BN20	Tspan6	11.1647	15.0621	15.594
A0A140TAA1	Igsf8	14.2036	14.19	13.4142
F7ESR8	Lgi2	14.3074	13.6845	13.805
A0A0G2K0J9;A0A0G2K5D4;P63079	Gabrb3	13.9365	14.027	13.7474
P15431	Gabrb1	13.8996	14.0297	13.7663
P14562	Lamp1	14.1483	13.6951	13.8388
G3V803;Q9Z1Y3	Cdh2	13.8095	14.0279	13.8249
G3V6S3	Calu	13.9745	13.7812	13.8572
D3ZKS5	Nrxn3	14.2896	13.7513	13.5655
P31424;P31424-2	Grm5	14.188	14.1527	13.234
M0R5U4	Adcy9	13.2861	14.1639	14.1106
D4A6P1	Sez6l2	13.9784	13.8722	13.6526
D3ZDX5	Plxnb1	13.8847	13.7026	13.9098
P55280	Cdh6	14.2702	13.3511	13.8501
O55158	Tspan8	13.2978	14.2192	13.9046
Q6P7C7	Gpnmb	13.6099	13.7857	13.9851
Q505J3	Wscd1	13.8747	13.665	13.8155
Q99J86;Q99J86-2	Atrn	13.7861	13.5789	13.9501
A0A0G2K946	Spock2	12.4695	14.351	14.3703
Q66H06	Tspan3	12.8362	14.0453	14.2999
F1LS01	Pcdh9	13.8216	13.6005	13.7386
A0A096MJL9;A0A0G2K992;D3ZTH7;Q99N02	Slco3a1	13.7068	13.6329	13.8176
Q7M730	Scn4b	13.8032	13.919	13.3778
Q07490	Cd24	13.5372	13.6461	13.8927
Q6AYP2	Mfap3l	13.8192	14.1543	13.0844
Q63475	Ptprn2	14.032	12.955	14.0546
G3V6K6	Egfr	13.9231	13.5548	13.4714
Q63617;Q6P136	Hyou1	13.664	13.4522	13.8235
A0A0G2K561;F1LP13	Ptprg	13.9035	13.4566	13.5596
P17046	Lamp2	13.3683	13.6321	13.8933
F1LNE4;G3V914;P19491;P19491-2;P19491-3	Gria2	13.6132	13.707	13.5513
G3V6Z5;G3V8Y9;P19492;P19492-2	Gria3	13.719	13.5995	13.4946
Q6AY20	M6pr	13.4921	13.5333	13.7441
D4A617;F1M0G3	LOC103689954	13.912	13.3071	13.5129
F1LV44	Tenm3	13.687	13.624	13.4162
O35276	Nrp2	13.4225	13.639	13.6541
D3ZNW5;P97685-2;P97685-3	Nfasc	13.8694	13.3545	13.4631
M0R9R3	Adra2a	13.3715	13.6027	13.7083
Q76GL9	Slc1a4	13.7181	13.5397	13.3965
Q496Z2	Tril	13.4877	13.4506	13.7127
Q9QZA6	Cd151	12.9776	13.7917	13.8816
A0A0G2KA71;Q5FVC5	Nectin2	13.8505	13.287	13.4597
A0A0G2K6T9	Pcdh1	13.6686	13.5245	13.3978
A0A0G2JU28;G3V6W1;P19493;P19493-2;P19493-3;Q566D4	Gria4	13.5286	13.5917	13.4524
F1M7X3;Q8R490	Cdh13	13.3313	13.6333	13.4608
P97605	Efna5	13.7056	13.2822	13.4124
O35112	Alcam	13.4945	13.3451	13.5324
A0A0G2K9D7	Pcdhgc3	13.7878	13.2441	13.3178
M0R834;P26824	F2r	13.4413	13.8052	13.085
P31423	Grm4	13.7821	13.5205	12.9997
D3Z9E1	Emilin1	13.6258	13.3526	13.1801
D4ABB3	Adamts17	13.5369	13.2925	13.3166
F1LZ38	Tenm4	13.3096	13.2477	13.5604
A0A0G2K3C8;B5DFC9;W4VSR4	Nid2	13.36	13.2047	13.5267
A0A0G2K728;Q63149	Cdh4	13.6684	13.3381	13.0648
O54861	Sort1	13.322	13.6679	13.0774
A0A0G2KA37;A0A0R3P9D5;F1LW30	Unc5d	13.5951	13.2133	13.2389
F1LSY2;O35764	Nptxr	13.3934	12.9823	13.6188
D3ZWJ9	Fam234b	13.6854	12.9323	13.3648
D3ZH59;D4AAL4;F1LRG7;Q9Z173;Q9Z173-2;Q9Z173-3;Q9Z173-4;Q9Z173-5;Q9Z173-6;Q9Z173-7	Adgrl3	13.4209	13.3774	13.1701
G3V746;Q00960	Grin2b	13.3947	13.3588	13.2044
Q7TPB4	Cd276	13.6549	13.1322	13.152
F1LQC5	Bmpr2	13.2323	13.3421	13.3614
D3ZQ57	Plxnb2	13.4926	13.1808	13.2126
Q62682	Cntn3	13.3651	13.1865	13.3291
Q9R066;Q9R066-2	Cxadr	13.7048	13.3456	12.7848
G3V758;P22063	Cntn2	13.2325	13.3149	13.2672
A2RRU4	Scap	13.4294	13.2089	13.1376
P21588;Q66HL0	Nt5e	13.3685	13.1648	13.2331
Q62997	Gfra1	13.5352	13.1907	12.9846
A0A096MJE6;F1LQ63;Q05546;Q05546-2	Tnr	13.5674	12.9423	13.0707
A0A0H2UHD9;Q5XIA1	Ncln	13.4107	12.7726	13.3603
F7FHT4	Sema3c	13.1987	12.9652	13.3755
F1MA97	Thsd7a	13.006	13.0693	13.3583
D3ZRF9	Mcoln1	13.0243	13.027	13.3185
A0A0G2KA39;P60570	Panx1	12.7302	13.493	13.1289
G3V894	Chrm4	12.9989	13.1405	13.1986
P21451	Ednrb	11.7109	13.6212	13.9863
D3ZZ44	Elfn1	13.2308	13.0751	12.961
Q08469	Slc6a15	13.2257	13.1132	12.8813
F7EWE4;Q4FZX6;Q6MG34	RT1-CE10	13.1033	13.4916	12.6175
Q6Q629	Dpp10	13.7077	12.6979	12.7922
P97603	Neo1	13.0808	13.2115	12.8829
A0A0G2K6Y2;A0A0G2K914;P04774	Scn1a	12.4144	13.397	13.3589
Q5EBA8	Slc46a1	12.8663	13.1005	13.199
A0A0U1RRX0;F1LQ41;Q62888;Q62888-2	Nlgn2	13.1983	12.8839	13.0804
A0A140TAJ2;Q63175;Q63175-2	Serinc5	13.1274	13.7515	12.2794
B2B9A9	Efnb2	13.2669	13.0356	12.8112
D4AD89	Sez6l	13.3435	12.9292	12.8405
P42533;Q66HI4	F3	13.0683	12.5629	13.409
F1LNL3	Abca1	13.1558	12.8399	13.0133
P20611;Q642D2	Acp2	12.61	13.0461	13.3115
E9PTB7	Ptprj	12.8911	13.3509	12.7193
Q62656-3	#N/A	12.7418	12.9453	13.2501
A0A0G2JSJ5;Q0PMD2	Antxr1	12.9765	12.8998	13.0484
F1LMF4;Q8R508	Fat3	13.1728	12.6931	13.0533
D4A4M0	Shisa6	11.0511	13.9537	13.8934
A0A0G2JTL4;Q63116	Kit	12.8328	13.1968	12.8584
D3ZES7	Plxna4	13.0483	13.0119	12.823
Q9ESS6	Bcam	12.7367	13.1857	12.9396
D3Z9N6;D3ZFC3;D4A8Y6;Q9ERB4;Q9ERB4-2;Q9ERB4-3	Vcan	13.2214	12.8002	12.8343
Q921A2	Slc2a13	13.0449	12.2959	13.4731
F1LR52;F1M3J4	Abcc4	10.8437	13.9001	14.0468
B2GUX7	Creg1	12.8205	12.8372	13.1099
D3ZHA3	Lpar4	13.097	12.7243	12.9256
M0RBX7;M0RDX2;P15943;P15943-2;P15943-3;P15943-4	Aplp2	12.647	13.0186	13.0576
P0CC10	Lrrc4b	12.5466	13.0437	13.0444
P18506	Gabrd	12.5635	13.003	13.0444
P70549	Slc8a3	11.5649	13.5096	13.5356
D1M8S3;F1M9B9;Q63621	Il1rap	13.0344	12.8921	12.612
Q4QQU9	Ostm1	11.82	13.1424	13.555
Q6IE50	Smoc1	11.1705	13.5433	13.798
Q3SWT0	Pecam1	13.1301	12.7262	12.6203
Q5U2P1	Cnnm2	12.9835	12.6865	12.7959
A0A0G2K8S1;Q5RK27	Slc12a7	13.0928	12.8395	12.5309
D4ADC6	Slc45a4	11.4917	13.4986	13.4634
O54698	Slc29a1	13.8434	13.8192	10.7854
F1M7U7;P55146	Tyro3	12.968	12.3603	13.0718
Q45R42	Lrrc4	12.8762	12.6803	12.8233
M0R6K0;P15800;Q5M7W9	Lamb2	12.9734	12.7792	12.6168
F1LVR0	Iglon5	12.7749	12.883	12.7035
F1LMW3;Q8K3V3	Adgrg1	12.4714	13.2439	12.6429
P42893;P42893-2;P42893-3;P42893-4;Q6IN10	Ece1	12.8434	12.7518	12.6843
Q3L472	Sulf2	12.6857	12.7374	12.7263
Q5RJQ0	Chst1	12.1324	12.8969	13.1035
A0A0G2JY11;D4AAV9	Tspan9	12.1328	12.9404	13.0506
D3Z8J6	Fam189b	13.0504	12.2639	12.797
P28572;P28572-1	Slc6a9	12.886	12.4887	12.7272
P07314	Ggt1	12.8086	12.5602	12.7087
A0A0H2UHA7;Q63424	Slc15a2	13.2098	12.9784	11.8539
A0A0G2JWH5;B4F7C9	Stt3a	12.6346	12.754	12.6179
D3ZTT7	Sun2	12.6329	12.5329	12.8311
A0A0G2K5J5;D4A9F4	Ntng2	12.5246	12.628	12.7768
P97685	Nfasc	12.4258	12.9531	12.5273
D4A7M0	Plxnc1	12.3886	12.574	12.9369
Q9Z1J7	Slc1a5	12.3226	12.6713	12.7796
A0A0G2K9I6;G3V7K3;P13635	Cp	12.8261	12.4967	12.4495
A0A1W2Q656	Dner	12.7137	12.3537	12.6982
A0A0G2K127;P29534	Vcam1	13.0414	12.7726	11.9483
F1MA24;P38444	Acvr2a	12.4245	12.8634	12.4665
D3Z9H2	Hapln4	12.2158	12.5734	12.96
Q9JK00	Scn3b	12.1691	12.6743	12.8668
F1LX08;P08104	Scn3a	12.5336	12.5448	12.6313
Q6TMA8	Angptl4	12.7172	12.3391	12.6103
F1LPK1;P40190	Il6st	12.8967	12.5476	12.1895
D4A062	Slitrk3	12.0934	12.7719	12.7348
M0R544;Q6P7A9	Gaa	12.6561	12.3378	12.6043
D3ZQA9;D3ZWQ0	Prrt3	9.83921	13.7133	14.0369
A0A0G2K506;P70490;Q1PBJ1	Mfge8	12.0302	12.6063	12.9519
F1LVK3	Chadl	12.3127	13.1973	12.0537
G3V9J2;Q5DWV2	Cdh7	12.4906	12.8037	12.2633
A0A0A0MXV8;O88871	Gabbr2	12.5705	12.6679	12.3081
A0A1W2Q6C2;D4A6U1	Adam11	12.8134	12.4284	12.2999
G3V7P2	Fgl2	12.6165	12.3132	12.588
A0A0G2JYM4;F1LRK7;P97528	Cntn6	12.6304	12.359	12.5227
Q5XI31	Pigs	13.0245	11.9264	12.537
A0A0G2JW21;F1LQI2;O55005	Robo1	12.7616	12.0852	12.6143
Q6AZ61	Lmbrd1	12.2299	12.3505	12.8397
F1M753	Lrp11	12.8462	12.1213	12.4249
A0A2U3UXS5;M0RAS4	Igsf21	12.3626	12.5357	12.4224
D4AD55	Adamts3	12.4291	12.7332	12.1431
A0A0G2JT62;G3V8P4;Q64604	Ptprf	12.68	12.2924	12.3242
D4A2W1;F1LTZ5	Enpp4	12.5821	12.2662	12.4419
Q63548	Sema3a	12.8204	12.2689	12.1508
G3V9G1;Q04400	Adcy5	12.1674	12.5448	12.4856
B2RYD7;Q7TQ74	Stt3b	11.8376	12.6094	12.6803
Q5U334	Pvr	12.6822	12.2564	12.1448
P55159	Pon1	11.9269	12.5239	12.6299
A0A0H2UH93;P60756	Mdga2	12.6495	12.1892	12.2157
D4A831	Adgrb3	12.4037	12.2771	12.3174
Q09326	Mgat2	11.9264	12.7391	12.3285
G3V795;Q9EPZ7	Slco1c1	12.6782	11.9585	12.3268
P31662	Slc6a17	11.8939	12.213	12.839
D4AC39	Flrt1	12.566	12.2922	12.0567
Q68FV6	Glmp	12.3158	12.4702	12.1026
B2GV90	Tmem219	12.4575	12.2251	12.2006
D3ZYF8	Tm2d1	12.3343	12.28	12.2674
F1MA42	Sez6	12.3107	12.3092	12.2596
D3Z9K9	Gdpd2	12.4616	12.1728	12.1815
P30120	Timp1	12.7179	12.0106	12.0824
B1WBW6	Mfsd2a	11.9491	12.5379	12.3231
A0A0G2QC32;Q66HD9	LOC100910275	12.2658	12.2895	12.2465
Q8K4Y7	Cant1	13.0694	11.8266	11.8732
D4A188	Rgma	11.7082	12.5498	12.4928
A0A0G2JXY6;Q00954	Scn1b	11.9321	12.8444	11.9496
A0A0G2K0T2;P28648	Cd63	12.4223	11.9234	12.3189
Q5FVQ0	Slc39a8	12.4904	12.1497	12.0218
F1LMU7;F1LNE8;P23576	Gabra2	12.1959	12.164	12.2504
Q64244	Cd38	12.4592	12.0061	12.1357
Q569A3	#N/A	12.0017	11.672	12.9175
A0A0G2JX02;P55926;P55926-2;P55926-3	Asic1	12.3796	12.0507	12.1095
F7EPE0;P10960	Psap	11.2808	13.1302	12.1264
F1LRY8;Q63366	Nxph1	12.2059	12.2751	12.0395
A0A0G2K8V0;F1LPJ1	Ptprm	12.4127	12.0382	12.0193
B2RYF6	Clptm1	12.2679	12.4125	11.7893
P30951	Gpr12	12.2116	12.2709	11.9659
F1MA15;Q8K1M8	Brinp2	12.3833	12.0189	12.032
A0A0A0MY13;D4A6L0	Gpr158	12.0239	12.14	12.2285
D3ZCQ0	Col19a1	12.4865	12.1996	11.6692
Q5U2S8	Ltbr	11.9403	12.019	12.352
D3ZQC1	B3galt6	12.1665	11.8508	12.2603
D3Z9D0	RGD1306271	12.3403	12.0445	11.8838
D3ZE55;D3ZE55-2	Pcdh8	12.0602	12.3208	11.8849
D4A7Y1;F1LQI4;P07897;P07897-2	Acan	11.8358	12.2274	12.171
P0C7J6	Lrfn1	12.3365	12.0558	11.8169
O35793	Grem1	11.6433	11.787	12.7557
F1MAP4	Megf10	12.1608	12.0391	11.983
F1LUB7;Q6RVG2;Q6RVG2-2;Q6RVG2-3	Slc4a8	11.7453	12.0489	12.354
F1LRS5	Aplp1	10.2886	12.8518	12.9996
B1WC18	Podxl2	12.196	12.0356	11.8936
Q568Y7	Olfm2	12.3066	11.8624	11.9498
G3V8G5;Q62638	Glg1	11.7898	12.0259	12.2908
F1M8Y2;F1M9I6	Tspan7	11.9088	12.6086	11.5758
D3ZZK3	Epha4	10.3549	12.8837	12.8289
A0A0G2K7K0;Q6P6V1	Galnt11	12.0607	11.9042	12.0672
D4ABX8	Lrfn4	11.7915	12.2156	12.0195
Q4QQR8	Vstm4	12	11.899	12.1097
D4A498	Pcdhgc3	12.1827	11.8042	12.0217
G3V7J3;Q460M5	Lrfn2	12.1873	12.2798	11.5172
A0A0G2JVI9;Q62845	Cntn4	12.0695	11.7975	12.1067
Q10743	Adam10	11.8206	12.131	12.016
A0A0G2K293;D4A2V0;Q9Z0J8	Negr1	11.948	12.3532	11.6657
F1LZS5;P35400	Grm7	11.9727	12.0864	11.9038
G3V6G1	Jchain	11.7499	11.9403	12.2468
F1M542;M0R5P8	Adam22	12.1892	11.9367	11.7774
A0A096MK63;D3ZDC0;F1LPZ8;Q62889;Q62889-2;Q62889-3;Q62889-4	Nlgn3	12.0218	11.8457	12.02
A0A0A0MY09;A0A0G2K4I4;Q66HD0;Q66HD0-2	Hsp90b1	12.2118	11.7458	11.9237
Q642E6;Q9EQV6	Tpp1	11.7782	12.4965	11.6051
Q5PQX1;Q5PQX1-3	Tor1aip1	11.9673	11.8943	12.0082
G3V7X4;Q9ESR9	Abca2	12.1102	11.7068	12.0498
G3V679;Q99376	Tfrc	11.3973	12.4709	11.9647
F7EL93	Igdcc4	11.814	12.3336	11.6656
F1M855;P42260	Grik2	11.8471	12.0639	11.8991
F1LSV0	Sema4b	12.15	11.6973	11.951
F1LPV2;P98166	Vldlr	12.7826	11.4102	11.5657
G3V711;Q9Z1K9	Adam17	11.1894	12.1506	12.4068
A0A096MJF9;D4A2A3	Tmem132e	12.0919	11.7908	11.8395
P18508;Q6PW52	Gabrg2	10.6495	12.3202	12.7502
G3V9C5;Q00959	Grin2a	11.8263	11.988	11.8885
A0A0G2JY76;F1LP92;Q65Z14	Osmr	11.7409	12.1246	11.8308
Q9EPI9	Kcnh5	12.1611	11.6442	11.8846
B3SXS4;P35353	Crhr1	11.9511	11.9852	11.7296
Q8K4Y5	Lgi1	12.1931	11.8092	11.6563
A0A140TAB8;P24062	Igf1r	11.9959	11.5996	12.0229
G3V6Q2;Q10836	Trhde	10.7489	12.3793	12.4717
D3ZQU1	Tm2d3	12.1569	11.6333	11.7925
F1LQQ7	Scn7a	11.9747	12.2198	11.3852
Q5FVL6	Tspan13	11.3533	11.8445	12.3757
D3ZRX7;F1M6B6	Pcdh10	11.9609	11.4785	12.1078
Q9QZE9	Tmem150a	10.9992	12.0878	12.4592
F1M6P8	Edil3	12.9461	12.0007	10.5751
G3V7K5	Npc1	11.9386	11.6075	11.9739
G3V7S0;P70627	Folh1	11.9937	11.7686	11.7569
A0A0G2JX52;A0A0G2K7A6;G3V8F1;P28573	Slc6a7	12.0764	12.0451	11.3853
F1LS74;F1M450;O88279;O88279-2;O88279-3;O88279-4	Slit1	11.7992	11.8771	11.8305
A0A0G2JST1	Adgrg6	12.1278	11.5804	11.7904
Q09426	Ugt8	11.9316	11.9097	11.6318
Q5U355;Q8R4E1	Itfg1	11.7278	11.6122	12.1164
A0A096P6L6;Q9R1K2;Q9R1K2-2;Q9R1K2-3;Q9R1K2-4	Tenm2	11.5878	11.8188	12.0473
D3ZQG9	RT1-CE4	11.7095	12.2153	11.5284
A0A0G2K0P8;A0A0G2K7R8;Q8VII6;Q8VII6-2	Slc44a1	11.9106	11.7099	11.8077
P60571;R9PXY9	Panx2	11.3315	12.298	11.79
Q9ESK8	Kcnmb4	11.9719	11.7185	11.72
F8WFG6;G3V636;P97943	Scarb1	11.5258	11.8012	12.061
F1MAN2;Q99N78	Trpc6	12.0005	11.9034	11.4678
A0A0G2QC25;E9PT56;F1MA84;P22002;P22002-2;P22002-3;P22002-4;P22002-5	Cacna1c	12.0136	11.8732	11.4303
F2Z3U1;Q9QXQ7	Wnt5a	11.8668	11.7107	11.7278
P08592;P08592-2;Q6P6Q5	App	11.7052	11.6761	11.9034
A0A0G2JU46;Q6AY61	Prss23	10.9687	11.9529	12.3538
F1MAA7	Lamc1	11.6622	11.7403	11.8715
Q9WTW8	Slc23a2	11.9045	11.812	11.5569
D3ZCG5	Mmp15	11.9364	11.6605	11.6373
A0A0G2K377;D3Z8E2	Sema3e	12.1109	11.8055	11.3162
O70352;Q6IN14	Cd82	11.7696	11.8132	11.6447
O35977	Gfra2	12.1341	11.4432	11.6449
D3ZQX5;D4A455	Pcdhga5	11.8018	11.6199	11.7963
B4F7D5	Tmem181	11.7629	11.5593	11.8946
Q63634	Npy5r	11.7066	11.8011	11.6606
A0A0G2K7L2;F1LZ40	Igsf3	11.6936	12.1019	11.3552
Q6QD51	Ccdc80	11.8732	12.2277	11.0184
Q9Z0Y8;Q9Z0Y8-2	Cacna1i	11.5591	12.0647	11.4793
F1M065	Jam2	10.4591	12.1956	12.438
A0A0G2JZA1;A0A1W2Q6F3;F1M950	Robo2	11.8483	11.5286	11.7133
Q5M7W6	Fam234a	11.4992	12.7271	10.8584
F1LPD7	Thsd7b	11.8642	11.4141	11.8057
A0A0G2JY06;F1LPS1;P08909	Htr2c	11.5603	11.4834	12.0176
D4A7B6	Tmem87b	11.6837	11.4733	11.8981
O54715;Q6IRF8	Atp6ap1	11.4324	11.7873	11.8324
D4A5C0	Nectin3	11.7644	12.002	11.2757
A0A0G2K5L1;G3V9W9	Fat1	11.8297	11.467	11.7077
D4AEM7	Sema5b	12.0015	11.4804	11.4889
A0A0G2K1E2	Itga5	11.7666	11.7595	11.4365
G3V7T1;P21555	Npy1r	11.84	11.6677	11.4182
D3ZPJ0	Shisa7	11.637	11.8152	11.4671
A0A0G2JVU1;D3ZP06	Itgb8	11.5917	11.6039	11.7235
Q5FWU3	Atg9a	11.2551	11.7925	11.8595
G3V933;P18901	Drd1	11.1106	11.7169	12.0337
A0A0G2K902;D3ZW09	Sorcs2	11.7886	11.6746	11.3598
A0A0G2JSI4	Adgre5	11.9159	11.3847	11.5224
D4A4U1	Ece2	11.5565	11.8976	11.3657
Q9JHZ9	Slc38a3	11.4976	11.9258	11.3612
Q9JMA8	Extl3	11.8812	11.319	11.5768
A0A0G2JZT0;Q64663	P2rx7	11.679	11.6731	11.4177
D4A3L3	Megf9	11.8693	11.3875	11.5047
Q505J7	Gal3st3	11.3115	11.8033	11.6381
A0A0G2K532;D4A1J9	Lrfn5	11.2194	11.9091	11.6202
Q5BJT4	Txndc15	11.8044	11.8272	11.0885
D3ZTV3	Flrt2	11.7935	11.9608	10.9634
Q91XV7	Tmem158	11.7746	11.3138	11.6113
Q5U367	Plod3	11.8033	11.4144	11.4725
G3V8K5;Q9Z0J6	Gdf15	10.541	11.0897	13.0459
D3ZZM0	Slc39a14	11.4609	11.6679	11.4756
F1LQ92;G3V9D3;Q80Z70	Sel1l	11.5162	11.3695	11.6737
G3V667	Itga6	11.6559	11.4996	11.4038
Q05030	Pdgfrb	11.5949	11.3521	11.6001
B0BNG3	Lman2	11.3392	11.3973	11.8036
A0A0G2JY30;F1LPC6;Q9JHW1;Q9JHW1-2	Cpd	11.62	11.3351	11.5401
P57097	Mertk	11.0858	11.5728	11.7904
Q7TQM3	Fgfrl1	10.9392	11.751	11.754
D4A740	Il17ra	11.7083	11.2141	11.4999
A0A096MK06;A0A0G2JYU3	Astn2	11.2801	11.5673	11.5615
D3ZAD6;D3ZTM0;Q63374;Q63374-10;Q63374-2;Q63374-3;Q63374-4;Q63374-5;Q63374-6;Q63374-7;Q63374-8;Q63374-9	Nrxn2	10.5088	11.3445	12.5548
E9PT92	Csmd1	11.41	11.4576	11.533
D3ZW19	Lingo3	10.9196	11.7852	11.6945
D4A8X4;P15087	Cpe	11.1329	11.7833	11.4639
F1LR84;P97738	Nptx2	10.8864	10.9982	12.4568
D3ZPN0	Pcdh17	11.5731	11.1672	11.5993
P52796;Q6P7B6	Efnb1	11.5427	12.0554	10.7233
Q99MZ4	Ggt7	11.3678	11.2807	11.6531
D4A1A1	Foxred2	11.6178	11.1895	11.4919
Q66HG0	Rnf13	13.1096	12.1221	9.05927
G3V7E2;Q9ESG5	Hs3st1	12.0781	12.029	10.1825
D3ZR79;D3ZXD8	Tmem245	10.604	11.6551	12.0195
A0A0G2K2T4;Q9QYP1	Lrp4	11.5406	11.1975	11.5269
A0A0G2K429;F1LSD1;Q03343	Adcy6	10.9137	11.9245	11.4205
A0A1W2Q5Z8;A0A5D0;P04218	Cd200	10.9662	11.5245	11.764
Q9R1N3;Q9R1N3-2;Q9R1N3-3;Q9R1N3-4;Q9R1N3-5;Q9R1N3-6	Slc4a7	11.4802	11.3067	11.461
Q6XQG8	Chst7	11.3113	11.5087	11.4139
M0RAR2	#N/A	11.6866	11.3428	11.2037
D3ZHA1	B4gat1	10.7584	11.5532	11.9098
P47853	Bgn	11.268	11.6203	11.3211
A0A0G2JSI7;Q9ESY6	Lrrn3	10.1869	12.1052	11.9133
D3ZK41	Slitrk2	11.6778	11.3605	11.1665
M0R711;Q64605;Q64605-2	Ptprs	11.3477	11.4836	11.3733
Q5DWV1	Cdh20	11.3441	11.2589	11.5909
G3V8N2;Q9JHS6	Asic4	11.9183	11.2099	11.063
D3ZW78	Cpxm1	10.9434	11.397	11.8503
D4A477	Pcdhgb8	12.2119	11.2759	10.6974
A0A0G2JVU0;D3ZAL8	Lrrtm3	11.5149	11.4193	11.2294
F1M7X4;Q62956;Q62956-2	Erbb4	11.7799	11.3671	10.9907
A0A0G2K6G2;D3ZGQ3;Q7TP48;Q7TP48-2	Apmap	11.203	11.4945	11.4326
D3ZWN3	Evc2	11.6272	11.2223	11.2798
P51577	P2rx4	11.6424	11.2382	11.1892
A0A096MKB2;Q63472	Kcnh1	11.2277	11.3365	11.5005
D4AEL2	Golm1	11.5026	11.1031	11.4029
F1LR02	Col18a1	11.5799	11.3915	11.028
Q58NB7	Rarres1	11.1253	11.3866	11.4228
A0A0G2K4Q6;Q8JZQ0	Csf1	10.1912	11.8409	11.8934
D4ACK7	Cnnm3	10.5741	12.7233	10.626
F1LR33;Q6W5G4	Plppr2	10.7644	12.3672	10.7901
P28841	Pcsk2	11.4211	10.8552	11.629
A0A0H2UHM2;Q8CJ44	Slc13a5	10.9108	12.2137	10.76
G3V7A5;P35952	Ldlr	11.5859	11.0798	11.2156
G3V963;Q80WF4	Tmem132a	10.8338	11.9224	11.109
F1M443	#N/A	11.6735	11.1809	11.0099
F1M1A2	Cdh12	11.4045	11.3646	11.092
A0A0G2K207;F1M9G9;P04775	Scn2a	10.7989	11.3648	11.6824
D4A7W8;G3V6A9	LOC102553715	11.6978	11.0103	11.0948
B5DEQ0	Ssr2	10.8817	11.9436	10.9658
B0BND0;D3ZRI1	Enpp6	11.4789	11.112	11.1913
G3V9L7	Gdpd5	11.4667	10.8488	11.439
Q767I4;Q767I6	Pcdha8	11.5292	10.8791	11.3447
G3V9H8;G3V9H8-2	Ret	11.1238	11.192	11.4306
A0A0G2K2B5	Asph	11.2701	11.1232	11.3404
D3ZBE9;D3ZNG0;F1M7T0;O88923;O88923-1;O88923-2;O88923-3;O88923-4;O88923-5;O88923-6	Adgrl2	11.4449	11.0734	11.1762
Q6AYA5;Q6TUE3	Tmem106b	11.3355	10.9839	11.3733
M0RBZ8;Q08834	LOC100909582	11.2064	11.3417	11.1355
A0A0G2K999;D3ZDA6	Sdk2	11.3896	11.1132	11.1677
A0A0G2JZH3	Thbs3	11.0983	11.2074	11.3619
G3V9I2;P42264;P42264-2	Grik3	11.1572	11.2547	11.2228
Q66HF2	Tm9sf1	11.5584	11.2916	10.7544
A0A0G2K5C8;A0A1B0GWQ1;P84903	Stim1	11.4972	10.9806	11.1209
G3V9P3	Vsir	11.0032	11.2549	11.3115
O88280	Slit3	11.4294	10.9921	11.14
D3ZIV9	Crlf1	10.8861	11.2641	11.3907
A0A0G2JTI8;P50123	Enpep	11.2942	11.153	11.0644
Q9QWJ9	Nrp1	11.1632	11.045	11.3026
D3ZTN6	RGD1562310	11.2427	10.9124	11.3542
A0A096MK93;M0R3V5;M0RAK3;Q66HR0	Slc12a9	10.4011	11.7012	11.4018
A0A0G2K6W5;K4DIC3;P09483;P09483-2	Chrna4	11.3071	11.3399	10.8454
A0A0G2K0I0;F1M4U7	Ano4	11.3728	11.2288	10.8644
D3ZFM7	Dcbld1	11.2817	10.9379	11.2338
Q14U74	Pomt2	11.1906	10.8848	11.3608
D4A017	Tmem87a	10.587	11.3441	11.4993
F1M9W4	Pcdhgb7	11.5478	11.0847	10.7854
G3V9B3;P07722;P07722-2	Mag	11.009	11.8445	10.5564
F1M798	Bmp1	11.0786	11.1546	11.1655
A0A0G2JW25;D4A237	Slc2a9	11.2122	11.1446	11.0067
G3V7U1;P23385;P23385-2;P23385-3	Grm1	11.163	11.3865	10.7843
D3ZQV2	Lrig2	11.6687	10.914	10.7326
P32215;P32215-2;P32215-3;P32215-4;P32215-5	Adcyap1r1	10.3453	12.3755	10.5935
A5I9F0	Ptprk	11.5598	11.28	10.4516
A2IBE2	Ca12	11.0007	11.2734	10.9966
F1LMS1;Q07652	Cacna1e	11.2167	11.5801	10.426
F1M987	Scube1	11.1792	11.0065	11.0369
F1M947;P0C152	Tmem67	11.1809	10.936	11.0738
Q9JKA8	Hcn3	10.7945	11.3043	11.0904
A0A0G2K0Q8;A0A0G2K518;D3ZEV8	Susd2	9.82245	11.7301	11.6136
Q91XT9	Asah2	11.4936	10.9851	10.6806
Q6AYC1	Tnfsf12	10.4951	11.1939	11.4499
Q00238	Icam1	9.2924	11.7839	12.0545
A0A0G2K6H1;P69478	Chst11	10.7476	10.9149	11.4255
P04094	Penk	9.8784	11.3304	11.8783
Q5XIR1	RGD1311517	11.196	11.1016	10.779
Q32Q07	Lrrn1	10.7476	11.4698	10.8524
Q63259	Ptprn	10.8242	10.5893	11.6249
A0A096P6L8;F1LST1;P04937;P04937-2;P04937-3;P04937-4	Fn1	11.3686	10.8455	10.8189
A0A0G2JWS6;Q91ZV2	Dcbld2	11.2255	10.6149	11.187
G3V8I0;P51578	P2rx5	10.8772	10.9086	11.223
A0A0G2K0X8;P08289	Alpl	10.8831	11.1756	10.9453
G3V6M3	Syt2	10.881	10.7738	11.3467
M0R476;Q8R5M3	Lrrc15	11.1487	10.8462	10.9478
A0A0G2JT89;A0A0G2JWD0;A0A0G2K044;Q91XN5	Prom1	11.1956	10.6826	11.0334
A0A096MIU6;A0A0G2K9R6;A3RLA8;B0K007;M0R4F7;M0RCJ0;P27645;P27645-2;Q63203	LOC103694908	10.496	11.1376	11.218
M0R749	Tspan15	10.8096	10.9787	11.0222
M0R5E3	Tmem200c	10.8191	10.9105	11.0747
D4A4P8	Ttyh2	11.0896	10.775	10.9392
Q6AXS0	Slc8b1	10.4703	11.0625	11.2589
A0A0H2UHW8;Q62765;Q62765-4	Nlgn1	8.91335	11.8614	12.0055
A0A0G2K6L9;F1M3J7	Cntnap4	11.1946	10.8649	10.7122
D3ZPX4	Plxna3	11.1342	10.6793	10.9487
D3ZGL3	Hhip	11.1127	10.7292	10.8891
Q925N6	Igsf1	11.0706	10.9344	10.7171
P18614	Itga1	10.6639	11.0053	11.048
B5MEV3	Slc52a2	11.4171	10.9413	10.3573
D3ZJG3	P4htm	10.9967	10.7997	10.9192
D4A416	Clptm1l	10.8347	10.6827	11.1445
D3ZIM0	Il17rc	11.0794	10.6089	10.9376
D3Z9I5	Slc26a6	11.1438	11.0207	10.4521
Q6AXM8	Pon2	10.9664	10.6314	11.0153
G3V901	Ext1	10.5648	10.8998	11.1451
F1M173;P97527	Cntn5	10.0799	11.2708	11.2587
D3ZBN3	Epha2	10.8636	10.5907	11.1487
Q9Z2H4	Lgr4	10.844	10.361	11.3963
F1LMA7;Q4TU93	Mrc2	10.8701	10.8394	10.8811
D4A117;Q6Q3F5	Sidt1	11.0815	10.0883	11.4082
F1MAD0	Lrp5	10.1261	12.6208	9.82345
D3Z8D8	Slitrk1	9.9474	11.0757	11.5436
C0HL12	Adgrb1	8.73264	11.8554	11.9225
Q75NI5	Cdh15	11.2759	10.6517	10.5783
D4A051;Q63258;Q63258-2;Q63258-3	Itga7	10.5173	11.0105	10.9652
F1M9I4	Heg1	10.3526	11.3399	10.7966
Q6P752	Tor1aip2	10.684	11.036	10.7566
G3V6D0;P02773	Afp	10.5916	10.7953	11.0668
G3V7V4;Q924C3;Q924C3-2	Enpp1	11.0374	10.5999	10.8126
A0A0G2K3B8;A0A0H2UHF2;O54852	Kcnh7	10.4489	10.8349	11.1582
A0A0G2JXH3;Q6X936	Kirrel1	11.1004	11.0348	10.3064
P26342	Tgfbr3	10.4873	11.1977	10.7391
F1M4B6	RGD1563349	10.7759	10.7187	10.8573
D4A8L9	Btbd17	10.6419	10.7443	10.9522
A0A0G2JSX5;A1Y2B8;A1Y2R8;P26684	Ednra	10.129	10.9725	11.2151
D3ZPL7	Dscaml1	10.6067	10.9247	10.7752
A0A0G2K618;D4A390	Large1	10.6802	10.7461	10.8735
A0A0G2K8I5;D3ZG18	Pcdh19	10.8892	10.5055	10.8993
A0A0G2JYA3;D3ZNG3	Sppl2a	9.69768	11.2566	11.3253
D3ZXM1	Adamts15	11.0615	10.3801	10.8317
A0A096MJW6;P59824	Il1rapl1	10.9409	10.6551	10.6162
Q62797	Ptpro	10.5319	10.6359	11.0435
B1PLB1;B1PLB2	Cd34	10.9687	10.5381	10.7039
A0A140TAI2;Q5FVF9	Btd	10.6803	10.6466	10.882
Q66H28	Pacc1	10.5035	11.4695	10.2322
G3V864	Plppr4	10.811	10.718	10.6408
A1A5P1	Galnt18	10.4947	10.7893	10.8857
A0A0G2K5L4;E9PTD7	Kirrel3	10.7401	10.6952	10.734
O70513	Lgals3bp	10.7546	10.677	10.7304
G3V6Q9;Q925T8	Brinp1	10.8139	10.7846	10.5426
G3V8D0	St8sia3	10.6628	10.642	10.8225
D4A105	Tmem63b	10.9137	10.761	10.4078
A0A0G2K6F2	Csmd2	9.89923	11.1401	11.0297
D3ZFQ5	Cdh9	10.4413	11.3959	10.2304
E9PSX9;E9PSY0	Axl	10.8916	10.732	10.3932
A0A140TAF7;G3V9D0	Poglut1	10.8613	10.5038	10.6511
A0A0G2JW24;F1MA92	Pld5	10.9123	10.51	10.5746
Q8K4C8	Fzd9	10.8129	10.5787	10.5846
D4A144;O88917;O88917-2;O88917-3;O88917-4	Adgrl1	10.0361	11.6336	10.267
P11654	Nup210	10.4901	10.5256	10.8565
P20236	Gabra3	10.2471	10.9838	10.6157
Q8K1G0	Clmp	10.4958	10.7025	10.6319
E9PT16	Pcdhga11	10.8485	10.4478	10.5154
M0R4G0	Islr2	10.4234	11.4122	9.97421
D4A9J3	Sema4c	10.591	10.6912	10.4846
F1M7F7;Q811M5	C6	10.6633	10.2433	10.8543
Q5BK59	Cd72	7.04691	12.3919	12.3164
D3Z8G4	Adamts18	9.97826	10.5865	11.173
D3ZW58	Casc4	9.76594	11.2563	10.7067
A0A0G2JWG1;D4A4J3	Man2a2	10.6307	10.5319	10.5602
Q66H12	Naga	9.95935	10.561	11.1574
A0A0G2JYD6	Mfsd8	10.4671	10.6255	10.5552
F1M9F4;Q8VHZ8	Dscam	10.769	10.6486	10.2277
P51907	Slc1a1	10.4918	10.4943	10.6516
Q4FZU4	Adamtsl4	10.7861	10.3848	10.4385
F1LNW0	Fgfr2	7.77433	12.0516	11.7423
P56819	Bace1	10.5006	11.1556	9.90823
A0A0U1RRZ6;B4F7C5;F1LNW2	Lrrtm4	11.0588	10.7449	9.75573
A0A0G2K1V7;D4A5E5	Sgcb	10.6881	10.2613	10.6054
D3ZSA9	Nomo1	10.489	10.5884	10.4691
D4A3W2	Crb2	10.6677	10.5267	10.3446
P35446;Q3B7D6	Spon1	10.7954	10.6292	10.0818
Q765A7	Pgap1	10.1612	10.9246	10.3949
A0JPN6;A0JPN6-2	Med22	10.6501	10.6313	10.1942
E9PSN0;E9PT50;E9PTK1;F1LNB7;P27732;P27732-10;P27732-12;P27732-2;P27732-3;P27732-4;P27732-5;P27732-6;P27732-7;P27732-8;P27732-9	P27732-9	9.34942	11.5192	10.5981
A0A0A0MP80;D3ZEH5	11.7125	10.6188	9.11831
G3V7X5;P24054	10.472	10.6533	10.2872
P28471	10.1189	10.4656	10.8218
P24268;Q6P6T6	10.225	10.6263	10.5441
Q63273	10.4603	10.4419	10.4807
G3V736;P97698	10.7031	10.2414	10.3869
F1LUR6;Q62640	10.1394	10.542	10.6349
Q9QYP0;R9PXW3	10.5199	10.4155	10.3644
F1LRT0	10.609	10.1889	10.4958
A0A0G2K2P7;P80201	10.649	10.4942	10.1488
Q06000	10.2799	11.9321	8.99502
A0A0G2KA97;B2RYF0;P0C1G7	10.4137	10.1516	10.6339
G3V8G9;Q9QW30	10.5547	10.6632	9.97626
Q5BIV7	10.4458	10.7512	9.99564
D4A6W5	9.33757	10.6985	11.1149
A0A140TAF4;P85171	10.4325	10.4874	10.2086
B2RYU3	9.6086	10.5766	10.9147
P31421	10.2643	10.4471	10.3843
G3V824	10.5217	10.5025	10.0658
A0A0G2KB04;A0A0H2UHT4;Q5HZE8	10.5057	9.71309	10.8481
D3ZF92	10.4165	10.3697	10.2674
B5DEY9	9.80677	10.5574	10.6533
F1LNF7;Q99NA5	10.0002	10.0298	10.9508
D4AA77	10.1967	10.3223	10.4613
P04157;P04157-2;P04157-3;P04157-4;P04157-5	9.40888	10.6557	10.9041
A0A0G2K227;P31643	9.95937	10.7942	10.2058
M0RB22	10.1284	10.5834	10.2039
A0A0G2JSR9;Q91ZS3;Q91ZS3-2	9.92795	10.5079	10.4213
F1LM84	9.43765	10.5728	10.8184
Q63118	10.2138	10.1612	10.4393
Q7TSW6	9.02732	10.8135	10.9405
Q09429;Q09429-2;Q09429-3	10.1573	10.7317	9.86821
Q9JJZ1	8.78779	10.7598	11.1878
P00787;Q6IN22	9.85722	10.514	10.3553
Q4KLJ4	10.1976	10.4529	10.0659
D4AE63	9.95165	10.5251	10.1619
D4AAG2	9.41224	10.6058	10.4958
Q811X3	10.1738	10.2487	10.082
D3Z9Z7	9.64539	10.3329	10.5248
G3V710;Q63722	10.4757	10.4705	9.52405
F1LPU1;Q920E1	9.99078	10.4784	10.0009
D4A3H5	10.1205	9.96664	10.3809
Q9JJW1	10.1122	10.0333	10.2991
F1M8K0	9.84928	10.168	10.3905
D3ZKE0	10.0346	10.0927	10.2644
F1LV86	10.0841	10.4654	9.81576
B2RYC9	9.98168	10.855	9.49454
F1LPL6;P15127;P15127-2;T2CB11	10.1067	10.0584	10.1395
D4A6D8	10.7118	10.4205	9.16216
D3ZIW4	10.0315	9.99689	10.2537
A0A0G2JVP0;Q5FVJ6	10.3671	9.33685	10.5508
P09759	9.97839	10.2536	10.018
A0A0G2JVA4;D3ZQR7;G3V9I0;Q811A3;Q811A3-2	10.1646	9.87471	10.1863
Q4V7A5	9.9134	9.96953	10.3387
A0A0H2UHC1;P47971	9.10766	10.3104	10.7549
A0A0G2K0W3;D4A383	10.7699	11.4403	7.96005
A0A0G2JY19;P97523	10.2396	9.97313	9.91857
D3ZCR1	10.6617	10.0726	9.36689
F7EQ81;Q32KJ5	9.29547	10.0483	10.7531
Q07977	10.1659	9.90133	10.0243
A0A0G2JU36;A0A0G2K6A4;Q811A2	9.9598	10.0689	10.0574
G3V903;P49002	9.95381	9.65072	10.4729
D4A6E6	10.1063	9.96968	9.97863
F1LNA6;Q8VI60	10.0089	10.0869	9.93776
E9PSP1	9.51238	10.0036	10.4842
F1M8M1	9.8915	9.87508	10.2083
D3ZQY5	9.72689	9.96693	10.2576
G3V8L7	9.38727	10.0277	10.5033
A0A0G2K6P5;D4A6P2	10.2282	9.27486	10.3294
A0A0G2K1L0	9.74528	10.1516	9.89262
D4A7I8	10.0722	9.73879	9.94228
A0A0G2JUW8;A0A0G2JYN3;A0A0H2UHK5;P97629	10.2405	9.66851	9.78377
P25122;P25122-2	9.87011	9.99734	9.79171
A2VD12	9.40092	10.1466	10.0964
A0A0G2K726;F1MAQ6	9.73951	9.72595	10.1523
D3ZCG9;D3ZQM3	10.0454	9.85884	9.70296
Q6AY76	10.0344	9.5522	9.99532
A0A0G2JV41;E9PU47	9.98931	9.73915	9.85253
P47752	9.40838	10.1865	9.94279
Q5NUI3	9.82979	9.83482	9.86767
G3V836;P05371	9.40618	9.89957	10.205
A0A0G2JTM0;Q62962-2	9.7034	10.274	9.52369
Q5PQL3	9.7663	10.1661	9.55714
A0A096MIS4;Q9R1M7;Q9R1M7-2	9.77011	9.81504	9.87222
D3ZWP6	9.99672	10.5845	8.86498
G3V8P3;Q9QYP2	9.64995	10.3152	9.42588
A0A0G2K3H0;F1MAG7	8.89639	9.96367	10.5095
D4AE25	9.86214	10.1394	9.3647
Q63377	9.75438	9.67078	9.92131
P24368	9.91994	9.52216	9.8864
F1M2Y4	10.1462	9.81183	9.35341
A0A096MJW1;Q5U2V1	9.74539	9.90362	9.65704
G3V8N4	9.76726	9.71611	9.75008
Q8K593	9.09847	9.9448	10.1888
D3ZUN5	8.89274	10.0084	10.2796
E9PTA5	9.87234	9.94117	9.28043
G3V6G3;P19969;P30191	9.75265	9.56462	9.7552
D3ZQ74;Q63321	9.60367	9.62057	9.83939
F1LUG5	9.80833	9.95555	9.28072
Q8R4A1;Q8R4A1-2	10.3357	9.57475	9.11151
F1LMY3;Q62656	9.32267	9.65446	10.0185
Q5PQV5	9.31232	9.91178	9.76528
D4ABJ2;P98087	9.77812	9.48292	9.72562
D4A497	9.61621	9.31597	10.0476
A0A0G2K9W7;P98158	9.40654	9.58183	9.96241
Q03351;Q03351-2;Q03351-3;Q03351-4;Q03351-5;Q03351-6;Q03351-7;Q03351-8	9.44649	9.72124	9.75359
B5DFE3;E9PSR0;Q9Z1F2	9.04234	10.2226	9.61291
P84039	9.22083	9.76774	9.87603
D3ZQY0	9.72075	9.2703	9.75913
A0A0G2K3A9;D3ZTE7	9.7468	10.4817	8.46659
A0A0G2K2X9;A0A0G2K997;Q9WTN5	9.57537	9.46606	9.63014
A0A096MIW3;A0A096MJ80;A0A0G2K087;A0A0G2KAG1;F1M9X3;Q710E6	9.33955	9.43562	9.89626
A0A0H2UHX5;P07861	9.456	9.37168	9.74447
D3ZEH1	10.7272	10.0129	7.80243
F1LM32;Q02734	9.67679	9.26704	9.5601
Q498S0	10.0922	9.41776	8.98648
D3ZPM7	8.8294	9.40388	10.2322
D3ZEF9	9.22023	9.35005	9.86648
F7F3Z1	9.18374	9.61402	9.57298
P25095	8.58585	8.43052	11.3178
F1M702	9.46081	9.35284	9.49377
A0A0G2K588;D4A917	9.66454	9.2053	9.35736
Q8VHW9	8.66109	9.79263	9.77006
Q5HZW9	8.29995	7.95499	11.9579
A0A0G2JSU2	9.31625	9.35825	9.48889
Q9JHE5	8.93393	9.18955	10.025
Q5BK80	10.3418	10.2537	7.51567
F1LP15;Q01956;Q01956-2;Q5PXK5;Q811T3	9.29295	9.66217	9.10961
P52500	9.14055	9.67261	9.11639
Q5I0E7	9.06566	10.6195	8.21014
M0R6Q0	9.47046	9.18238	9.19931
O35849;P18424	8.41723	9.52193	9.89875
A7U7N4	9.69244	9.32332	8.81795
Q2IBD1	8.33059	9.56354	9.9172
Q5HZW5	8.35151	9.75121	9.64922
F1LN86;O08962;Q6DKY7	9.73531	8.47205	9.51937
A0A0G2JXF7;O35531	9.06688	9.15105	9.42402
F1LZX9	8.77484	9.46422	9.31854
D4A950	7.69609	9.81501	9.98736
E9PSJ1	9.20239	9.00377	9.25302
A0A1B0GWV0;F1LMS4;Q0V8T3	9.14803	9.05512	9.23992
D3ZQN7	8.75978	8.97796	9.64566
G3V6E7;P50609	8.57094	9.53681	9.18982
F8WG88;Q62632	9.09184	9.09409	9.09906
B2GV95	7.1351	10.029	10.1072
A0A0G2JZU6;D3ZRB9	7.00707	10.2864	9.95374
A0A0G2JTE4;Q9EQX6	9.01846	9.3271	8.85467
A0A0G2K8M5;G3V6N2	8.74971	10.0409	8.40219
F1LPC8;Q924Z9	8.46374	9.21703	9.43603
O55145;Q6IRF7	8.21773	9.52271	9.34205
D4ACT8	9.10389	8.96143	9.01173
A0A0G2K3B7;E9PU66	8.84139	8.82003	9.28152
Q5RJS8	8.79595	9.47679	8.52836
G3V7K2;O70535	8.4125	9.38656	8.98002
G3V6L7;P15385	9.44033	9.48681	7.81852
O88204	8.92714	9.17841	8.63287
F1LSN4	5.8721	9.59305	11.2241
A0A0G2K839;P51796	9.01964	8.56806	9.05783
P61131	8.95761	8.85883	8.78481
F1LMW0	7.93897	9.5189	9.1183
P14841	8.54423	9.41538	8.54915
Q5EAJ6-2	8.71543	9.55061	8.24053
A0A0G2JWS3;Q0KL00	8.69387	8.87764	8.91801
Q6P6S4	8.00203	9.06181	9.30683
F1MA06	8.51262	8.71014	9.11931
G3V7N0	8.36005	10.0897	7.80142
Q8CGU6	8.62324	9.81177	7.81532
D4A517	8.45469	9.27383	8.52149
F1LR98	8.64377	9.10222	8.47506
Q5Y4N8	9.07362	8.24789	8.88455
D3ZM70;D3ZWD0	8.27126	9.03982	8.86744
A0A0G2K199;Q9R1J8	8.24591	8.96193	8.82392
A0A096MIV6	8.83031	8.40532	8.79065
F1M0A0	8.77373	8.61829	8.56745
Q5FVH2	8.3966	8.61737	8.91785
D3ZWH1	8.87679	8.61011	8.39673
A0A0G2K994;D3ZBX7	8.27055	8.65286	8.95821
O35789;O35789-2	8.9433	8.71045	8.21769
F1LTF8	8.10775	9.34398	8.40824
P24485	8.19357	9.46019	8.18422
D4A6G2	8.85491	9.10356	7.80585
P25961	7.27416	9.348	9.06674
P45479	7.65305	8.78041	9.22123
Q6AYF6;Q7TP03	8.01451	8.63544	8.99814
A0A0G2K470	8.55724	8.53597	8.44338
B1H219	7.53586	8.77139	9.2149
F1LXB6;Q63226	8.12438	9.14138	8.19793
B1WBY7;B5DEH2	7.83484	8.4075	9.01225
F1LWK9	8.50987	8.36797	8.31608
Q71RJ2	7.13519	8.78232	9.25002
Q02445;Q5PQU8	8.36101	8.35385	8.42683
D4A468	8.7182	8.24048	8.16469
Q9ERC0	7.86458	8.50499	8.61733
Q642B0	7.9021	8.24363	8.45048
D3ZCF8;D3ZXD2	7.98556	9.08362	7.48425
D3ZJY8	7.89647	9.61066	7.02187
Q8K5A9;Q8K5A9-2	8.14527	8.13116	8.24628
M0R3P2;M0R6Z6;P49616	8.11344	8.16291	8.0753
D3ZPK4	7.41711	8.29668	8.53759
Q68G38	5.38689	9.52699	9.29338
Q5PPG2;Q9R0J8	6.35679	8.49975	9.2877
P43140	7.2853	7.58991	9.0054
P28494	8.0102	7.83021	7.83265
G3V8B2;Q11205	6.89996	8.93985	7.82329
Q8VHX0	5.76762	8.9381	8.87387
F1M8Z6	8.0513	7.76481	7.41264
D4ADJ8	7.91234	7.82477	7.33957
P19814	6.57344	8.2649	7.99905
Q5RKH6	7.19289	7.66897	7.917
D3ZCS2	7.56892	7.35616	7.70289
D4A4S5	7.82237	7.13684	7.65922
A0A0G2JT71;G3V9D5;O08680	6.86021	7.56781	8.18033
A0A0G2JSN4;P38445	6.04444	8.61594	7.83371
D4AC69	6.07926	7.94189	8.39639
M0R4Y0;Q6YAT4	11.4452	10.9095	NA
D3ZDS9	11.1714	11.1628	NA
Q6P762	5.75491	8.23022	8.21414
F1LM19;P24090;Q7TP75	7.15871	7.24492	7.65141
D3Z9V8	10.0154	7.4797	4.27442
M0R4S2;P23593	5.6098	8.21076	7.76295
G3V8M6	6.68127	7.44259	7.36723
Q6AY39	7.12372	7.36934	6.77273
A0A0G2JWZ2;O08590	7.41601	6.87497	6.49292
A0A0G2JZC4;D3ZDA2	6.92036	7.09139	6.50232
D3ZBZ6	6.88873	6.72155	6.70362
F1LMP7;G3V8V1;P23785	6.96515	6.52745	6.41598
D3ZTM7	9.42606	10.3179	NA
P46002	NA	9.20864	10.0922
Q3KR94;Q7TQ11	NA	9.78997	9.34807
G3V862	9.57245	9.4047	NA
A0A0G2JV56	8.66178	8.6303	NA
Q9JM15	8.29911	NA	8.31265
D3ZT47	NA	9.07292	7.4677
D4A409	NA	8.06118	7.80621
F1LSB2	NA	8.00457	7.5073
E9PT28;Q8CG09;Q8CG09-2	NA	7.43747	7.7938
Q920H8	7.17115	7.87028	NA
G3V6X1	10.0579	NA	NA

## Sheet: HP Surface SampleQuant
Protein	GeneName	C_C_1	C_C_2	C_C_3	C_C_4	C_C_5	C_C_6	C_C_7	TTX_TTX_1	TTX_TTX_2	TTX_TTX_3	TTX_TTX_4	TTX_TTX_5	TTX_TTX_6	TTX_TTX_7	BIC_BIC_1	BIC_BIC_2	BIC_BIC_3	BIC_BIC_4	BIC_BIC_5	BIC_BIC_6	BIC_BIC_7
P97546;P97546-1;P97546-3	Nptn	19.2676	19.4441	19.5358	19.9081	19.5114	19.6512	19.9561	19.1505	19.2372	19.463	19.124	19.3152	19.4998	19.1206	19.4149	19.2731	19.3366	19.4512	19.0469	19.2462	19.3162
D3ZGI9;F1LNP4;Q63633;Q63633-2	Slc12a5	19.6581	19.6936	19.3379	20.1138	19.4291	19.9312	19.9334	19.8104	19.7222	19.6469	19.5763	19.3909	19.5426	19.509	19.0948	18.4777	18.375	18.5738	18.3197	18.3612	18.3753
A0A0H2UHQ0;Q794F9	Slc3a2	18.9468	18.9443	18.486	18.7251	18.5891	18.7522	18.2158	19.2906	19.2767	19.4551	19.3909	19.5808	19.3605	19.7589	19.3978	19.7511	19.666	19.6721	19.6893	19.7259	19.6429
P03994	Hapln1	19.0605	18.9427	18.181	18.7785	18.4478	18.5152	18.3938	19.0728	19.0249	18.9293	18.5734	19.0206	18.679	19.0248	19.2673	19.1608	18.7686	19.0436	18.8605	19.0734	19.0287
F1M7K7;Q8VHW5	Cacng8	18.9567	19.218	18.7672	18.075	17.13	18.6841	18.2719	19.0404	19.0073	18.8938	18.9452	18.6886	18.4052	18.5393	19.197	18.9341	18.8186	18.9115	18.5198	18.3087	18.4512
P07340	Atp1b1	18.9334	18.9019	19.6058	17.1762	15.8737	18.309	17.2334	19.0789	19.4263	19.5799	20.0516	18.0229	18.5474	18.2257	20.2431	17.9181	18.9793	18.4247	18.3456	17.6974	18.3536
P31596;P31596-2	Slc1a2	18.2132	18.2898	18.3525	18.5714	18.017	18.3907	18.5077	17.9535	18.2795	18.1412	18.1276	18.3347	17.8707	18.2236	17.7649	18.0756	17.9812	18.1523	17.9615	18.0903	17.8153
Q9EPQ0	Slc24a3	18.225	18.3531	17.9896	18.571	18.2811	18.361	18.2518	16.9971	17.0522	16.8287	16.7958	17.3447	16.6684	16.9319	17.5994	18.4636	18.3253	18.5546	18.4023	18.4822	18.332
A0A0G2JUT1;Q6AYP5;Q6AYP5-2	Cadm1	18.0596	17.8975	17.8402	18.2403	17.7685	17.9143	18.0976	17.9293	17.658	17.4776	17.5186	17.7032	17.8152	17.5669	17.3066	17.6008	17.3355	17.3928	17.4933	17.8161	17.6225
A0A0G2KA95;D3ZPC4	L1cam	17.6903	17.7713	18.0355	16.9821	17.4366	17.6425	17.7878	17.7417	17.8063	18.1176	17.8647	17.3784	18.0895	17.5813	17.843	17.5822	18.0567	17.5805	17.3536	17.6143	17.5595
P01830	Thy1	17.5906	17.4607	17.9649	17.3047	16.512	17.8416	17.3785	17.3746	17.4108	17.9127	17.6308	17.6364	17.987	17.9211	17.2981	17.5427	17.8927	17.649	17.9092	17.4763	17.7529
A0A0G2K7E5;D3ZKP9;P54290;Q9ERS3	Cacna2d1	17.7617	17.8297	17.0494	17.4214	17.1096	17.5289	17.4505	17.7544	17.8203	17.5938	17.4759	17.9877	17.6418	17.925	15.6171	17.8366	17.6332	17.6776	17.7273	17.6886	17.5994
P54900	Scn2b	17.6949	17.9851	17.6713	16.4842	17.3966	17.6125	17.8192	17.7115	18.0594	17.7876	17.9159	16.8907	17.4829	17.5887	18.4155	17.3673	17.6686	17.2488	16.4603	16.8675	17.6692
D3ZEI4	Hepacam	17.5839	17.3412	17.3258	16.8829	17.0555	17.2415	17.2434	17.4888	17.6277	17.591	17.4717	17.763	17.5381	17.7615	17.5666	17.8163	17.2451	17.7292	17.788	17.5903	17.7147
Q63198	Cntn1	17.4683	17.2924	17.4005	17.5887	17.6718	17.4435	17.5836	17.0902	17.2227	17.1275	17.2261	17.442	17.5274	17.3783	16.9713	17.4997	17.1869	17.2677	17.3883	17.4417	17.4218
A0A0G2JY48;F1MAJ0	Ephb2	17.5564	17.4201	17.5516	17.4986	17.5681	17.4974	17.3262	17.2489	17.2999	16.906	17.3195	17.3408	17.2085	17.2492	17.2928	17.4757	17.0794	17.3133	17.4051	17.1672	17.2849
P97710;Q499T3	Sirpa	17.1257	16.9679	17.9719	15.2176	15.2269	16.8269	16.4278	17.4066	17.3621	17.693	17.5679	16.7151	17.6529	17.1889	17.2376	16.6933	17.4542	16.8231	16.8872	16.719	16.8549
G3V8R2;P55067	Ncan	17.2897	17.2183	16.8012	16.8631	16.5293	16.9989	17.0734	16.9262	16.7974	16.7443	16.785	16.8683	16.9425	16.8973	16.9322	16.9466	17.1501	17.0845	16.9729	16.9511	16.8471
P13852	Prnp	16.6797	16.916	16.5786	16.7441	16.369	16.2716	16.025	17.1163	17.0874	16.6241	17.1159	17.2004	16.5876	17.2029	16.9901	17.1206	16.8386	16.8826	16.9262	17.0876	16.8952
D4A435	Icam5	16.9199	16.7909	17.098	16.9733	16.9147	17.0187	17.2303	16.5803	16.383	16.6269	16.3942	16.7096	16.9447	16.6454	16.5206	16.5679	16.5451	16.4795	16.5369	16.647	16.5561
A0A0A0MY16;Q1WIM2;Q1WIM2-2	Cadm2	16.8692	17.0122	17.0713	16.9823	16.2967	17.1243	17.1011	16.9672	17.0452	17.1565	17.1648	16.6396	16.5886	16.7398	16.0391	16.4541	16.9999	16.8398	15.5319	16.162	15.9122
Q63632	Slc12a4	16.3997	16.4737	15.8394	16.5056	16.5354	16.614	16.317	16.3118	16.467	16.3763	16.7332	16.8604	16.4772	16.8523	16.2869	16.7122	16.5729	16.7017	16.5481	16.7989	16.7321
A0A0G2K5X6;Q63604;Q63604-2;Q63604-3	Ntrk2	16.7569	16.7144	16.0644	16.4021	15.9896	16.5139	16.4712	16.2716	16.8572	16.5648	16.6409	16.683	16.5455	16.6789	16.2937	16.8343	16.4939	16.7543	16.3644	16.7425	16.3698
Q63564	Sv2b	16.4947	16.4169	16.5044	16.706	16.4738	16.5582	16.7496	15.8824	15.8632	16.1663	15.668	16.3013	16.2985	16.0597	16.7237	16.768	16.806	16.732	16.7895	16.9717	16.761
A0A096MJ90;F1LNW6	Ly6h	16.0207	16.19	16.6643	15.7658	14.968	16.2952	16.0959	16.43	16.671	16.6791	16.6642	16.5329	16.5495	16.8388	16.3973	16.5833	16.4199	16.4942	16.6164	16.3624	16.6769
F1M7N2	Entpd2	16.5272	16.4222	16.9272	16.5389	16.8571	16.6511	16.6894	15.9037	16.0938	15.7664	16.0606	16.5343	16.511	16.2434	15.8058	16.3883	16.2852	16.394	16.2545	16.4881	16.4433
A0A0G2K3S9	Slc24a4	16.1094	16.2209	15.9235	16.2252	16.2203	15.9992	15.6544	16.2585	16.6966	16.2992	16.8064	16.7858	16.3132	16.8999	16.2535	16.5327	16.273	16.6157	16.5059	16.5011	16.3535
A0A0G2JSJ3;A0A0G2JVB0;A0A0G2JX37;Q07647	Slc2a3	15.9734	16.1228	16.3445	15.8178	15.7806	15.6566	15.7236	16.5861	16.593	16.1515	16.3766	16.4917	15.9777	16.2483	16.2134	16.6313	16.5244	16.4662	16.0963	16.2171	15.7963
F1M7V6;Q1WIM1	Cadm4	16.4261	16.4152	16.4217	16.4641	16.2655	16.4628	16.5638	16.1237	16.2495	15.868	16.2039	16.1709	16.1925	16.1855	16.2062	15.9179	15.8498	15.8622	15.9707	15.8539	15.7694
A0A0G2JYH8;G3V8G4;P55068;P55068-2	Bcan	16.1008	16.5038	16.1603	15.4499	15.2832	15.9026	15.995	16.8681	16.5448	16.6804	16.4371	15.6846	16.057	16.3544	16.5441	16.1472	16.1995	16.4087	15.7096	15.8831	16.238
G3V881	Lingo1	15.7629	16.0578	15.4055	16.0769	15.5772	15.7559	15.8878	16.3374	16.1844	15.5346	16.0602	16.3434	15.8829	16.2103	16.2722	16.68	16.2323	16.5124	16.4872	16.3102	16.3373
G3V928	Lrp1	16.2583	16.2538	16.0434	16.4502	16.1297	16.5211	16.5895	16.0483	16.1269	15.9112	15.9416	16.0844	16.0436	16.1874	15.8699	15.8285	15.848	15.8671	15.8674	15.8306	16.1183
A0A0G2JZB8;E9PSV8;Q9JJK1	Gpm6b	16.6511	16.7389	16.3129	15.7455	15.5388	16.175	16.0262	16.3171	16.0772	16.2428	16.6932	15.9233	15.7614	15.947	16.3246	16.0479	15.9274	16.0846	14.979	15.5773	15.7496
P20272	Cnr1	16.0099	16.1946	16.002	16.2407	15.4156	16.0824	15.7723	16.3219	16.3178	15.9497	16.2398	16.4836	15.749	16.0942	15.7287	16.2933	16.3594	16.3267	15.6058	16.0021	15.6486
A0A0G2K8K3;Q64268	Serpind1	15.5841	15.0802	15.2298	15.4085	15.6878	15.0505	14.9422	16.409	16.308	15.475	15.6976	16.0556	16.4015	17.0026	16.1236	16.5215	16.2794	16.7174	16.7354	16.6954	17.3585
A0A0G2K3Q5;A0A0G2K498;Q6PW34	Nrcam	14.5901	14.0737	13.6221	13.9974	14.2663	13.7485	13.5592	17.217	16.9384	16.3836	17.0298	16.9414	16.8772	17.1401	16.9134	17.1825	16.7873	17.204	17.1989	16.8386	16.9746
A0A0G2K3I1;P30823;P70608	Slc7a1	15.7146	15.7996	15.4529	15.8062	15.6359	15.7688	15.354	16.2045	16.0863	15.9212	16.019	16.0984	15.6537	15.9161	15.8868	16.5872	16.3078	16.3852	16.2822	16.1943	16.0562
D3ZUD8	Tm9sf3	16.2274	16.176	15.752	16.2591	15.9964	16.0118	16.0849	15.667	15.7843	15.6678	15.7068	15.9323	15.9097	16	15.6611	16.0014	15.8024	15.8522	16.0571	15.9707	16.033
E9PTX9	Slc12a2	15.9918	16.0406	15.9448	16.3776	15.8919	16.0788	15.9944	16.091	16.0817	15.6577	15.8648	16.0473	15.8012	15.6406	15.8354	16.1248	15.7755	15.9665	15.4917	15.8473	15.5587
M0R9L2;Q08406	Cntfr	15.741	16.1601	16.4544	15.4821	15.4639	16.0883	16.151	16.471	16.4625	16.5859	16.3889	15.7693	16.2005	16.4654	15.6973	15.2771	16.0978	15.9133	14.0048	15.0379	15.5069
F7EYB9	Omg	15.9483	15.8672	16.0451	16.0857	15.7894	16.0455	16.1405	15.4696	15.3282	15.4681	15.4842	15.9297	15.9516	15.9433	15.4329	15.7926	15.946	15.6702	15.8316	15.9792	15.8777
F1LTJ5	#N/A	16.0975	15.9522	15.9224	16.3763	16.1589	16.0488	16.4017	15.5382	15.524	15.2063	15.559	15.8725	15.5565	15.5922	15.5264	15.634	15.2217	15.6209	15.68	16.0614	16.0095
P28570	Slc6a8	15.8969	16.1856	15.8951	14.93	14.5109	15.4448	15.1278	16.0956	16.2999	15.7259	16.2268	15.9135	15.4216	15.6016	15.7605	16.198	16.4184	16.3604	15.8754	15.7025	15.6619
F1LNP8	Nectin1	15.987	15.8403	16.1051	15.6365	15.6126	15.6898	15.7728	15.8574	15.7871	15.9385	15.7222	15.7552	15.7524	15.4623	15.7579	15.6939	15.7746	15.5585	15.7108	15.6421	15.6118
D3ZT36	Adam23	16.0452	16.0277	16.0636	15.6721	15.1076	15.7473	16.0337	15.8847	15.7445	15.6338	15.5353	15.5588	15.8671	15.6713	16.0053	15.7322	15.2827	15.5627	15.557	15.5614	15.5765
P27615	Scarb2	15.555	15.3678	15.1665	15.1212	14.991	14.9615	14.9521	15.8375	15.9102	15.6487	15.6784	15.8411	15.7076	15.9655	16.0234	16.2262	16.0027	16.1628	15.8407	16.0495	16.01
A0A0G2JSH6;Q9WUD2	Trpv2	15.5861	15.6554	15.2194	15.6849	14.97	15.2896	15.306	15.7732	15.9442	15.3762	15.7117	15.8639	15.1407	15.6496	14.8631	15.9406	15.4351	15.8819	15.5944	15.4911	15.5063
P30553	Cckbr	15.4132	15.8676	15.7472	15.4188	14.5723	15.3246	15.7826	15.3679	15.8169	16.1905	15.9208	15.3337	15.2314	15.2679	15.2474	15.6202	15.2506	15.322	15.0293	15.4314	15.4118
A0A0G2JU92;A0A0G2JWP4;O88775	Emb	15.6351	15.6324	15.6711	15.7096	15.1553	15.6554	15.547	15.3727	15.5347	15.3814	15.3204	15.6786	15.4162	15.3487	15.0862	15.5556	15.431	15.3216	15.3915	15.3462	15.2405
A0A0G2K0F2;G3V671	Cd80	15.7179	15.8058	15.6895	15.6309	15.2198	15.7829	15.6917	15.3764	15.4384	15.2997	15.3426	15.6393	15.1739	15.0825	15.6072	15.5436	15.3722	15.1796	15.1872	15.3489	15.1626
Q9QZG1	Slc22a23	15.8833	15.7566	15.3745	14.7174	14.2877	15.1059	15.1472	15.5908	15.5674	15.191	15.4533	15.4314	15.116	15.2766	15.9027	15.5604	15.2777	15.4437	15.3908	15.1215	15.2552
P29457;Q5RJR9	Serpinh1	13.9057	13.4484	13.0618	13.7747	14.0235	13.3048	12.9435	16.0204	16.0435	15.8718	16.156	15.8355	16.6214	16.4414	15.8733	16.2036	16.4663	16.1281	16.3588	16.3966	16.3707
G3V7D4	Efnb3	14.9949	15.1532	15.023	15.4071	15.615	14.8557	14.6055	15.1973	15.1798	14.9961	15.134	15.5571	15.314	15.3711	15.37	15.6414	15.3565	15.2202	15.4967	15.4611	15.3283
M0RC17	Chl1	15.4378	15.297	15.3733	15.2944	15.3264	14.9022	14.7885	15.5221	15.5322	15.3975	15.4627	15.5019	15.2817	15.3365	15.1025	15.1214	14.6353	15.029	15.1186	15.0984	14.8877
G3V6I2;P21932	Adcy3	15.205	15.3413	14.7596	15.3621	14.9023	15.0447	14.8922	15.3112	15.4875	14.9125	15.3041	15.4852	14.972	15.3066	15.0621	15.5317	15.2384	15.275	15.3732	15.3035	15.0747
A0A0G2K1E1;A0A0G2K2E1;A0A0G2K4X1;A0A0G2K8G8;D3ZLE6;E9PSS8;F1MAQ9;P15978;P16391;Q6MGB8;Q6MGB9	RT1-A1	14.4433	13.5813	13.5345	14.144	14.2583	13.2861	12.9618	16.244	15.9211	15.4959	16.3031	16.4853	15.8598	15.8653	15.8489	16.1016	15.5346	15.7272	15.9881	15.8149	15.637
D4A758	Lrrc8b	15.1887	15.4075	15.0045	15.1676	15.1437	15.1392	15.0299	15.399	15.3676	14.9826	15.3617	15.4442	15.1755	15.2203	15.3499	15.4072	15.0435	15.2403	14.9629	15.1545	14.8024
B2GUV4;O70594	Slc22a5	15.2013	15.5208	15.1129	14.798	14.7366	15.2759	15.2502	15.6232	15.4567	15.443	15.4623	14.8162	15.2599	15.2524	15.354	15.0916	15.2325	15.2692	14.594	14.9615	15.2444
Q68HB8	Pcdh7	15.4063	15.2434	15.4933	15.7006	15.7211	15.3282	15.6898	14.9137	14.8997	14.5589	14.817	15.1613	15.1932	14.8987	14.8513	15.2661	14.7365	15.0572	15.2324	15.1746	15.2233
A0A0G2K7P9;A0A0G2K7R3;F1M8G9	Ncam2	14.7348	14.3889	14.5131	14.6156	14.9135	14.3001	14.0438	15.4372	15.3976	15.1756	15.3479	15.5819	15.3449	15.5292	15.4783	15.6463	15.3716	15.4453	15.67	15.6092	15.3774
O54701;O54701-2	Slc24a2	15.0789	14.9322	13.8831	14.4683	14.4592	14.3341	14.4952	15.7881	15.4897	14.5866	15.5295	15.3394	14.5516	15.1229	15.6198	15.7722	15.6536	15.9128	15.8502	15.3272	15.3566
Q99M75	Rtn4r	15.0678	15.1035	14.4716	14.7987	14.7297	14.5458	14.5012	15.3269	15.6907	13.7686	15.6125	15.4923	15.0213	15.5276	15.323	15.7231	15.1841	15.5326	15.6084	15.344	14.7804
F1M790;Q62786	Ptgfrn	15.246	15.275	14.905	15.3066	15.369	14.9542	15.1725	15.1401	14.9933	14.7527	14.9274	15.167	14.7095	14.8991	14.6363	15.1773	15.0813	15.11	15.126	15.2145	14.9333
P97846	Cntnap1	15.1692	15.1632	15.0323	14.4148	14.2088	15.1787	14.9765	15.0432	14.9723	15.2708	15.1648	15.0758	15.128	15.1003	14.8732	14.8866	15.3556	14.9529	15.1584	15.0479	15.1645
A0A0G2K0J2;F1M9X7;Q8CFG6	Cacna2d2	15.1087	15.1945	15.0573	15.064	14.5243	15.0273	15.0398	15.2721	15.17	15.0557	15.3966	15.1871	15.0051	15.0622	15.2025	15.0692	15.0446	14.9514	14.3869	14.7648	14.6583
Q6AYT8	Mpzl1	15.0299	14.8184	15.3872	15.3387	15.6221	15.3266	15.3261	14.4424	14.5628	14.4986	14.5888	14.9844	15.1056	14.8031	14.6652	14.8857	14.8721	14.704	15.1691	15.0736	15.0714
D4A994	Emc1	15.1189	15.1462	15.3061	15.1455	15.3854	15.44	15.6182	14.7042	14.8344	13.7323	14.6242	15.0814	15.1581	14.7619	13.2543	14.6795	14.3689	15.0045	15.3234	15.3752	15.3298
A0A0G2K1P1;D3ZTB0	Mtmr7	14.7701	14.3182	14.293	16.1098	15.7533	14.3006	16.0245	14.3915	15.5698	15.2445	13.61	15.9234	15.8823	12.8779	15.5272	15.8621	15.488	13.4675	15.9479	13.7892	13.4178
D3ZH36	Elfn2	14.8973	14.9461	14.9993	15.0339	15.0871	15.1428	15.1223	15.099	14.8488	14.8603	14.9824	15.1909	14.9736	14.9009	14.6282	14.69	14.6005	14.4618	14.6172	14.6065	14.4378
A0A0G2K1M7	Ano6	15.0201	14.9049	14.9888	14.9686	14.9694	15.1119	15.2194	14.806	14.8698	14.6428	14.7885	14.7313	15.118	14.5172	14.9009	14.7394	14.6382	14.6146	14.7059	14.8935	14.6352
Q80WD1	Rtn4rl2	14.8039	14.9294	14.9228	14.526	14.0372	14.5889	14.665	15.1216	15.2574	14.4394	15.1504	15.1222	14.822	15.0187	14.5353	14.9968	14.9266	14.9048	14.9595	14.9323	14.8639
B4F795	Slc44a2	15.126	14.9548	15.3791	14.1444	13.6988	14.7513	14.4597	14.8743	15.0798	14.9294	15.2074	15.0189	15.1418	14.9123	15.0236	14.8848	14.9116	14.8432	14.7411	14.7862	14.61
A0A0G2JSK5;P49134	Itgb1	15.0725	14.747	15.0672	14.9239	14.5062	15.1386	14.7028	14.6024	15.0451	14.8114	14.8821	15.0799	14.7067	14.8453	13.9433	14.7936	14.847	14.9243	15.0637	14.8692	14.6895
Q4V887	Slc39a6	15.1887	15.0952	14.0125	14.4929	13.0476	14.5873	14.5489	15.0866	15.3094	14.6768	15.4161	15.095	14.7432	14.802	15.1897	15.1924	14.993	15.1356	14.8752	14.8663	14.7892
Q02563	Sv2a	14.5028	14.892	14.5579	14.6825	14.3616	14.9021	14.8946	13.8608	14.2523	14.3887	14.4668	14.544	14.5345	14.633	14.9666	15.3978	15.4546	15.3487	15.4446	15.2552	15.3032
F1LMR7;P46101;P46101-2	Dpp6	14.864	14.7029	14.8483	14.975	15.1436	15.0215	15.2002	14.3757	14.3594	14.5926	14.3863	14.6557	14.9572	14.6216	14.1574	14.4875	14.6537	14.5683	14.8049	14.8267	14.8669
P62813	Gabra1	14.4593	14.487	14.4646	14.7869	14.6298	14.4668	14.3302	14.6586	14.582	14.5864	14.5903	14.7577	14.863	15.0752	14.4407	14.8603	14.8935	14.9855	15.0131	14.9197	14.9993
F1LQ87;Q02294	Cacna1b	14.6613	14.9825	14.7387	15.4562	14.8039	15.1298	15.3143	14.652	14.4138	14.4826	14.2417	14.8193	14.885	14.8221	14.1114	14.308	14.0236	14.6628	14.6001	14.7918	14.9158
F1MAN8	Lama5	14.967	14.7683	14.7887	15.1738	14.9161	15.0528	15.233	14.5123	14.4066	14.3766	14.5002	14.832	14.4062	14.4158	14.1994	14.7901	14.3998	14.5396	14.757	14.8092	14.9345
F1LSR8;Q8CFG5	Cacna2d3	13.5649	13.247	12.4741	12.9529	12.8315	12.5573	12.3938	15.9375	15.8983	15.0065	15.7032	15.6325	15.0431	15.8351	15.8761	15.8809	15.2794	15.7242	15.631	15.655	15.6439
Q4V8I7	Lrrc8a	14.7691	14.5344	14.4459	14.9656	14.4519	14.7977	14.9323	14.8519	14.6361	14.5276	14.8291	14.8158	14.5991	14.6717	14.7116	14.8836	14.6927	14.7697	14.7251	14.5301	14.5882
A0A0G2K6T0;G3V6N7	Slc12a6	14.8544	14.9599	14.3449	14.9567	14.6557	14.5999	14.5418	14.8179	15.0112	14.5271	14.7592	14.8113	14.3967	14.486	14.7291	14.8708	14.0857	14.7896	14.9051	14.252	14.7372
Q68FV0;R9PXT5	Tmem178a	14.6321	14.6725	14.7709	14.9205	14.6979	14.6604	14.7317	14.4567	14.417	14.3836	14.3718	14.5805	14.4973	14.4164	14.6491	14.6727	14.4979	14.6731	14.6776	14.6985	14.6499
P13638;Q5M9H4	Atp1b2	14.5027	14.461	14.5693	14.8845	14.8148	14.5854	14.7787	14.1685	14.4241	14.3943	14.4067	14.7082	14.6562	14.6016	14.2809	14.4864	14.6791	14.4746	14.7718	14.7049	14.7559
B4F7C1;Q9QYC5	Gpr37l1	14.4106	14.0151	13.9452	13.7704	14.2791	14.1837	14.0239	14.9283	14.848	14.3127	14.5743	15.0072	15.0589	14.9506	15.2008	14.5477	14.4975	14.8976	14.4962	15.0853	14.9631
A0A0G2JSU1;A0A0G2KAS7;G3V846;P24942;P24942-2	Slc1a3	14.7098	14.9078	14.7263	14.732	14.4003	14.7296	14.7546	14.7801	14.8923	14.516	14.6679	14.4967	14.278	14.3088	14.8788	14.7896	14.3139	14.5121	13.8529	14.1515	14.3461
A0A0G2K5S7;Q80Z26	Entpd3	13.986	14.3026	14.1106	15.0908	15.2554	14.85	14.8184	13.6961	13.3256	14.4506	14.3876	14.7864	14.9841	14.7911	14.0491	14.6474	14.7156	14.5432	14.9147	14.8709	14.5603
Q99ML5	Pcyox1	14.3815	14.6366	14.5567	14.6207	14.7903	14.3184	14.682	14.1374	14.2418	14.048	14.0217	14.4547	14.716	14.6407	14.2632	14.4362	14.6186	14.6635	14.8901	14.7546	14.7195
A0A0G2JYF0;D3ZGB5;D3ZY00;D4AD03;D4ADV4;Q80ZA5;Q80ZA5-2;Q80ZA5-3;Q80ZA5-4;Q80ZA5-5;W0NT44;W0NXI0	Slc4a10	14.8214	14.7053	14.0489	14.2737	13.7807	14.4438	14.2265	14.7704	14.6078	14.3254	14.6045	14.4203	14.1528	14.7057	14.8632	14.9702	14.3962	14.7121	14.5845	14.6094	14.5127
D3Z981	Plxna1	14.4318	14.4018	14.5907	14.7473	14.6232	14.8085	14.9559	14.0758	14.1784	14.3069	14.1229	14.5436	14.9151	14.6671	14.07	14.4571	14.4341	14.314	14.5746	14.5926	14.7041
P35053;Q6P7Q2	Gpc1	14.0034	13.8018	14.1443	14.0867	13.8555	15.0664	15.1124	14.4557	14.6363	14.6228	14.6717	14.4856	15.0844	15.0677	14.053	14.2952	13.7586	14.3331	14.4211	14.8645	14.9228
P31647	Slc6a11	14.6165	14.5207	14.259	14.7965	14.4856	14.3704	14.5648	14.4092	14.475	14.1223	14.236	14.3153	13.7318	14.0796	14.546	14.8324	14.3838	14.6502	14.6772	14.1795	14.4414
F1LR11;Q6WAY2	Plppr1	14.3797	14.3686	13.8036	14.3927	14.0917	14.1247	14.2807	14.6921	14.7496	13.9169	14.547	14.5725	14.2052	14.5324	14.5016	14.7547	14.3109	14.5752	14.4365	14.4233	14.1772
A0A0G2JTK0;F1LM73;F1LNE2;O08722;Q761X5	Unc5c	14.3671	14.4069	14.035	14.388	14.7717	14.5392	14.6206	13.8711	14.0269	14.1295	14.2205	14.4065	14.3495	14.2201	14.3011	14.4482	14.3317	14.3596	14.5985	14.52	14.6377
A0A096MJH1;D3ZYR4	Sema4d	14.331	14.4056	14.6214	14.7668	14.6015	14.6737	14.8101	13.9825	13.9999	14.0447	14.049	14.5628	14.4289	14.2938	13.7803	14.2998	14.3591	14.1785	14.4278	14.4527	14.4757
P25099	Adora1	14.1969	14.2931	13.4653	13.8083	13.8137	13.6331	13.4334	14.8393	14.9546	14.0514	14.8062	14.9387	13.8882	14.8278	15.1222	15.0063	14.4956	14.6816	14.3694	14.5905	14.2924
F1M4R7;Q9ERQ6;Q9ERQ6-2	Cspg5	14.5984	14.6625	13.878	14.0861	13.6542	14.1006	14.0093	14.435	14.4559	14.1504	14.5073	14.4589	14.3068	14.5598	14.0746	14.7429	14.2184	14.4762	14.5574	14.4464	14.2983
P35439;P35439-2;P35439-3;P35439-4;P35439-5;P35439-6;P35439-7;Q62648	Grin1	13.9369	14.0062	13.8031	14.0172	13.9856	14.4283	14.2432	14.24	14.0539	14.5634	14.491	14.512	14.6215	14.8241	14.0018	14.0638	14.592	14.4226	14.3233	14.598	14.4398
D4AD37;Q7TPJ5	Impad1	14.5377	14.6947	14.5759	13.2306	13.6971	14.2978	14.7498	14.6394	14.5607	14.9449	14.528	13.4194	14.5541	14.5264	15.1096	13.9058	14.6937	14.272	12.7513	13.434	14.6143
A0A0G2K798;M0R5P7;M0R9A7;P19490;P19490-2	Gria1	14.4418	14.5464	14.3651	14.1432	13.7903	14.6135	14.1892	14.1206	14.3236	14.3727	14.4688	14.4903	14.6335	14.5122	12.8153	14.1172	14.1615	14.2873	14.1096	14.0544	14.2579
G3V8X8	Nog	14.6475	14.6258	14.4562	15.0671	14.5841	14.4278	14.5167	14.1835	13.991	13.6274	13.8702	13.975	13.4966	13.932	13.4744	14.3271	13.8948	14.2704	14.3618	14.1982	14.2405
Q5PPI4	Lamp5	14.4724	14.8234	14.1358	14.1153	13.7632	14.3058	14.1873	13.8212	14.3624	14.0127	14.3056	13.8565	13.8965	14.0034	15.1392	14.3857	14.2036	14.37	13.4939	14.1006	14.2168
A0A0G2JV93;P31422	Grm3	14.1212	14.1889	14.4796	14.0358	13.9758	14.1746	14.3911	14.2538	14.0775	14.0564	14.0697	14.3207	14.2172	14.2365	14.1322	13.9883	14.2615	14.2008	14.2396	14.2535	14.1264
A0A0G2JZN2;O08721	Unc5a	14.3463	14.3843	14.0138	14.5777	14.479	14.028	14.5033	14.3552	14.0814	14.1469	14.3156	14.6014	14.3877	14.1187	13.6974	14.1146	13.4815	13.8185	13.8303	14.0291	13.9218
Q8K3V5	Fndc5	14.4919	14.6066	13.9472	14.5194	14.324	14.1288	14.3382	13.5761	13.5342	13.8814	14.0247	13.9197	13.9561	14.3294	14.0226	14.2704	14.1092	14.3874	14.3529	14.1733	14.0335
P27274	Cd59	14.1287	14.2434	14.2127	14.409	14.2721	14.3311	14.7052	13.8795	13.7665	13.7985	13.8524	14.0959	14.3616	14.1885	13.8375	14.0895	13.7536	13.9731	13.8012	14.1973	14.2185
Q2VJ17;Q9QYN8;Q9QYN8-2;Q9QYN8-3;Q9QYN8-4	Hrh3	14.182	14.3509	13.9593	14.4167	13.9427	14.2903	14.121	14.3726	14.2497	14.2424	14.3659	14.522	14.0595	14.3895	13.8772	13.8291	13.8739	13.789	13.6624	13.8976	13.6035
A0A0G2KB93;F1LMH2;O88420;O88420-2	Scn8a	13.7743	14.4098	13.6983	13.7581	14.12	13.4822	13.1946	14.4601	14.6428	14.2339	14.2799	14.4739	14.2623	14.7413	14.0072	14.1875	14.024	14.2737	14.1644	13.9171	13.8704
D3ZQP6	Sema7a	13.8766	14.0171	14.186	13.9628	14.0989	14.3569	14.1619	13.5881	14.2517	14.0975	13.9222	14.4738	14.4322	14.4571	13.1298	13.8922	13.9553	13.9833	14.1819	14.0754	14.2252
F1LPF2	Agrn	13.9392	14.0177	14.4875	14.2057	14.0572	14.2897	14.6925	13.9638	13.8642	14.0338	13.946	14.0545	13.9692	13.8739	13.7355	13.8009	14.034	13.9058	13.8962	14.0818	14.034
A0A0G2JTV8;Q63734	Kcnc4	13.9446	13.7022	13.84	14.0684	14.1316	13.7766	13.706	14.011	13.8327	14.2532	14.1684	14.4137	13.9275	14.1041	14.0673	14.2377	13.9734	14.0358	14.3251	13.9165	14.2588
P14562	Lamp1	14.3866	14.1943	13.9673	14.3006	14.0453	14.2747	14.4767	13.8327	13.3896	13.9581	13.7036	14.0007	14.1072	13.864	14.1167	13.9493	13.9044	14.0487	13.958	13.9844	14.0117
P63138	Gabrb2	14.0671	14.7069	14.2476	13.2715	13.525	13.9111	14.114	14.3416	14.2166	14.6001	14.1841	13.7855	13.9368	13.9204	14.4393	13.753	14.3149	14.1656	12.4962	13.5409	14.0289
F7ESR8	Lgi2	14.3917	14.0778	14.353	14.493	14.3419	13.9945	14.4296	13.9302	13.6269	13.653	13.7278	14.0336	13.8607	13.7161	13.8609	13.83	13.6476	13.8021	13.756	13.8569	14.0615
A0A0G2K2S2;P11167	Slc2a1	14.5128	13.9555	15.0796	11.2619	12.4374	12.9149	14.0054	14.3988	14.227	14.3938	14.0971	13.718	13.9321	14.0775	14.8592	14.4353	14.6171	14.137	14.1676	13.8364	14.005
A0A0G2K0J9;A0A0G2K5D4;P63079	Gabrb3	13.4489	14.2449	13.9923	13.7534	13.9042	14.0668	14.2108	14.1093	14.0188	14.0585	13.9504	13.6646	14.2605	14.1305	13.9497	13.776	14.318	13.9683	13.465	13.8385	13.8032
P15431	Gabrb1	13.4421	14.2449	13.9589	13.7496	13.8861	14.0723	14.2203	14.1129	13.9895	14.0601	13.9358	13.6815	14.2651	14.1346	13.9615	13.7812	14.31	13.9719	13.4478	13.8415	13.821
M0R3V7;Q01728;Q01728-2;Q01728-3;Q01728-4;Q01728-5;Q01728-6;Q01728-7	Slc8a1	14.264	14.2919	13.3252	13.7906	13.3475	13.7448	13.3594	14.3943	14.3292	13.4116	14.1126	14.4308	13.5013	14.2446	13.4672	14.6077	13.8469	14.0959	14.2596	13.8898	13.7921
A0A140TAA1	Igsf8	14.0468	14.4811	14.5189	13.6345	13.0852	14.2706	14.3766	14.552	14.1203	14.4811	14.4279	13.2764	14.1072	13.8717	14.4147	13.4948	14.2062	13.6965	12.4953	12.5935	13.7026
Q07490	Cd24	13.8999	13.9613	13.7292	13.9167	13.6416	13.5859	13.5623	13.9213	13.998	13.4005	13.8299	14.1525	13.3598	13.7237	14.3519	14.3541	14.194	14.217	14.0376	13.9448	13.8553
P31424;P31424-2	Grm5	14.3251	14.7474	14.4662	13.6436	13.7678	14.2216	14.1288	14.2614	14.2561	14.5884	14.1495	13.64	13.9313	13.813	14.2731	13.2779	13.886	13.8019	11.7227	12.8315	13.6382
O55158	Tspan8	13.978	13.9422	14.4357	13.3305	12.7961	13.1228	12.9484	14.2563	14.2023	14.4843	14.4076	13.6586	14.2543	14.0259	14.4625	13.9947	14.0597	14.1128	13.9406	13.428	13.433
G3V803;Q9Z1Y3	Cdh2	13.9006	14.2037	13.9686	12.9988	13.5743	13.7957	13.687	13.7283	13.9273	14.0886	14.1717	13.7994	13.9102	14.0886	14.0218	13.7392	14.0722	13.8173	14.1675	13.6048	13.8188
D4A6P1	Sez6l2	13.9853	14.0239	14.0211	14.134	13.7687	14.129	14.3623	14.0011	13.9101	13.7999	13.8132	13.9597	13.9276	13.9165	13.3133	13.528	13.5185	13.5331	13.6996	13.7632	13.8431
D3ZDX5	Plxnb1	13.9347	13.9143	13.9706	14.0465	13.7773	13.8165	13.9216	13.6974	13.8635	13.6411	13.6026	13.9637	13.7995	13.8815	13.777	13.7633	13.7191	13.7924	14.0222	14.0168	13.9296
Q6P7C7	Gpnmb	14.3875	14.1892	13.485	13.3514	12.773	13.9878	13.6407	13.7216	13.8187	13.9521	13.8328	13.7373	13.6867	14.0731	13.8742	13.961	13.8072	14.0742	14.0499	13.9112	14.214
P55280	Cdh6	13.9284	13.9315	14.0196	14.5504	14.3135	14.4778	14.505	13.2507	13.2579	13.4879	13.2941	13.9851	13.8003	13.5188	13.104	13.8173	13.7553	13.6964	13.9216	13.9072	13.9882
M0R5U4	Adcy9	13.6387	13.8513	12.9782	13.1151	12.9962	13.3281	13.4169	14.2335	14.3401	13.9974	14.2208	14.134	13.7089	14.3074	13.9853	14.2729	13.7666	14.2174	13.9482	14.1027	13.83
Q505J3	Wscd1	14.2158	13.9173	13.6963	13.9291	13.7825	13.9792	13.9661	13.9194	13.7131	13.5903	13.4422	13.7324	13.9075	13.7133	13.8247	13.7242	13.724	13.9813	13.5977	13.9019	13.8606
Q7M730	Scn4b	14.0304	13.8517	13.5504	14.101	13.8092	13.7656	14.2355	14.0024	14.0282	14.0477	13.9383	14.2758	13.8746	13.9077	13.3854	13.4434	13.4346	13.3073	13.781	13.4287	13.1769
Q6AYP2	Mfap3l	13.9977	14.5222	13.8559	13.6188	13.2449	14.1046	13.8525	14.4995	14.5485	14.1887	14.2249	13.5844	13.8755	13.8545	14.6842	13.3382	13.8123	13.7836	11.9395	12.6866	13.1267
F1LS01	Pcdh9	13.8657	13.8153	14.1147	14.0294	13.398	13.9671	13.7975	13.6067	13.5412	13.5872	13.7352	13.6582	13.8284	13.6644	13.504	13.8617	14.0442	13.7665	13.8346	13.7752	13.7306
Q63475	Ptprn2	14.0864	13.9842	13.9455	14.4431	14.0596	14.1907	14.3188	12.806	12.9311	12.8641	13.2317	13.2568	13.0875	13.0904	14.0483	14.0969	13.8649	14.1767	13.9307	14.2004	14.1088
G3V6K6	Egfr	13.9451	13.9628	13.9886	14.0454	13.4991	14.0826	14.2743	13.5673	13.6442	13.6668	13.4777	13.7977	13.7165	13.5383	13.6155	13.6184	13.8028	13.5049	13.533	13.8363	13.5089
A0A0G2K561;F1LP13	Ptprg	13.6907	13.7879	13.9578	14.2068	13.923	14.1937	14.2279	13.3915	13.4446	13.6582	13.3946	13.6806	14.1549	13.5746	13.2477	13.5638	13.6238	13.5717	13.6139	13.6994	13.8356
Q99J86;Q99J86-2	Atrn	13.0383	13.648	13.8482	13.7202	13.9035	13.9191	14.0908	13.4471	13.7833	13.3499	13.4985	13.9065	13.9396	13.7537	13.0835	13.8271	13.869	13.7249	13.998	13.9968	14.0554
A0A0G2K946	Spock2	12.7816	12.8223	12.2768	12.9477	12.524	12.407	12.2767	14.4017	14.5861	13.4055	14.5683	14.5664	14.0351	14.405	14.1351	14.7025	14.0843	14.5759	14.0837	14.2441	14.4248
Q66H06	Tspan3	13.5569	12.8606	12.0368	12.8958	12.9936	12.6081	12.2158	14.4845	14.1537	13.6447	14.232	14.056	13.9123	14.0249	14.0499	14.4866	14.1981	14.3359	14.542	14.332	14.1384
A0A096MJE6;F1LQ63;Q05546;Q05546-2	Tnr	13.824	13.8987	14.1629	14.2318	14.0097	14.0579	14.2358	13.6416	13.2137	13.0138	13.7227	13.9113	14.1446	13.1454	12.6182	13.5438	13.2086	13.5119	13.3128	13.9713	14.0644
Q9QZA6	Cd151	13.8579	13.8288	12.8981	13.0358	12.2775	13.2346	13.0656	13.7344	13.9291	13.4895	13.8559	13.9819	13.9353	14.3271	13.9106	13.9625	13.7877	13.9551	13.8431	14.0161	13.8652
Q63617;Q6P136	Hyou1	13.7058	13.6785	13.7713	13.549	13.6941	13.7512	13.9069	13.4279	13.4628	13.4651	13.3379	13.6697	13.6454	13.5463	13.0731	13.6553	13.9015	13.6255	13.9209	13.9502	13.8842
A0A096MJL9;A0A0G2K992;D3ZTH7;Q99N02	Slco3a1	13.7131	13.8054	13.4158	13.7661	13.3933	13.8025	13.8039	13.769	13.9603	13.4085	13.6272	14.1036	13.6132	13.7968	11.2572	14.1537	13.5275	14.0664	13.874	13.812	13.8903
D4A617;F1M0G3	LOC103689954	13.8366	13.7841	13.9684	14.3467	13.9492	14.0301	14.0988	13.2617	13.3985	13.3521	13.2087	13.5701	13.5584	13.3873	13.2076	13.5621	13.5166	13.578	13.7134	13.5965	13.5807
P17046	Lamp2	13.397	13.5081	13.2133	13.5584	13.2016	13.6204	13.9275	13.8049	13.6193	13.1272	13.4764	13.6712	13.6961	13.6913	13.1599	13.8676	13.8546	13.8953	14.0351	14.0565	13.9088
F1LNE4;G3V914;P19491;P19491-2;P19491-3	Gria2	13.7861	13.9431	13.393	13.7574	13.0433	13.6139	13.7106	13.8509	13.9695	13.5171	13.7755	13.6657	13.4997	13.7521	13.3236	13.8039	13.6577	13.6322	13.3454	13.7011	13.457
D3ZNW5;P97685-2;P97685-3	Nfasc	13.9228	13.7601	13.5877	14.1151	14.0675	13.8381	14.1547	13.3256	13.4013	13.4437	13.1909	13.5862	13.4203	13.5701	13.5953	13.5178	13.3107	13.6647	13.6924	13.4357	13.5054
A0A0G2KA71;Q5FVC5	Nectin2	13.753	13.656	14.3207	14.0352	14.0081	13.7565	13.911	12.9283	13.2266	13.4231	13.5136	13.6722	13.8204	13.2366	13.0302	13.6792	13.5153	13.5118	13.4419	13.6452	13.4755
Q76GL9	Slc1a4	14.2196	14.1174	13.9438	13.3544	12.8671	13.7402	13.7624	13.7374	13.7067	13.4533	13.9163	13.6041	13.5844	13.0901	13.6484	13.7007	13.3299	13.2973	13.2899	13.5117	13.6452
G3V6Z5;G3V8Y9;P19492;P19492-2	Gria3	13.6495	13.8189	13.2634	13.8089	13.1687	13.7994	13.7386	13.7838	13.5435	13.4933	13.6773	13.8298	13.6219	13.8493	13.1087	13.5917	13.6201	13.6657	13.5489	13.4798	13.2605
Q6AY20	M6pr	13.7173	13.8405	13.4936	13.161	12.4372	13.8863	13.5536	13.1642	13.334	13.4971	13.6357	13.6242	13.6943	14.0165	13.4809	13.4868	13.664	13.8242	13.7749	13.865	13.8756
F1M7X3;Q8R490	Cdh13	13.3083	13.4034	13.6294	13.1341	12.9222	13.5694	13.5802	13.6624	13.4029	13.7223	13.8618	13.7638	13.5421	13.7532	13.6036	13.5799	13.9801	13.5624	13.4089	13.5169	13.4941
A0A0G2K6T9	Pcdh1	13.8327	13.8296	13.9857	13.0929	12.7399	13.6175	13.7346	13.5714	13.7023	13.7149	13.5315	13.4244	13.5223	13.4343	13.9909	13.477	13.6584	13.5279	13.0885	13.3015	13.4544
F1LV44	Tenm3	13.6168	13.725	13.999	13.0258	12.593	13.4825	13.7459	13.7963	13.6206	13.8822	13.6976	13.4311	13.5838	13.4882	13.5818	13.4762	13.7393	13.4686	13.2227	13.4075	13.589
A0A0G2K9D7	Pcdhgc3	13.8527	13.6762	13.8422	13.9708	13.6189	13.7557	13.9974	13.2972	13.4218	13.3131	13.2885	13.4272	13.6594	13.2168	13.4403	13.306	13.2719	13.3964	13.0953	13.6236	13.6078
A0A0G2JU28;G3V6W1;P19493;P19493-2;P19493-3;Q566D4	Gria4	13.2599	13.788	13.4697	13.5853	12.7693	13.6216	13.804	13.6615	13.8265	13.4202	13.7448	13.5571	13.5752	13.5388	13.216	13.4125	13.6941	13.7212	13.2779	13.6344	13.4896
P31423	Grm4	13.6279	13.9591	13.8423	13.8711	13.3326	13.6715	13.888	13.8034	13.5908	13.5981	13.5505	13.5231	13.5605	13.3831	13.5013	13.331	13.4015	13.408	12.99	13.0455	13.0541
O35112	Alcam	13.7203	13.498	13.4667	13.5495	13.3284	13.6016	13.585	13.3086	13.4935	13.2692	13.3436	13.5274	13.4507	13.6099	13.2339	13.7013	13.6801	13.5496	13.8364	13.5874	13.385
Q496Z2	Tril	13.547	13.5628	13.2765	13.2856	13.199	13.8657	13.7879	13.6001	13.418	13.3754	13.157	13.2554	13.7707	13.6802	13.0422	13.2188	13.6599	13.8476	13.5368	13.7704	13.7959
M0R9R3	Adra2a	13.5721	13.8041	13.0707	13.4699	12.6024	13.3757	13.0746	13.6124	13.8377	13.1264	13.6047	13.6865	13.0715	13.5304	13.4727	13.8578	13.6795	13.883	13.5237	13.6767	13.4058
D3Z9E1	Emilin1	13.7885	13.6386	13.721	13.7826	13.5716	13.6353	13.733	13.6322	13.4212	13.4233	13.3896	13.3936	13.344	13.475	13.2113	13.1699	13.3471	13.4455	13.2662	13.217	13.3189
A0A0G2K3C8;B5DFC9;W4VSR4	Nid2	13.5761	13.3484	13.2043	13.6948	13.7541	13.3834	13.4031	13.3274	13.3362	13.2004	13.2065	13.5658	13.2937	13.2142	13.3629	13.5472	13.4946	13.4561	13.6151	13.5602	13.9513
O54861	Sort1	13.3789	13.6876	13.7517	12.7878	13.289	13.3832	13.6226	13.6007	13.6888	13.9285	13.649	13.1788	13.8185	13.7548	13.4557	13.1344	13.716	13.2883	12.4262	13.019	13.6086
F1LZ38	Tenm4	13.2374	13.5137	13.2522	13.4254	13.5081	13.3421	13.405	13.0544	13.1984	13.431	13.0804	13.3834	13.7075	13.4633	13.1768	13.6558	13.6281	13.3874	13.76	13.6504	13.4221
D3ZQ57	Plxnb2	13.8221	13.4933	14.0526	13.0985	13.3063	13.5293	13.8932	13.1836	13.3159	13.1627	13.1734	13.4898	13.3595	13.3751	13.5285	13.367	13.4435	13.2091	13.3185	13.1316	13.3816
P97605	Efna5	13.9205	13.7964	13.8223	13.097	12.5917	13.76	13.7593	13.3907	13.2915	13.1078	12.8657	13.3396	13.6272	13.3858	12.8426	13.7134	13.8245	13.2991	13.6277	13.0618	13.4668
D3ZKS5	Nrxn3	14.3833	14.7603	13.373	14.3678	12.3508	14.1654	14.7618	13.819	13.7578	14.3638	13.6678	12.3045	10.7453	14.1416	13.972	14.2078	10.9216	13.7396	10.8494	13.6199	13.291
Q7TPB4	Cd276	13.7189	13.3801	13.7091	13.7516	13.6535	13.7856	14.0016	13.2538	13.2276	13.1339	13.1152	13.2988	13.4014	13.1871	13.2157	13.4543	13.2014	13.1663	13.4269	13.2215	13.2051
A0A0G2K728;Q63149	Cdh4	13.1496	13.7227	14.2462	13.1264	13.5247	13.8839	14.0166	13.0355	13.2029	14.0112	13.6057	13.0494	13.582	13.1038	13.5386	13.1859	13.8142	13.1737	12.3566	12.9487	13.1192
D3ZWJ9	Fam234b	13.7546	13.7088	13.5501	13.9233	13.7534	13.7679	13.6265	12.8438	13.0412	12.9358	12.8598	13.4298	13.334	13.2615	13.0528	13.4059	13.2604	13.3198	13.427	13.6585	13.4519
D3ZH59;D4AAL4;F1LRG7;Q9Z173;Q9Z173-2;Q9Z173-3;Q9Z173-4;Q9Z173-5;Q9Z173-6;Q9Z173-7	Adgrl3	13.48	13.5371	13.9592	13.109	12.5105	13.5835	13.3074	13.345	13.4995	13.8538	13.9509	13.1375	13.3693	13.3724	13.4936	13.3168	13.7249	13.2537	12.7356	13.1705	13.4032
Q62682	Cntn3	13.5908	13.4264	13.0971	13.33	13.3487	13.7226	13.726	13.1816	13.1989	13.4321	13.1624	13.5181	13.2824	13.2794	12.5742	13.3564	13.5009	13.2462	13.5909	13.393	13.4401
P21588;Q66HL0	Nt5e	13.3526	13.3656	13.4382	13.6794	13.6852	13.372	13.4732	13.1607	13.2085	13.0345	13.2503	13.2283	13.2738	13.3891	12.9983	13.2902	13.3258	13.1781	13.5236	13.2991	13.3552
A0A0G2KA37;A0A0R3P9D5;F1LW30	Unc5d	13.2318	13.8447	13.6499	13.7332	13.4977	13.4048	13.6731	13.2356	12.9456	13.2636	13.2532	12.7468	13.285	13.4735	13.4566	13.4495	13.1324	13.2927	13.5271	12.8456	12.8933
F1LSY2;O35764	Nptxr	13.4255	13.5804	13.3431	13.5721	13.0471	13.5019	13.4005	13.0018	13.0568	12.727	12.9546	13.071	13.0785	13.0897	13.238	13.7195	13.4612	13.6059	13.6777	13.6164	13.6586
G3V758;P22063	Cntn2	13.2769	13.2992	12.9454	13.2469	13.4695	13.2977	13.2648	13.1865	13.4088	13.3355	13.319	13.8511	13.6589	13.8194	12.8206	13.2482	12.9735	13.242	13.341	13.3814	13.4089
Q62997	Gfra1	13.548	13.6077	14.0399	13.4827	13.4277	13.5876	13.7972	13.2297	13.2016	13.3536	13.3108	13.3533	13.2516	12.9099	13.4415	13.2423	13.0407	12.9757	12.5022	13.0299	13.2928
F1LQC5	Bmpr2	13.677	13.7292	13.2514	13.0867	12.014	13.4925	13.1466	13.4278	12.9155	13.6999	13.2724	13.3815	13.1028	13.4134	13.7676	13.4215	13.3214	13.2173	13.36	13.3876	13.2811
Q9R066;Q9R066-2	Cxadr	13.1313	13.8753	14.0293	13.3742	12.9428	13.7325	13.8828	13.3065	13.246	13.4162	13.5688	12.9804	13.3442	13.4111	13.4357	12.8279	13.4499	13.0928	11.7654	12.8351	13.0902
G3V746;Q00960	Grin2b	13.4635	13.4448	13.4178	13.3864	13.4181	13.344	13.3318	13.1888	13.3963	13.1533	13.369	13.4098	13.5148	13.3624	12.461	13.0719	12.9974	13.0306	13.2241	13.2602	13.2587
D4ABB3	Adamts17	13.6902	13.655	13.4208	13.1363	11.8507	13.5878	13.7876	13.2907	13.5172	12.8007	13.4033	13.2016	13.0815	13.436	11.8433	13.1262	13.0661	13.3717	13.5398	13.2958	13.5448
Q08469	Slc6a15	13.4801	13.6588	13.2026	12.9084	12.7848	13.2801	13.337	13.6559	13.4024	12.931	13.1721	13.2997	12.8423	13.1549	13.9101	13.1329	13.0812	13.2648	12.9425	12.9451	12.9093
F1MA97	Thsd7a	12.8203	13.1806	12.8065	13.2889	13.1409	13.03	13.0304	13.1063	12.8645	13.0732	13.1185	13.4014	13.1188	13.2938	13.158	13.2839	13.252	13.2924	13.4773	13.4279	13.394
D4AD89	Sez6l	13.5285	13.4794	13.5353	13.501	13.2237	13.263	13.661	13.1623	13.174	12.7674	12.7898	12.932	13.2064	12.9854	12.902	13.0685	13.0705	12.9775	13.1823	12.9737	12.9909
D3ZZ44	Elfn1	13.3231	13.3591	13.442	13.1287	12.9542	13.265	13.279	13.2917	12.9596	13.1653	13.0892	12.9616	13.2346	12.8958	13.4527	13.1327	13.2398	13.0712	12.9778	13.0153	12.9533
A0A0U1RRX0;F1LQ41;Q62888;Q62888-2	Nlgn2	13.1795	13.1952	13.0165	13.4755	13.2497	13.4636	13.5536	13.0951	12.9023	12.9648	12.8232	13.2911	13.2556	12.8265	13.2446	13.3049	13.0757	13.1318	13.0883	13.2075	12.8242
P21451	Ednrb	12.2368	11.8248	11.2071	11.87	11.9144	11.448	10.9769	13.9941	13.8374	13.1172	13.6877	13.8645	13.6056	13.6783	14.3598	14.4553	13.7762	14.2629	13.9818	14.043	13.9073
F7FHT4	Sema3c	13.1403	13.3182	12.9723	13.2468	13.2165	13.3058	13.5569	13.0195	12.9704	12.3576	12.6244	13.005	13.2148	13.1603	12.5721	13.1879	13.1582	13.3774	13.4439	13.5703	13.4202
G3V894	Chrm4	13.2678	13.3233	12.9569	13.4884	12.891	13.039	13.053	13.3074	13.308	12.9191	13.3377	13.4959	12.9882	13.0814	12.2381	13.3655	12.966	13.2432	13.379	13.1218	13.0489
A0A0G2KA39;P60570	Panx1	13.2454	13.2565	13.0033	12.4389	11.3208	12.8077	12.7235	13.3114	13.1119	13.595	13.535	12.8223	13.6388	13.8214	13.5037	13.7789	13.5017	13.5891	13.1822	12.9844	12.6043
D3ZES7	Plxna4	13.0743	13.0547	13.4172	13.0343	13.0853	13.4671	13.7745	12.7401	12.9254	13.2495	12.9959	13.1356	13.2666	13.25	12.8543	12.8848	13.4278	12.8698	12.8227	13.1801	13.2404
A0A0H2UHD9;Q5XIA1	Ncln	13.6217	13.4155	13.2872	13.4683	13.4645	13.1912	13.612	12.488	12.8874	12.515	12.8012	13.001	13.0261	12.8736	12.5823	13.0703	13.0316	13.0777	13.4141	13.454	13.4457
A2RRU4	Scap	13.4837	13.1566	13.8521	13.5524	13.2696	12.9846	13.6864	12.2248	12.6584	13.6067	13.3352	12.8445	13.3181	13.2127	11.2387	13.0797	12.9153	12.9691	13.1919	13.4345	13.26
F7EWE4;Q4FZX6;Q6MG34	RT1-CE10	13.4123	13.1577	13.846	12.1301	12.3462	13.0035	13.1882	13.4589	13.3751	13.6752	13.7294	13.3514	13.633	13.4205	13.0621	12.9315	13.1537	12.6319	12.3115	12.6719	12.7077
D3ZRF9	Mcoln1	13.5311	13.5027	12.9159	12.8584	11.5432	13.0528	13.1481	13.0835	13.2739	12.8602	13.0683	13.0333	12.6432	13.0901	13.3454	13.3479	13.3806	13.5314	13.3562	13.2206	13.2081
F1LNL3	Abca1	13.2718	13.2686	13.1693	13.3555	13.0776	13.2192	13.3908	12.8865	13.0168	12.8108	12.7103	13.1732	13.0415	12.9067	12.8333	13.0082	12.8096	13.0053	13.1216	13.2367	13.1319
A0A0G2K6Y2;A0A0G2K914;P04774	Scn1a	12.9135	12.9999	12.0431	12.4357	12.4864	12.2776	12.6105	13.5672	13.5992	13.1228	13.5163	13.0899	12.7008	13.4166	13.4114	13.6507	13.2384	13.3585	13.5361	13.0662	13.1238
P42533;Q66HI4	F3	13.293	13.0488	13.7193	12.7552	13.0045	13.0985	13.3802	12.4911	12.5977	12.7911	12.5946	12.5507	12.5256	12.4064	13.7029	13.4099	13.3871	13.1183	13.3873	13.2602	13.4963
F1LMW3;Q8K3V3	Adgrg1	12.8149	13.1054	13.1218	12.6389	12.0485	12.5435	12.7712	13.4473	13.5351	13.5264	13.6008	13.3984	13.218	13.5659	12.9753	12.9376	13.0064	12.9037	12.967	13.0319	12.8589
P97603	Neo1	13.1283	13.5423	13.7195	12.6599	12.7532	13.1525	13.2576	13.3626	13.2451	13.0873	13.4443	12.6983	13.2663	13.0768	13.413	13.0725	13.0908	12.9465	11.5773	12.3554	13.046
Q5EBA8	Slc46a1	13.2453	13.1588	12.732	12.6212	13.0088	12.7693	12.2828	13.1963	13.1872	12.8732	13.0886	13.19	13.1242	13.23	13.1379	13.2119	12.9546	13.1228	13.3023	13.0851	13.2666
P20611;Q642D2	Acp2	12.8161	12.6733	12.2868	12.7433	13.0729	12.6555	12.6064	12.8703	13.2317	13.1051	12.745	13.3134	13.2813	13.0975	12.7407	13.2247	13.6413	13.2956	13.3747	13.467	13.5171
B2B9A9	Efnb2	13.0336	13.3855	13.471	12.7848	13.0922	13.2391	13.5214	12.9695	13.0301	12.9643	12.882	12.9666	13.4576	13.0061	12.8971	12.5726	13.165	12.4895	12.8238	12.9094	12.8538
A0A140TAJ2;Q63175;Q63175-2	Serinc5	13.1882	13.9926	13.3382	12.4507	12.3679	13.1596	13.3658	13.839	14.0034	13.8589	13.7661	13.0302	13.129	13.161	13.254	12.3402	12.9633	13.5482	10.4402	11.8852	12.4273
Q6Q629	Dpp10	13.9911	13.077	13.3165	13.7209	13.8516	13.6072	13.6652	13.3756	12.8831	12.1361	12.6261	12.848	12.686	12.6075	13.0137	12.4681	12.5898	12.5192	12.8181	12.9407	12.7491
A0A0G2JSJ5;Q0PMD2	Antxr1	13.0981	13.0371	12.7366	13.4747	13.2463	12.888	12.9397	12.9569	12.9789	12.8923	12.8516	13.321	12.9579	13.1819	12.7569	12.9244	12.852	13.1294	13.1079	13.0216	13.1007
A0A0G2JTL4;Q63116	Kit	12.9001	13.4054	12.726	12.9119	12.4922	13.2312	13.2987	13.6296	13.342	13.2897	13.2753	12.8294	12.9886	13.062	13.504	12.9335	13.1695	12.9761	11.8182	12.4916	12.8564
F1LMF4;Q8R508	Fat3	13.2265	13.1468	12.9554	13.2813	13.3526	13.1361	13.3308	12.7483	12.8091	12.5539	12.7498	13.0296	12.9574	12.6504	12.8523	13.1077	12.8452	13.0425	13.1116	12.992	13.1245
D3Z9N6;D3ZFC3;D4A8Y6;Q9ERB4;Q9ERB4-2;Q9ERB4-3	Vcan	13.3529	13.0613	13.3008	12.8798	12.9277	13.3598	13.7222	12.9188	12.887	12.8553	12.5484	12.8513	12.8073	12.9121	12.8397	12.9137	12.8181	12.9195	12.7994	12.935	12.9944
F1LR52;F1M3J4	Abcc4	10.8893	10.8459	10.3347	11.1719	11.1699	10.6232	11.2723	14.4172	13.6555	13.3884	13.9825	13.7304	13.911	14.234	14.0486	13.9667	13.873	14.2779	14.1	14.0965	14.3399
D4A4M0	Shisa6	11.5074	11.1055	10.4132	11.5215	11.3567	10.7306	9.83582	14.4264	14.2113	13.6567	14.2714	13.7106	13.777	13.7948	14.0448	14.4206	13.7719	13.9477	14.0285	13.8319	13.6813
Q921A2	Slc2a13	13.1	13.211	12.8937	13.509	12.829	12.9419	13.0567	12.2103	12.4833	12.0443	12.2441	12.5779	12.3803	12.4878	13.2555	13.457	13.2805	13.5745	13.3855	13.5656	13.4822
D3ZHA3	Lpar4	13.0434	13.1234	12.8922	13.5525	13.1464	13.4203	13.3383	12.8214	12.9516	12.5511	12.5279	13.1099	12.8294	12.7327	12.4294	12.9582	12.5666	12.9984	12.7843	12.9626	13.104
Q62656-3	#N/A	12.8168	12.7995	12.1513	13.0307	12.6662	12.549	12.8382	13.1894	13.0423	12.8946	12.9637	12.9649	12.8655	13.1984	12.1895	13.3237	13.0219	13.3095	13.4746	13.2563	13.2691
D1M8S3;F1M9B9;Q63621	Il1rap	12.947	13.0802	13.19	13.2311	12.9447	13.0854	13.3296	13.017	12.967	12.9092	12.9549	12.8583	12.9587	12.8249	13.074	12.9431	12.7939	12.8444	12.6526	12.5368	12.6723
P18506	Gabrd	13.4186	13.2679	12.9026	12.5817	11.3509	12.6205	12.6136	13.0531	13.193	12.76	13.0987	12.982	12.8598	13.0536	13.4239	13.2703	13.0102	13.1552	13.0479	12.9754	13.0929
E9PTB7	Ptprj	13.1359	13.3635	13.5104	11.9496	11.5372	12.7325	12.9411	13.5039	13.3983	13.3883	13.5552	12.794	12.7074	13.1327	13.3347	13.0849	13.1702	12.8259	12.3383	12.5139	12.7602
A0A0H2UHA7;Q63424	Slc15a2	12.8967	13.7819	13.5399	13.2428	13.4678	13.8841	13.3009	13.2728	13.1882	14.015	13.0595	12.2893	12.6864	12.1837	14.4301	12.4374	12.7517	12.8129	10.4934	11.6815	12.0957
Q4QQU9	Ostm1	12.5504	11.8566	10.8116	12.3495	12.0635	11.8765	11.3829	13.302	13.4747	12.8589	13.4819	13.4775	13.0588	13.0915	13.4508	14.1469	13.8203	13.6093	13.4977	13.5644	13.7457
Q3SWT0	Pecam1	13.0107	12.7646	13.4267	13.471	13.1799	13.1578	13.3461	12.7365	12.8403	12.5493	12.6356	13.0546	13.2648	12.8294	12.7357	12.7764	12.7513	12.6673	12.6248	12.6826	12.7789
F1LVR0	Iglon5	13.284	13.0698	13.573	12.4165	12.6543	12.8248	12.6809	12.8192	12.9988	13.1548	12.8908	12.8256	13.0852	12.7989	12.9439	12.8382	13.1354	12.6857	12.6938	12.7579	12.9806
A0A0G2K8S1;Q5RK27	Slc12a7	13.3871	13.0364	13.2172	12.9808	12.9234	13.1472	13.3054	13.0135	12.7777	13.01	13.1689	13.176	12.6752	12.6022	13.028	12.6615	12.7454	12.6679	12.3694	12.5853	12.5823
Q9ESS6	Bcam	13.008	13.1138	12.7722	12.3133	11.2765	12.9065	12.4492	13.0398	13.4291	13.3853	13.0686	12.7852	12.8356	13.3973	13.0709	13.2671	12.9736	12.9853	13.3732	12.6392	12.8475
M0RBX7;M0RDX2;P15943;P15943-2;P15943-3;P15943-4	Aplp2	13.4212	13.2162	13.3492	12.0679	10.9075	12.7031	12.2757	13.4172	13.1293	12.9805	13.0491	12.8201	13.099	13.0078	13.373	13.1495	12.9179	13.1016	13.2015	12.7312	12.9461
Q45R42	Lrrc4	12.7719	13.067	12.7838	12.592	13.1511	12.9657	13.2199	12.6944	12.7583	12.7044	12.8614	13.0311	12.9974	12.7426	12.9524	12.8906	13.0267	12.7286	12.8565	12.9587	12.9509
Q6IE50	Smoc1	11.8062	11.2248	10.9619	11.4943	11.5766	11.0711	10.604	14.0167	13.4178	13.5877	14.0883	13.693	13.3466	13.6076	13.7141	13.8551	13.4393	13.7152	13.8524	13.8635	13.6699
D4ADC6	Slc45a4	12.265	11.5524	11.3161	11.7809	12.176	11.3354	10.9989	13.7752	13.8181	13.3162	13.6904	13.6512	13.4073	13.1198	13.3789	13.9533	13.3414	13.5429	13.5094	13.4471	13.2144
O35276	Nrp2	13.5875	13.856	11.7827	13.547	NA	13.402	12.2082	13.7653	13.8326	13.2578	13.6612	13.837	12.9453	13.7207	14.5205	13.9626	13.6922	14.0257	13.4396	13.7084	13.3971
Q5U2P1	Cnnm2	13.3999	12.7846	12.9677	13.107	12.7022	13.0353	13.2145	12.8917	12.8315	12.6577	12.5477	12.664	12.8817	12.5238	12.8234	12.8517	12.582	12.5616	13.1046	12.8037	12.8558
P0CC10	Lrrc4b	12.551	12.6218	12.3358	12.5616	12.6599	12.1913	12.0126	13.1706	12.9652	12.8827	12.9551	13.1622	13.1372	13.1985	12.6148	13.25	12.9835	13.0348	12.7435	13.1386	12.8267
P42893;P42893-2;P42893-3;P42893-4;Q6IN10	Ece1	12.6372	12.9278	12.5236	12.937	13.2352	12.81	12.9041	12.7137	12.8798	12.6619	12.7425	12.8168	12.9955	13.0212	12.7135	12.6299	12.5613	12.6704	12.8083	12.738	12.9614
M0R6K0;P15800;Q5M7W9	Lamb2	13.1795	12.8668	13.4198	13.0283	12.221	13.1794	12.8965	13.3905	12.8785	12.4483	12.9234	12.7064	12.7429	12.6053	12.9172	12.353	12.3518	12.6712	12.2917	12.8264	12.8107
F1M7U7;P55146	Tyro3	13.1015	12.8459	12.8475	12.939	12.9517	13.0117	12.9567	12.5407	12.3813	12.0705	12.3172	12.6162	12.469	12.3559	13.0125	13.0044	12.8347	12.9267	13.2399	13.0762	13.1298
P70549	Slc8a3	12.0758	11.8832	10.8789	11.7131	11.6305	10.9883	11.146	13.6647	13.6894	12.7486	13.4658	13.611	12.8805	13.6623	13.0182	13.714	13.2568	13.6839	13.546	13.6039	13.3314
P07314	Ggt1	12.8789	12.9825	12.8726	12.9923	12.9355	12.7303	12.5354	12.7266	12.7828	12.6546	12.5988	12.8062	12.5128	12.5682	12.6124	12.6569	12.9784	12.7844	12.9533	12.7785	12.7961
A0A0G2JY11;D4AAV9	Tspan9	13.0425	12.8167	12.1852	12.3318	12.1442	11.9559	12.1439	13.1	13.0814	12.3955	13.087	13.2234	12.1577	12.906	13.4327	13.4099	12.8435	13.2222	13.0912	12.6963	12.5786
Q5RJQ0	Chst1	12.7317	12.101	11.7931	12.1868	12.3931	12.0083	12.3614	12.9496	13.0367	12.8275	12.9524	12.8187	12.8167	12.9891	12.8841	13.1768	13.033	13.195	13.1579	13.036	12.9653
P97685	Nfasc	12.9513	12.7731	13.2788	11.6033	11.8397	12.4921	12.3714	12.9947	12.7923	13.4674	13.2315	12.5451	13.0074	12.8263	13.0294	12.6914	13.1426	12.6059	12.5661	12.4211	12.6639
A0A0G2K5J5;D4A9F4	Ntng2	12.7387	12.765	12.2601	12.6667	12.5982	12.3335	12.405	12.9492	12.6747	12.4608	12.666	12.7665	12.9696	12.7313	13.046	13.3242	12.6516	12.8311	13.0786	12.6516	12.6985
Q3L472	Sulf2	12.5582	12.7095	13.1948	12.649	12.51	12.8071	13.2139	12.8796	12.6886	12.836	12.6973	12.4571	12.7235	12.898	12.579	12.5246	12.4899	12.3796	12.8441	12.7457	12.8031
D3ZTT7	Sun2	12.5971	12.9355	12.3661	12.5457	12.8393	12.6919	12.777	12.4554	12.719	12.2526	12.4403	12.9807	12.7765	12.7942	12.2628	12.8851	12.8726	12.9193	12.7885	13.0076	12.8192
D3Z8J6	Fam189b	13.11	13.1338	12.7653	13.157	13.1828	12.7773	12.8448	12.1854	12.3228	12.1955	12.3108	12.4082	12.4699	12.4154	12.3917	13.1025	12.6704	12.6394	12.793	12.8447	12.9081
A0A0G2K127;P29534	Vcam1	12.99	13.0907	13.3035	13.1153	12.9912	13.0446	13.1852	12.7769	12.6942	12.951	12.6828	12.6764	12.5664	12.6825	12.9228	12.2423	12.5544	12.5573	11.3804	11.8347	11.9815
P28572;P28572-1	Slc6a9	12.9962	12.7806	12.6975	13.0374	12.5939	12.9743	12.9411	12.6647	12.5456	12.3315	12.3855	12.5115	12.6113	12.5393	12.2715	12.7359	12.4922	12.7832	12.7834	12.7367	12.7856
F1MA24;P38444	Acvr2a	12.9626	13.0569	12.2599	12.4792	11.902	12.7157	12.4355	13.0976	13.1052	12.8988	12.9273	12.9463	12.909	12.8757	12.4117	12.5197	12.4303	12.3241	12.6877	12.3781	12.6406
A0A0G2JWH5;B4F7C9	Stt3a	13.086	12.8535	13.3071	11.3609	11.296	12.5295	12.6949	12.6428	12.7526	13.058	12.6547	12.4578	12.9756	12.8796	13.0905	12.3702	13.197	12.736	12.8006	12.5273	12.6782
D4A7M0	Plxnc1	12.4355	12.2071	12.3141	12.4965	12.8828	12.5945	12.4063	11.9982	12.2564	12.7298	12.525	12.9421	13.1031	13.0809	11.9272	12.841	13.0458	12.8202	13.1296	12.9839	13.0099
Q9JK00	Scn3b	12.4293	12.3586	11.9968	12.2218	12.3202	11.9979	12.0352	12.697	12.7611	12.632	12.8512	12.9817	12.5025	13.0564	12.9432	12.9472	13.0003	12.8139	12.9228	12.9945	12.8515
Q9Z1J7	Slc1a5	12.594	12.5274	11.8557	12.1252	12.4579	12.2846	12.4606	12.9108	12.7528	12.703	12.9324	12.6023	12.423	12.456	12.7943	12.9793	12.8611	12.8723	12.978	12.652	12.8697
A0A1W2Q656	Dner	12.5381	12.6879	12.7843	12.9399	12.5881	12.8351	12.9598	12.4227	12.4614	12.1558	12.1674	12.483	12.464	12.4287	12.2658	12.5984	12.8231	12.8069	12.7528	12.9099	12.9286
A0A0G2K9I6;G3V7K3;P13635	Cp	12.6984	12.6868	12.9516	13.3109	13.1263	12.7142	12.8443	12.4258	12.5768	12.296	12.484	13.0873	12.6689	12.5547	11.8582	12.6092	12.3135	12.4819	12.3189	12.5268	12.408
F1LX08;P08104	Scn3a	12.5879	12.6797	12.2702	12.7318	12.5952	12.5245	12.448	12.7318	12.6093	12.2674	12.5407	13.0192	12.42	12.8542	12.8199	12.792	12.236	12.6597	12.5902	12.706	12.687
D3Z9H2	Hapln4	12.8849	12.976	12.0255	12.8398	12.2358	12.2615	12.2304	12.7163	12.5853	12.0921	12.6841	12.8202	11.916	12.651	12.6774	13.1863	12.6133	13.0903	13.0056	12.6398	12.5398
F1LPK1;P40190	Il6st	12.951	12.9687	12.3619	13.134	12.6291	13.0105	13.2046	12.6157	12.7183	12.2485	12.5791	12.8719	12.9168	12.6005	12.5193	12.3469	11.8774	12.2302	12.239	12.1639	12.3935
F1LVK3	Chadl	12.3744	12.3759	13.2624	12.7741	12.4535	11.8167	11.6277	13.467	13.112	13.4287	13.4017	12.0354	12.8694	12.8876	13.0324	11.8419	12.7623	12.6873	12.2462	11.9267	12.0932
A0A0G2K506;P70490;Q1PBJ1	Mfge8	12.4072	12.3868	11.7695	12.1574	12.0889	12.0319	11.9447	12.7867	12.9067	12.4022	12.358	13.0456	12.5167	13.0923	12.678	13.1179	12.6955	13.0252	13.0162	13.117	12.8219
A0A0A0MXV8;O88871	Gabbr2	12.8268	12.5681	12.962	12.4804	11.816	12.7703	12.6306	12.6631	12.6945	12.6619	12.7621	12.6018	12.866	12.8018	12.612	12.3813	12.633	12.3873	12.338	12.2721	12.6048
Q6TMA8	Angptl4	12.7555	12.6326	12.7639	12.8174	12.649	12.8125	13.1243	12.3661	12.4817	12.0512	12.1734	12.8107	12.4853	12.4212	12.2399	12.6424	12.2792	12.6555	12.5023	12.6979	12.7113
Q6AZ61	Lmbrd1	12.6362	12.5828	12.0845	12.3176	12.2762	12.2805	11.8915	12.4241	12.3878	12.3171	12.2699	12.5484	12.4659	12.7441	13.1498	12.8951	12.8227	12.8775	12.7824	13.1052	13.1548
G3V7P2	Fgl2	12.7179	12.7312	12.7734	12.5322	12.8503	12.4213	12.7176	12.3775	12.4298	12.4123	12.1913	12.5411	12.3782	12.4307	12.5396	12.5881	12.5222	12.7236	12.7604	12.6787	12.6759
M0R544;Q6P7A9	Gaa	12.7004	12.6395	12.7013	12.5935	12.388	12.7303	12.7144	12.3516	12.2972	12.3232	12.2043	12.5421	12.7102	12.4865	12.4001	12.5441	12.7974	12.7193	12.6192	12.6639	12.6405
A0A1W2Q6C2;D4A6U1	Adam11	12.8744	12.7785	12.8244	12.8954	12.4389	12.8653	12.8986	12.497	12.2846	12.6353	12.4601	12.5498	12.5193	12.4016	12.3823	12.5981	12.4514	12.3501	12.3195	12.2965	12.3683
Q5XI31	Pigs	13.0766	12.947	12.5784	13.1981	13.1393	13.0774	13.1505	11.9094	12.0478	11.7997	11.6063	12.8164	12.3682	12.2642	11.7775	12.4839	12.3519	12.4348	12.5914	13.0302	13.011
A0A2U3UXS5;M0RAS4	Igsf21	12.765	12.756	12.4946	12.5064	12.4772	12.3614	12.4232	12.9245	12.6639	12.2816	12.5336	12.6733	12.7747	12.5654	12.625	12.5209	12.3989	12.1593	12.661	12.5551	12.4681
A0A0G2JW21;F1LQI2;O55005	Robo1	12.687	12.4719	12.9093	12.9984	12.6318	12.7904	12.883	11.8311	12.1279	12.0692	12.18	12.7853	12.8985	12.846	11.829	12.0638	12.5268	12.5063	12.6687	12.9682	12.691
D4A062	Slitrk3	12.2148	12.1621	11.911	11.8936	12.448	11.7901	12.1394	12.8203	12.7264	12.8365	12.7062	12.4189	12.8363	12.9349	12.8649	12.9168	12.5717	12.7118	12.9607	12.7794	12.4787
A0A0G2JYM4;F1LRK7;P97528	Cntn6	12.5474	12.6095	12.596	13.007	12.6947	12.6522	12.9222	12.4543	12.3716	12.2156	12.423	12.6716	12.3445	12.374	11.8136	12.5405	12.0516	12.4265	12.6862	12.5345	12.4886
D4A2W1;F1LTZ5	Enpp4	12.5981	12.701	12.1051	12.8989	12.6445	12.587	12.7173	12.1748	12.4955	12.2647	12.1337	12.3748	12.3976	12.4822	12.3838	12.456	12.5568	12.4716	12.5854	12.7025	12.5082
F1M753	Lrp11	13.0303	12.907	13.0774	13.0368	12.8451	12.5219	12.7248	12.0522	12.184	11.9408	12.1737	12.2091	12.3394	12.1877	12.2042	12.4805	12.2252	12.4061	12.4392	12.5484	12.6267
A0A0G2JT62;G3V8P4;Q64604	Ptprf	12.8408	12.4933	12.9153	12.6478	13.0149	12.536	12.7324	12.1483	12.2754	12.2802	12.4095	12.6097	12.5335	12.6051	12.1477	12.4669	12.2901	12.3748	12.4691	12.1466	12.0645
B2RYD7;Q7TQ74	Stt3b	12.6679	12.2647	12.2067	11.3244	11.5441	11.8968	11.6903	12.638	12.6381	12.5198	12.7671	12.5906	12.615	12.7485	12.5234	12.6928	13.0254	12.775	13.0683	12.7403	12.6304
A0A0H2UH93;P60756	Mdga2	12.5798	12.3251	12.9049	12.6155	12.6857	12.8857	12.7657	12.1567	12.1613	12.3509	12.1598	12.5708	12.6763	12.3204	12.2777	12.1629	12.474	12.2301	12.2694	12.351	12.4423
Q63548	Sema3a	12.8748	12.9035	13.0256	12.6165	12.7944	12.8935	12.7739	12.3474	12.3358	12.4071	12.4497	11.8019	12.2785	11.9174	13.0013	12.2052	12.3329	12.3885	11.6244	11.9688	12.4093
G3V795;Q9EPZ7	Slco1c1	12.911	12.2866	12.8805	13.7247	13.0181	11.77	12.5526	12.3541	11.9264	12.7441	12.4198	12.244	11.4464	11.9058	12.0292	12.1614	12.3566	12.5276	13.1404	11.7426	12.8602
Q5U334	Pvr	12.9439	12.7002	12.8272	12.5885	12.4975	12.7356	12.9433	12.2326	12.3249	12.5202	12.4466	12.1978	12.136	11.9847	12.8358	12.2088	12.1799	12.2756	12.1601	11.8381	12.3398
D3ZQA9;D3ZWQ0	Prrt3	8.07743	10.1972	8.21829	11.664	11.3065	9.75412	9.8808	13.1802	12.5079	13.4197	14.6259	14.7115	14.2988	14.09	13.2425	11.8233	14.187	14.1481	14.4382	14.0912	12.9776
D4AD55	Adamts3	12.705	13.2679	10.4312	12.4363	11.9098	12.4188	13.0655	12.9454	12.6529	12.9686	12.8453	12.2487	12.4852	12.4457	12.7166	12.2819	12.6508	11.8474	12.281	11.8429	12.1955
D4AC39	Flrt1	12.586	12.6194	12.5713	12.7974	12.4317	12.8432	12.775	12.2714	12.3927	12.4781	12.1235	12.396	12.594	12.3043	12.2715	12.3325	12.0963	12.2098	12.0953	12.1141	12.0079
G3V9G1;Q04400	Adcy5	12.5478	12.6558	12.218	12.4202	11.2801	12.1675	12.0719	12.6145	12.7075	11.8522	12.685	12.5147	12.0881	12.5819	12.5726	12.7934	12.3545	12.6289	12.5398	12.2518	12.1652
D4A831	Adgrb3	12.4764	12.4716	12.0752	12.7336	12.0327	12.2766	12.4818	12.3422	12.3671	12.3093	12.3867	12.5371	12.2183	12.4114	12.1777	12.4725	12.3366	12.3082	12.4701	12.3899	12.3963
B2GV90	Tmem219	12.5118	12.6044	12.2495	12.6943	12.331	12.4904	12.6255	12.3951	12.2689	12.1513	12.1043	12.3058	12.4196	12.2664	12.4378	12.0702	12.2268	12.134	12.2431	12.5943	12.3725
P30120	Timp1	13.0353	12.3947	12.7109	12.776	12.6923	12.9004	12.9522	12.6053	12.1335	11.4386	11.9337	12.0036	12.3245	12.0041	12.8141	11.937	11.8632	12.0086	12.1348	12.3524	12.3845
A0A0G2JX02;P55926;P55926-2;P55926-3	Asic1	12.3779	12.3925	12.2869	12.7274	12.4844	12.8967	12.9896	12.0404	12.2645	12.0705	12.1111	12.4348	12.4914	12.4764	11.8418	12.1855	11.9679	12.0949	12.2277	12.1603	12.3251
Q09326	Mgat2	12.1589	12.6576	11.9808	11.2963	10.0665	12.0026	11.5183	13.0833	12.7803	12.6016	12.9981	12.2888	12.3416	12.8005	12.8433	12.6253	12.927	12.8529	12.3804	12.3771	12.1479
Q68FV6	Glmp	12.9167	12.5865	12.8861	11.1786	10.5088	12.3718	12.0091	12.4557	12.373	13.1238	12.579	12.0472	12.5811	12.4663	12.9001	12.1669	12.753	12.3404	11.8821	11.9903	12.4502
D3ZYF8	Tm2d1	12.3877	12.3359	12.4892	12.2923	11.6226	12.4294	12.6503	12.2681	12.152	12.3193	12.6547	12.3539	12.5308	12.147	12.3029	12.2984	12.2909	12.0637	12.3026	12.3127	12.3384
Q5FVQ0	Slc39a8	12.3634	12.5816	12.3291	12.6019	12.4403	12.6436	12.5539	12.2007	12.2143	12.0948	12.3008	12.5741	12.2029	12.3101	12.1588	12.2851	12.1489	12.254	12.0699	11.9683	11.9567
D4A7Y1;F1LQI4;P07897;P07897-2	Acan	12.5793	12.2239	12.5625	11.5765	10.6285	12.0614	12.0932	12.3923	12.6748	12.5362	12.4601	12.4739	12.3036	12.5247	12.1158	12.3791	12.5405	12.3828	12.6275	12.3452	12.6644
A0A0G2QC32;Q66HD9	LOC100910275	12.247	12.4523	11.9783	12.492	11.9411	12.6022	12.3162	12.378	12.4256	12.0522	12.2713	12.4597	12.3866	12.2974	12.331	12.2271	12.0284	12.2986	12.2022	12.3072	12.4273
P55159	Pon1	12.6401	12.3547	12.7308	11.1716	10.1657	11.953	11.7666	13.1038	12.2427	12.0493	12.7128	12.1892	12.6699	12.4645	12.6263	12.1286	12.4801	12.7128	12.7917	12.3917	12.6621
B2RYF6	Clptm1	12.2031	12.6341	12.3522	12.1438	11.8229	12.4478	12.6226	12.4116	12.6131	12.5068	12.3397	11.793	12.7042	12.4436	12.3942	11.8678	12.7411	12.29	11.3282	11.8108	12.1583
Q64244	Cd38	12.2749	12.2817	12.5042	12.5752	12.3148	12.6085	12.6845	11.9506	11.8634	12.1146	12.01	12.3792	12.2564	12.1738	11.9257	12.1983	12.0403	12.1579	12.1254	12.259	12.4912
A0A0G2K0T2;P28648	Cd63	12.8386	12.4459	12.0224	12.419	12.3221	12.4379	12.6697	12.3195	12.0839	11.8425	11.9299	12.2412	11.9789	11.9223	12.2188	12.43	11.9645	12.291	12.5374	12.0856	12.173
D3ZCQ0	Col19a1	12.4066	12.493	12.8424	12.6543	11.9477	12.5929	12.9834	12.2376	12.1012	12.5407	12.3158	12.1255	12.3001	12.1865	12.085	12.1319	12.1456	11.9402	11.7236	11.5796	11.7204
F1MA42	Sez6	12.4428	12.4087	12.2204	12.365	12.0452	12.1818	12.5551	12.3526	12.3777	11.8871	12.0711	12.1553	12.412	12.4747	10.8937	12.3038	12.1538	12.3171	12.7484	12.2052	12.351
F1LMU7;F1LNE8;P23576	Gabra2	12.2032	12.6962	12.4336	11.8112	11.7815	12.436	12.1791	12.188	12.1044	11.8576	12.1763	12.296	12.4894	12.3531	12.0908	12.2519	12.0931	12.5498	12.431	12.1874	12.2993
P31662	Slc6a17	11.8966	12.6499	13.9025	10.1612	12.1051	10.5723	10.6265	12.2294	12.2462	13.2831	12.5352	9.97631	11.898	12.1096	13.6681	12.8271	14.1065	13.38	13.0995	11.4385	12.1248
A0A0G2K8V0;F1LPJ1	Ptprm	12.6442	12.5308	12.4781	12.136	12.09	12.4885	12.6864	12.2279	12.1846	12.377	11.9099	11.9652	12.076	11.8747	12.5666	12.1614	12.0359	12.1079	12.0269	12.1256	12.0737
P30951	Gpr12	12.547	12.6628	12.0333	12.4194	11.808	12.1504	12.2406	12.6394	12.5831	11.8744	12.4334	12.3035	11.7726	12.1595	12.6835	12.5223	11.8096	12.3457	11.9949	11.9054	11.7733
B1WBW6	Mfsd2a	12.0034	12.4479	11.7555	12.0198	11.0506	12.1853	11.4878	12.8472	12.6915	11.9207	12.6997	12.7387	12.2385	12.6327	12.1972	12.4236	12.0008	12.1177	12.1759	12.4048	12.3971
Q569A3	#N/A	12.6832	12.6304	11.9325	12.0548	11.2524	12.235	12.005	11.7205	11.7556	11.4181	11.7133	11.5529	11.7453	11.624	12.6031	12.9583	12.7696	13.0951	12.9657	12.9951	12.7041
D3Z9K9	Gdpd2	11.5957	12.6315	12.4958	12.6261	12.2816	12.2113	12.5033	12.2822	12.2543	12.1761	12.0425	12.0457	12.2315	12.1133	12.1194	11.8671	12.1268	12.3333	12.2216	12.2593	11.8707
F1LUB7;Q6RVG2;Q6RVG2-2;Q6RVG2-3	Slc4a8	12.8704	11.9328	11.7807	11.5894	11.1958	12.2864	12.1333	12.4759	12.258	12.2938	12.2609	11.9177	11.6083	12.959	12.3361	12.1224	12.1077	11.7862	13.1979	12.4016	12.6337
D4A188	Rgma	12.6866	12.2865	12.1443	11.256	9.57679	11.5874	11.7549	12.8434	12.7235	12.3072	12.6533	12.3634	12.3596	12.5026	12.6638	12.5554	12.413	12.6444	12.7082	12.0853	11.9333
F1LRY8;Q63366	Nxph1	12.3548	12.3598	12.4577	11.9676	11.4404	12.27	11.8994	12.28	12.4078	12.2465	12.5727	12.3305	12.2705	12.4603	12.0094	12.2014	12.1656	12.1202	12.1412	12.0408	11.988
A0A0G2K293;D4A2V0;Q9Z0J8	Negr1	12.011	12.2822	12.9865	11.5148	11.6711	11.9789	12.6375	12.4157	12.3586	12.9538	12.4836	11.7695	12.6369	12.3404	12.459	11.7727	12.8022	11.9268	10.9693	11.6521	12.0988
F1MA15;Q8K1M8	Brinp2	12.2325	12.4877	12.4199	12.5226	11.8369	12.3479	12.5187	11.9222	11.9291	12.0873	12.1085	12.0566	12.2379	12.0102	12.1724	11.9328	12.0207	12.0591	12.1972	12.0187	12.0171
D3Z9D0	RGD1306271	12.1296	12.069	12.3782	12.5329	12.3642	12.5203	12.6033	11.6318	11.8083	12.0826	12.1428	12.0265	12.451	12.3125	11.6652	11.9028	12.4047	11.9534	11.8642	12.1545	12.127
A0A0G2JXY6;Q00954	Scn1b	12.222	12.2086	12.6368	11.991	10.6889	10.2244	11.2185	13.2598	12.9749	13.1486	13.1723	11.4099	12.6019	12.7363	12.4291	12.2326	12.6047	12.0708	11.446	11.5752	12.1215
Q568Y7	Olfm2	12.3219	12.2555	12.3619	12.531	12.3009	12.7047	12.4987	11.8931	12.0862	11.7387	11.8246	12.1025	12.1695	11.942	12.1756	11.9115	12.0731	12.0042	11.9142	12.1411	12.0122
F7EPE0;P10960	Psap	12.9181	13.0448	12.6565	9.21821	9.13638	11.0066	11.3243	13.5992	13.2084	13.5943	13.1391	11.5193	12.4496	12.6758	13.6706	12.2638	13.0552	12.1603	10.7287	11.3254	12.252
A0A0A0MY13;D4A6L0	Gpr158	12.3571	12.3652	12.0777	11.6853	11.1141	12.1535	11.605	12.187	11.7321	12.0676	12.1991	11.9688	12.51	12.3264	12.51	12.3079	12.4456	12.2646	12.4451	12.3362	12.2339
D3ZQC1	B3galt6	12.6405	12.3537	12.1291	12.2227	12.3764	12.1976	12.2329	11.6301	11.9974	11.8317	11.7722	11.9495	12.1288	12.0676	12.0477	12.3214	11.7835	12.004	12.4404	12.2709	12.3649
Q5U2S8	Ltbr	12.4343	12.0947	11.7683	11.9851	11.9286	12.052	11.9037	12.0895	11.8304	12.0104	12.2528	12.0158	12.0308	12.1756	11.3391	12.4159	12.4461	12.4114	12.7022	12.1607	12.31
F7EL93	Igdcc4	12.0738	12.0914	12.8206	11.3343	11.8795	11.8019	11.9164	12.3632	12.4266	12.7502	12.6987	11.9167	12.2955	12.2598	12.5479	11.7439	12.2558	11.9822	11.7184	11.6296	11.8016
F1MAP4	Megf10	12.2049	12.0746	12.3532	11.9703	12.2205	12.4301	12.0127	12.0566	12.1151	11.8577	11.9849	12.6901	12.4322	12.1434	11.8041	12.001	11.6787	12.0228	12.2098	11.7977	12.1444
G3V8G5;Q62638	Glg1	12.0626	12.1037	11.673	12.0729	11.8366	11.8198	11.5225	12.1415	12.091	11.9154	11.9556	12.1866	12.1366	12.2584	12.1389	12.36	12.1982	12.3812	12.5469	12.2479	12.4119
D4ABX8	Lrfn4	12.2132	12.1854	12.5325	11.226	10.3728	11.8773	11.7659	12.3018	12.3661	12.3025	12.6059	12.2569	12.4496	12.304	12.2881	12.1176	12.3821	12.2378	12.2347	11.9482	12.0575
G3V7K5	Npc1	12.0775	12.2089	12.153	12.2784	11.179	12.2116	12.6071	11.8943	12.0786	11.809	11.6133	11.9715	12.2417	12.0837	12.381	11.787	12.2892	12.2442	12.061	12.3987	12.3865
A0A0G2K7K0;Q6P6V1	Galnt11	12.0031	12.2062	11.9489	12.3155	12.1758	11.8218	12.132	11.9797	11.9123	11.9477	11.8353	12.1237	12.1587	12.3533	11.9511	12.0175	12.1898	12.1226	12.2764	12.1055	12.3303
D3ZE55;D3ZE55-2	Pcdh8	12.1422	12.2483	12.4498	10.9886	11.1125	11.9361	12.2324	12.4948	11.9415	12.6675	12.5521	11.2662	11.9354	12.2011	13.0561	11.8514	12.5275	12.2946	11.9002	12.127	11.8376
O54698	Slc29a1	14.0281	14.4614	14.0308	13.6454	12.7059	13.8538	13.8978	13.8569	14.1715	14.2325	13.9052	12.3139	13.0769	12.9629	13.9988	10.7795	13.2091	13.2727	NA	NA	10.8397
Q4QQR8	Vstm4	12.0441	12.374	11.5838	12.4416	12.0006	11.9279	12.1415	12.2945	11.9525	11.7503	11.9791	12.1113	11.8864	11.9538	12.2801	12.2109	12.0319	12.1667	12.3002	11.7889	11.7585
D3ZZK3	Epha4	10.8694	10.4114	9.45211	11.2507	10.7874	9.90791	9.32487	13.2138	12.9787	12.5633	13.284	12.8176	12.9121	12.8695	12.9281	13.1573	12.667	12.9572	12.8898	12.8662	12.5778
F1LRS5	Aplp1	11.3891	10.3363	10.0879	10.6976	10.6897	10.029	9.58839	13.2994	13.0466	12.2981	13.1021	12.6233	12.5105	12.7656	12.9236	13.269	12.4283	13.0785	13.054	12.6987	12.7213
O35793	Grem1	12.074	11.874	10.9141	11.7017	11.4765	11.3252	11.7078	12.3183	11.7197	11.5439	11.9547	11.6354	11.339	12.0333	12.2553	12.8653	12.6961	12.8092	12.9321	12.7682	12.4993
F1LPV2;P98166	Vldlr	12.8369	12.6588	13.0072	12.9518	12.8704	12.6601	12.5227	11.3639	12.1055	11.5301	11.4615	11.4633	11.2857	11.45	12.3638	11.8112	11.9239	11.7212	11.4407	11.6059	11.3129
A0A0A0MY09;A0A0G2K4I4;Q66HD0;Q66HD0-2	Hsp90b1	12.1893	11.8246	12.2754	12.2768	12.3165	12.4911	12.3577	11.2991	11.7991	11.8229	11.7804	12.0217	12.1545	11.8108	11.5291	11.96	12.3088	11.9632	11.9878	12.0852	12.0248
A0A096MK63;D3ZDC0;F1LPZ8;Q62889;Q62889-2;Q62889-3;Q62889-4	Nlgn3	12.0071	11.7975	11.7654	12.3326	12.075	12.168	12.5393	11.9334	11.9179	11.3403	11.7202	12.1575	12.1194	11.876	12.2229	12.3705	11.8288	12.1121	12.0744	12.0111	11.841
G3V679;Q99376	Tfrc	11.681	12.1379	11.3173	11.1417	10.742	11.4541	11.4523	12.4383	12.6887	12.0482	12.6128	12.3084	12.1486	12.7853	12.7142	12.228	12.4284	12.3229	11.6413	12.0197	11.8653
A0A0G2JVI9;Q62845	Cntn4	12.129	12.1305	12.1006	11.9807	11.6134	12.4066	12.2707	11.9713	11.8606	11.86	11.7595	11.8023	12.0465	11.8342	11.5223	12.0765	12.0874	11.9492	12.2316	12.1655	12.2099
Q8K4Y5	Lgi1	12.2075	12.2588	12.1811	12.4376	11.9026	12.306	12.6615	11.9525	11.8239	11.9984	11.869	11.8853	12.2071	11.7774	11.8363	11.7307	12.1171	11.9423	11.3763	11.6202	11.8857
F1LZS5;P35400	Grm7	12.4498	11.9683	12.3397	11.7867	10.3714	12.0488	12.1137	12.0861	11.9537	12.2413	12.1925	11.8866	12.2338	11.9297	12.0474	11.9589	12.0725	11.918	12.2509	11.9537	12.031
P0C7J6	Lrfn1	12.4796	12.3693	12.6022	10.9568	11.6324	12.3629	12.0655	12.3949	12.1068	12.3469	11.8128	11.0212	12.0994	11.9203	12.1088	11.9382	12.1536	11.8433	11.5971	11.7255	12.2043
F1LQQ7	Scn7a	11.5164	12.9798	13.5319	10.9795	11.3343	11.9245	12.6944	12.188	12.1866	12.5557	12.2492	11.6288	12.1466	12.0148	12.1986	12.0933	12.372	12.0596	10.7301	11.3351	11.0076
A0A0G2JX52;A0A0G2K7A6;G3V8F1;P28573	Slc6a7	12.495	12.9873	11.9203	12.0683	10.8294	12.1057	12.2316	12.1433	12.3417	12.0314	12.1225	11.4316	10.5049	11.6792	12.735	12.571	13.1172	13.309	10.7321	11.4054	10.961
G3V9C5;Q00959	Grin2a	12.2678	11.7508	11.9471	12.1231	12.0934	11.605	11.7677	12.0081	12.0389	11.8206	12.1246	12.2044	12.2128	12.1225	11.6432	11.9612	11.9085	11.8651	12.0471	12.0163	12.1099
A0A140TAB8;P24062	Igf1r	11.915	12.0698	11.9831	12.1443	12.2318	11.9982	12.1012	11.639	11.6434	11.6781	11.654	12.0759	12.0121	11.833	12.0273	12.1315	12.0199	11.8875	12.0148	12.1352	12.0931
F1M542;M0R5P8	Adam22	12.4233	12.4192	12.4517	11.436	11.9591	12.2435	11.9949	11.9256	12.0992	12.1511	12.0652	11.3914	11.5994	11.7255	12.4929	11.8317	12.1127	11.84	11.3357	11.6719	12.0484
F1LSV0	Sema4b	12.2584	12.0492	12.2414	12.1718	12.2304	11.64	12.2033	11.4964	11.7042	11.7917	11.6548	12.3177	11.9104	11.863	11.3936	12.0027	11.8707	11.9533	12.3299	12.0189	11.933
G3V7X4;Q9ESR9	Abca2	12.2196	12.1645	11.8725	12.2089	11.7894	12.1183	12.2205	11.3719	11.7919	11.7303	11.5272	12.1188	12.0446	12.0069	11.2232	12.0294	12.0431	12.0439	12.1388	12.2405	12.1042
Q10743	Adam10	11.8328	12.2739	11.9185	11.3495	10.6434	11.8852	12.08	12.1886	12.3137	12.0597	12.2093	12.0163	12.0656	12.1773	12.1364	12.1366	11.9676	12.0805	11.8013	12.0485	11.6969
Q9EPI9	Kcnh5	12.4582	12.2154	11.8139	12.5595	12.0161	12.0277	12.3671	11.7332	11.9173	11.7162	11.6021	11.7875	11.4687	11.6795	12.0569	12.0255	11.8806	11.9389	12.1278	11.6802	11.7616
A0A0G2JY76;F1LP92;Q65Z14	Osmr	11.7893	11.8908	12.2984	11.4371	11.6436	11.4703	12.3235	12.3673	12.2859	12.175	12.1895	11.6149	11.9562	11.8564	12.4207	11.9008	12.0635	11.8838	12.2867	11.026	11.8613
G3V6G1	Jchain	11.8102	12.0264	11.0399	12.2229	11.8045	11.4124	11.7162	12.3247	12.269	11.1264	11.7059	11.9915	11.3329	12.4187	11.9379	12.2438	11.6439	12.5597	12.1854	12.3007	12.4089
D3ZRX7;F1M6B6	Pcdh10	11.9354	11.806	11.8212	12.3192	12.4526	12.1208	12.0428	11.3342	11.5551	11.6023	11.3947	12.1336	11.7786	11.8201	11.6749	12.0594	11.8019	12.031	12.2744	12.2439	12.2111
D3ZQU1	Tm2d3	11.8831	12.0745	12.1579	12.4437	12.2103	12.5033	12.4388	11.3893	11.7024	11.6573	11.6852	12.2393	12.0147	11.8419	11.0798	11.5759	11.8069	11.8538	12.1065	11.7373	12.0092
D3ZQG9	RT1-CE4	12.0819	11.7638	12.8256	10.8796	11.2911	11.8668	11.7021	11.8314	12.1068	12.3923	12.7032	12.5781	12.3816	12.1538	12.2413	11.7334	11.9103	11.7196	11.4335	11.0942	11.5828
G3V7S0;P70627	Folh1	11.8651	11.8867	12.0621	12.0061	12.0437	12.3439	12.2948	11.7454	11.7704	11.8653	11.6691	11.8272	12.1471	11.8993	11.8047	11.7206	11.8626	11.8022	11.9489	11.6918	12.005
Q8K4Y7	Cant1	13.8134	13.3366	13.1554	12.1217	13.1238	12.5909	13.056	13.1909	13.4574	11.092	11.4229	12.8586	11.744	12.0196	12.5137	NA	12.4057	11.9591	11.896	11.5414	12.9007
F1M855;P42260	Grik2	11.9741	12.1198	11.9251	11.7799	11.4743	11.8584	11.742	11.8859	12.2323	12.1997	12.1615	11.8673	11.9025	11.908	11.8173	11.9463	11.7984	12.0892	11.7302	11.9083	11.8645
A0A096MJF9;D4A2A3	Tmem132e	12.2346	12.1625	12.0228	11.7508	10.9614	12.3409	12.1457	11.8967	11.5039	12.0308	12.0236	12.0584	11.7931	11.5441	11.933	12.2266	12.1247	11.8802	12.1187	11.5241	11.8525
Q09426	Ugt8	11.9696	12.2095	12.3586	11.6312	11.8726	11.8519	11.986	11.9311	11.9672	12.3558	11.8757	11.5589	12.5036	11.9319	11.9079	11.6239	12.2344	11.6712	11.162	11.7834	11.703
F1LS74;F1M450;O88279;O88279-2;O88279-3;O88279-4	Slit1	12.1249	12.0429	12.2223	11.8459	11.6323	11.7484	11.8239	11.805	11.9743	11.68	11.9058	11.9798	12.1503	11.991	11.8636	12.0648	11.8733	11.8922	12.0216	11.7114	11.7272
Q5PQX1;Q5PQX1-3	Tor1aip1	12.2042	12.2411	12.0243	11.3503	10.7194	12.0274	11.6056	11.5959	12.0074	11.8951	11.613	11.7466	12.0332	12.2607	11.8238	11.9986	12.1623	12.0401	12.4402	12.0652	12.1907
F1M6P8	Edil3	12.9021	13.2449	13.0452	12.4271	12.5881	13.2817	13.4994	11.7821	12.608	13.1646	12.2563	11.0187	12.0492	11.2945	12.0689	10.019	12.0632	12.1258	6.98284	10.7272	10.8797
D4A498	Pcdhgc3	12.8731	11.5934	13.7159	10.3068	12.2682	12.9118	9.2468	11.7951	12.6328	9.32515	12.0245	12.6357	9.67183	12.0912	12.4799	12.1526	12.6298	12.6601	12.739	12.1786	12.0503
G3V9J2;Q5DWV2	Cdh7	12.4871	12.8322	12.4655	11.6994	NA	12.5658	12.1706	12.9633	12.9126	12.9362	12.7387	12.0143	12.5032	12.5087	13.1137	12.1954	12.4976	12.4439	12.2853	12.0457	12.3555
A0A0G2K0P8;A0A0G2K7R8;Q8VII6;Q8VII6-2	Slc44a1	11.9177	11.8253	12.1228	11.9347	11.9744	12.0637	12.19	11.4042	11.78	11.8139	11.7727	11.8873	12.1475	11.6907	11.8273	11.8654	11.9369	11.6292	11.6304	12.0351	12.1346
G3V711;Q9Z1K9	Adam17	11.629	11.0154	11.1064	11.3518	11.7226	11.0518	10.9674	12.0884	12.1162	11.9484	12.018	12.3412	12.3084	12.1258	12.0649	12.3834	12.0171	12.203	12.3539	12.2612	12.3289
F1M8Y2;F1M9I6	Tspan7	12.133	12.2503	12.4956	11.1559	9.697	11.9381	11.312	12.645	12.5497	12.8025	12.6966	11.5822	12.0858	12.2151	12.4106	11.5475	12.3853	11.9909	10.6765	11.163	11.6655
A0A0G2QC25;E9PT56;F1MA84;P22002;P22002-2;P22002-3;P22002-4;P22002-5	Cacna1c	12.162	11.9979	12.0403	11.6713	12.4453	12.1159	12.2065	11.8832	11.7887	12.0915	11.8991	12.1259	12.4068	11.9836	11.3923	11.6395	11.4901	11.4172	11.6249	11.4886	11.4674
F8WFG6;G3V636;P97943	Scarb1	11.4671	11.5208	11.5109	11.5966	12.1676	11.5975	11.5854	11.7078	11.8259	11.8872	11.6988	12.3974	12.1529	11.9681	11.2818	12.1173	12.1212	12.0894	12.3192	12.0588	12.2598
A0A096P6L6;Q9R1K2;Q9R1K2-2;Q9R1K2-3;Q9R1K2-4	Tenm2	11.5843	11.7236	11.755	11.5137	11.7855	11.632	11.2372	11.8121	11.9004	12.0685	11.8391	11.911	12.126	11.916	11.852	12.0967	12.2876	12.0732	12.105	12.1749	11.8893
Q9ESK8	Kcnmb4	12.098	11.6564	11.5889	12.1238	12.0185	11.8803	12.1327	11.897	11.6997	11.7623	12.0418	11.8119	11.7943	11.5451	11.868	12.3328	11.8696	11.7665	11.795	11.7441	11.6615
A0A0G2JST1	Adgrg6	12.1875	11.9609	11.7049	12.1996	11.6875	12.3025	12.3019	11.7712	11.6569	11.631	11.501	11.8626	11.7186	11.6352	12.0352	11.9452	11.4224	11.7548	11.8463	11.8466	11.9102
A0A0G2JU46;Q6AY61	Prss23	11.8527	11.5001	10.6908	11.2961	11.0208	10.9624	10.8367	12.2377	12.4134	11.7627	11.9455	12.2121	11.7628	12.017	11.6433	12.6802	12.0097	12.5394	12.3607	12.2723	12.393
F1MAN2;Q99N78	Trpc6	11.9033	12.32	11.6132	12.4481	12.0549	12.3022	11.8287	11.7901	12.005	11.6025	11.9308	12.0987	12.0504	12.0126	11.6775	11.6081	11.1598	11.3719	11.4037	11.6554	11.5393
Q5FVL6	Tspan13	11.6356	11.8207	10.8327	11.4916	11.3696	10.8818	11.0886	12.0899	12.2674	11.3648	11.7706	11.9237	11.4835	12.0203	12.0982	12.6977	12.2142	12.4508	12.3699	12.1882	12.1727
G3V6Q2;Q10836	Trhde	11.4695	10.8055	10.1032	10.9165	10.7836	10.3137	10.0745	12.6323	12.6861	11.1722	12.7305	12.6392	11.4106	12.2018	12.7749	12.6867	12.6208	12.516	12.7098	12.486	12.3576
Q9WTW8	Slc23a2	11.887	12.2304	11.7836	12.1198	11.5085	12.2005	11.9713	12.2105	12.128	11.9962	11.7614	11.5185	11.4279	11.6235	11.9433	11.7545	11.9304	11.8993	11.1523	11.2614	11.6113
B3SXS4;P35353	Crhr1	12.118	11.9743	11.7349	12.1396	12.0179	11.8008	11.712	12.0084	12.055	11.661	12.004	11.9799	11.6706	11.8275	11.327	11.9125	11.5544	11.4999	11.8013	11.2966	11.7331
A0A0G2K7L2;F1LZ40	Igsf3	11.7411	12.0595	13.1957	10.3193	10.286	11.802	11.0812	12.3158	11.86	12.8693	12.8931	11.1863	12.1586	11.6209	12.7926	11.6464	12.4279	11.8833	11.317	10.8093	11.4161
F2Z3U1;Q9QXQ7	Wnt5a	11.7578	11.9199	12.1149	11.8007	11.7413	12.0055	12.4128	11.7861	11.8002	11.5964	11.6221	11.9973	11.7974	11.7374	11.3961	11.7053	11.6391	11.4798	11.7953	11.7782	11.775
A0A0G2K1E2	Itga5	11.9408	11.8896	12.3405	11.7721	11.5127	11.5488	12.0776	12.2169	11.7705	12.2813	12.0338	11.5861	11.6642	11.4953	12.0885	11.5187	11.8973	11.7923	11.549	11.5046	10.9702
Q9Z0Y8;Q9Z0Y8-2	Cacna1i	12.1751	12.0702	11.8292	11.601	11.0709	11.4718	11.5895	12.3319	12.4015	11.7168	12.0463	12.0688	11.6604	12.1671	11.7747	12.0683	11.4227	11.6435	11.5226	11.3595	11.3774
B4F7D5	Tmem181	11.8056	12.0253	12.0184	11.4093	11.684	12.0341	11.8092	11.7425	11.6564	11.5988	11.4344	11.7076	11.6242	11.4396	11.765	12.0276	11.952	11.6827	11.9382	11.8982	12.0501
O70352;Q6IN14	Cd82	12.2887	11.824	12.2345	11.283	11.0543	11.5898	11.9671	12.0815	11.9974	11.7365	11.8782	11.9337	11.841	11.7769	11.6317	11.9694	11.5409	11.7009	11.5662	11.5057	11.7319
D3ZCG5	Mmp15	12.1223	11.8032	11.8008	12.0974	11.814	11.9908	12.1265	11.6996	11.7182	11.7061	11.5592	11.9841	11.8916	11.6754	11.1477	11.6924	11.4881	11.6337	11.8743	11.7102	11.5865
D4A7B6	Tmem87b	11.713	11.8055	11.7562	11.8242	12.0872	11.624	11.58	11.2709	11.2416	11.4426	11.5284	11.4581	12.1054	11.9986	11.5026	11.8966	11.8882	11.9706	12.235	11.8871	12.2591
G3V933;P18901	Drd1	11.8377	11.9564	11.1649	11.6535	11.0355	11.1747	10.9689	12.0641	12.1107	11.2606	11.951	11.9308	10.7617	11.6325	12.5108	12.6104	11.7174	12.4468	12.1041	12.0006	12.1109
F1MAA7	Lamc1	11.6013	11.7509	11.7447	11.6109	11.3586	11.9093	11.901	11.5991	11.79	11.7153	11.8421	11.7974	11.8689	11.9765	11.3267	11.7996	11.9385	12.0167	11.6141	11.883	11.9156
A0A0G2JZA1;A0A1W2Q6F3;F1M950	Robo2	11.6913	11.9015	12.0284	11.9666	11.7364	11.7415	12.3497	11.5296	11.7081	11.5212	11.3923	11.8084	11.6364	11.637	11.2459	11.7164	11.9345	11.5685	11.9155	11.7656	11.9515
D3ZQX5;D4A455	Pcdhga5	11.653	11.9859	11.3423	11.5203	12.0521	11.8657	12.0155	11.5471	11.8157	11.5684	11.6239	11.7681	11.8567	11.7246	11.3095	11.8663	11.8242	11.7683	11.9831	11.7355	11.9085
Q63634	Npy5r	11.9936	12.3221	11.2292	11.8682	11.547	11.761	11.4571	11.9298	12.0942	11.5015	11.8447	11.8733	11.6163	11.8703	11.845	11.948	11.4545	11.7312	11.4646	11.6534	11.715
A0A0G2JY06;F1LPS1;P08909	Htr2c	11.5321	11.8596	11.384	11.8597	11.8314	11.4594	11.6086	11.6238	11.4828	11.1784	11.6773	11.7721	11.4912	11.5938	11.7142	12.2275	11.7124	12.1067	11.9503	12.0741	11.9702
A0A0G2K5L1;G3V9W9	Fat1	11.6591	11.7727	12.0689	11.8719	11.9	11.9923	11.9504	11.2176	11.4808	11.3644	11.6277	11.464	11.8137	11.6177	11.6471	11.5453	11.8669	11.5215	11.7743	11.8265	11.8787
D3ZPJ0	Shisa7	11.4701	11.8011	11.3992	11.7781	11.7189	12.0752	12.1044	11.9835	11.9363	11.7863	11.8985	11.9331	11.8649	12.1252	11.2026	11.351	11.1059	11.3682	11.6554	11.5586	11.7415
G3V7T1;P21555	Npy1r	12.1749	12.2487	11.8935	12.439	11.5138	11.7458	11.8465	12.08	11.7672	11.1267	11.6846	11.7521	11.1045	11.7505	12.0699	11.7502	11.0424	11.7025	11.27	11.4882	11.3399
O35977	Gfra2	12.1004	11.7531	12.1473	12.2299	12.1203	11.639	12.1374	11.3851	11.4169	11.3496	11.3418	11.7857	11.701	11.5378	11.2468	11.6609	11.6316	11.5119	11.6255	11.7008	11.4783
A0A0G2K902;D3ZW09	Sorcs2	11.8366	11.843	12.1459	11.4606	11.3101	12.2153	12.1263	11.4749	11.6662	11.9546	11.7918	11.5031	11.8551	11.4685	11.7308	11.4702	11.9992	11.1856	11.0788	11.4142	11.8894
F1M065	Jam2	11.0432	10.7649	10.2965	10.4911	10.479	9.82611	9.54016	12.443	12.2255	11.7379	12.5006	12.561	11.7198	12.1478	12.9553	12.6882	12.3852	12.5498	12.4163	12.2085	12.405
F1LPD7	Thsd7b	11.5002	11.7724	11.3652	12.0157	11.9474	11.916	11.9466	11.358	11.3405	11.5408	11.3936	11.6874	11.9491	11.8932	10.8364	11.7155	11.7043	11.6819	11.8576	11.9026	12.027
Q5U355;Q8R4E1	Itfg1	11.6308	11.7808	11.7543	11.9134	11.3758	11.9279	11.7855	10.1185	9.9036	11.6324	11.7008	11.4379	11.9921	11.7416	11.4064	12.2641	12.1842	12.0879	12.2847	12.1694	12.1439
Q5BJT4	Txndc15	11.6639	12.0311	12.4831	10.7685	11.545	11.8607	12.0436	11.4899	11.8881	12.2276	11.8769	11.1682	12.1854	11.7585	12.0294	11.1448	12.0094	11.3311	10.7226	11.1341	11.8462
O54715;Q6IRF8	Atp6ap1	11.5484	11.4913	11.6637	11.2252	10.5589	11.852	11.4521	11.2898	11.0441	11.8117	11.9138	11.2919	12.0593	12.0071	11.9173	11.9333	11.9517	11.8783	11.7949	12.1532	12.2318
A0A0G2JZT0;Q64663	P2rx7	11.7056	11.5344	12.015	11.4952	11.5151	11.8948	12.0054	11.3893	11.4764	11.8085	11.6712	11.5624	11.9825	11.7401	11.6126	11.3543	11.9534	11.4226	11.466	11.5611	11.8902
Q9JMA8	Extl3	12.0422	11.7582	11.7477	12.27	11.9355	11.9111	12.0406	11.4066	11.4951	11.1519	11.3069	11.7203	11.5968	11.3484	11.3653	11.6705	11.4953	11.5662	11.6341	11.7085	11.6242
D4A5C0	Nectin3	11.7385	12.2899	12.7009	11.0746	11.5181	11.7849	11.8924	12.0103	12.1644	12.6742	12.2147	10.8386	11.7987	11.4647	12.8539	11.2489	11.8585	11.4864	9.40453	10.018	11.5324
D4AEM7	Sema5b	12.1576	11.8431	11.7201	12.1363	11.6573	12.0844	12.0815	11.4706	11.7875	11.4496	11.4133	11.6014	11.5982	11.6555	11.181	11.5248	11.0551	11.4983	11.5927	11.3793	11.6162
A0A0G2JSI4	Adgre5	11.7731	11.6556	11.9035	12.1397	12.17	12.0428	11.9968	11.4001	11.4304	11.3154	11.5	11.6981	11.9141	11.4826	10.9297	11.3562	11.5135	11.1765	11.5824	11.678	11.6232
A0A0G2JVU1;D3ZP06	Itgb8	11.3972	11.7091	11.5858	11.6235	12.2633	11.2471	11.7218	11.4811	11.6225	11.7515	11.3712	11.4789	11.6919	11.6656	11.6384	11.3119	11.6316	11.8541	11.5837	11.809	11.7495
Q6QD51	Ccdc80	11.9276	12.3215	11.0815	11.5911	11.3172	12.0782	12.1069	12.674	12.4702	12.3242	12.236	11.5579	9.18635	11.6167	11.584	10.8657	11.5036	12.1544	11.0628	10.8507	11.5558
Q505J7	Gal3st3	11.8998	11.7796	11.26	11.2305	10.1115	11.4049	11.3658	12.1022	12.1475	11.527	11.8976	11.6489	11.4193	11.8178	11.9429	11.6141	11.8869	12.0209	11.405	11.8032	11.713
Q91XV7	Tmem158	11.6753	11.6593	11.788	12.2169	11.8682	11.8316	11.9447	11.2798	11.4649	11.2961	11.4005	11.6422	11.7882	11.3521	11.0747	11.5387	11.4168	11.5281	11.7339	11.7624	11.6565
D3ZTV3	Flrt2	11.7946	12.2968	12.5832	11.056	10.9739	11.8479	12.26	12.0836	11.8899	12.4438	11.9468	10.9293	12.1591	11.7182	12.4697	11.0177	12.1138	11.2801	8.99933	10.2486	11.7867
D4A3L3	Megf9	11.7626	11.89	11.7001	12.0903	11.6746	11.9732	12.1024	11.3882	11.5807	11.3841	11.3162	11.5928	11.6767	11.4955	11.0443	11.5541	11.3668	11.381	11.5441	11.5953	11.6053
M0RAR2	#N/A	11.6492	11.8127	11.7737	11.8723	11.5948	11.9379	11.99	11.345	11.3481	11.518	11.2877	11.5199	11.8634	11.7416	11.2482	11.2143	11.6238	11.2984	11.2565	11.7086	11.7539
Q99MZ4	Ggt7	11.8909	11.8792	11.5116	11.2759	10.613	11.5816	11.5258	11.3981	11.6069	11.3816	11.4702	11.3694	11.4066	11.6658	11.8534	11.9127	11.8217	11.7477	11.8155	11.8656	11.6854
Q05030	Pdgfrb	11.8148	11.6651	11.4238	11.721	11.6002	11.7012	11.4662	11.4263	11.536	11.3407	11.3257	11.524	11.3855	11.5482	11.7413	11.6548	11.5351	11.5989	11.5607	11.6535	11.9305
A0A0G2JY30;F1LPC6;Q9JHW1;Q9JHW1-2	Cpd	11.5848	11.7614	11.5617	11.9604	11.7537	11.6744	11.5843	11.3648	11.4235	11.3554	11.3187	11.5669	11.569	11.6403	11.4617	11.4204	11.6158	11.5944	11.6851	11.5641	11.6675
A0A0G2K532;D4A1J9	Lrfn5	11.5618	11.519	11.9469	10.3375	10.7868	11.2569	10.8633	11.92	11.8384	12.0695	11.8297	11.5277	12.0398	11.7283	11.605	11.6937	11.9292	11.5628	11.7938	11.4804	11.6644
G3V7E2;Q9ESG5	Hs3st1	12.0998	12.561	12.4121	11.5203	11.2756	11.8148	12.0999	12.0122	12.3215	12.7454	12.1319	10.9625	11.7513	11.6877	12.3387	10.2213	11.9518	11.9224	7.95359	9.73125	11.4032
D4A740	Il17ra	11.9133	11.6464	11.6424	11.7612	11.5266	12.0326	12.003	11.495	11.4663	11.1809	11.1846	11.5192	11.2917	11.2672	11.8575	11.5547	11.4116	11.3352	11.6213	11.5962	11.5583
Q5U367	Plod3	12.2626	11.91	11.6503	11.3225	10.1591	11.8556	11.9133	11.6118	11.4482	11.9663	11.2635	11.3961	11.407	11.4867	11.4648	11.7285	11.7896	11.4425	11.6792	11.3166	11.5281
D4A4U1	Ece2	11.8843	11.8392	11.7522	11.0991	9.58662	11.5879	11.3504	11.9401	12.0612	11.9561	12.2254	11.6643	11.875	11.8879	11.0429	11.403	11.678	11.5652	11.641	11.2946	11.2415
G3V667	Itga6	11.6495	11.7416	11.6987	11.6044	11.0103	11.7465	11.9833	11.593	11.4065	11.489	11.4634	11.2675	11.575	11.5411	11.5951	11.4517	11.7911	11.3787	11.2968	11.608	11.605
P57097	Mertk	11.2698	11.3293	11.1852	10.9458	10.5786	11.1982	11.2421	11.5063	11.8669	11.5536	11.8416	11.9971	11.473	11.8912	11.7793	11.9252	11.6189	11.8045	11.7073	12.0024	11.7662
A0A096MK06;A0A0G2JYU3	Astn2	11.3345	11.6566	11.2376	11.0367	10.7258	11.5716	11.5319	12.0586	11.8898	11.4948	11.7547	11.703	11.3556	11.2941	12.1404	11.6242	11.6881	11.7433	11.4694	11.6775	11.4493
A0A0G2K429;F1LSD1;Q03343	Adcy6	11.6699	11.8264	11.5041	10.4893	10.0807	10.962	10.7388	12.0228	12.3095	11.7808	11.9757	11.6331	11.3139	11.9991	12.2639	11.8695	11.8187	11.8571	11.4757	11.4327	11.3421
D3ZPN0	Pcdh17	12.023	12.0743	11.5253	11.5646	10.7524	11.9984	11.653	11.1018	11.1311	11.1697	11.2584	11.2811	11.3858	11.451	11.5193	11.6879	11.7983	11.6792	11.6139	11.8644	11.8287
Q7TQM3	Fgfrl1	11.282	11.0686	10.6695	10.954	11.3788	10.939	11.0029	11.8703	11.9098	11.5116	11.7215	11.8266	11.77	12.0174	11.6993	11.8853	11.454	11.7409	11.8175	11.89	11.8174
E9PT92	Csmd1	11.5997	11.5525	11.5072	11.1264	11.6019	11.361	11.4337	11.4901	11.2626	11.4907	11.1615	11.6004	11.6454	11.6178	11.4577	11.6592	11.8737	11.53	11.8361	11.5461	11.5668
D3ZZM0	Slc39a14	11.4451	11.6272	11.1091	11.4849	11.1893	11.4341	11.4348	12.0343	11.7382	11.4716	11.8419	11.3814	11.0047	11.3342	11.9765	11.5687	11.3847	11.4999	11.3827	11.4556	11.4078
M0R711;Q64605;Q64605-2	Ptprs	11.8573	11.5566	12.1058	11.4036	10.4112	11.4229	11.2303	11.197	11.4154	11.6901	11.6978	11.5196	11.935	11.4796	11.346	11.3413	11.4456	11.3766	11.7183	11.4704	11.4484
B0BNG3	Lman2	11.4764	11.2705	11.9116	10.6547	9.57253	11.6149	11.3829	11.1748	11.2869	11.8144	11.6708	11.0592	11.3802	11.5233	11.7895	11.9232	12.17	11.757	11.8588	11.5341	12.2298
Q9JHZ9	Slc38a3	11.54	11.9888	11.9948	10.7318	10.3961	11.5388	11.4944	11.9773	12.0207	12.1399	12.2869	10.5694	10.9949	11.535	12.5577	11.4112	11.8051	11.5457	10.2409	10.8562	11.3895
D4A8X4;P15087	Cpe	11.6125	11.5892	11.7883	10.2917	10.0087	11.1751	10.3134	11.7439	11.8614	11.9269	11.832	11.1173	11.8051	11.8362	11.8497	11.3599	12.1709	11.754	11.5262	11.4988	11.5454
F1LQ92;G3V9D3;Q80Z70	Sel1l	11.2736	11.5458	11.5748	11.7141	10.9105	11.1958	11.6522	11.2652	11.4482	11.3157	11.0538	11.3936	11.6055	11.6466	11.2136	11.4357	11.583	11.5135	11.6951	11.7605	11.7093
D4A477	Pcdhgb8	12.3636	12.0177	12.3782	12.2663	11.7415	12.2642	12.3875	11.6711	11.5063	11.3181	11.4064	11.2801	11.2877	10.6906	11.1988	10.6914	10.8834	10.7429	9.9066	11.4676	10.989
A0A1W2Q5Z8;A0A5D0;P04218	Cd200	11.0581	10.9436	10.618	10.9972	11.3675	10.8177	11.2703	11.491	11.4511	11.4759	11.6879	11.851	11.6643	11.7121	11.0702	11.8334	11.7724	11.757	11.8706	11.9618	11.7523
A0A0G2JVU0;D3ZAL8	Lrrtm3	11.859	11.3717	11.8391	11.0508	11.443	11.6369	11.8633	11.6721	11.3935	11.9437	11.5923	11.0114	11.2573	10.9195	12.1023	11.4141	11.5535	10.5038	11.6166	11.3207	11.0179
Q5DWV1	Cdh20	11.6564	11.4354	11.2339	11.5627	11.4834	10.8542	10.9329	11.6235	11.3548	11.5665	11.347	11.4245	10.8611	11.1282	11.6254	12.0204	11.5438	11.6503	11.6659	11.6528	11.6974
P18508;Q6PW52	Gabrg2	11.236	10.7611	10.6466	10.1514	NA	10.4921	10.8114	12.2021	12.4766	12.2724	12.0645	12.7048	12.7238	12.8241	12.2028	12.6619	12.5491	12.8046	12.778	12.8955	13.032
P51577	P2rx4	11.783	11.6035	11.724	11.5408	11.4634	11.849	11.7307	11.3205	10.4731	11.2442	11.3775	11.3467	11.6086	11.4689	11.4684	11.1124	11.6408	11.2673	11.1554	11.3392	11.765
D4A1A1	Foxred2	11.5544	11.6721	11.4459	11.8034	11.5728	11.7066	11.7888	11.0712	11.3412	11.2337	11.1244	11.438	11.2436	11.3398	10.7157	11.4866	11.3788	11.548	11.7319	11.5963	11.4864
A0A0G2K2T4;Q9QYP1	Lrp4	11.7149	11.5681	11.5103	11.0242	12.1501	11.7372	11.3743	11.0982	11.4345	10.9761	11.0634	11.5303	11.3964	11.3903	10.9336	11.4885	11.2489	11.693	11.3963	11.7771	11.5813
D3ZR79;D3ZXD8	Tmem245	10.9661	10.4006	10.4272	10.7748	11.0457	10.6533	10.266	11.2682	11.7997	11.5647	11.6142	12.1161	12.0556	12.2241	10.881	11.5917	11.9974	11.9759	12.0725	12.2588	12.0792
D3ZK41	Slitrk2	11.6894	11.6356	11.7472	11.5701	11.287	11.9794	11.7651	11.5881	11.2832	11.2519	11.5247	11.3444	11.5195	11.1342	11.4176	11.2265	11.0574	11.0765	11.3108	11.1444	11.3302
P47853	Bgn	11.2694	11.1927	11.6572	11.0096	11.1757	11.3032	11.5346	11.8247	11.7516	11.5685	11.6599	11.1712	11.3763	11.5494	11.8594	11.3037	11.393	11.3463	11.1291	11.2628	11.4593
Q6XQG8	Chst7	11.8381	11.8347	11.3885	11.1094	10.481	11.3529	11.1702	11.5982	11.5667	11.4455	11.5495	11.1898	11.0781	11.6882	11.8169	11.2736	11.3412	11.4583	11.5822	11.4242	11.4978
Q642E6;Q9EQV6	Tpp1	12.9084	11.9629	12.6238	10.8156	NA	10.7608	11.7849	12.6445	12.5731	12.8455	12.2859	11.2864	10.84	12.6453	12.7694	12.2037	12.794	11.1452	11.1176	11.9972	11.6751
Q5FWU3	Atg9a	11.5659	11.8014	11.6159	10.4981	8.07719	11.3095	10.1326	11.3433	11.1374	11.9203	11.8388	11.084	11.8199	11.8448	11.9903	11.636	12.2741	11.9057	12.182	11.6812	12.0205
A0A0G2K6G2;D3ZGQ3;Q7TP48;Q7TP48-2	Apmap	11.4588	11.7067	11.3312	11.2117	10.7781	11.2627	11.1845	11.6757	11.6928	11.5055	11.1618	11.6851	11.4946	11.5976	11.374	11.4907	11.5692	11.487	10.9893	11.5303	11.3959
D3ZW19	Lingo3	11.0688	11.0274	10.2934	10.5372	10.9254	10.3484	11.0587	12.0547	12.1553	11.2965	11.7483	11.8173	11.5133	11.8344	11.6618	11.7609	11.6804	11.9068	11.766	11.617	11.2392
D3ZW78	Cpxm1	11.3507	11.4763	10.4203	11.2345	10.9595	10.9274	10.9953	11.6907	11.4784	11.368	11.4212	11.613	10.9317	11.5533	11.5999	11.9319	11.4501	11.9005	11.917	11.3595	11.6729
F1M7X4;Q62956;Q62956-2	Erbb4	11.6504	11.912	11.7878	11.7823	11.341	12.0203	11.8214	11.1001	11.5822	11.4483	11.2673	11.112	11.5855	11.3638	11.4527	11.1869	10.947	11.0622	11.0107	11.1835	10.6318
A0A0G2K4Q6;Q8JZQ0	Csf1	10.7609	10.2429	10.1552	10.4629	10.6465	10.1384	9.85324	12.3372	11.9255	11.2935	12.0377	11.9292	11.8686	11.737	11.56	12.3494	11.9725	11.8875	12.1744	11.9451	11.9408
D4AEL2	Golm1	11.5631	11.6982	11.0734	11.7435	11.4111	11.5552	11.5738	11.0888	11.2427	11.0261	11.0092	11.4108	11.332	11.439	11.1338	11.4906	11.4405	11.4514	11.5822	11.3335	11.4656
B0BND0;D3ZRI1	Enpp6	11.3938	11.2864	11.5333	11.634	11.5069	11.6517	11.7557	11.0195	11.2175	11.1105	10.9364	11.4544	11.7523	11.4954	11.3635	11.0802	11.4209	11.1818	11.2457	11.369	11.2885
F1M443	#N/A	11.9128	11.7212	11.587	12.0947	11.428	11.5972	11.7746	11.3823	11.3092	11.2475	11.2029	11.3022	11.2252	11.1168	10.9751	11.2742	10.9605	11.0494	11.4083	10.9942	11.0609
A0A0G2K5C8;A0A1B0GWQ1;P84903	Stim1	11.4067	11.5385	11.652	11.5286	11.7261	11.5552	11.7062	10.9269	11.1175	10.9485	10.8046	11.1922	11.5574	11.385	11.0621	11.1669	11.6603	11.1738	11.132	11.5823	11.6333
D4A7W8;G3V6A9	LOC102553715	11.7522	11.5429	11.4173	11.8538	10.8272	11.7969	12.0435	10.5502	11.2828	10.984	10.8522	11.3358	11.3831	11.1874	11.9482	11.1892	11.2566	11.372	11.1324	11.2437	11.1912
P28841	Pcsk2	11.4208	11.2726	11.364	11.6806	11.4755	11.6472	11.7171	10.5586	10.9511	10.8825	10.6685	11.1217	11.1873	11.3453	10.9482	11.4788	11.5707	11.5117	11.8092	11.693	11.7661
A0A0G2JTI8;P50123	Enpep	12.0774	11.6869	11.0703	11.3831	11.2599	11.1173	11.3486	11.773	11.5378	10.8088	11.2855	11.3458	11.1291	10.8657	11.7121	11.9913	11.1579	10.5577	11.0355	11.554	11.1187
D3ZBE9;D3ZNG0;F1M7T0;O88923;O88923-1;O88923-2;O88923-3;O88923-4;O88923-5;O88923-6	Adgrl2	11.1276	11.2161	11.5347	11.4987	10.768	11.7512	11.8583	11.043	10.9279	11.2634	11.0987	11.6773	11.7618	11.1721	10.9608	11.0387	11.6071	11.2106	11.2299	11.6876	11.3612
A0A0G2K207;F1M9G9;P04775	Scn2a	11.115	11.0063	10.3806	10.833	10.8712	10.6611	10.2168	11.7606	11.6866	11.3258	11.4937	11.9346	10.8787	11.255	11.8429	12.0424	11.7912	11.8806	11.7287	11.4837	11.5472
Q6AYA5;Q6TUE3	Tmem106b	10.6854	11.3949	11.2226	11.4365	11.2687	11.7069	11.5107	10.4735	10.9112	11.1906	10.5174	11.4486	11.8424	11.5024	10.6265	11.2927	11.8091	11.4402	11.4276	12.0583	11.8842
B5DEQ0	Ssr2	11.0274	11.099	12.0415	9.88207	10.8807	10.9348	9.43411	11.4514	11.9057	12.1652	12.0382	10.6701	12.2243	11.9687	11.6216	10.8781	12.2867	11.6284	11.4463	10.9833	11.0334
G3V9L7	Gdpd5	11.5252	11.7701	11.5446	11.085	11.2411	11.5075	11.6514	10.9935	10.9276	10.8634	10.9492	10.4746	10.5338	10.5979	12.0145	11.4598	11.9683	11.8202	11.778	11.4137	11.4706
A0A0G2JZH3	Thbs3	11.6333	11.9555	11.5541	10.9907	11.2049	11.1998	11.021	11.3281	11.2417	10.7102	11.1734	10.9794	11.3389	11.4646	11.0142	11.6043	11.4945	11.7585	11.5077	11.1171	11.2575
F1M798	Bmp1	11.2428	11.1262	11.303	11.3469	11.2523	10.9844	11.2253	11.4042	11.2866	11.2613	11.5082	11.2935	11.2047	11.391	11.677	11.4811	11.4041	11.5148	11.3568	11.0333	11.1839
G3V7A5;P35952	Ldlr	11.1336	10.993	11.6621	12.0355	11.3911	11.6037	11.7918	11.0448	11.214	11.1614	10.9531	11.1874	11.5828	10.8974	11.0953	11.2413	11.2483	11.2134	11.3943	11.2712	11.3186
G3V963;Q80WF4	Tmem132a	11.5152	11.6865	11.667	10.9274	9.36915	10.4176	10.4677	12.4153	11.7906	12.1956	12.2033	10.5959	11.6687	11.397	11.9559	11.0161	11.5407	11.1679	11.2018	11.2783	10.9535
A0A0G2K377;D3Z8E2	Sema3e	12.1645	12.1611	12.193	NA	11.8135	12.4738	12.6842	11.8938	11.6743	12.1048	11.8643	11.3636	12.0381	11.7351	11.9076	11.3644	11.938	11.6955	10.789	11.3783	11.9408
A0A0G2K999;D3ZDA6	Sdk2	11.2556	11.3332	11.4291	11.5627	11.3363	11.5605	11.6507	10.9588	11.1552	11.144	11.0077	11.324	11.3522	11.3154	11.1825	11.1591	11.435	11.0819	11.2954	11.3692	11.2082
Q58NB7	Rarres1	11.6479	11.1769	11.1652	10.9591	9.83975	11.3243	10.8395	11.4711	11.3318	11.4336	11.3978	11.1994	11.365	11.8597	11.2028	11.2934	11.3277	11.4295	11.6825	11.4656	11.6383
Q66HF2	Tm9sf1	11.3996	11.6477	12.4979	10.3807	10.8329	11.6692	11.6295	11.1901	11.3127	12.0962	11.7189	10.4352	11.4008	11.0286	11.7173	10.9051	11.8504	10.6555	10.4319	10.813	11.4086
M0RBZ8;Q08834	LOC100909582	11.0733	11.5224	11.0382	11.5323	11.2784	11.1472	11.2626	11.4748	11.4195	10.9783	11.2998	11.5389	11.3739	11.4201	10.9458	11.2696	11.4478	11.1325	11.1934	11.5245	11.1254
F1M1A2	Cdh12	11.8952	11.3469	11.4589	10.6483	10.7631	11.5947	11.7525	11.4602	11.4002	11.8472	11.4592	10.9538	11.2438	11.0252	11.6957	11.1463	11.3795	11.1489	10.6565	10.6889	11.306
G3V6S3	Calu	14.307	14.0195	14	14.1776	13.7376	13.8398	14.1425	NA	13.887	13.553	14.1186	13.9937	NA	13.7841	NA	13.7786	13.9313	14.0351	13.3882	14.1616	NA
A0A0G2K2B5	Asph	11.4662	11.5807	11.4599	11.3265	10.982	11.027	11.083	11.076	11.3012	11.1568	10.9023	11.0635	11.2024	11.4778	11.2439	11.2828	11.3327	11.5238	11.3969	11.47	11.2889
G3V9I2;P42264;P42264-2	Grik3	11.2252	11.4575	11.1058	11.3658	11.3516	11.1679	11.0312	11.2025	11.3096	11.3248	11.4641	11.2522	11.223	11.3711	10.9942	11.2798	11.26	11.2341	11.3848	11.3793	11.1848
G3V9B3;P07722;P07722-2	Mag	10.6532	11.2265	12.212	10.3742	10.4565	11.2579	11.0713	11.954	11.9196	11.5988	11.8952	11.3876	12.8049	11.5633	11.8969	11.1623	11.0166	10.9695	10.2879	10.2078	10.6107
A0A0H2UHM2;Q8CJ44	Slc13a5	11.2579	11.4692	12.1126	9.69091	10.054	9.72316	10.9598	12.3694	12.224	12.5456	12.58	11.4635	11.5056	11.7356	11.9967	11.2286	11.7575	11.0109	9.46902	10.3064	10.809
A2IBE2	Ca12	11.7357	11.3071	12.3631	11.0866	10.3512	10.5791	10.9107	10.8876	11.2829	11.4756	11.5089	11.2334	11.29	11.4042	11.2051	11.3507	11.5065	11.0087	11.5125	11.1337	10.909
A0A096MK93;M0R3V5;M0RAK3;Q66HR0	Slc12a9	10.475	10.4544	11.0582	10.4963	10.3068	10.1717	10.1837	11.4145	11.7432	11.8708	11.6262	11.127	12.107	11.7621	12.2645	11.6834	12.0784	11.8859	11.4562	10.9384	10.9307
D3ZTN6	RGD1562310	11.447	11.1858	10.9929	11.4727	11.3545	11.1625	11.5973	10.94	11.0139	10.9757	10.752	11.1059	11.0716	11.3364	11.398	11.4993	11.039	11.3284	11.4974	11.2474	11.4442
Q767I4;Q767I6	Pcdha8	11.6498	11.7025	11.1732	11.8421	11.5835	11.1767	11.5286	10.3915	10.2826	11.0069	11.0373	10.7152	10.8377	11.3163	11.2803	11.3115	11.2276	11.487	11.5359	11.4192	11.219
F1LR84;P97738	Nptx2	11.091	10.9952	11.1566	9.84086	7.94972	10.9058	9.71232	10.5881	11.0871	11.2559	10.9057	10.371	11.4187	11.0046	13.1918	12.4761	12.817	12.655	12.7197	11.9545	11.5415
D3ZIV9	Crlf1	10.9191	10.6998	10.9828	11.0213	11.5149	10.4496	10.8389	11.3902	11.4233	11.3255	11.1365	11.7999	11.3013	11.3019	10.758	11.8543	11.2038	11.3101	11.4253	11.6434	11.2746
Q9QWJ9	Nrp1	11.2165	11.0059	11.2392	11.5791	10.9699	11.5854	11.4416	10.9902	10.3538	11.2302	11.188	11.1836	11.412	11.064	11.0185	11.3979	11.2165	11.2412	11.5768	11.1951	11.4085
D4A017	Tmem87a	10.918	11.2731	10.5013	10.6865	10.1166	11.2098	10.4418	11.0474	11.4123	11.2236	11.4419	11.6164	11.3906	11.8935	10.9133	11.6835	11.4296	11.6632	11.4507	11.5529	11.592
Q00238	Icam1	11.2444	9.15643	9.17048	9.3153	10.2556	9.32385	9.30986	11.9158	11.688	11.7487	12.0725	12.2233	11.7546	11.8396	11.8553	12.1064	11.972	12.0067	12.3097	12.1753	11.9514
Q14U74	Pomt2	11.2472	11.3924	10.884	11.4624	11.3592	11.2161	11.0569	10.8835	10.9397	10.9431	10.7909	11.2531	11.4261	11.2684	10.6848	11.4822	11.1077	11.2925	11.4648	11.4152	11.108
D3ZFM7	Dcbld1	11.3361	11.4188	10.9389	11.4081	10.1987	11.3716	11.1952	10.9526	11.1411	10.9882	10.9905	11.3723	10.994	10.9339	11.3043	11.2269	11.1714	11.406	11.2365	11.256	11.6111
O88280	Slit3	11.6689	11.343	11.7046	11.406	10.7006	11.5315	11.4828	10.8852	10.7981	10.8614	11.3699	10.8764	11.2042	11.3005	10.6576	10.4479	10.8863	11.4375	11.0411	11.2096	11.6371
D3ZQV2	Lrig2	11.4832	10.9261	11.4927	11.7719	11.7444	11.7334	11.8394	10.7875	10.9851	11.2463	11.0837	10.9193	10.9997	10.6288	11.3521	10.7973	10.9658	10.6649	10.6488	10.967	11.1623
F1M947;P0C152	Tmem67	11.201	11.3635	10.8501	11.3532	11.274	10.9808	11.3308	10.9108	11.1214	10.9496	10.6633	11.377	11.4012	11.2955	10.9351	11.3261	11.0484	11.1706	11.2096	11.1241	11.1669
G3V9P3	Vsir	11.879	11.783	10.2064	10.8009	9.19675	11.7029	11.0733	11.3284	11.1284	11.3658	11.1091	10.7403	10.9484	11.3482	11.3986	11.426	11.1656	11.3097	11.5202	10.9999	11.2784
A0A0G2K0X8;P08289	Alpl	10.5553	11.0291	11.4562	11.3066	10.9918	10.8158	10.8813	11.4613	11.2098	11.3193	11.6696	11.271	11.2267	11.198	11.3164	11.0193	11.3101	11.1968	11.2364	10.6274	10.5901
A0A0G2JW25;D4A237	Slc2a9	11.7478	11.2666	11.2757	10.5661	10.837	10.9184	11.3059	11.3044	11.2258	11.1451	11.2712	11.2153	10.8977	10.7763	11.5905	11.2355	11.1391	11.0252	11.0557	10.6688	11.1434
Q6AYC1	Tnfsf12	10.8957	10.2667	10.5715	10.6759	10.9322	10.401	10.4538	11.2905	11.327	10.9912	11.2026	11.5395	11.1531	11.443	11.5848	11.7715	11.2651	11.3402	11.5128	11.5897	11.3884
G3V7V4;Q924C3;Q924C3-2	Enpp1	11.2818	11.3349	11.1852	11.7132	11.4302	11.2182	11.3046	10.9304	10.8753	10.4531	10.7644	11.2376	11.2375	10.7323	11.0264	11.2816	11.1885	10.7254	11.2217	11.3701	11.0424
A0A096P6L8;F1LST1;P04937;P04937-2;P04937-3;P04937-4	Fn1	11.3865	11.0213	11.8317	11.5098	11.4222	11.4496	11.3935	10.9509	10.8499	10.899	11.164	11.3786	11.7507	10.8058	10.4935	10.7689	10.8166	10.3485	10.8725	11.1643	11.1515
A0A0H2UHW8;Q62765;Q62765-4	Nlgn1	9.53721	8.94863	8.47252	9.83232	9.40573	8.58927	8.39151	12.8283	11.7741	11.8395	12.5126	12.2438	11.9321	11.8024	12.2005	12.0599	12.1696	12.3511	12.5554	12.0117	11.9022
M0R476;Q8R5M3	Lrrc15	10.9207	11.2308	11.059	11.203	11.1567	11.6501	11.3097	10.8923	10.5612	10.9199	10.7653	10.8521	11.5654	11.0761	10.8797	11.3924	11.4933	11.0068	11.3018	10.8144	10.9321
Q9JKA8	Hcn3	11.6746	11.2788	10.844	10.2181	9.59873	11.0193	10.8099	11.2202	11.4454	11.8109	11.3675	11.1408	11.0133	11.345	11.1017	11.2751	11.1153	11.1448	11.5778	10.7853	10.9012
G3V7U1;P23385;P23385-2;P23385-3	Grm1	11.0576	11.4089	11.3574	11.2576	10.0144	11.083	11.2769	11.3802	11.6715	11.9876	11.4703	10.5637	11.2275	11.2578	10.7239	10.6986	10.8096	10.4279	10.9114	10.8541	10.981
Q5XIR1	RGD1311517	11.5307	11.5772	10.9713	11.2595	10.4853	11.1121	11.2194	11.6356	11.227	10.8848	11.0716	11.2592	10.6164	11.1834	10.9915	11.3179	10.7196	10.7584	10.9653	10.8333	10.5312
F1M987	Scube1	11.4376	11.5395	11.3591	11.2335	10.007	10.9787	11.0384	11.0072	11.0558	10.827	11.0572	11.1593	11.117	11.2638	10.6644	10.9628	10.7007	11.1434	11.3026	11.0912	11.0154
Q32Q07	Lrrn1	10.7984	11.3907	10.9031	9.81645	10.4484	11.021	10.7073	11.546	11.5029	10.9534	11.3478	11.4511	11.5252	11.5327	10.9176	11.1521	11.0118	10.9136	10.8736	10.8616	11.1704
A0A0G2JWS6;Q91ZV2	Dcbld2	11.1455	11.5478	10.979	11.3141	11.0709	11.3149	11.4098	10.5719	10.7666	10.2828	10.4488	11.2025	11.0208	10.9616	10.6099	11.2413	11.2104	11.0168	11.3631	11.353	10.995
A0A0G2K6L9;F1M3J7	Cntnap4	11.3032	11.209	11.2366	11.3933	10.7156	11.3051	11.3697	10.8675	10.963	11.1844	10.9878	10.5539	10.7252	10.991	11.1793	11.0353	11.4769	10.6211	11.025	10.5745	10.8467
A0A0G2K0Q8;A0A0G2K518;D3ZEV8	Susd2	10.2577	9.87905	9.18082	10.1034	9.87499	9.35025	9.11013	12.1575	11.6635	11.1696	11.9029	11.7089	11.2406	11.9321	11.4646	12.1921	11.4874	11.6671	11.7666	11.5667	11.6298
G3V6M3	Syt2	10.7538	10.8801	10.917	11.3317	10.7395	11.1539	11.156	10.5974	11.0076	10.8448	10.795	11.2952	10.7165	11.0722	9.65107	11.3494	11.3121	11.3116	11.4518	11.3735	11.4878
Q6AXS0	Slc8b1	10.7342	10.356	10.4109	10.582	10.7614	10.5369	10.041	11.0613	11.1747	10.9033	11.0606	11.201	11.4941	11.4995	11.0751	11.3132	11.0505	11.0015	11.0614	11.8209	11.756
M0R834;P26824	F2r	13.4298	13.9552	13.5469	NA	NA	NA	13.4445	14.252	14.1452	13.8353	13.8838	13.6706	13.5192	13.8081	NA	13.804	13.6077	13.8251	12.3239	13.1394	12.5689
D3ZWN3	Evc2	12.0416	11.6816	11.5772	12.1075	11.5943	11.6519	12.0466	11.628	11.2521	11.2927	10.9226	11.54	11.2581	11.4666	12.0936	11.5163	11.3889	11.5622	11.1468	10.9598	NA
P18614	Itga1	10.6142	10.6501	10.7238	10.7569	11.1103	10.7625	10.3796	10.9414	10.9899	10.9941	11.1307	11.4332	11.6156	11.1827	10.6174	11.3166	11.2318	10.9166	10.9904	11.2675	11.0704
M0R749	Tspan15	11.0191	11.0599	10.4631	11.1301	10.8757	10.569	10.7486	11.0379	11.1705	10.6944	10.8912	11.3171	11.0212	11.1522	11.1535	11.3544	10.7064	11.0626	11.066	11.1015	11.0918
D3ZHA1	B4gat1	10.9999	10.4529	9.64406	10.0046	10.817	10.188	10.4478	11.5655	10.9414	11.2	11.2578	10.7826	11.0155	11.2877	11.4854	11.8186	11.0396	11.6163	11.605	10.9991	11.5074
Q91XT9	Asah2	11.2791	11.2884	11.5125	11.3361	12.2574	11.4292	11.3996	10.7791	10.8458	10.8678	10.9983	10.5151	10.9119	10.5588	10.7967	10.9886	10.6939	10.762	10.3964	10.3093	10.5487
A0A096MIU6;A0A0G2K9R6;A3RLA8;B0K007;M0R4F7;M0RCJ0;P27645;P27645-2;Q63203	LOC103694908	10.9652	10.3976	10.6628	10.5463	11.1244	10.2555	10.0626	11.5743	11.1	10.4153	10.9601	11.5279	11.3707	11.2744	11.0208	11.2571	11.003	11.2533	11.4095	10.7125	11.4974
D3ZPX4	Plxna3	10.9271	11.0046	11.1506	11.4356	11.1885	11.2491	11.3897	10.7126	10.6759	10.759	10.4349	10.9696	11.0534	10.8246	10.7425	11.0996	10.9505	10.7199	10.9899	11.003	11.0877
D4A416	Clptm1l	10.725	11.0079	10.7009	10.8848	11.0605	10.8856	10.887	10.5959	10.7123	10.7066	10.8413	11.117	11.0504	11.303	10.7429	10.9832	11.085	11.1845	11.284	11.3701	11.2319
D3ZGL3	Hhip	10.8074	11.0744	10.8379	11.7952	11.5756	11.1691	11.1943	10.6417	10.6723	10.7443	10.8299	10.9602	10.8903	10.8076	11.0557	10.9435	10.7318	10.6497	10.9573	11.0341	10.9121
A0A0G2JT89;A0A0G2JWD0;A0A0G2K044;Q91XN5	Prom1	11.2801	11.0956	11.1493	11.4501	10.7784	11.3139	11.5163	10.8514	10.8791	10.3233	10.2045	10.673	10.7598	10.7783	10.5898	11.0509	10.9883	11.236	11.0861	10.9564	11.2313
Q63259	Ptprn	11.05	10.921	11.3311	10.4319	8.69793	10.8546	10.4421	10.8162	10.5647	10.6406	10.7185	10.2472	10.6468	10.5205	11.9921	11.6845	11.6907	11.8608	11.817	11.5443	11.6338
B5MEV3	Slc52a2	11.8585	11.1463	11.913	10.2207	10.257	11.5808	11.4977	11.6541	11.334	10.1873	11.0569	10.9536	10.4755	10.9606	11.7807	10.4274	10.9118	10.6605	10.3923	10.0748	10.5836
D4A4P8	Ttyh2	11.1898	10.7335	10.7245	11.3968	11.1355	11.2631	10.7898	10.7023	10.9863	10.8738	10.5239	10.7794	10.9588	10.795	10.9076	10.8881	11.0969	11.0075	10.8935	11.0317	11.241
D3ZJG3	P4htm	10.8496	11.1782	11.0689	11.2837	10.94	11.0511	10.8455	10.6708	11.088	10.5454	10.5355	11.1896	11.0472	11.2247	10.2409	11.0609	11.0085	10.8502	11.1377	10.9785	10.9302
G3V8I0;P51578	P2rx5	10.9218	10.9154	10.6619	10.9312	10.7505	11.2292	11.3524	10.9095	10.9162	10.5035	10.7905	10.7872	11.1318	10.7253	10.9128	11.268	10.7165	10.8235	11.0874	10.8581	11.292
D3Z9I5	Slc26a6	10.7518	11.1978	11.2389	10.9778	11.158	11.1805	11.3957	10.9966	11.0483	11.3878	11.0957	10.2867	11.0373	11.1586	11.0847	10.4888	10.9311	10.9232	9.87204	10.3167	10.9264
Q6AXM8	Pon2	11.0045	11.0123	10.247	11.1394	11.0971	10.9627	11.3359	10.3536	10.6396	10.6579	10.6453	10.9356	11.3054	11.1289	10.3055	11.0532	11.1442	11.0031	11.2926	10.6529	11.2757
G3V6D0;P02773	Afp	11.2612	10.8012	10.6792	10.6195	10.8208	10.6459	10.5738	10.7696	11.0268	10.5822	10.9298	11.1389	10.5032	10.9776	11.121	11.1211	10.7221	10.8787	11.5603	11.139	11.3013
A0A0G2JSX5;A1Y2B8;A1Y2R8;P26684	Ednra	10.1729	10.1632	11.3475	11.0086	11.5633	9.53818	9.727	11.287	10.9787	10.7846	11.0448	11.817	11.6004	10.6075	11.2032	11.5878	10.2744	11.0274	10.7049	11.303	11.3472
Q925N6	Igsf1	11.2583	11.1564	10.7626	11.1212	10.9418	10.9413	11.3358	11.003	10.9904	10.6544	10.804	11.0579	10.9985	10.9782	10.4437	10.866	10.3769	10.7587	10.732	10.6991	11.0311
D3ZBN3	Epha2	10.593	10.9159	10.6582	11.1473	11.4542	10.838	11.1114	10.3199	10.6942	10.2264	10.596	11.0256	10.8065	10.6879	10.7585	11.2644	10.887	11.1097	11.203	11.3912	11.0295
F1LMA7;Q4TU93	Mrc2	10.7582	10.8893	10.4036	11.1695	10.8675	11.1696	11.3055	10.7641	10.808	10.6789	10.9671	10.875	10.9801	10.8573	10.3992	10.8218	10.926	10.9195	11.1178	10.9835	10.9102
D4A051;Q63258;Q63258-2;Q63258-3	Itga7	10.8406	11.0394	10.6183	10.0263	9.72773	10.6854	10.4186	10.9663	11.1678	11.5237	10.965	11.0599	11.2381	10.9645	10.834	10.8865	11.1363	11.2101	11.3268	10.9846	10.8836
G3V8N2;Q9JHS6	Asic4	11.8982	11.9727	11.6701	12.3958	12.4478	11.7577	11.985	NA	11.0361	11.5513	9.7635	11.498	11.2685	11.2788	11.3652	11.1522	11.5886	10.8366	10.7982	11.1197	11.1173
D3ZIM0	Il17rc	11.1185	11.31	10.9167	11.3031	10.5405	11.0206	11.1048	10.4209	10.8538	10.2959	10.587	11.2484	10.6535	10.7981	10.8749	11.1152	10.5633	10.9633	10.8544	10.952	10.9434
D4A117;Q6Q3F5	Sidt1	11.1307	11.2387	10.7003	11.1302	10.625	10.9143	11.1792	10.1543	10.3156	9.36138	10.0615	10.5545	10.1299	10.1627	11.3023	11.7205	11.6125	11.7943	11.4065	11.2442	11.4614
C0HL12	Adgrb1	9.37408	8.80981	8.8086	8.56668	9.09824	8.22942	7.84529	12.0485	11.8596	11.6381	11.9331	12.0095	11.9258	12.2034	11.9896	12.202	11.6442	11.9733	11.9379	12.0573	12.0042
M0R5E3	Tmem200c	10.8416	10.9545	10.1825	10.6325	10.0964	10.8865	10.8463	10.8906	10.9309	10.9326	11.043	11.1332	10.9567	11.0705	10.367	11.1491	10.8941	10.8972	11.2056	11.1208	11.1047
A0A0G2K3B8;A0A0H2UHF2;O54852	Kcnh7	11.1238	11.4613	9.80587	10.5576	10.3092	10.5309	10.6507	11.1622	10.9506	10.4674	11.0258	10.8229	10.6559	10.8553	11.276	11.3405	10.6609	11.2575	11.2849	11.1627	10.7011
G3V901	Ext1	10.8988	10.7446	11.3457	9.40919	9.37604	10.5475	10.5965	11.2199	10.8436	10.716	10.944	10.9958	11.0551	11.0031	11.1649	11.3141	10.889	11.1231	11.352	11.2454	11.0919
A0A0G2K6H1;P69478	Chst11	11.5067	11.0409	10.0502	10.2054	9.98068	10.802	10.8335	11.3922	10.898	11.0404	11.1328	8.45456	10.3991	10.1779	12.281	11.5491	10.6848	11.4799	11.8836	10.8569	11
D4A8L9	Btbd17	11.2522	11.1007	10.4931	10.7012	9.83552	11.024	10.6909	10.9907	10.7553	10.772	10.988	10.8605	10.598	10.8201	10.6233	10.8257	10.9054	11.0647	11.1634	10.8015	10.9608
Q75NI5	Cdh15	11.3622	11.1374	10.8193	11.6267	11.1675	11.3274	11.3741	10.7435	9.62839	10.825	10.6452	10.638	10.6284	10.9353	10.9406	10.584	10.4508	10.6834	10.7761	10.8296	10.022
F1M173;P97527	Cntn5	10.24	11.4974	8.66036	10.5	9.88849	10.0602	9.80421	12.3569	11.2168	11.0739	11.1866	11.2309	11.155	11.0204	11.0499	11.376	10.9716	11.1049	11.005	11.1362	10.6099
A0A0G2K8I5;D3ZG18	Pcdh19	10.6627	10.8673	10.6229	11.1839	11.1303	11.0068	10.9347	10.3158	10.5663	10.5271	10.3743	10.8872	11.1513	10.8514	10.2581	10.703	10.9189	10.6661	10.9809	11.1596	10.946
A0A096MJW6;P59824	Il1rapl1	11.0186	10.9582	10.9095	11.1752	10.9023	10.9877	11.4549	10.443	10.4743	10.5791	10.8451	10.7283	11.1185	10.807	9.57376	10.6996	11.058	10.6023	10.533	10.9001	10.9443
G3V864	Plppr4	11.1106	11.0651	10.662	10.8783	11.0025	10.4997	10.8067	11.0194	10.8447	10.5829	10.7448	10.5987	10.149	10.7483	11.4492	10.9532	10.8786	10.671	10.6803	10.5079	10.7328
O70513	Lgals3bp	11.0531	10.7654	11.2837	10.18	10.8221	10.8162	10.801	10.6416	10.8233	10.5009	10.7589	11.3992	11.0854	10.6957	10.4202	10.7368	10.5957	10.5889	10.7751	10.855	10.9554
D3Z8D8	Slitrk1	10.326	9.84247	9.91507	10.066	10.4082	9.644	9.49866	11.1035	10.7507	10.871	11.0374	11.0449	11.157	11.1247	11.1047	11.6727	11.245	11.1735	11.5497	11.5293	11.447
G3V7J3;Q460M5	Lrfn2	12.0171	12.8843	12.4963	NA	8.88258	11.8818	12.4972	12.6679	12.0158	12.6442	12.0842	11.4708	12.4433	12.287	12.5217	11.5484	12.2104	11.6566	NA	10.7326	11.549
B1PLB1;B1PLB2	Cd34	11.093	10.8622	10.8096	11.0936	11.0966	10.9541	11.0152	10.5871	10.5595	10.6806	10.4145	10.5824	10.6948	10.5994	10.7527	10.7174	10.7065	10.7638	10.6376	10.8221	11.0347
D3ZXM1	Adamts15	11.5244	11.4412	10.3607	11.1804	10.3277	10.9741	11.1476	11.0407	10.8822	10.4777	10.4531	10.3019	10.1787	10.3502	11.0672	10.9098	10.6451	10.9656	10.9613	10.4875	10.7396
F1M9I4	Heg1	11.0495	11.1062	11.6406	9.74342	7.59128	10.3996	9.35316	11.3822	11.2081	11.4583	11.5998	10.9444	11.3735	11.2228	11.3646	10.9202	11.0373	11.0777	10.8497	10.4753	10.5459
D3ZPL7	Dscaml1	10.3748	10.9102	10.7341	10.1354	10.1749	10.6328	10.8028	10.8869	11.0324	10.946	10.7627	10.6099	10.9866	11.1477	10.8777	10.8068	11.2332	11.0212	10.6104	10.905	10.7359
A1A5P1	Galnt18	10.5462	10.4177	10.6624	10.5026	10.6373	10.6612	10.3659	10.8022	10.4133	10.9565	10.7967	10.9712	10.9279	10.8822	10.8587	10.9371	11.0347	10.9372	11.1843	10.7005	11.1069
G3V6Q9;Q925T8	Brinp1	10.5755	10.8197	11.2031	10.712	10.8565	10.8711	11.0574	10.8202	11.1882	10.8473	10.9223	10.6603	10.7299	10.7515	10.7141	10.4919	10.839	10.3239	10.605	10.5396	10.6191
F1M4B6	RGD1563349	11.2195	11.1728	11.4612	10.4494	9.72669	10.8302	10.5635	10.5028	10.6077	10.8325	10.7811	10.5306	10.918	10.822	10.3897	10.7944	10.9501	10.8799	11.0215	10.7068	10.9525
A0A0G2K6F2	Csmd2	9.95358	9.75635	10.0431	9.95882	10.4349	10.0464	9.78066	11.1655	11.1819	11.0316	11.0186	11.1729	11.4196	11.2003	10.9699	11.3426	11.0632	11.0515	11.1031	10.9963	11.2063
A0A0G2JW24;F1MA92	Pld5	10.8094	10.9022	10.7155	11.3815	11.2348	11.0379	11.1009	10.3291	10.5453	10.6046	10.6051	10.8768	10.7267	10.9437	9.88183	10.4576	10.7558	10.3901	10.8154	10.6684	10.8316
G3V8D0	St8sia3	10.7171	11.0737	10.2152	10.8774	10.2229	10.8758	10.6801	10.7293	10.7618	10.6633	10.484	10.5839	10.634	10.809	10.8062	10.9523	11.0025	10.9973	10.7236	10.8769	10.8513
A0A0G2K618;D4A390	Large1	10.6437	11.1125	10.491	10.7225	10.7217	10.8237	10.5714	10.8548	10.8698	10.1506	10.6704	10.7258	10.5273	11.0079	10.1777	10.5337	10.6995	10.8402	10.8721	11.0867	11.2886
Q6P752	Tor1aip2	10.7384	10.8246	10.9088	10.0121	9.26263	10.8353	10.5893	10.7446	10.8279	11.2402	10.9783	10.6532	11.1735	11.1657	10.7605	10.4786	11.1266	10.7517	10.8015	10.8135	10.6148
A0A0G2JXH3;Q6X936	Kirrel1	10.9488	11.351	11.5857	10.4817	10.1569	11.106	11.2397	11.0578	11.2692	11.1939	11.1228	10.384	10.9025	10.7644	11.2207	10.5723	10.8418	10.7809	8.9309	9.07056	10.312
Q8K4C8	Fzd9	10.9627	10.8359	11.0799	10.9916	10.8672	10.6361	10.8592	10.5982	10.6001	10.5205	10.6749	10.7651	10.71	10.8758	10.2471	10.8568	10.4626	10.6389	10.8732	10.618	10.6072
A0A140TAF7;G3V9D0	Poglut1	11.106	10.9473	10.9254	10.5893	10.4328	10.9037	11.0387	10.4422	10.5033	10.5329	10.456	10.5728	10.8714	11.032	10.4776	10.4017	10.9699	10.7054	10.9962	10.6527	10.7047
A0A0G2K6W5;K4DIC3;P09483;P09483-2	Chrna4	11.3208	11.4812	11.5268	11.3615	10.8772	11.3398	11.7888	11.3259	11.5807	11.6364	11.2669	11.2776	11.4626	11.1226	NA	10.7475	11.3444	11.1565	10.9681	10.8997	10.6657
E9PSX9;E9PSY0	Axl	11.0593	11.3447	11.2435	10.9003	10.1312	10.7862	10.9459	11.0029	11.0633	10.5759	10.7367	10.8641	10.7853	10.7617	10.5792	10.1636	9.8808	10.335	10.6496	10.4475	10.873
A0A0G2K5L4;E9PTD7	Kirrel3	11.0735	10.853	11.0376	10.6626	9.27752	10.782	10.6464	10.6654	10.6894	10.7291	10.755	10.8037	11.1307	10.8793	10.6653	10.8867	10.4968	10.7886	10.9223	10.7454	10.6231
D3ZW58	Casc4	10.5092	10.3484	11.1384	9.79933	9.61691	9.69627	9.42365	10.9902	11.1653	11.5166	11.386	10.2786	11.421	11.2363	11.6386	10.76	11.3261	11.0006	10.9012	10.3403	10.5206
A0A140TAI2;Q5FVF9	Btd	10.7231	10.9426	10.1815	11.0063	10.8652	10.5258	10.2063	10.7472	10.8844	10.3783	10.6706	10.7751	10.0439	10.7399	10.6589	10.9364	10.894	10.9066	10.9625	10.9849	10.8599
D4A105	Tmem63b	10.8397	11.0256	10.6652	11.0394	10.9953	10.6302	10.9734	10.8298	10.7882	10.6184	11.0095	10.8778	10.8604	10.7724	10.3443	10.3694	10.2207	10.4871	10.4625	10.4673	10.3784
E9PT16	Pcdhga11	10.8379	10.8362	10.9694	10.9173	10.4122	10.9677	11.0607	10.573	10.6597	10.4372	10.3966	10.7248	10.8336	10.4426	10.7236	10.687	10.2776	10.5842	10.57	10.6415	10.5597
F1M9W4	Pcdhgb7	11.6294	11.3154	11.5616	11.6021	11.2818	11.692	11.8706	11.2056	11.103	11.1068	11.2154	11.1187	11.1484	10.8683	NA	11.1195	11.0131	10.8512	10.515	10.7474	10.8397
Q62797	Ptpro	10.5583	10.5862	10.2767	10.15	9.46017	10.7075	10.5736	10.707	10.6994	10.2742	10.5086	10.7351	10.5155	10.6702	11.028	11.0018	11.2333	11.0429	11.1545	11.1209	10.726
Q8K1G0	Clmp	10.7468	10.9354	10.2935	10.5774	9.64156	10.9678	10.3626	10.8156	10.532	10.8722	10.7291	10.453	10.7313	10.9391	10.733	10.7079	10.8048	10.668	10.7814	10.6839	10.7057
P11654	Nup210	10.6972	10.6456	10.3415	10.5482	10.8709	10.2407	10.5209	10.5191	10.6446	10.43	10.2623	10.6186	10.7638	10.6617	10.5918	10.9046	10.8835	10.7825	10.7666	10.9896	10.9569
Q66H12	Naga	10.5027	9.84077	9.52933	9.89813	10.4372	10.0137	10.621	10.5399	10.6374	10.5758	10.5698	10.811	10.8857	10.7963	10.7608	10.8598	10.973	11.0776	11.422	11.2719	11.1882
Q4FZU4	Adamtsl4	11.1098	11.0847	10.8405	10.6887	10.305	10.939	10.7626	10.3856	10.3872	10.967	10.4591	10.6033	10.4805	10.792	10.112	10.473	10.2275	10.5136	10.373	10.7752	10.8961
M0R4G0	Islr2	10.565	10.6989	10.4848	10.2615	9.13893	10.6616	10.3884	11.2794	11.3156	11.6711	11.5586	11.5609	11.3416	11.3154	10.1997	10.3455	10.4306	9.99232	9.96259	9.98588	9.86708
Q765A7	Pgap1	10.3738	10.2341	11.3616	9.60039	11.1065	10.0866	9.42534	10.6544	10.7306	11.3015	11.222	10.1198	11.3043	10.7133	10.9401	10.2157	11.284	10.7492	10.8337	10.4652	10.2779
A0JPN8	Lrrc24	13.584	14.9724	14.8917	NA	NA	NA	NA	14.002	13.146	14.3002	14.2277	12.8314	14.1675	14.2511	13.2653	NA	13.5699	14.8389	13.0698	13.5353	14.1587
A0A0G2JWG1;D4A4J3	Man2a2	11.0208	10.6053	10.4241	10.6849	10.3954	10.6211	10.7078	10.4059	10.4345	10.5589	10.6183	10.7703	10.5898	10.5732	10.6715	10.5227	10.5619	10.5878	10.6876	10.7803	10.5804
P20236	Gabra3	10.3969	10.4114	10.5384	9.98462	9.47387	10.3698	10.3502	10.7378	10.9242	11.0107	10.7392	10.5877	11.0676	11.1861	9.56813	10.6824	10.8051	10.777	10.7676	11.0722	10.6248
Q63273	Grik5	10.0232	10.2875	10.7137	10.1633	10.617	10.9504	11.062	10.4666	10.2808	10.583	10.3164	10.6291	11.2987	10.9927	10.1934	10.5746	10.7645	10.5041	10.1365	10.839	10.5738
F1M9F4;Q8VHZ8	Dscam	10.86	10.9839	10.5112	11.2469	10.5846	10.7072	10.8203	10.9463	11.0051	10.1829	10.6528	11.0136	10.6807	10.7221	10.5332	10.282	10.1148	10.5023	9.44654	10.4074	9.2835
G3V7X5;P24054	Sparcl1	10.7811	10.9937	10.4178	10.5177	10.086	10.4868	10.6555	10.7187	10.688	10.6372	10.5015	10.6873	10.7986	10.8864	10.0952	10.4872	10.2774	10.258	10.5581	10.3408	10.0554
E9PSN0;E9PT50;E9PTK1;F1LNB7;P27732;P27732-10;P27732-12;P27732-2;P27732-3;P27732-4;P27732-5;P27732-6;P27732-7;P27732-8;P27732-9	Cacna1d	10.1593	9.62237	8.201	10.0302	9.41656	8.97569	8.60202	11.8331	11.7386	10.7028	11.6558	11.6487	11.4913	11.1362	10.7588	11.3731	10.7935	10.9069	10.6525	10.4646	10.6104
Q9QYP0;R9PXW3	Megf8	10.1267	10.7172	10.545	10.4942	10.735	10.901	10.5545	9.96703	10.4274	10.5332	10.1036	10.5224	10.8804	10.7677	10.2098	10.3082	10.8498	10.1314	10.8152	10.4225	10.7512
D4A3W2	Crb2	10.606	10.838	10.2863	10.7304	9.91746	10.9563	10.978	10.5111	10.6997	9.8088	10.1334	10.8315	10.6888	10.7403	10.3299	10.4074	10.2504	10.4482	10.2945	10.3323	10.6411
G3V736;P97698	Smo	10.9295	10.7321	10.2513	10.7594	10.8513	10.7088	10.9161	10.2546	10.337	9.94988	10.2219	10.4225	10.6399	10.4881	10.3998	10.4412	10.2398	10.417	10.6712	10.5285	10.2576
D3ZSA9	Nomo1	11.0279	10.7762	11.1897	9.34282	8.96889	10.4033	10.5284	10.3976	10.8011	10.6344	10.5714	10.1949	10.8644	10.6524	10.4982	10.3792	10.7672	10.5254	10.7006	10.4195	10.5977
D4A9J3	Sema4c	10.7087	10.7037	10.8167	10.0562	9.9507	10.5985	10.6234	10.1964	10.4126	10.8686	10.628	10.0789	10.792	10.8299	9.6457	10.1951	10.3767	10.5454	10.8103	10.514	10.6135
F1LUR6;Q62640	Grid1	10.1938	9.8458	9.70068	10.4477	10.244	10.2245	9.85855	10.5771	10.5788	10.7639	10.7914	10.7416	10.1869	10.6139	10.8449	11.1103	10.858	10.6686	10.7327	10.4716	10.4746
P51907	Slc1a1	9.37022	10.8126	10.4	10.479	9.44532	10.6565	10.7855	10.3163	11.0172	9.45402	10.7215	10.6144	10.2917	11.1592	9.56867	11.2066	10.87	11.1252	10.6546	10.3478	10.5641
F1M7F7;Q811M5	C6	10.8106	10.7499	9.93855	10.722	10.6925	10.0864	10.8788	10.3244	10.3947	9.4524	10.3141	10.3703	10.7696	9.86966	10.5657	10.9651	9.89996	10.816	10.9302	10.1465	10.9817
A0A0G2KA97;B2RYF0;P0C1G7	Wbp1l	10.5945	10.4542	10.2781	10.5477	10.4246	10.3766	10.8104	10.1662	10.2884	10.1025	10.1278	10.4345	10.2317	10.3699	9.99845	10.9056	10.5077	10.6012	11.0166	10.6805	10.6203
P31421	Grm2	10.7436	10.6494	10.8724	10.2049	9.761	10.3702	10.2068	10.4142	10.4579	10.5848	10.7022	10.5564	10.7338	10.4758	10.4498	10.4324	10.3183	10.4199	10.5606	10.1357	10.4515
P52796;Q6P7B6	Efnb1	12.3402	11.5665	12.61	NA	NA	10.0708	10.8687	11.9814	12.2121	12.5474	12.482	10.8697	11.598	11.9141	12.6196	11.4933	12.1893	10.7471	9.54455	10.4332	11.3683
P28471	Gabra4	10.1305	10.3412	9.96618	9.74799	10.3469	10.0883	10.8007	10.3678	10.1754	10.4137	10.5676	10.0377	10.9896	10.8349	10.0705	10.5507	10.5292	10.6722	10.8323	10.9124	10.9985
A0A140TAF4;P85171	Mdga1	10.7332	10.4443	10.4557	9.79529	10.4967	10.6327	10.5706	10.3403	10.4624	10.528	10.625	10.214	10.7092	10.5791	10.4715	10.1898	10.6253	10.3807	10.2443	10.2772	10.4996
D4A6W5	#N/A	10.2408	9.3808	9.38817	9.67252	9.94307	9.3621	9.28022	11.0636	10.8039	10.4141	10.7848	10.959	10.5956	10.7179	10.2435	11.1337	10.4572	11.1678	11.3955	11.1758	11.0739
P04157;P04157-2;P04157-3;P04157-4;P04157-5	Ptprc	10.3644	10.7002	9.29201	9.92434	9.16932	9.47918	9.22668	11.0673	11.0277	10.2637	10.3839	10.9761	9.86377	11.2536	11.194	11.2481	10.5144	11.05	10.529	10.934	10.7624
F1LM84	Nid1	10.1246	9.72294	9.46534	10.2526	9.492	9.15555	9.35062	10.5609	10.3992	10.6104	10.6573	10.8804	10.7535	10.7481	11.1513	11.415	10.8851	10.8712	11.1679	10.6595	10.6949
B5DEY9	Csgalnact1	10.3052	9.98043	9.5546	9.86113	10.0836	9.82693	9.55158	10.7005	10.5359	10.8512	10.6708	10.7406	10.5321	10.4613	10.7999	11.0349	10.9686	10.5046	10.579	10.7808	10.6918
P26342	Tgfbr3	10.7286	10.2568	10.7672	10.3645	NA	11.0655	10.3792	11.1571	11.4491	11.2344	11.3186	10.9328	11.144	11.4658	11.0527	10.6105	11.3247	11.2796	10.7934	10.6464	10.9785
M0RB22	Ptprd	9.79619	10.0214	10.4484	10.1827	11.0251	10.6168	9.86522	10.0305	10.3627	10.931	10.7484	10.5946	11.2834	10.6197	9.99553	10.049	10.9092	10.3815	10.2586	10.3073	10.261
F1LRT0	Ltbp3	10.656	10.787	10.6634	10.4767	9.38751	10.8518	10.8127	10.1767	10.21	10.2764	10.0366	10.3664	10.8087	10.5738	9.24978	9.86893	10.7588	10.5501	10.4466	10.6409	11.0223
A0A0G2JSI7;Q9ESY6	Lrrn3	10.6326	10.2271	9.93023	NA	10.6048	10.1106	NA	12.2456	12.214	11.5213	11.8298	12.0839	12.1075	12.1577	11.7066	12.1026	11.5956	11.7469	11.8173	11.9788	11.9356
Q9R1N3;Q9R1N3-2;Q9R1N3-3;Q9R1N3-4;Q9R1N3-5;Q9R1N3-6	Slc4a7	11.7792	12.2423	NA	10.9362	NA	9.95295	11.7875	12.2174	11.5222	11.5823	11.9185	10.2689	11.2192	11.4905	11.8426	12.36	11.8385	11.7683	11.6502	11.3077	10.8227
D3ZF92	Tnfrsf21	10.5013	10.0882	10.5598	10.7217	10.432	10.6097	10.4352	10.2597	10.4809	10.4823	10.188	10.621	10.6754	10.4853	9.4772	10.3398	10.1166	10.4809	10.6295	10.3691	10.4793
P24268;Q6P6T6	Ctsd	10.6454	10.299	11.1686	10.8239	7.78301	8.45786	9.33276	10.784	10.5969	10.8978	10.5695	9.49187	11.0437	10.3429	11.4197	10.1844	11.4029	10.6113	10.8567	10.1961	10.8983
A0A0G2K6P5;D4A6P2	Mfsd4a	10.7456	10.904	10.1433	11.0615	10.1797	10.7891	10.667	9.71122	8.74267	9.87931	9.72412	9.78034	9.71916	9.81933	10.4919	11.3147	10.97	10.8457	11.0248	10.829	10.4242
Q9JJW1	Tspan2	10.683	10.3483	10.1637	10.8524	10.0367	10.3444	10.3607	10.241	10.3733	10.1161	10.2295	10.6197	10.0862	10.0636	10.5012	10.8148	10.1903	9.87031	10.535	10.7293	10.5172
G3V824	Igf2r	10.7864	10.7964	10.7392	10.1615	9.02137	10.4119	10.5728	10.5968	10.3068	10.787	10.3718	10.1453	10.511	10.6807	10.5893	10.1142	10.5855	10.3539	10.1334	10.3014	9.68074
B2RYU3	Atraid	10.7139	10.5855	9.54553	9.25558	8.86333	10.1943	9.51691	10.1952	10.4856	10.6402	10.7619	9.78174	10.6217	11.1045	10.6037	11.0039	10.5996	10.8516	11.1548	10.6226	10.321
A0A096MKB2;Q63472	Kcnh1	NA	11.4923	11.9529	10.7557	10.8201	11.4311	11.1352	11.2052	11.3907	11.4172	11.4318	11.3894	11.6096	11.3214	11.8216	11.9373	11.8265	11.5592	11.5528	NA	11.2355
Q63118	Calcrl	10.6383	10.8285	9.89097	10.4039	10.0192	10.2398	10.2439	10.8287	10.6186	10.179	10.1286	10.3072	9.87319	10.2078	10.0949	10.7809	10.5125	10.4945	10.4737	10.1927	10.3015
P00787;Q6IN22	Ctsb	10.0872	10.2261	10.1687	9.87312	9.9828	9.59429	9.76111	10.3774	10.238	10.7543	10.6965	10.6098	10.8144	10.3163	10.8489	10.7549	10.7	10.2699	10.1013	10.3113	10.5275
F1LNF7;Q99NA5	Idh3a	11.9197	10.243	9.7472	10.0483	10.3389	9.58035	9.8618	9.49248	9.92896	10.3586	10.2083	10.2595	10.3108	9.89898	9.50349	10.5222	9.72934	10.4183	11.9682	11.0237	11.5128
D3Z8G4	Adamts18	9.99769	8.5461	9.13792	10.0539	10.1757	9.56133	10.7147	10.479	9.62069	10.6069	10.1861	10.6595	10.7392	11.0933	9.44403	11.2392	10.8718	10.5047	10.6994	11.1327	11.2819
Q4KLJ4	Fkrp	10.4875	10.7888	10.8103	9.71646	9.7051	10.1159	10.2675	10.5468	10.4965	10.5623	10.2774	9.8539	10.622	10.3327	10.5704	10.222	10.5324	10.3225	9.98791	10.0943	10.2083
D4AA77	Plxnd1	9.99443	10.3543	10.5613	10.0796	9.60794	10.3166	10.7939	9.89761	10.4022	10.5864	10.4793	10.2078	10.3793	10.1846	10.6347	10.8524	9.92823	9.89521	10.6428	10.447	10.229
D4A144;O88917;O88917-2;O88917-3;O88917-4	Adgrl1	11.3266	10.3899	11.772	NA	7.99259	9.85794	9.20219	11.8211	11.4904	12.5781	11.8832	9.42588	11.6758	11.3406	12.2442	10.9325	11.7003	10.2037	10.3051	9.4787	10.8001
A0A0G2KB04;A0A0H2UHT4;Q5HZE8	Tmem59l	10.6542	10.2791	10.359	10.5646	10.56	9.56054	10.6342	8.88119	9.37717	8.65287	10.3148	10.1039	10.2675	10.1588	10.5511	10.9982	10.8843	11.1802	10.7862	10.3373	10.9047
A0JPN6;A0JPN6-2	Med22	10.7364	10.7909	10.9347	7.76351	9.66894	10.2113	10.838	10.9365	10.7454	10.6969	10.5729	9.14634	10.396	10.6743	10.9144	10.2485	10.5899	10.3167	9.21392	9.59503	10.8731
F1LPL6;P15127;P15127-2;T2CB11	Insr	10.305	10.2644	10.4551	9.52546	10.0604	10.4749	10.5174	10.0507	10.1883	10.0627	10.3998	9.70201	10.3077	10.585	10.5828	10.1524	10.5474	10.5546	10.2072	10.2446	10.5206
Q09429;Q09429-2;Q09429-3	Abcc8	10.7835	10.8765	10.965	9.75146	8.35549	9.99956	10.2291	10.8667	10.5585	10.8324	10.9187	10.1424	10.7778	10.3214	10.2914	10.0432	10.2707	9.78828	10.1695	9.92257	9.81035
G3V710;Q63722	Jag1	10.7781	10.8568	10.147	10.4355	10.3101	10.6315	10.5301	10.7996	10.73	10.4081	10.3741	10.6726	10.6001	10.1833	10.0587	10.2294	9.76197	9.95512	9.01137	9.36483	9.58339
Q7TSW6	Stimate	9.55057	9.33856	8.17253	9.28656	9.09452	8.93	8.55709	11.1038	10.8148	10.5398	10.9143	10.822	10.5637	11.0057	10.9572	11.0524	10.9757	11.0044	10.9775	11.007	10.6637
B0BN20	Tspan6	10.9121	10.8313	11.219	11.8301	NA	12.7049	NA	NA	14.9099	NA	NA	16.1315	15.323	NA	16.0302	15.6484	16.1374	16.4955	16.4424	15.4403	15.0023
F1M8K0	Dag1	10.2368	10.1657	9.64487	10.0122	8.67413	9.85578	9.44463	10.2461	10.4089	9.88718	10.2777	10.835	10.0996	10.5847	11.1286	11.069	10.5702	10.8898	10.3535	10.4448	10.2266
Q9QZE9	Tmem150a	NA	12.5986	NA	10.8456	NA	11.2436	10.7763	9.72399	11.4911	12.2764	12.8039	11.977	11.9901	12.5854	12.5852	12.4958	12.5372	12.6138	12.6581	12.0509	11.2015
D4AAG2	RGD1562114	10.3169	10.5385	8.71295	9.4571	8.48179	9.38558	9.51685	10.4148	11.0356	9.8785	10.918	10.7712	10.1568	11.0953	10.8318	10.8446	10.3891	10.9484	10.5738	10.3795	9.74291
D4A3H5	Clcn6	10.2266	10.1656	10.0555	10.2467	10.0344	10.1714	10.2194	9.7134	10.0611	9.95505	9.95247	10.1367	10.3701	10.2649	10.2811	10.4233	10.2157	10.4122	10.4267	10.4706	10.5442
A0A0G2JVP0;Q5FVJ6	Bscl2	10.437	10.2936	10.1272	10.6174	10.24	10.9928	10.9991	9.18814	9.12677	9.3634	9.45013	9.78676	10.486	10.2613	9.51667	10.3378	10.3724	10.6476	10.5267	10.8556	10.6051
Q9JJZ1	Slc2a8	9.23941	8.95022	7.80718	8.82258	9.05306	8.27011	8.44342	10.8139	10.823	10.4546	10.9925	10.4921	10.7812	10.5969	10.7763	11.6017	11.3074	11.4508	11.1784	10.9879	11.2226
A0A0G2JVA4;D3ZQR7;G3V9I0;Q811A3;Q811A3-2	Plod2	10.6103	10.2236	9.89083	10.199	10.1878	10.4032	10.5333	9.97965	9.87517	9.89323	9.76225	10.025	10.4287	10.015	9.77843	10.2934	10.4214	10.1187	10.6651	10.0843	10.2554
D4AE63	Myorg	10.4169	10.4265	10.5118	8.5608	7.52554	9.9917	9.40715	10.802	10.554	10.7885	10.6114	10.2147	10.497	10.4933	10.4717	10.1125	10.7854	10.6508	10.2091	10.2175	10.2142
P09759	Ephb1	11.0108	10.5857	10.1754	10.008	9.67304	10.0328	9.96967	10.7893	10.314	10.3398	10.436	10.028	9.12366	10.075	10.6278	10.6889	9.47224	9.95706	9.59993	10.4094	10.0763
D3ZKE0	Gnptab	10.6455	10.4188	8.89443	10.192	9.43818	10.5346	9.92674	10.1436	10.2574	10.1018	10.2342	10.0264	9.68576	10.19	10.4204	10.3924	10.3997	10.3602	10.2441	10.2195	10.3258
F1LR02	Col18a1	NA	11.597	11.8191	10.5239	NA	11.404	11.9054	11.9382	11.518	11.8243	11.1686	10.3241	10.6075	11.3366	11.1126	11.1712	11.3963	11.2332	10.1624	10.5663	11.4088
A0A0G2JSR9;Q91ZS3;Q91ZS3-2	Sdf4	10.7778	10.5382	10.3159	8.49351	8.18576	9.9693	9.44269	10.5358	10.5628	10.7339	10.6939	9.55161	10.2914	10.3824	10.4096	10.4677	10.5198	10.6109	10.81	9.21826	10.306
P60571;R9PXY9	Panx2	10.8974	12.4192	11.4105	10.5401	NA	11.3613	12.0702	12.3105	12.1247	12.3942	12.5897	11.5888	11.1756	12.4552	NA	11.2715	12.0215	12.2202	NA	12.0082	11.6804
F1LR33;Q6W5G4	Plppr2	10.8174	11.1198	11.3092	NA	NA	8.4659	9.01608	12.6039	12.3911	12.5222	12.4355	10.0301	11.1923	11.7248	12.5677	11.095	11.7582	11.7366	10.495	10.3256	10.8432
Q4V7A5	#N/A	10.0732	9.77634	9.46498	10.1154	10.0489	9.99503	9.98715	9.96251	10.1005	9.69601	10.1376	10.3209	9.93101	10.0996	10.3043	10.351	10.4145	10.4233	10.4218	10.3915	10.394
F7EQ81;Q32KJ5	Gns	9.48135	9.23205	9.37633	8.70615	9.70634	9.60417	9.12507	10.1205	10.1615	10.1422	9.89536	10.4341	10.7795	10.5223	10.3246	10.3671	10.9824	10.6166	10.8361	10.9206	11.0526
A0A0G2JU36;A0A0G2K6A4;Q811A2	Bst2	10.2258	10.4923	9.90154	10.0331	9.42627	10.0159	10.2753	10.2374	10.2519	9.88803	9.89337	10.4468	10.1355	10.3042	10.4583	10.2187	9.79635	10.1751	9.88436	9.94601	10.2109
Q5PQV5	Tpbg	8.76682	10.5396	9.98678	8.40572	7.95156	10.0737	10.1319	10.8499	9.3488	12.4746	12.3609	9.86518	8.33878	8.84749	11.6404	10.6168	10.5936	10.5841	10.508	10.0571	10.2257
A0A0G2JY19;P97523	Met	10.3789	10.1979	10.042	10.5097	10.295	9.64385	10.2901	10.039	10.3061	10.052	10.0662	9.99172	9.96812	9.94021	10.2741	10.6009	9.83038	9.96909	10.1236	9.64615	9.78428
P25122;P25122-2	Kcnc1	10.4812	10.4877	11.0293	9.16929	7.71665	9.92447	9.81178	10.2255	9.92232	11.7395	9.94176	9.7702	9.90669	12.5374	10.0155	9.30057	9.673	9.39325	10.4706	9.8597	10.093
P32215;P32215-2;P32215-3;P32215-4;P32215-5	Adcyap1r1	11.1385	11.8687	10.2571	NA	NA	9.77918	10.3997	12.5825	12.7193	12.1274	12.5926	11.0737	10.9527	12.2987	11.9348	10.6736	12.0799	11.4387	6.79886	9.73349	10.9725
D4A6E6	Hs6st1	10.5599	10.0727	10.1595	10.4531	10.2788	9.2758	9.90583	10.3021	9.98701	9.98756	9.93058	9.54644	10.1044	10.0653	10.3441	10.1431	10.4095	10.0319	10.1478	9.71357	9.85988
G3V8L7	Itgam	10.3645	9.99485	9.52423	9.37793	9.44719	9.45137	9.02856	10.2782	10.4398	9.46423	9.53179	10.1569	9.90826	10.6308	10.2765	10.5688	10.2351	10.4934	10.4714	10.6824	10.7878
F1M8M1	Tmem108	10.8067	10.6442	9.95508	9.68313	9.36641	10.7659	9.67907	10.4072	9.92933	9.89321	10.1665	9.44721	9.74073	9.93044	9.94893	10.3258	9.70812	10.2544	10.2975	9.87179	10.0204
Q07977	St8sia2	10.5265	10.1976	9.99725	9.70924	9.17883	10.3405	10.7647	9.86329	10.1503	10.0339	9.85759	10.2395	10.0019	9.92566	9.29892	9.7855	10.2158	10.0948	10.2707	10.0631	10.1936
Q811X3	Ca11	10.134	10.0374	10.3139	10.1864	10.0385	9.76005	9.62563	10.1965	10.071	10.2631	10.3078	8.94981	10.0503	10.3215	9.93693	9.72168	10.594	10.111	9.97413	10.081	9.789
A0A0H2UHC1;P47971	Nptx1	9.57462	9.13211	8.76947	9.17137	9.2098	8.73769	8.89386	10.236	9.8702	10.1342	10.4543	10.4662	10.5235	10.6058	10.1169	10.9466	10.4751	10.6651	10.8051	10.8037	10.7253
D3ZQY5	Pcdhga8	9.78511	9.54076	9.76139	9.76073	9.73209	9.8612	9.69139	9.89474	10.0269	9.99514	9.8223	10.0815	10.2345	10.1365	9.91185	10.2158	10.278	10.2914	10.5634	10.3159	10.1906
A0A0G2K0I0;F1M4U7	Ano4	11.7167	11.5506	11.6783	10.9448	9.99928	11.4272	11.173	12.077	11.3927	11.4436	11.1736	11.0765	10.939	10.5667	9.62279	10.7795	NA	NA	10.3442	11.0581	11.0644
E9PSP1	Pltp	9.9277	9.56138	9.52153	9.59084	10.0294	9.22275	9.36203	10.1798	9.97723	9.78957	9.98821	10.5878	10.2214	10.0971	9.34304	10.8008	10.0882	10.2013	10.6187	10.5491	10.2807
P35446;Q3B7D6	Spon1	10.9549	10.6593	11.0885	9.65821	NA	10.6904	11.1589	10.5083	10.3173	10.7632	10.8074	10.0274	10.6876	10.6546	10.4884	9.85864	10.7316	10.1468	10.1332	9.85238	10.4664
A0A0G2JUW8;A0A0G2JYN3;A0A0H2UHK5;P97629	LOC108348118	10.3583	10.0899	10.2065	10.3829	9.72691	10.4231	10.4902	9.81108	9.74446	9.67094	9.49652	9.92767	9.9787	9.88498	9.93961	9.87919	9.79952	9.88935	9.87209	10.0337	10.0187
F1LNA6;Q8VI60	Sulf1	9.91192	10.0322	8.61504	10.3884	9.96411	10.1835	10.2399	10.2206	10.1447	10.12	9.9659	10.1706	10.2316	10.1069	9.29083	9.93573	9.85801	9.74082	10.3675	9.96111	10.0122
A0A0G2K726;F1MAQ6	Tmtc4	9.90957	10.339	9.58283	9.67893	9.92086	9.5424	9.78265	9.77484	9.98714	9.63638	9.63738	10.0934	9.77455	10.2401	10.0282	10.2301	10.2502	10.0186	10.031	10.2665	10.454
A0A0G2JYD6	Mfsd8	10.6368	10.9717	9.5209	10.4608	8.53779	10.5686	10.5215	11.2815	11.1628	10.2488	10.5721	10.3431	10.7387	10.621	NA	10.6096	10.2296	11.3302	10.928	10.3298	9.42652
Q5PQL3	Sppl2b	9.8764	10.2106	11.052	8.32104	9.59057	9.90609	9.7903	10.2069	9.96088	10.3701	10.3652	9.76103	10.6212	9.89056	10.4252	9.66213	10.2533	9.34907	9.74344	9.55733	9.73078
D3ZCG9;D3ZQM3	Itga3	10.0815	9.4723	10.0358	9.75275	10.1535	10.2204	10.3399	9.77573	9.41366	10.0473	10.0453	9.7972	10.2316	9.85679	9.82446	9.70433	10.3263	9.73522	9.95715	10.088	9.61716
A0A0G2K3H0;F1MAG7	Ptpru	9.39269	8.95075	8.78162	9.22194	8.34371	9.28542	8.74456	10.5037	10.1317	10.0404	9.89941	10.2745	9.91577	10.0113	10.8558	11.0104	10.482	10.5717	10.7714	10.3745	10.4077
A0A0G2K1L0	Tnc	10.0934	10.2499	10.4879	9.71712	8.4078	9.32204	9.41915	10.781	10.1959	9.80769	10.0034	9.39261	10.3261	10.0332	10.1401	9.86889	9.85767	10.0722	9.75413	9.86186	10.1312
A2VD12	Pbxip1	9.91777	10.0781	8.88028	9.15981	8.84464	9.39431	9.82108	10.2665	10.0796	10.2993	10.0956	9.87779	9.97381	10.6948	10.0038	10.1714	10.0699	10.0234	10.1578	10.1617	9.88907
Q63377	Atp1b3	9.87094	9.85763	9.48249	9.84036	10.0267	10.1699	9.8844	9.64317	9.85715	9.84031	9.87098	9.89833	9.77072	9.78629	9.88129	10.0298	9.97232	10.0333	9.75496	9.77652	10.187
P47752	S1pr2	10.1906	9.87623	8.98868	9.43104	8.96308	9.41509	9.80653	10.3358	10.29	9.89086	10.2148	9.85864	9.63376	10.2097	10.0106	10.217	9.64827	9.95941	10.3708	9.92171	9.92524
F1LNW0	Fgfr2	9.20139	8.60481	7.67904	NA	NA	7.8156	7.20905	12.151	11.6659	11.4116	12.0581	12.1491	12.0707	12.1301	12.4662	12.0048	11.7303	12.2415	11.2876	11.3373	11.7214
G3V8G9;Q9QW30	Notch2	10.6078	10.404	10.4083	9.49938	NA	11.3084	10.7471	10.5004	9.96667	10.6974	10.7861	10.8189	11.1282	10.6346	9.62687	9.79183	10.4658	9.96111	9.2214	10.0437	10.2971
A0A0G2K227;P31643	Slc6a6	10.4288	10.0937	10.3731	8.98309	NA	9.69902	9.91434	11.0347	10.1629	11.5494	11.093	9.72768	10.1936	10.6682	11.2984	10.4129	10.9695	10.4156	10.3046	9.6515	9.92587
P24368	Ppib	10.4386	9.96201	9.23386	10.5264	10.0008	10.1072	9.85888	9.56045	9.50712	9.64554	9.00771	9.91146	9.65985	9.71916	9.97452	9.94076	9.77492	9.77718	10.0325	9.85636	10.1727
Q8K593	Plpp2	9.22639	8.75513	9.57183	9.15283	9.75436	8.99203	9.02135	9.61517	9.95537	9.94352	10.0429	10.6918	10.543	10.3882	9.62236	10.2432	10.4445	9.98784	10.383	10.2461	9.89887
G3V8P3;Q9QYP2	Celsr2	9.79479	9.92898	10.2825	9.68102	7.96917	9.42211	9.56971	9.82446	10.3172	10.5455	10.4815	9.90423	10.3806	10.0765	10.4482	9.44753	9.84316	9.36895	9.46353	9.65772	9.43825
P08592;P08592-2;Q6P6Q5	App	9.48241	9.34775	11.8478	12.9021	NA	NA	12.1339	11.538	11.6082	12.0277	11.4851	8.12729	12.1758	11.5568	NA	12.046	11.7824	12.3119	11.9386	11.2775	11.786
Q66H28	Pacc1	10.5875	10.7551	11.7299	NA	NA	9.72158	9.18875	11.6563	11.4919	11.8017	11.4995	9.92714	11.5377	11.0635	11.5876	10.3062	11.3275	10.7311	10.2774	10.0092	10.0208
Q6AY76	Tmem248	10.2701	10.2575	10.0857	9.76832	8.33141	10.2113	9.4242	9.59848	9.56815	9.60556	9.71727	9.46781	9.40108	9.64297	10.1847	9.9797	9.62757	10.0716	10.0664	9.87344	10.0406
D3ZFQ5	Cdh9	10.4956	11.1079	10.8581	NA	NA	9.78684	9.42073	11.5996	11.3439	11.5569	11.3789	10.3144	10.6272	10.7514	11.9777	10.5924	11.2135	10.6477	10.015	10.2045	10.2159
D3ZUN5	Pofut2	9.28267	8.96383	8.2669	8.40229	9.16458	8.82989	9.01237	10.2675	9.70975	10.0259	9.98067	9.80307	10.1638	10.4347	9.51239	10.3501	10.3744	10.3217	10.4961	10.4396	10.2787
D4A497	Pcdh11x_predicted	9.09273	9.67056	9.57583	10.0838	9.24671	10.0183	10.1357	9.83712	9.47749	9.26975	9.13133	9.69081	9.0539	10.1349	8.91532	10.102	10.1279	10.0947	10.2413	10.2468	9.67952
D4AE25	Cd274	9.94022	9.84671	9.81297	8.04302	9.57319	10.1237	9.6754	10.095	10.1065	10.6406	10.5857	9.26593	9.90391	9.8926	9.73037	9.47343	9.61777	9.19839	9.38436	9.53012	9.26631
F1M2Y4	Slc29a4	10.2509	10.0624	9.71158	10.2757	8.65236	10.2518	10.192	10.0838	9.50515	9.82752	9.91744	9.99782	9.82131	10.0051	9.44914	9.61623	9.41908	9.38895	8.10502	9.75862	9.23143
D4ABJ2;P98087	Cbln4	10.1824	10.0448	9.2082	10.0327	9.39781	9.55525	9.84289	9.63599	9.78066	9.43856	9.74561	9.55315	9.07454	9.31679	9.99608	9.99757	9.61187	9.66246	9.85204	9.80079	9.7529
Q03351;Q03351-2;Q03351-3;Q03351-4;Q03351-5;Q03351-6;Q03351-7;Q03351-8	Ntrk3	9.49194	9.9266	9.48725	9.82588	9.4894	9.3857	9.71862	9.71788	9.56212	9.55443	10.1384	9.81117	9.77826	9.77051	8.76533	9.73341	9.82051	9.83002	9.66556	9.89716	9.85399
A0A0G2K9W7;P98158	Lrp2	9.35992	9.41062	9.31018	9.78198	9.63106	9.4555	9.40617	9.9387	9.55328	9.63552	9.81214	9.91744	9.62779	9.19827	8.91913	10.2147	9.75854	10.2397	10.0168	9.78028	9.9586
D3ZQY0	Pcdhga7	9.87446	9.71563	9.72546	9.77789	9.20651	9.97907	10.1442	9.28615	9.32193	9.26951	9.3831	9.60981	9.89298	9.79283	9.32085	9.59507	9.78113	9.42737	9.89427	9.84029	9.83858
G3V9H8;G3V9H8-2	Ret	11.1574	11.4072	11.1781	9.96896	NA	11.4091	NA	10.9695	11.1592	11.0399	11.5256	11.6862	11.3273	11.6956	10.7545	NA	11.2536	11.5089	11.4595	11.5678	11.4547
F1LMY3;Q62656	Ptprz1	10.0979	9.92869	9.17976	9.37702	8.21762	9.59867	9.2845	10.3587	9.4401	9.71546	9.42011	9.71445	9.72552	9.85737	9.4407	10.0728	9.47079	9.90516	10.0788	10.1108	9.51485
G3V6G3;P19969;P30191	Gabra6	9.814	9.80996	9.82366	9.18537	8.32968	10.224	9.79461	9.47673	9.35408	9.73856	9.81917	9.05397	9.50143	10.12	8.84975	9.84828	10.0459	9.80935	10.1031	9.70959	9.82359
Q5M7W6	Fam234a	11.5197	11.0065	13.3314	NA	NA	NA	NA	12.5031	12.7533	13.9956	13.9396	9.3974	12.809	12.0222	14.0368	10.9125	12.9872	10.9812	8.84008	9.24296	11.6543
A0A096MIW3;A0A096MJ80;A0A0G2K087;A0A0G2KAG1;F1M9X3;Q710E6	Suco	9.39775	9.41568	9.27061	9.40766	9.81062	9.33202	9.23082	9.32113	9.67343	9.20141	9.18208	9.62483	9.76955	10.1496	8.92354	9.89559	10.0009	9.80948	10.052	10.2776	9.92378
A0A0H2UHX5;P07861	Mme	9.53396	9.63319	9.12706	9.33457	9.84765	9.96428	9.34415	9.42935	9.39078	9.17109	9.41343	9.82397	9.86523	9.89637	9.25775	9.65523	9.6422	9.58881	9.8528	10.0258	9.80045
A0A0G2K2X9;A0A0G2K997;Q9WTN5	Tpcn1	9.69061	9.80386	9.61199	9.94178	9.43031	10.1179	9.34589	9.61188	9.79822	9.46074	9.53338	9.42499	9.02773	9.92878	9.12706	9.56684	9.28911	9.69175	9.76671	9.82999	9.59203
F1LV86	Nkain3	10.2246	10.3703	10.8548	7.97576	NA	10.0461	10.0227	10.4716	10.5615	10.6535	10.7693	9.47831	10.1495	10.1324	10.6195	9.88048	10.5041	9.94907	9.02888	9.74596	9.87012
D3ZQ74;Q63321	Plod1	10.0375	9.72869	8.6029	9.09996	8.44965	9.65529	9.7097	9.61977	9.41195	9.70828	9.52575	9.29634	10.0073	10.1323	9.44161	9.3334	9.61338	9.76873	10.2403	9.87196	10.042
A0A0G2K1V7;D4A5E5	Sgcb	10.7365	10.7374	10.6332	10.742	10.9868	10.8333	11.2025	10.0996	10.2292	NA	10.4012	10.4835	10.8172	NA	9.94309	10.1037	9.51995	10.3053	10.6592	10.9599	10.6876
Q5BIV7	Sprn	10.1584	10.2769	10.3725	11.1308	NA	10.8869	10.6003	10.0247	10.9086	10.1933	11.5939	11.5736	10.7194	11.8063	NA	9.60651	9.64801	9.88265	10.4828	10.229	9.98252
Q06000	Lpl	10.6764	10.318	12.1812	NA	NA	7.56029	8.71609	12.0497	11.7356	12.8023	12.6769	7.95404	11.9264	10.6791	12.3946	9.01385	11.6263	10.673	8.78434	8.72012	9.41816
A0A0G2JSU2	Adgra3	9.89688	9.64306	9.35379	9.32968	9.73501	9.38305	9.32877	9.39986	9.25812	9.54846	9.30816	9.37789	9.39529	9.62868	9.22076	9.77375	9.69544	9.55569	9.50777	9.50463	9.79465
F1LM32;Q02734	St3gal3	9.86872	9.73922	9.27597	9.69811	9.91805	9.62089	9.471	9.55526	9.46762	9.1148	8.9152	9.43501	8.92295	9.58952	9.7171	9.6467	9.5307	9.61192	9.54464	9.38804	9.58142
F1M702	Cdh18	9.62317	9.53277	9.49525	9.37129	8.84286	9.80695	9.5199	9.01352	9.34894	9.44307	9.26779	9.71865	9.61497	9.94032	9.13043	9.55289	9.8515	9.48565	9.53473	9.80365	9.67672
Q5I0E7	Tmed9	9.57828	9.029	12.165	8.89944	7.6919	6.65633	9.84453	10.0266	9.82966	12.2541	11.7841	5.92606	11.2977	8.90512	12.0436	7.52978	10.8257	8.08786	8.33584	9.54859	9.26403
D3ZEF9	B3gnt2	9.37924	9.36432	9.26594	9.17581	9.39547	9.15214	9.07045	9.5178	8.93144	9.27372	9.11187	9.64256	9.72209	9.65288	9.34069	9.71868	9.86764	9.91218	10.0266	9.89765	9.95608
P25095	Agtr1	8.34582	8.85954	8.23557	8.80293	8.59554	8.68819	8.11115	8.94425	8.58124	8.4217	8.26006	8.97179	8.17135	8.4587	11.1326	11.9682	11.3293	11.5068	11.3275	11.341	10.9077
D3ZPM7	Adam19	9.049	9.192	8.71043	9.45946	8.87717	8.26452	8.67366	9.41058	9.4927	10.8284	9.04632	9.04554	8.44312	9.49241	10.0452	10.3785	9.87088	10.1762	10.2865	10.4788	9.62017
F7F3Z1	Lman2l	9.59245	9.57211	9.57199	8.98302	8.20244	9.22011	9.18369	9.28824	9.6362	9.5625	9.72803	9.25371	9.67715	9.88875	9.20894	9.50753	9.93195	9.82267	9.67414	9.46086	9.63415
Q2IBD1	Wnt2	7.86755	7.9374	8.37916	8.44146	9.04125	8.47496	7.84709	9.58929	9.4487	9.5169	9.65204	10.136	10.3903	10.4092	9.4522	9.96075	9.90431	9.96816	9.91626	10.7118	10.5898
Q5HZW5	Cd320	9.60473	9.4413	8.45196	8.24985	8.02331	8.42972	8.41999	9.92197	9.96559	9.28071	9.76669	9.4856	8.63716	9.8683	10.2957	10.2734	9.56766	9.70357	10.0118	9.58627	9.29355
A0A096MJW1;Q5U2V1	Fkbp10	10.3469	9.93561	9.62772	9.2254	NA	10.0171	9.32929	9.55466	10.0984	9.63654	9.88963	9.47793	10.1335	10.2239	9.47532	9.35228	9.83552	9.49769	10.1531	9.74076	9.89154
O35849;P18424	Lcat	8.543	8.51687	7.8333	8.13341	9.45803	8.07912	8.78187	9.80381	9.6377	9.38549	9.35267	9.16235	9.64579	9.78757	9.617	10.2018	9.65284	10.0275	9.9531	9.71714	9.99351
F1LPU1;Q920E1	F2rl2	9.91029	9.75495	11.0184	NA	NA	10.0451	10.1529	10.388	10.1182	10.6652	10.9856	8.99857	10.7225	10.1977	10.975	10.4261	10.7383	10.0504	9.81737	9.474	10.5197
Q5NUI3	Cdh19	9.44081	9.86466	9.46324	10.2428	10.2772	9.33087	10.0158	NA	9.70559	9.71492	10.0105	10.2863	10.3583	9.80305	8.71492	10.0828	9.4254	9.3764	9.96717	9.92124	8.7146
E9PSJ1	St3gal1	9.51671	9.5876	9.17837	8.33075	8.99735	9.25674	9.38611	8.55508	8.97124	8.95766	9.14501	8.99791	9.67564	9.90976	9.18034	10.0551	9.1759	9.30738	9.2558	9.21913	9.40948
M0R6Q0	Casd1	10.0941	9.89956	9.73989	9.13943	7.2072	9.56642	9.01461	9.45333	9.11442	9.29993	9.50812	8.91462	8.91942	9.30194	9.4487	8.86572	9.16735	9.55612	9.20575	9.32902	9.28417
B5DFE3;E9PSR0;Q9Z1F2	Slc5a11	9.45865	9.19402	9.15106	9.53892	9.44205	8.59683	7.63717	10.1851	10.1833	9.6801	10.4239	10.4522	11.3719	10.5074	NA	10.1094	9.5329	9.86109	10.1209	8.9366	9.54641
A0A0G2JXF7;O35531	Cd86	9.16936	9.20431	8.95188	9.43658	9.13966	8.96063	9.04648	9.10117	9.44347	8.73107	9.18701	9.39952	9.26313	9.55117	9.17544	9.14474	8.81973	9.63756	9.30644	9.48188	9.66554
F1LN86;O08962;Q6DKY7	Kcnh2	9.62995	9.78967	9.20264	9.96917	9.99473	9.33498	9.79362	8.59981	7.85649	8.68202	8.48921	8.93609	8.12538	8.57235	9.36507	9.65326	9.57847	9.32597	10.0068	9.59123	8.88804
F8WG88;Q62632	Fstl1	9.5348	9.14619	8.96663	9.40029	8.84958	8.95125	9.4037	8.84028	9.17735	9.08046	9.26255	8.93605	9.1799	9.47434	9.17786	9.15253	9.32983	9.82648	9.47509	8.98631	9.17662
O55145;Q6IRF7	Cx3cl1	8.87515	9.10057	7.78071	8.01773	8.86294	8.29552	8.20227	10.3824	9.24793	9.47515	9.55361	9.51673	9.64918	9.57692	9.99866	10.14	9.22904	9.58092	9.22849	8.97239	9.3846
D4A950	B3galt2	8.40776	8.11024	7.79603	7.54424	7.75044	7.16958	6.38681	10.3178	10.2667	9.20515	10.2284	9.83517	9.42334	9.51139	9.96604	10.4545	10.2611	10.41	9.93828	10.0501	10.0254
A0A1B0GWV0;F1LMS4;Q0V8T3	Cntnap5c	9.22346	9.34812	9.18897	9.40013	9.3738	8.88437	8.2897	9.37862	8.94536	8.95917	8.65551	9.2944	9.28085	9.44978	9.40353	9.39726	9.21891	9.3049	9.11047	9.29408	9.3464
G3V903;P49002	Bmp3	9.95542	10.2665	10.0082	10.4054	9.0786	9.52927	10.0552	NA	NA	9.38959	9.59714	10.2094	9.79186	10.0865	11.032	10.8512	10.3426	10.5169	10.4148	10.6524	10.3544
B2GUX7	Creg1	NA	NA	NA	12.8557	NA	12.9259	12.8748	12.5867	12.5771	12.8916	13.0399	NA	NA	13.4319	12.3617	12.676	13.3167	13.1729	11.1786	13.3714	13.2399
A0A0G2K8M5;G3V6N2	Tmed4	9.29717	8.28505	11.7577	8.31292	NA	9.3419	8.74397	9.56869	9.40879	12.0061	11.2218	8.75874	10.6383	8.58041	11.9123	7.78504	10.3237	8.33911	9.66371	9.43265	8.70215
B2RYC9	Gba	9.9835	10.4177	10.6565	NA	NA	9.49252	9.43328	10.766	10.8867	11.4738	10.8516	8.78086	10.2378	10.3122	10.893	9.25632	10.5755	9.89557	9.0223	9.42857	9.60564
D3ZWP6	Plxna2	9.54157	10.1231	10.4857	9.95321	NA	10.2395	9.83425	10.3775	10.9325	11.2413	10.9434	10.0172	9.77031	10.4106	10.8044	9.13424	10.1989	10.3723	NA	8.37707	8.83871
D4ACT8	Pcdhga3	9.50341	9.19039	9.1675	9.44032	8.61717	9.0929	8.97435	9.23652	8.94121	9.12023	8.7398	9.36633	8.71354	9.39298	9.30301	9.2302	8.97682	9.06975	8.98155	9.08101	9.32187
G3V6E7;P50609	Fmod	9.44132	9.06769	10.014	8.24637	6.70568	8.43312	8.51977	9.67288	9.44751	9.41281	9.4401	8.89005	9.94452	9.70965	9.03262	9.17005	9.07859	9.23565	9.37261	9.20584	8.79594
D3ZCR1	Wnt3	10.716	10.6097	10.9197	9.78062	9.31899	10.9643	11.0801	10.7775	10.1339	9.10648	9.87569	8.78023	10.3766	NA	10.2263	8.78625	NA	9.42124	9.16933	10.3743	10.3373
F1LR98	Cdh10	9.62804	10.2041	9.81917	9.05026	NA	8.6092	8.23805	9.41561	9.63943	10.7334	10.496	9.33416	9.22236	9.44006	10.9949	8.90309	9.13353	9.81497	9.63537	9.3143	8.96411
P04094	Penk	9.81776	10.7523	10.2617	9.34049	NA	9.93813	10.1741	NA	9.86387	13.8954	10.9913	9.86017	12.914	11.4712	NA	10.5976	11.0231	13.3844	10.5071	14.0494	NA
A0A0G2K588;D4A917	Ltbp4	9.75673	9.78092	9.2004	9.64254	9.86247	9.7434	9.29042	9.13738	9.46156	8.55978	8.96752	9.81828	9.64879	9.43406	NA	9.52838	9.18624	9.37215	9.20643	9.64772	9.41172
F1LPC8;Q924Z9	Ntn1	8.50235	8.51801	8.31336	7.82426	8.87857	8.17774	8.57755	9.51182	8.99973	9.06413	9.44311	8.78634	8.99122	9.81541	8.60921	9.55584	9.18893	9.51714	9.57491	9.33891	9.4445
Q498S0	Chst12	9.95103	10.2224	10.6145	9.59633	8.59069	10.3513	10.1465	9.3858	8.87386	10.1321	9.37689	8.49991	9.46422	9.22136	9.59637	9.20237	9.34998	8.84939	7.72771	NA	9.09831
F1LZX9	Itgav	9.2938	9.55137	8.7184	7.79479	4.32304	8.95064	8.52927	9.79568	9.19015	9.36151	9.42261	9.05745	9.29475	9.45765	9.44339	9.45344	8.98362	9.51015	9.2971	8.80786	9.25323
O88204	Lrp3	9.57017	9.47578	9.22334	8.63021	7.43168	9.0084	8.49238	9.19014	9.26483	9.35383	9.27443	8.54912	9.36949	8.98848	9.00646	8.73059	8.73907	8.84316	9.05775	8.3382	8.64315
A0A0G2K839;P51796	Clcn5	9.38593	9.19279	8.9718	9.09127	8.37197	9.05962	8.97378	8.49118	8.67685	8.66337	8.63398	8.86563	8.47956	8.85607	9.09736	8.62955	8.82983	9.09216	9.24874	9.14685	8.85188
D4A517	Slc39a10	8.46906	9.12019	9.61067	6.87639	8.57235	8.36668	10.3515	9.12623	8.91311	10.3602	10.6307	7.98592	9.74414	8.5078	9.76786	8.66734	9.1736	8.8897	6.96295	7.21941	8.81326
Q9JHE5	Slc38a2	9.37874	9.41494	8.23147	9.02552	8.53343	8.8399	9.11098	9.27868	9.18112	9.26982	9.52939	NA	8.40608	8.67623	10.2914	10.0692	9.64757	10.0202	10.1038	9.56394	9.42852
P84039	Enpp5	9.29793	9.72265	9.69728	NA	NA	8.4967	8.73321	9.95791	9.77234	11.4079	10.8528	9.30956	9.3944	8.85959	11.4772	10.0154	10.0836	10.309	8.71406	9.51677	9.99949
P61131	St3gal4	9.31691	9.3418	8.62652	8.45683	7.20137	9.00568	9.06935	8.72856	8.66595	8.9165	8.92008	9.09846	8.94626	9.08954	9.21058	8.86818	8.74519	8.67968	8.56885	9.08034	8.98561
Q6P6S4	Sil1	8.42988	8.11409	8.04767	8.08959	8.05202	8.15496	7.83967	9.13541	9.18444	8.76094	8.88662	9.24336	9.17775	9.30719	8.71268	9.02233	9.37242	9.36118	9.65156	9.3162	9.40232
Q71RJ2	Cacng2	7.41004	8.245	8.09594	8.03025	7.5757	5.75106	6.87002	9.13672	8.30527	9.31791	10.5803	9.71052	8.7707	10.065	8.11552	8.64819	9.85019	10.2912	9.69011	9.87808	9.48607
F1MA06	LOC100362176	8.7911	8.74725	7.62778	8.64465	8.62505	7.84575	7.18192	9.2217	8.92793	8.44613	8.65914	8.94142	8.47755	8.93077	8.85521	9.59809	9.06407	9.17459	9.20497	9.18554	9.29889
D4A6G2	Sema4g	8.86428	9.456	9.22228	9.42319	8.56028	7.81735	9.04606	9.21926	9.40727	10.616	9.17023	7.53019	8.77607	8.35816	9.57772	6.85934	8.58547	6.67962	8.35492	9.67354	7.86741
Q5Y4N8	Adgre1	9.46319	9.23255	8.57959	7.93965	8.39623	9.15833	9.44067	8.98068	8.53842	7.81559	8.41681	8.28288	8.18666	7.74179	8.98064	9.13277	8.71747	9.24727	8.64557	8.18835	8.93839
G3V7N0	Hs2st1	9.06525	8.56607	10.5544	6.62197	NA	8.11188	7.10388	9.71458	9.87015	10.618	10.3464	8.60646	10.7301	9.84415	9.94188	7.60411	10.4363	9.44806	9.45062	7.21943	7.84937
D4ACK7	Cnnm3	10.899	11.3875	10.343	NA	NA	NA	9.87307	12.7628	12.5921	12.8602	12.8643	10.5751	NA	11.9348	12.4253	10.273	11.992	11.0877	NA	8.54728	11.1985
P45479	Ppt1	8.85265	8.52443	7.16702	7.22397	7.7074	7.60399	8.19958	8.92342	8.79029	8.67159	8.85899	8.33035	8.81053	9.26291	8.74605	9.27559	9.31578	9.38761	9.56292	9.09714	9.01914
Q6AYF6;Q7TP03	Glt8d1	8.30587	8.46611	7.73258	8.06874	8.54301	8.03777	7.93506	8.78445	9.00429	8.53398	8.55261	8.83221	8.30545	9.19442	8.74067	9.05275	9.05368	9.09139	8.8951	9.11075	8.48137
A0A096MIV6	Galnt17	9.30895	9.43767	9.19335	8.25775	8.47794	8.11078	8.86001	8.55549	8.69589	6.64899	8.32727	7.73919	7.73716	8.73443	9.00347	8.43826	8.84084	9.20707	8.5878	9.02975	8.83227
A0A0G2K470	Itga2	8.59513	8.63765	8.97702	8.15615	8.09313	8.6043	9.0076	8.51285	8.67215	8.9033	8.23877	8.60742	8.74431	8.51914	8.71117	8.48796	8.61988	8.47602	8.5383	8.33532	8.40122
Q5EAJ6-2	#N/A	NA	9.31515	8.41694	8.01031	7.75437	9.12262	9.24724	9.94666	9.38245	9.51968	9.13277	8.70145	9.67556	9.66133	9.87378	8.26617	9.74431	8.68012	7.69882	8.29488	9.13212
A0A0G2K994;D3ZBX7	Vsig10	8.54916	7.82118	8.04432	8.64672	8.32617	8.48768	7.78209	8.91755	9.01431	8.5756	8.40471	8.58451	8.61408	8.80543	6.63888	9.01256	9.06623	8.66626	9.42722	8.80056	9.35835
F1LP15;Q01956;Q01956-2;Q5PXK5;Q811T3	Kcnc3	9.38563	9.4044	9.32812	NA	NA	9.6112	9.22539	9.69886	9.63553	10.4756	9.79026	8.16949	9.67662	9.63453	9.82501	9.24426	9.62167	8.90083	9.14478	9.23454	9.40727
D4A6D8	Lrrtm1	10.7479	10.9933	11.6135	8.81732	NA	9.92224	10.6395	10.3761	10.4848	11.3833	10.6925	7.38158	8.57955	10.0632	11.1087	7.20145	10.3981	8.97105	NA	NA	9.28824
A0A0G2JTM0;Q62962-2	Asic2	9.65057	10.3912	9.92321	NA	NA	9.4898	NA	10.6599	10.263	10.6501	10.4229	9.15756	9.77691	10.191	10.5328	9.837	10.1707	9.98482	9.57805	9.12118	8.25033
D3ZM70;D3ZWD0	Vstm2a	9.26296	9.27984	8.13692	7.24972	NA	8.52304	7.71783	9.18374	9.18362	8.92149	9.34574	9.22705	8.55167	8.93794	9.7271	9.78317	9.3342	9.12333	8.77482	8.93052	8.11723
A0A0A0MP80;D3ZEH5	Sidt2	11.697	11.6329	12.5314	NA	NA	NA	11.2266	10.7905	10.6801	10.7091	10.6105	8.55318	9.93635	11.0102	10.3314	9.51857	10.3898	10.0643	NA	8.03517	8.85129
A0A0G2JWS3;Q0KL00	Piezo1	8.94949	9.21792	8.70102	7.6875	NA	8.61257	8.74949	8.47583	8.89168	8.95248	9.0775	8.70132	8.63345	9.45764	8.52023	8.42412	9.2068	8.97087	8.98749	9.20403	8.93637
F1LWK9	Ntng1	8.52604	8.736	7.70673	8.35583	8.47789	8.13888	8.9575	8.24032	8.8321	8.49628	8.34836	8.38939	7.75332	8.46568	7.93708	8.35115	8.92496	8.71543	8.7389	7.76016	8.29408
Q5HZW9	Evi2a	8.31441	8.03927	8.3942	NA	9.17419	NA	NA	8.48083	7.28876	7.77439	7.95687	7.40458	8.28449	8.06182	12.1198	12.0123	12.1228	11.931	12.2839	11.7121	12.239
Q5FVH2	Pld3	9.23953	9.15913	7.64358	8.2063	NA	8.72509	7.94696	8.83129	8.55637	8.38361	8.76774	7.95983	8.58357	9.17229	8.92125	8.67625	8.841	8.9775	9.14488	8.44035	9.03281
Q9Z2H4	Lgr4	10.6248	10.8089	11.0787	10.8634	NA	10.1368	11.1772	10.105	10.3455	11.4763	10.4022	11.8727	9.87807	11.4422	10.0198	11.424	11.3882	NA	NA	NA	NA
A0A0G2K199;Q9R1J8	P3h1	8.77629	8.35932	8.86409	7.19601	NA	7.34336	8.32776	8.3193	8.49103	8.97	8.97931	8.43181	9.16716	9.09479	8.64895	8.72774	9.36064	8.89406	9.2219	8.96909	8.55689
G3V8N4	LOC108348233	NA	10.1276	NA	6.48879	9.71622	9.92701	NA	9.94425	9.81013	8.46901	9.73609	9.43857	10.374	9.49414	9.75934	10.0176	9.49071	10.0363	9.80444	9.47549	9.38514
Q8K5A9;Q8K5A9-2	Nradd	8.18754	8.46762	8.64271	8.61218	8.26612	7.20978	7.94221	8.85698	8.63347	7.25686	8.47129	8.62733	7.57501	8.04934	8.37011	8.60624	7.42691	8.50043	7.43801	7.3177	8.33952
A0A0G2K3B7;E9PU66	Wnt7b	8.07662	8.93971	8.53176	9.13656	NA	8.89371	8.9594	8.96924	8.77953	8.27824	9.05861	9.10728	8.80893	9.31724	NA	9.45088	9.43553	9.60499	9.35683	8.57916	9.32751
P56819	Bace1	10.4237	10.7029	10.8451	NA	NA	NA	9.01922	11.3532	11.1001	11.3566	11.3756	8.70182	9.28884	10.7207	11.9308	9.5176	11.3755	9.97271	NA	NA	10.7379
D3ZPK4	Ssc5d	8.31821	7.83413	6.64447	7.44026	7.35079	6.80271	7.51799	8.49758	8.61525	7.98896	8.3849	8.04475	7.72285	8.28597	8.37275	8.43599	7.37458	8.71233	8.59194	8.60514	8.34573
P14841	Cst3	8.60985	8.68852	8.91191	NA	NA	6.94012	7.53263	9.55797	9.37705	10.1277	9.37837	7.58447	9.56123	8.80925	9.26708	8.56784	9.59048	9.0813	8.74658	8.49833	8.66158
A0A0G2K2P7;P80201	Acvr1	10.7506	11.3656	10.677	NA	NA	10.0534	NA	10.384	8.63897	9.44239	11.8348	11.0355	10.7339	11.0574	NA	NA	11.2251	9.4053	10.2666	10.4262	10.1605
E9PTA5	Pign	9.66741	9.8213	9.92669	NA	NA	10.1345	10.2621	9.39459	9.9629	10.0281	10.1267	9.23658	10.4129	9.48394	NA	NA	10.2075	9.2862	9.32425	9.58713	9.34532
Q02445;Q5PQU8	Tfpi	8.73485	8.58236	8.35691	9.0539	8.06526	7.72072	7.65649	8.65346	8.36095	8.32267	7.61914	8.41921	8.39354	8.64762	7.41692	8.3358	8.25879	8.6113	8.4797	NA	8.45056
P52500	Grpr	9.45141	9.07441	9.33134	NA	NA	8.11228	NA	9.93873	10.0661	9.52804	9.87598	9.0663	8.4094	9.46841	9.48231	9.17075	9.24153	9.38101	8.42906	9.18544	8.71065
D3Z9Z7	Colgalt2	10.2607	9.69974	9.69084	NA	NA	9.93881	9.59554	10.4404	10.114	NA	9.27849	NA	10.4993	10.3873	NA	10.8679	10.9176	10.1209	10.6019	10.5792	10.3434
D3ZAD6;D3ZTM0;Q63374;Q63374-10;Q63374-2;Q63374-3;Q63374-4;Q63374-5;Q63374-6;Q63374-7;Q63374-8;Q63374-9	Nrxn2	10.0229	10.4734	12.172	NA	NA	10.7348	NA	11.4069	10.8877	13.1186	11.4404	NA	10.8733	13.4319	11.7406	NA	11.3892	13.1071	NA	NA	12.1155
Q5BK80	Tspan4	11.0513	10.5648	10.591	9.93024	NA	NA	8.31516	10.2147	10.7111	12.3224	10.9307	7.54475	8.14909	8.99842	10.2046	7.95406	9.93217	7.75581	NA	NA	7.59743
Q642B0	Gpc4	7.82418	8.38323	7.47598	7.50595	NA	7.95341	8.18977	8.27396	8.07894	8.48902	8.12257	8.49384	8.12912	8.85856	7.11466	8.07698	7.93889	8.15429	8.67087	8.40622	8.57053
Q9ERC0	Npy2r	7.87428	8.73561	7.14949	7.75437	NA	7.64549	6.50734	9.00539	8.63663	7.77307	8.50325	8.33712	8.21191	8.10068	7.73682	8.86005	7.96937	8.53518	8.52303	7.74388	8.3635
A0A0G2JT71;G3V9D5;O08680	Epha3	7.89275	8.0284	7.27082	6.91456	6.33141	6.72895	6.81427	8.40044	6.87673	7.67668	7.49906	7.5845	7.52634	7.83701	8.04049	8.27648	8.04554	7.90875	8.36965	8.23468	7.48341
P24485	Cd53	8.95264	8.16947	8.23914	NA	NA	NA	8.36466	9.82563	9.46461	9.85434	9.95223	7.33426	8.98496	8.97032	9.76276	8.23858	9.05327	8.99599	8.21458	7.64917	9.55669
A0A0G2K0W3;D4A383	Ttyh3	10.3719	10.8344	11.9054	NA	NA	NA	NA	11.4597	11.5296	13.8237	12.503	6.73151	9.70666	10.0782	13.1023	7.94999	11.4589	8.0144	NA	NA	9.54845
Q8VHW9	Cacng4	9.20818	9.37979	6.44308	8.74953	NA	7.7295	NA	9.84699	10.3916	8.35982	9.41736	NA	NA	9.96673	11.0798	10.2054	10.5569	9.82441	8.42303	10.4634	7.3877
D4A468	Emid1	9.04519	8.63972	8.81048	NA	NA	8.39255	8.77255	7.96304	8.06684	8.45548	8.2077	7.6904	8.54432	8.32949	7.95956	8.37228	8.39663	8.21904	8.69685	7.35085	7.51169
Q66HG0	Rnf13	13.0468	13.2811	13.5844	NA	NA	NA	12.1284	12.3742	12.672	14.2146	11.9786	NA	10.7945	10.6035	11.779	9.11363	11.5963	NA	NA	NA	NA
Q8CGU6	Ncstn	8.08052	9.32758	11.0263	NA	NA	7.70239	NA	9.89877	9.91192	11.0724	10.8905	7.53897	9.79331	9.51647	10.3591	7.53128	10.3687	8.80777	NA	7.11615	8.19004
Q5RKH6	Os9	7.32235	7.61716	5.18775	6.73952	7.67915	6.63954	7.48407	8.14857	7.68414	6.99909	7.74756	7.58235	7.43055	8.00834	6.99033	8.02285	8.03875	8.31699	8.10814	7.35288	7.69672
A0A096MIS4;Q9R1M7;Q9R1M7-2	Grin3a	9.768	9.7629	9.9595	NA	NA	9.3864	NA	8.90391	9.86963	10.232	NA	9.9138	9.52225	9.95269	9.48116	9.78217	NA	9.82851	10.0211	9.94693	9.92591
B2GV95	Cd83	7.45171	6.8753	NA	NA	NA	NA	NA	10.307	10.0841	9.53907	10.3905	10.0299	9.65353	10.048	9.81973	10.2978	9.5641	9.91319	10.3454	9.91279	10.1269
F1LMS1;Q07652	Cacna1e	11.5295	11.2847	10.7626	NA	NA	NA	NA	11.6827	11.5812	11.9785	11.8276	NA	10.2858	11.5997	9.77591	9.81178	10.3523	11.3038	NA	NA	10.4872
G3V8M6	Folr1	7.03992	6.72416	5.936	6.70887	7.39794	6.781	6.74424	7.90502	7.31001	7.26393	7.53873	7.29833	7.8677	7.47385	7.60437	7.29738	7.34102	7.82544	6.88193	7.42159	7.73628
Q5RJS8	Tpst2	8.85031	9.668	NA	NA	NA	7.41255	NA	9.60508	9.63211	9.77039	9.45722	8.82409	8.63543	8.80828	9.73169	7.4029	8.99271	9.05629	8.11812	8.58271	8.94418
Q68G38	Tor1a	NA	5.44452	NA	6.79317	NA	NA	4.7778	10.1691	9.10912	8.59626	9.94044	9.90037	9.45745	9.70525	10.0458	9.31163	10.0536	10.2166	8.98938	9.49947	9.34773
D3ZCS2	C1qtnf2	8.01184	8.20248	6.44404	7.4742	NA	7.39908	7.77234	7.78449	7.03654	7.83001	6.97833	7.95574	6.67549	8.04487	7.09473	7.91914	7.86037	7.65583	7.83138	7.50677	7.75725
D3ZIW4	Tmem62	10.3329	10.2393	9.64486	NA	NA	NA	NA	9.32795	9.39605	10.6904	10.0955	NA	10.0127	10.2859	10.8092	10.7202	8.30033	9.06173	11.3686	NA	9.89581
A0A0G2K3A9;D3ZTE7	Adamts2	10.4137	10.0315	8.97658	9.08955	NA	9.68412	9.91462	10.3582	10.2619	10.6039	10.877	9.78428	10.6106	10.5066	NA	NA	NA	NA	NA	9.52242	7.53685
D4ADJ8	Tmem26	8.32947	8.17485	8.17549	7.59485	NA	7.14449	7.75335	7.82782	7.99129	7.47444	8.00212	8.27062	NA	7.51843	8.60778	8.16513	7.14421	7.40966	7.06916	7.34347	6.77878
D3ZDS9	Ifnar1	11.1193	11.4413	11.225	11.1374	10.9785	11.2998	11.4544	11.3765	11.1167	11.5333	11.2953	10.902	10.537	NA	NA	NA	NA	NA	NA	NA	NA
P25961	Pth1r	7.84661	7.29334	6.67672	NA	NA	NA	NA	9.55702	9.61465	9.05898	9.55927	10.1243	9.19103	9.24768	8.87672	9.34433	9.20658	8.60313	NA	9.24602	8.99618
D3ZCF8;D3ZXD2	Abca8a	7.76309	8.03992	8.17963	NA	NA	NA	NA	9.4831	9.36099	9.06795	9.20801	7.60033	8.14796	7.95375	9.48053	8.53589	8.38234	7.87055	6.82646	6.53709	7.55694
Q6P762	Man2b1	6.946	6.12186	5.12104	NA	NA	5.47405	NA	8.50083	8.19991	7.55787	8.35416	8.29438	7.78198	8.53701	7.39562	8.18152	8.3988	8.79777	8.15319	8.57603	8.26849
A0A0G2JTE4;Q9EQX6	Pdgfc	9.00715	9.1604	NA	NA	NA	NA	NA	9.74453	9.38966	8.7354	9.91778	9.22989	9.4171	9.25925	9.52225	9.29063	9.03442	9.2105	8.61851	8.33182	NA
P46002	Ptafr	NA	NA	NA	NA	NA	NA	NA	9.09884	8.76224	8.94891	9.7846	9.10434	9.54424	9.28147	11.5501	9.2878	10.2089	9.26158	10.6635	10.184	10.137
D4A4S5	Folr2	7.87607	7.92213	NA	NA	NA	7.8088	7.27963	6.6557	7.92833	6.81325	7.18315	7.69288	6.97786	7.47842	7.35664	7.00439	8.22769	7.7114	7.14814	7.57102	8.33463
A5I9F0	Ptprk	11.7639	11.5749	11.6468	NA	NA	NA	10.9174	11.0982	11.1321	11.8104	11.5335	NA	NA	NA	11.3892	10.5025	NA	10.2537	NA	NA	10.7516
A0A0U1RRZ6;B4F7C5;F1LNW2	Lrrtm4	10.8704	11.1132	12.1648	NA	NA	NA	NA	10.3025	11.1632	13.1662	11.7622	NA	10.1649	10.4354	12.8526	NA	10.7594	NA	NA	NA	9.60313
F1LSN4	Fgfr3	4.47644	5.33888	NA	9.44196	NA	6.53853	NA	NA	7.60359	NA	10.0032	12.3323	11.6582	9.29359	12.1105	10.9984	NA	NA	11.5605	11.5793	10.9352
A0A0G2JYA3;D3ZNG3	Sppl2a	9.33568	NA	NA	NA	NA	10.1486	NA	11.0514	10.7892	12.2478	11.5481	NA	10.3928	11.5204	11.5562	NA	11.9329	11.207	NA	NA	11.5127
G3V8K5;Q9Z0J6	Gdf15	10.5644	NA	NA	10.6263	NA	NA	NA	10.3815	NA	NA	NA	11.4556	11.9067	NA	13.6924	12.0344	NA	12.6966	13.1718	13.2743	13.1002
M0R3P2;M0R6Z6;P49616	Plaur	NA	7.40067	8.85002	8.03772	NA	7.78155	8.38514	8.00264	7.76481	9.54451	9.2776	8.20345	NA	6.87398	9.84663	7.69006	7.63999	NA	8.68504	NA	7.99958
F1M0A0	Ano3	9.7991	8.82618	8.82998	8.20396	8.19591	NA	8.86083	8.89631	NA	8.28798	8.68322	9.16004	NA	8.66206	8.8568	NA	NA	8.60509	8.6218	9.36761	NA
F1M8Z6	Tnfrsf11a	8.15737	8.2153	8.44216	NA	NA	7.65639	7.71273	7.99038	7.1211	7.9997	7.14559	7.48973	7.74207	8.10022	7.48992	6.56002	7.63315	7.55372	7.49285	NA	NA
F1LXB6;Q63226	Grid2	8.55679	8.93763	7.45457	7.7276	NA	NA	NA	9.38967	9.21017	7.81623	9.45704	NA	8.90465	9.03519	9.07394	9.05733	8.60795	NA	8.22303	NA	7.78181
D3ZQN7	Lamb1	9.22522	8.76287	8.8768	NA	8.72794	8.76723	8.88233	9.10437	NA	NA	8.97737	NA	NA	NA	9.34329	9.70131	NA	9.82445	9.51787	9.5113	9.96781
A0A0G2JWZ2;O08590	#N/A	7.30963	7.75259	7.52477	7.38733	NA	6.43817	6.94055	7.43716	7.33392	6.06204	6.24889	NA	6.29749	7.30871	5.45114	5.91792	6.5207	7.6069	6.01229	7.08366	6.41836
A0A0G2JV41;E9PU47	St8sia5	10.4897	9.24765	9.09938	10.8294	10.0591	10.106	10.6602	NA	NA	NA	NA	9.84196	9.4909	NA	NA	NA	8.72634	9.90688	NA	9.33935	10.3981
A0A0G2JSN4;P38445	Acvr2b	NA	5.71956	NA	6.45075	NA	NA	NA	9.22089	8.94334	7.76499	9.12196	8.76423	8.34356	8.36801	7.93313	7.61627	8.16972	7.85882	8.04831	7.90518	7.77035
B1H219	Dkk3	NA	NA	NA	NA	7.53532	NA	NA	9.11627	8.74871	7.93247	8.60843	8.68677	8.90278	9.04355	NA	9.26925	9.12828	9.18313	9.51888	9.36393	9.12138
P28494	Man2a1	NA	8.28592	8.06455	NA	NA	NA	7.46226	7.93175	8.26374	7.5978	8.08173	7.4685	7.28035	8.07937	6.45806	8.00668	7.01995	7.71911	8.36038	8.04359	NA
Q8VHX0	Cacng3	5.88606	6.21201	NA	7.67475	6.14449	NA	NA	6.79171	5.42716	NA	10.3925	9.7072	10.288	9.35199	10.4096	9.38401	NA	NA	8.80512	9.2623	8.18979
M0R4Y0;Q6YAT4	Sgce	NA	NA	11.5094	11.4034	11.4897	NA	11.5377	10.7931	10.9691	11.6329	10.9355	NA	NA	10.9638	10.5391	NA	10.9937	NA	NA	NA	NA
D3ZJY8	Shisal1	7.55673	7.95083	9.42578	NA	NA	NA	NA	9.68316	9.1487	10.0046	10.3606	NA	9.76249	8.02605	9.87929	6.56097	9.12398	7.86843	7.13404	NA	NA
G3V8B2;Q11205	St3gal2	6.65967	7.48063	6.72079	NA	NA	NA	NA	9.00298	9.0173	9.38063	8.98542	NA	7.5185	8.71021	9.18631	7.60217	8.76411	8.06177	NA	6.96102	8.13738
G3V6L7;P15385	Kcna4	10.1055	10.1399	9.6023	9.47928	9.18464	9.18779	9.38987	9.54116	NA	8.97351	NA	NA	NA	9.55595	9.88158	7.84736	9.06044	NA	NA	NA	NA
Q8R4A1;Q8R4A1-2	Ero1a	11.0322	10.2871	10.493	7.88839	13.1657	NA	9.81564	NA	NA	10.3169	9.6291	NA	NA	9.19168	10.1501	9.16587	10.615	NA	NA	NA	NA
F1LM19;P24090;Q7TP75	#N/A	7.55507	7.16959	7.02962	NA	NA	NA	6.8175	6.4104	7.25542	NA	7.337	7.14243	7.07234	6.59871	7.16544	7.20956	6.55794	7.57129	7.5923	7.72328	7.1742
F1LUG5	Tmem94	9.56143	9.04648	8.94375	9.61882	NA	NA	NA	9.3044	9.59795	9.19494	9.98608	NA	9.04881	9.97619	NA	8.75103	9.10257	NA	8.75946	NA	NA
D4AC69	Lmln	6.23508	NA	NA	NA	NA	NA	NA	8.13517	7.91124	7.63685	8.44532	8.18516	7.86187	7.93925	8.14321	8.53028	8.1781	8.34106	8.42914	8.60078	8.25923
F1LMW0	Tmem130	NA	7.9893	NA	NA	NA	NA	NA	9.92987	9.99969	8.90081	9.50008	8.04642	NA	9.57326	10.4723	9.5382	9.87846	9.96667	NA	8.80175	8.09901
F1LMP7;G3V8V1;P23785	Grn	7.44114	7.21801	6.74463	NA	NA	6.83916	NA	7.13106	6.24612	6.53	6.66489	6.14301	7.07247	5.67463	6.8086	6.48849	7.40738	6.29319	6.81581	5.87462	6.596
G3V7K2;O70535	Lifr	9.66435	NA	9.03696	8.10199	NA	6.60048	8.24061	7.15928	9.707	10.0123	8.61666	8.66748	NA	9.44092	9.18587	8.64623	5.93487	NA	NA	NA	NA
P19814	Ttgn1	NA	NA	NA	NA	NA	NA	6.63453	8.24002	8.5915	8.26262	8.51098	7.57623	8.04207	8.21337	NA	8.33698	7.76108	7.62187	8.44939	7.81868	7.70071
D3ZEH1	Fat4	11.3708	10.1182	10.9222	10.5275	11.578	10.4547	10.7815	10.0673	NA	NA	NA	9.41632	NA	NA	NA	NA	NA	NA	6.91549	NA	8.80592
Q6AY39	B3galnt1	7.19662	7.14525	NA	NA	NA	NA	NA	7.66079	7.2659	7.44992	7.46652	5.19818	7.77687	7.33852	7.88478	NA	7.65942	7.3731	6.09981	6.36438	7.482
M0R4S2;P23593	Apod	5.93047	5.35756	NA	NA	NA	NA	NA	8.39416	8.28305	7.70848	8.18174	7.68897	8.41143	7.4655	7.92821	8.36144	NA	7.9275	7.64166	NA	7.68606
D3ZBZ6	Disp2	7.42186	NA	6.52191	NA	NA	NA	NA	6.84914	7.06992	8.28736	6.06284	6.79812	6.72498	5.94094	8.3324	6.69711	7.69858	7.24814	6.60061	NA	6.86468
E9PT28;Q8CG09;Q8CG09-2	Abcc1	NA	NA	NA	NA	NA	NA	NA	7.49182	NA	7.74824	8.02093	7.6358	7.10937	7.43151	7.8954	8.56426	7.82664	7.83341	8.34215	7.6195	7.58911
D4A7I8	Sumf1	10.2877	10.1419	10.1112	NA	9.24537	9.58509	10.4028	9.79315	10.1946	NA	9.72488	NA	NA	NA	NA	NA	NA	NA	NA	NA	9.99664
G3V836;P05371	Clu	NA	8.36755	10.7008	NA	NA	NA	NA	NA	10.2392	9.68267	10.1157	9.8752	NA	9.80349	NA	10.1489	9.4759	10.3798	NA	NA	NA
B1WC18	Podxl2	12.2503	12.1089	12.3647	NA	NA	NA	NA	12.3244	12.003	NA	NA	NA	12.0899	NA	NA	12.3878	NA	NA	NA	11.5081	NA
P43140	Adra1a	7.23367	NA	NA	NA	NA	NA	NA	6.3892	NA	6.68189	8.93079	NA	7.43229	9.43451	8.35392	8.68681	7.79154	9.20847	6.916	9.22072	NA
D4A409	Lama1	NA	NA	NA	NA	NA	NA	NA	8.24159	8.37449	7.02711	8.4596	7.88443	6.85076	NA	8.02938	8.03651	8.07797	8.17078	7.61868	NA	8.20255
A7U7N4	Prnd	9.7468	10.0529	9.59142	9.70714	NA	NA	9.93439	9.60991	9.36457	8.33074	NA	NA	NA	NA	NA	NA	9.2614	8.85921	NA	NA	NA
B1WBY7;B5DEH2	Erlin1	7.93115	7.84723	NA	NA	NA	NA	NA	8.54475	8.93874	8.37895	NA	8.45564	NA	8.27048	NA	9.0666	8.80399	9.17748	NA	NA	8.62994
F1MAD0	Lrp5	9.73143	9.32175	10.1936	10.1673	10.3992	NA	10.2442	NA	NA	12.6752	NA	NA	NA	NA	NA	9.95462	NA	NA	9.801	NA	NA
A0A0G2JZU6;D3ZRB9	Tmeff2	NA	NA	NA	7.13815	NA	NA	NA	NA	NA	NA	NA	10.2666	10.4434	NA	9.98562	10.2492	8.11387	9.90309	9.74605	10.1477	6.27357
D3ZT47	Fam171a2	NA	NA	NA	NA	NA	NA	NA	9.33524	8.65218	10.8163	10.0557	NA	8.97831	8.71562	10.1457	NA	8.7677	7.4194	NA	NA	7.6837
Q3KR94;Q7TQ11	Vtn	NA	NA	NA	NA	NA	NA	NA	9.84433	9.70777	10.7911	10.2993	NA	NA	9.84097	10.8047	NA	9.66263	NA	NA	NA	9.40242
D3Z9V8	Tmem25	NA	NA	10.1799	NA	NA	NA	NA	6.48657	7.72093	12.9814	9.40887	NA	5.8805	NA	12.1597	4.36823	8.85585	NA	NA	NA	NA
O35789;O35789-2	B3gat1	NA	NA	9.04081	NA	NA	NA	NA	8.14794	8.94548	8.80796	8.81242	NA	NA	7.69372	7.25155	NA	9.15413	NA	NA	NA	8.29362
G3V862	Angptl2	10.967	9.03452	NA	8.95904	NA	NA	10.2114	NA	NA	9.28173	NA	NA	NA	9.57565	NA	NA	8.78568	NA	NA	NA	NA
Q5PPG2;Q9R0J8	Lgmn	6.89499	5.92729	NA	NA	NA	NA	NA	9.84019	NA	NA	7.26803	NA	NA	NA	8.11535	9.34205	NA	9.44075	8.654	NA	NA
Q5BK59	Cd72	NA	7.21267	NA	NA	NA	NA	NA	8.07833	NA	NA	12.4462	NA	NA	12.913	NA	NA	12.0591	12.3707	NA	NA	NA
A0A0G2JZC4;D3ZDA2	Sema6d	6.91666	7.6858	NA	6.93164	6.82217	NA	NA	NA	NA	NA	7.10933	NA	NA	NA	7.81455	8.42057	NA	NA	NA	6.19128	6.5061
A0A0G2JV56	Efna3	NA	NA	8.77505	NA	NA	NA	NA	7.63936	NA	9.16396	8.20536	NA	9.304	NA	8.66034	NA	8.24725	NA	NA	NA	NA
D3ZTM7	Efcab14	9.31507	NA	NA	9.66411	9.57103	NA	NA	NA	NA	NA	10.2985	NA	NA	NA	10.6021	NA	8.44139	NA	NA	NA	NA
D3ZWH1	Stab1	NA	9.06346	NA	NA	NA	NA	8.79883	8.85979	8.46914	NA	NA	NA	NA	NA	NA	NA	NA	8.55189	NA	NA	8.35028
F1LTF8	Lama4	NA	NA	8.18661	7.26824	NA	8.1621	NA	NA	NA	NA	9.8707	NA	8.92596	NA	NA	8.4626	NA	NA	NA	NA	NA
F1LSB2	Angpt1	NA	NA	NA	NA	NA	NA	NA	NA	NA	8.05893	NA	NA	NA	NA	7.626	7.56166	9.43863	NA	NA	NA	NA
Q920H8	Heph	NA	NA	7.2255	8.29562	NA	NA	7.16121	NA	NA	NA	7.92464	NA	NA	NA	NA	NA	NA	NA	NA	NA	NA
Q9JM15	Slc38a1	NA	8.6468	NA	NA	NA	NA	8.06013	NA	NA	NA	NA	NA	NA	NA	NA	NA	NA	NA	NA	8.36701	NA
G3V6X1	Fbln2	9.6763	10.5481	NA	NA	NA	NA	NA	NA	NA	NA	NA	NA	NA	NA	NA	NA	NA	NA	NA	NA	NA

## Sheet: HP Surface sign testing
Protein	GeneName	Label	log2FC	SE	Tvalue	DF	pvalue	adj.pvalue	issue	MissingPercentage	ImputationPercentage	features	features C	features BIC	measurements	measurements C	measurements BIC	mean log2(Intensity)
A0A0G2K3Q5;A0A0G2K498;Q6PW34	Nrcam	BIC-vs-C	3.09958	0.176541	17.5573	15	2.06446e-11	8.78428e-09	NA	0	0	3	3	3	36	21	15	15.0238
F1LR52;F1M3J4	Abcc4	BIC-vs-C	3.24456	0.179634	18.0621	15	1.37406e-11	8.78428e-09	NA	0.0454545	0	6	6	6	72	42	30	12.5836
C0HL12	Adgrb1	BIC-vs-C	3.34555	0.199532	16.767	15	3.99152e-11	1.13226e-08	NA	0	0	6	6	6	59	29	30	10.6995
P25095	Agtr1	BIC-vs-C	2.89613	0.185446	15.6171	15	1.09731e-10	2.33453e-08	NA	0	0	3	3	3	36	21	15	9.54892
P29457;Q5RJR9	Serpinh1	BIC-vs-C	2.79631	0.186101	15.0257	15	1.89487e-10	3.22507e-08	NA	0	0	3	3	3	36	21	15	14.4023
Q6IE50	Smoc1	BIC-vs-C	2.54281	0.186141	13.6606	15	7.21456e-10	1.02326e-07	NA	0	0	2	2	2	24	14	10	12.2536
F1LSR8;Q8CFG5	Cacna2d3	BIC-vs-C	2.84458	0.216526	13.1374	15	1.24208e-09	1.51002e-07	NA	0	0	3	3	3	36	21	15	13.8964
A0A0G2K6F2	Csmd2	BIC-vs-C	1.19115	0.0946409	12.5859	15	2.24709e-09	2.39035e-07	NA	0	0	6	6	6	65	35	30	10.3162
Q9JJZ1	Slc2a8	BIC-vs-C	2.63389	0.21209	12.4187	15	2.70132e-09	2.55425e-07	NA	0	0	3	3	3	36	21	15	9.70215
P21451	Ednrb	BIC-vs-C	2.51853	0.20753	12.1357	15	3.70624e-09	3.15401e-07	NA	0	0	6	6	6	72	42	30	12.6432
A0A0H2UHC1;P47971	Nptx1	BIC-vs-C	1.70719	0.1462	11.677	15	6.27064e-09	4.82925e-07	NA	0.0106952	0	17	17	17	194	109	85	10.3391
A0A0H2UHW8;Q62765;Q62765-4	Nlgn1	BIC-vs-C	3.1553	0.273467	11.5381	15	7.37723e-09	4.82925e-07	NA	0	0	3	3	3	30	15	15	10.2995
P18508;Q6PW52	Gabrg2	BIC-vs-C	2.15131	0.175764	12.2398	14	7.25263e-09	4.82925e-07	NA	0	0	2	2	2	22	12	10	11.6066
D4A4M0	Shisa6	BIC-vs-C	3.06128	0.270433	11.3199	15	9.5548e-09	5.80796e-07	NA	0	0	3	3	3	36	21	15	12.0294
Q5HZW9	Evi2a	BIC-vs-C	3.55384	0.260284	13.6537	12	1.13346e-08	6.43052e-07	NA	0	0	3	3	3	27	12	15	10.4724
D3ZGI9;F1LNP4;Q63633;Q63633-2	Slc12a5	BIC-vs-C	-1.31013	0.119728	-10.9425	15	1.50884e-08	8.02513e-07	NA	0	0	18	18	18	216	126	90	18.6942
D3Z8D8	Slitrk1	BIC-vs-C	1.5206	0.143595	10.5895	15	2.3399e-08	1.17133e-06	NA	0	0	8	8	8	96	56	40	10.8553
Q6P6S4	Sil1	BIC-vs-C	1.26007	0.121017	10.4123	15	2.92912e-08	1.38482e-06	NA	0	0	3	3	3	34	19	15	8.60531
D4A6W5	#N/A	BIC-vs-C	1.57556	0.157585	9.99818	15	5.00889e-08	2.24346e-06	NA	0	0	3	3	3	36	21	15	9.97199
F1LRS5	Aplp1	BIC-vs-C	2.56044	0.262397	9.75788	15	6.89173e-08	2.81381e-06	NA	0	0	3	3	3	36	21	15	11.0769
Q7TSW6	Stimate	BIC-vs-C	1.95088	0.200044	9.75228	15	6.94358e-08	2.81381e-06	NA	0	0	4	4	4	48	28	20	9.97932
A0A0G2K3H0;F1MAG7	Ptpru	BIC-vs-C	1.67147	0.173067	9.65797	15	7.88315e-08	2.91677e-06	NA	0	0	3	3	3	36	21	15	10.3546
A0A0G2K4Q6;Q8JZQ0	Csf1	BIC-vs-C	1.73376	0.179335	9.66767	15	7.78056e-08	2.91677e-06	NA	0	0	9	9	9	108	63	45	11.4492
F1LNW0	Fgfr2	BIC-vs-C	3.6176	0.338948	10.673	13	8.40763e-08	2.98121e-06	NA	0	0	3	3	3	27	12	15	9.81694
A0A0G2K946	Spock2	BIC-vs-C	1.83186	0.197975	9.25297	15	1.37396e-07	4.67696e-06	NA	0	0	6	6	6	72	42	30	13.1944
P70549	Slc8a3	BIC-vs-C	2.10619	0.229408	9.18098	15	1.51936e-07	4.97298e-06	NA	0.020202	0	9	9	9	108	63	45	12.4119
A0A0G2JSI7;Q9ESY6	Lrrn3	BIC-vs-C	1.62844	0.162305	10.0332	13	1.73132e-07	5.11912e-06	NA	0	0	3	3	3	30	15	15	10.7041
A0A0G2K0Q8;A0A0G2K518;D3ZEV8	Susd2	BIC-vs-C	2.08469	0.230005	9.06364	15	1.79225e-07	5.11912e-06	NA	0	0	4	4	4	48	28	20	10.8403
A0A0G2K1E1;A0A0G2K2E1;A0A0G2K4X1;A0A0G2K8G8;D3ZLE6;E9PSS8;F1MAQ9;P15978;P16391;Q6MGB8;Q6MGB9	RT1-A1	BIC-vs-C	2.10796	0.233168	9.04052	15	1.85186e-07	5.11912e-06	NA	0	0	5	5	5	60	35	25	13.8457
D3ZUN5	Pofut2	BIC-vs-C	1.52143	0.166621	9.13113	15	1.62951e-07	5.11912e-06	NA	0	0	9	9	9	107	62	45	9.4395
F1LPV2;P98166	Vldlr	BIC-vs-C	-1.20475	0.13363	-9.01556	15	1.91859e-07	5.11912e-06	NA	0	0	3	3	3	36	21	15	13.2436
F1M065	Jam2	BIC-vs-C	2.08902	0.231772	9.01324	15	1.92493e-07	5.11912e-06	NA	0	0	7	5	7	64	29	35	11.2039
A0A0H2UHQ0;Q794F9	Slc3a2	BIC-vs-C	1.03176	0.115706	8.91707	15	2.20769e-07	5.68704e-06	NA	0	0	14	14	14	168	98	70	18.7943
D4ADC6	Slc45a4	BIC-vs-C	1.90446	0.214057	8.89697	15	2.27214e-07	5.68704e-06	NA	0	0	4	4	4	48	28	20	11.9566
D3ZZK3	Epha4	BIC-vs-C	2.60324	0.295095	8.8217	15	2.53174e-07	6.15574e-06	NA	0	0	6	6	6	72	42	30	11.6243
A0A0G2K7P9;A0A0G2K7R3;F1M8G9	Ncam2	BIC-vs-C	1.04655	0.121435	8.6182	15	3.40289e-07	7.82664e-06	NA	0	0	8	8	8	96	56	40	14.6873
G3V711;Q9Z1K9	Adam17	BIC-vs-C	1.0448	0.121012	8.63384	15	3.32584e-07	7.82664e-06	NA	0	0	8	8	8	96	56	40	11.9491
B2GV95	Cd83	BIC-vs-C	2.96791	0.253405	11.7121	10	3.66961e-07	8.21799e-06	NA	0	0	3	3	3	20	5	15	9.17668
D3ZH36	Elfn2	BIC-vs-C	-0.461699	0.0551655	-8.36934	15	4.91765e-07	1.04623e-05	NA	0.010101	0	18	18	18	205	117	88	14.2747
D4A950	B3galt2	BIC-vs-C	2.57573	0.307666	8.37184	15	4.89928e-07	1.04623e-05	NA	0	0	3	3	3	33	18	15	8.94258
Q00238	Icam1	BIC-vs-C	2.42347	0.290978	8.32871	15	5.226e-07	1.08471e-05	NA	0	0	7	7	7	84	49	35	11.2287
F1M7V6;Q1WIM1	Cadm4	BIC-vs-C	-0.545051	0.0695395	-7.83801	15	1.10679e-06	2.20045e-05	NA	0	0	19	19	19	228	133	95	15.7319
F7EQ81;Q32KJ5	Gns	BIC-vs-C	1.46471	0.187286	7.82069	15	1.13711e-06	2.20045e-05	NA	0	0	7	7	7	74	39	35	9.42076
Q2IBD1	Wnt2	BIC-vs-C	1.94585	0.248818	7.82035	15	1.13772e-06	2.20045e-05	NA	0	0	3	3	3	36	21	15	9.33039
Q6AYC1	Tnfsf12	BIC-vs-C	0.9174	0.117981	7.77584	15	1.2198e-06	2.30677e-05	NA	0	0	3	3	3	36	21	15	10.7042
D3ZQY5	Pcdhga8	BIC-vs-C	0.580246	0.0755679	7.67847	15	1.42179e-06	2.63032e-05	NA	0	0	3	3	3	36	21	15	9.5965
A0A1W2Q5Z8;A0A5D0;P04218	Cd200	BIC-vs-C	0.817244	0.106899	7.64502	15	1.49908e-06	2.71429e-05	NA	0	0	11	11	11	132	77	55	10.9451
A0A0G2K127;P29534	Vcam1	BIC-vs-C	-1.07999	0.141879	-7.61208	15	1.57951e-06	2.80035e-05	NA	0.0606061	0	15	15	15	173	105	68	12.9174
D3ZR79;D3ZXD8	Tmem245	BIC-vs-C	1.34799	0.177605	7.58979	15	1.63648e-06	2.84214e-05	NA	0	0	4	4	4	48	28	20	11.1169
Q4QQU9	Ostm1	BIC-vs-C	1.86942	0.247218	7.56183	15	1.71102e-06	2.91216e-05	NA	0	0	17	17	17	194	109	85	12.688
Q7TQM3	Fgfrl1	BIC-vs-C	0.799742	0.106599	7.50231	15	1.88188e-06	3.14015e-05	NA	0	0	10	10	10	120	70	50	11.3253
D3Z9E1	Emilin1	BIC-vs-C	-0.418839	0.0564671	-7.41739	15	2.15727e-06	3.41287e-05	NA	0	0	15	15	15	180	105	75	13.3294
P27615	Scarb2	BIC-vs-C	0.857826	0.115688	7.415	15	2.16563e-06	3.41287e-05	NA	0	0	28	28	28	336	196	140	14.8089
Q66H06	Tspan3	BIC-vs-C	1.62298	0.21851	7.42752	15	2.12231e-06	3.41287e-05	NA	0.030303	0	15	15	15	171	101	70	13.6586
Q9JK00	Scn3b	BIC-vs-C	0.711591	0.0962223	7.39528	15	2.2357e-06	3.45923e-05	NA	0	0	4	4	4	48	28	20	12.3003
Q5RJQ0	Chst1	BIC-vs-C	0.880394	0.120539	7.3038	15	2.59353e-06	3.94124e-05	NA	0	0	3	3	3	36	21	15	13.0022
D4AC69	Lmln	BIC-vs-C	2.30022	0.229048	10.0425	9	3.45406e-06	5.15685e-05	NA	0	0	3	2	3	17	2	15	8.18934
B0BN20	Tspan6	BIC-vs-C	4.30628	0.432181	9.96407	9	3.68705e-06	5.40979e-05	NA	0.363636	0	2	2	2	20	10	10	13.5983
F1LM84	Nid1	BIC-vs-C	1.30026	0.185272	7.01813	15	4.15261e-06	5.98961e-05	NA	0	0	7	7	7	84	49	35	10.4011
A0A0G2JU46;Q6AY61	Prss23	BIC-vs-C	1.28356	0.183501	6.99486	15	4.31702e-06	6.12297e-05	NA	0.171717	0	9	9	9	92	54	38	11.2477
O35849;P18424	Lcat	BIC-vs-C	1.48473	0.212952	6.97214	15	4.48413e-06	6.25572e-05	NA	0	0	3	3	3	36	21	15	8.95238
F1M9W4	Pcdhgb7	BIC-vs-C	-0.76314	0.110425	-6.91092	15	4.96897e-06	6.82031e-05	NA	0	0	3	3	3	36	21	15	11.3493
Q68G38	Tor1a	BIC-vs-C	3.80309	0.475441	7.99908	11	6.53938e-06	8.83335e-05	NA	0	0	3	1	3	18	3	15	8.79186
A0A0G2K506;P70490;Q1PBJ1	Mfge8	BIC-vs-C	0.895733	0.133128	6.72838	15	6.76929e-06	9.00105e-05	NA	0	0	10	10	10	120	70	50	12.6292
Q6P762	Man2b1	BIC-vs-C	2.49041	0.337792	7.37261	12	8.58671e-06	0.00011242	NA	0	0	3	3	3	22	7	15	8.3352
A0A0G2K8K3;Q64268	Serpind1	BIC-vs-C	1.52173	0.23486	6.47932	15	1.03977e-05	0.000134067	NA	0	0	4	4	4	48	28	20	15.722
D4A062	Slitrk3	BIC-vs-C	0.691564	0.106891	6.4698	15	1.05714e-05	0.000134273	NA	0	0	8	8	8	96	56	40	12.4192
D4A477	Pcdhgb8	BIC-vs-C	-1.42896	0.221164	-6.46106	15	1.07337e-05	0.000134329	NA	0.0227273	0	4	4	4	47	28	19	11.4227
B5DEY9	Csgalnact1	BIC-vs-C	0.832025	0.129912	6.40455	15	1.18472e-05	0.000146115	NA	0	0	4	4	4	48	28	20	10.4188
G3V6Q2;Q10836	Trhde	BIC-vs-C	1.91017	0.30106	6.34479	15	1.31569e-05	0.00015995	NA	0	0	5	5	5	60	35	25	11.4481
Q66H12	Naga	BIC-vs-C	1.04744	0.167392	6.25739	15	1.53513e-05	0.000184	NA	0	0	7	7	7	84	49	35	10.246
E9PSP1	Pltp	BIC-vs-C	0.882959	0.141711	6.23069	15	1.60954e-05	0.000185289	NA	0	0	5	5	5	60	35	25	10.5611
O35793	Grem1	BIC-vs-C	1.19733	0.192185	6.2301	15	1.61121e-05	0.000185289	NA	0.0340909	0	8	8	8	80	40	40	11.4916
P57097	Mertk	BIC-vs-C	0.776549	0.124473	6.23868	15	1.58688e-05	0.000185289	NA	0.025974	0	14	14	14	157	91	66	11.2297
F1LPC8;Q924Z9	Ntn1	BIC-vs-C	1.07672	0.175092	6.14945	15	1.85999e-05	0.000211047	NA	0.0151515	0	6	6	6	69	39	30	8.79653
D3ZQN7	Lamb1	BIC-vs-C	0.829633	0.110169	7.53057	10	1.99174e-05	0.000223023	NA	0.454545	0	3	3	3	25	12	13	9.54448
F1M7X4;Q62956;Q62956-2	Erbb4	BIC-vs-C	-0.754504	0.124036	-6.08292	15	2.09525e-05	0.000231566	NA	0.106061	0	6	6	6	56	30	26	11.4104
A0A0G2K3I1;P30823;P70608	Slc7a1	BIC-vs-C	0.657816	0.110564	5.94966	15	2.66469e-05	0.000290725	NA	0	0	11	11	11	132	77	55	16.1864
D4AC39	Flrt1	BIC-vs-C	-0.510834	0.0867267	-5.89015	15	2.969e-05	0.000319826	NA	0	0	10	10	10	120	70	50	12.1723
D4A105	Tmem63b	BIC-vs-C	-0.441831	0.0757309	-5.83423	15	3.28806e-05	0.000349767	NA	0	0	15	15	15	175	100	75	11.0383
A0A0A0MP80;D3ZEH5	Sidt2	BIC-vs-C	-2.69321	0.40649	-6.62553	11	3.73254e-05	0.000392147	NA	0.545455	0	6	6	2	25	18	7	11.0372
P20611;Q642D2	Acp2	BIC-vs-C	0.677223	0.118589	5.71068	15	4.12598e-05	0.000428197	NA	0	0	5	5	5	60	35	25	12.677
Q91XT9	Asah2	BIC-vs-C	-0.886339	0.156814	-5.65216	15	4.59771e-05	0.000471404	NA	0.038961	0	7	7	7	77	45	32	10.9891
Q63548	Sema3a	BIC-vs-C	-0.720626	0.12852	-5.60709	15	4.999e-05	0.000506447	NA	0	0	3	3	3	36	21	15	12.4898
A0A0G2K207;F1M9G9;P04775	Scn2a	BIC-vs-C	1.0098	0.180936	5.58097	15	5.24811e-05	0.000525428	NA	0	0	8	8	8	96	56	40	11.0704
F1M443	#N/A	BIC-vs-C	-0.572218	0.102944	-5.55855	15	5.47213e-05	0.000541487	NA	0	0	6	6	6	72	42	30	11.602
M0R4S2;P23593	Apod	BIC-vs-C	2.24757	0.317973	7.06845	9	5.86602e-05	0.000573791	NA	0.0909091	0	3	2	3	15	3	12	7.83519
Q5FVQ0	Slc39a8	BIC-vs-C	-0.391765	0.0711803	-5.50384	15	6.06165e-05	0.000586189	NA	0	0	4	4	4	48	28	20	12.4304
Q6AZ61	Lmbrd1	BIC-vs-C	0.666585	0.12141	5.49034	15	6.2169e-05	0.000594448	NA	0	0	6	6	6	72	42	30	12.5613
A0A0G2K8S1;Q5RK27	Slc12a7	BIC-vs-C	-0.56733	0.103604	-5.47597	15	6.38683e-05	0.00060391	NA	0	0	5	5	5	60	35	25	12.7599
D3ZEI4	Hepacam	BIC-vs-C	0.470109	0.0862155	5.45272	15	6.67197e-05	0.000623939	NA	0	0	19	19	19	228	133	95	17.485
D3ZQA9;D3ZWQ0	Prrt3	BIC-vs-C	3.62432	0.665402	5.4468	15	6.74665e-05	0.000624065	NA	0	0	3	3	3	36	21	15	11.4026
G3V881	Lingo1	BIC-vs-C	0.712496	0.131497	5.41833	15	7.11823e-05	0.000651356	NA	0	0	32	32	32	381	221	160	15.4348
Q5FVL6	Tspan13	BIC-vs-C	1.06802	0.197551	5.40629	15	7.28165e-05	0.000659221	NA	0.038961	0	7	7	7	80	48	32	11.1515
D3ZHA1	B4gat1	BIC-vs-C	1.13888	0.211006	5.39739	15	7.40505e-05	0.000663336	NA	0.454545	0	4	4	3	37	22	15	11.8106
Q62656-3	#N/A	BIC-vs-C	0.634073	0.117923	5.37702	15	7.69549e-05	0.000682173	NA	0	0	4	4	4	48	28	20	12.8219
Q5U334	Pvr	BIC-vs-C	-0.570922	0.106767	-5.34737	15	8.13956e-05	0.000714099	NA	0	0	8	8	8	96	56	40	12.4203
G3V8G5;Q62638	Glg1	BIC-vs-C	0.512159	0.0961613	5.32605	15	8.47526e-05	0.00071738	NA	0	0	16	16	16	192	112	80	11.7739
P25961	Pth1r	BIC-vs-C	1.74002	0.273997	6.35049	10	8.34649e-05	0.00071738	NA	0.0909091	0	2	1	2	11	3	8	8.84292
P31423	Grm4	BIC-vs-C	-0.577552	0.108399	-5.32802	15	8.44368e-05	0.00071738	NA	0	0	8	8	8	96	56	40	13.6338
P45479	Ppt1	BIC-vs-C	1.37147	0.25762	5.32364	15	8.51414e-05	0.00071738	NA	0	0	2	2	2	24	14	10	8.4141
D3ZEF9	B3gnt2	BIC-vs-C	0.643764	0.121325	5.30612	15	8.80203e-05	0.000720243	NA	0	0	3	3	3	36	21	15	9.77386
Q02563	Sv2a	BIC-vs-C	0.665331	0.125318	5.30914	15	8.75162e-05	0.000720243	NA	0	0	4	4	4	48	28	20	15.1098
Q6AXS0	Slc8b1	BIC-vs-C	0.902969	0.169964	5.3127	15	8.69271e-05	0.000720243	NA	0	0	3	3	3	36	21	15	10.7437
D1M8S3;F1M9B9;Q63621	Il1rap	BIC-vs-C	-0.380776	0.072222	-5.2723	15	9.38656e-05	0.000760758	NA	0.0272727	0	10	7	10	99	49	50	12.6931
Q8K593	Plpp2	BIC-vs-C	0.944813	0.183863	5.13868	15	0.000121192	0.000972969	NA	0	0	3	3	3	36	21	15	9.6986
A0A096P6L6;Q9R1K2;Q9R1K2-2;Q9R1K2-3;Q9R1K2-4	Tenm2	BIC-vs-C	0.459144	0.0899325	5.10542	15	0.000129196	0.00102656	NA	0	0	16	16	16	187	107	80	11.8505
A0A1W2Q6C2;D4A6U1	Adam11	BIC-vs-C	-0.410785	0.0806046	-5.09629	15	0.000131487	0.00102656	NA	0	0	6	6	6	72	42	30	12.6461
Q4V7A5	#N/A	BIC-vs-C	0.50165	0.0984147	5.09731	15	0.000131231	0.00102656	NA	0.0151515	0	6	5	6	53	23	30	9.99916
P0CC10	Lrrc4b	BIC-vs-C	0.598249	0.118289	5.05751	15	0.000141697	0.00109622	NA	0.125	0	16	16	13	162	97	65	13.6925
Q568Y7	Olfm2	BIC-vs-C	-0.428725	0.085643	-5.00596	15	0.000156552	0.00120023	NA	0	0	4	4	4	48	28	20	12.3328
D3ZCQ0	Col19a1	BIC-vs-C	-0.747501	0.150925	-4.9528	15	0.00017356	0.00131874	NA	0	0	3	3	3	36	21	15	12.2946
A0A096MK93;M0R3V5;M0RAK3;Q66HR0	Slc12a9	BIC-vs-C	0.927415	0.188266	4.9261	15	0.000182813	0.00137676	NA	0.0909091	0	6	6	6	61	33	28	10.8362
D3ZW19	Lingo3	BIC-vs-C	0.893173	0.182625	4.89076	15	0.000195845	0.00146197	NA	0.0714286	0	14	14	14	150	88	62	11.2197
P62813	Gabra1	BIC-vs-C	0.437803	0.0897491	4.87808	15	0.000200751	0.00148556	NA	0	0	6	6	6	72	42	30	14.5857
D4A435	Icam5	BIC-vs-C	-0.434271	0.0897713	-4.83752	15	0.000217312	0.00156722	NA	0	0	21	21	21	252	147	105	16.6105
D4A617;F1M0G3	LOC103689954	BIC-vs-C	-0.398518	0.0822759	-4.84367	15	0.000214713	0.00156722	NA	0.13986	0	13	13	13	126	76	50	13.0193
Q6Q629	Dpp10	BIC-vs-C	-0.912041	0.188444	-4.83985	15	0.000216325	0.00156722	NA	0.215909	0	8	8	7	81	47	34	12.4214
B4F7C1;Q9QYC5	Gpr37l1	BIC-vs-C	0.707468	0.147092	4.8097	15	0.000229482	0.00164109	NA	0	0	6	6	6	72	42	30	14.1424
F7ESR8	Lgi2	BIC-vs-C	-0.430772	0.0898218	-4.79586	15	0.000235796	0.00167219	NA	0	0	15	15	15	174	99	75	14.1889
F8WFG6;G3V636;P97943	Scarb1	BIC-vs-C	0.53132	0.110947	4.78895	15	0.000239012	0.00168099	NA	0	0	4	4	4	48	28	20	11.713
Q7TPB4	Cd276	BIC-vs-C	-0.418599	0.0879133	-4.7615	15	0.000252251	0.00175956	NA	0	0	12	12	12	144	84	60	13.4842
Q62997	Gfra1	BIC-vs-C	-0.634797	0.133516	-4.75446	15	0.000255766	0.00176957	NA	0	0	6	6	6	72	42	30	13.2877
A0A0G2K9W7;P98158	Lrp2	BIC-vs-C	0.55447	0.117143	4.73326	15	0.000266663	0.00183008	NA	0	0	3	3	3	36	21	15	9.72652
A0A0G2QC25;E9PT56;F1MA84;P22002;P22002-2;P22002-3;P22002-4;P22002-5	Cacna1c	BIC-vs-C	-0.551174	0.116853	-4.71683	15	0.00027543	0.0018627	NA	0	0	11	11	11	130	75	55	11.0977
G3V710;Q63722	Jag1	BIC-vs-C	-0.896305	0.19005	-4.71616	15	0.000275793	0.0018627	NA	0	0	3	3	3	36	21	15	10.0275
O54701;O54701-2	Slc24a2	BIC-vs-C	1.1263	0.239384	4.705	15	0.000281926	0.00188912	NA	0.19697	0	18	18	15	169	94	75	14.6523
D3ZQV2	Lrig2	BIC-vs-C	-0.723211	0.154249	-4.68861	15	0.000291194	0.00193599	NA	0	0	3	3	3	36	21	15	11.1859
B2RYD7;Q7TQ74	Stt3b	BIC-vs-C	0.839291	0.179511	4.67544	15	0.00029886	0.00195638	NA	0	0	22	22	22	264	154	110	12.1205
E9PSN0;E9PT50;E9PTK1;F1LNB7;P27732;P27732-10;P27732-12;P27732-2;P27732-3;P27732-4;P27732-5;P27732-6;P27732-7;P27732-8;P27732-9	Cacna1d	BIC-vs-C	1.51798	0.324445	4.6787	15	0.000296944	0.00195638	NA	0	0	5	5	5	60	35	25	9.92075
G3V928	Lrp1	BIC-vs-C	-0.423955	0.0918651	-4.61497	15	0.000336835	0.00218814	NA	0	0	20	20	20	240	140	100	15.9429
D3ZPK4	Ssc5d	BIC-vs-C	1.11202	0.241603	4.60266	15	0.000345159	0.00222523	NA	0.030303	0	3	3	3	28	14	14	8.11447
D4A017	Tmem87a	BIC-vs-C	0.850755	0.185024	4.59808	15	0.000348304	0.00222862	NA	0	0	9	9	9	103	58	45	11.2533
Q6AYF6;Q7TP03	Glt8d1	BIC-vs-C	0.784166	0.170687	4.59419	15	0.000351005	0.00222914	NA	0.454545	0	6	6	3	53	38	15	8.3322
D4A6P1	Sez6l2	BIC-vs-C	-0.401568	0.0876216	-4.58299	15	0.000358893	0.00226235	NA	0.00395257	0	23	23	23	275	161	114	13.6322
F1LPK1;P40190	Il6st	BIC-vs-C	-0.617988	0.137269	-4.50204	15	0.000421584	0.002638	NA	0.227273	0	6	6	6	66	39	27	12.6599
Q2VJ17;Q9QYN8;Q9QYN8-2;Q9QYN8-3;Q9QYN8-4	Hrh3	BIC-vs-C	-0.408507	0.0908524	-4.49638	15	0.000426367	0.00264845	NA	0	0	14	14	14	168	98	70	14.2217
A0A0G2K994;D3ZBX7	Vsig10	BIC-vs-C	0.819258	0.182647	4.48547	15	0.000435738	0.00268705	NA	0	0	3	3	3	35	20	15	8.62315
F1M6P8	Edil3	BIC-vs-C	-2.85675	0.639293	-4.4686	15	0.000450656	0.00275905	NA	0.168831	0	7	7	7	71	49	22	12.4793
M0R5U4	Adcy9	BIC-vs-C	0.712566	0.160041	4.4524	15	0.000465474	0.00282942	NA	0.128788	0	22	22	21	249	145	104	13.7965
A0A0G2K6Y2;A0A0G2K914;P04774	Scn1a	BIC-vs-C	0.827113	0.185924	4.44865	15	0.000468972	0.00283046	NA	0.0738636	0	16	16	16	164	94	70	13.0978
Q8K4Y5	Lgi1	BIC-vs-C	-0.560674	0.126144	-4.4447	15	0.000472694	0.00283284	NA	0	0	16	16	16	192	112	80	12.0267
D3ZK41	Slitrk2	BIC-vs-C	-0.45569	0.103192	-4.41593	15	0.000500686	0.00297961	NA	0.030303	0	9	9	9	105	63	42	11.3309
A1A5P1	Galnt18	BIC-vs-C	0.430856	0.0979866	4.39709	15	0.000519926	0.00307262	NA	0	0	3	3	3	36	21	15	11.038
D4AD89	Sez6l	BIC-vs-C	-0.408678	0.0942292	-4.33706	15	0.000586446	0.00344183	NA	0.272727	0	11	11	8	99	59	40	12.8854
Q569A3	#N/A	BIC-vs-C	0.827362	0.191395	4.3228	15	0.000603494	0.00351762	NA	0	0	13	13	13	156	91	65	12.2766
F1LR84;P97738	Nptx2	BIC-vs-C	2.03329	0.471082	4.31621	15	0.000611546	0.00354031	NA	0	0	7	7	7	81	46	35	11.2901
Q7M730	Scn4b	BIC-vs-C	-0.478928	0.112038	-4.27471	15	0.00066479	0.00382254	NA	0	0	9	9	9	108	63	45	13.5442
D4AEM7	Sema5b	BIC-vs-C	-0.42774	0.100277	-4.26557	15	0.000677152	0.00386749	NA	0	0	6	6	6	72	42	30	11.7923
A0A0G2K9D7	Pcdhgc3	BIC-vs-C	-0.41929	0.0983801	-4.26194	15	0.000682119	0.00386989	NA	0	0	15	15	15	180	105	75	13.7503
F1MAN2;Q99N78	Trpc6	BIC-vs-C	-0.563465	0.132425	-4.25497	15	0.00069177	0.00389865	NA	0	0	7	7	7	84	49	35	12.9834
G3V8L7	Itgam	BIC-vs-C	0.996352	0.235114	4.23774	15	0.000716224	0.00400991	NA	0	0	3	3	3	34	19	15	9.64701
A0A0G2K377;D3Z8E2	Sema3e	BIC-vs-C	-0.812081	0.188776	-4.30182	14	0.000730968	0.00402643	NA	0	0	3	3	3	33	18	15	11.8128
A0A0G2K9I6;G3V7K3;P13635	Cp	BIC-vs-C	-0.43428	0.102764	-4.22601	15	0.000733369	0.00402643	NA	0.163636	0	15	15	12	153	93	60	13.8289
F1LUR6;Q62640	Grid1	BIC-vs-C	0.625167	0.147755	4.23109	15	0.000725886	0.00402643	NA	0	0	3	3	3	36	21	15	9.98222
P19814	Ttgn1	BIC-vs-C	1.44134	0.28877	4.99131	9	0.000747793	0.0040793	NA	0.0909091	0	3	1	3	14	1	13	7.58699
A0A0G2JSN4;P38445	Acvr2b	BIC-vs-C	1.7519	0.370897	4.72342	10	0.000812226	0.00440258	NA	0	0	3	2	3	17	2	15	7.70163
A0A0H2UHA7;Q63424	Slc15a2	BIC-vs-C	-1.51766	0.366188	-4.14448	15	0.000864733	0.00465752	NA	0.0165289	0	11	11	11	111	58	53	12.9602
O35977	Gfra2	BIC-vs-C	-0.400032	0.096784	-4.13325	15	0.000884617	0.00473465	NA	0	0	9	9	9	108	63	45	11.6659
D3ZW78	Cpxm1	BIC-vs-C	0.705577	0.172688	4.08586	15	0.000973786	0.00514716	NA	0	0	4	4	4	48	28	20	11.3422
F1M753	Lrp11	BIC-vs-C	-0.375683	0.0919401	-4.08617	15	0.000973167	0.00514716	NA	0	0	5	5	5	60	35	25	12.5003
A0A0G2JY06;F1LPS1;P08909	Htr2c	BIC-vs-C	0.412655	0.101639	4.05999	15	0.00102627	0.00532533	NA	0	0	4	4	4	48	28	20	11.8815
O54698	Slc29a1	BIC-vs-C	-2.17466	0.51657	-4.2098	13	0.00102075	0.00532533	NA	0.181818	0	3	3	3	30	21	9	13.8107
Q9JHE5	Slc38a2	BIC-vs-C	0.868929	0.214007	4.06028	15	0.00102567	0.00532533	NA	0.121212	0	6	6	6	63	35	28	9.52154
B1H219	Dkk3	BIC-vs-C	1.74501	0.367456	4.74891	9	0.00104578	0.00536756	NA	0	0	3	2	3	17	2	15	9.06191
D4A3L3	Megf9	BIC-vs-C	-0.363142	0.0896617	-4.05013	15	0.00104702	0.00536756	NA	0	0	13	13	13	156	91	65	12.5931
Q9Z1J7	Slc1a5	BIC-vs-C	0.541156	0.134206	4.03228	15	0.00108568	0.0055324	NA	0	0	14	14	14	168	98	70	12.5243
F1MA06	LOC100362176	BIC-vs-C	1.08583	0.269565	4.02809	15	0.00109497	0.00554655	NA	0	0	3	3	3	36	21	15	8.83217
D3ZIV9	Crlf1	BIC-vs-C	0.58771	0.146011	4.02511	15	0.00110162	0.00554723	NA	0	0	5	5	5	60	35	25	11.1601
D3ZEH1	Fat4	BIC-vs-C	-2.94854	0.555018	-5.31252	7	0.00110821	0.00554759	NA	0.727273	0	3	3	3	27	21	6	9.74958
Q921A2	Slc2a13	BIC-vs-C	0.421787	0.105182	4.01007	15	0.00113581	0.00565248	NA	0.0568182	0	16	16	16	175	99	76	13.5691
G3V746;Q00960	Grin2b	BIC-vs-C	-0.23884	0.0597338	-3.99841	15	0.00116308	0.00575454	NA	0.15	0	17	17	17	204	119	85	13.7239
A0A0G2JT62;G3V8P4;Q64604	Ptprf	BIC-vs-C	-0.435513	0.10911	-3.99149	15	0.00117956	0.00580234	NA	0.306818	0	6	6	5	61	36	25	12.4769
P17046	Lamp2	BIC-vs-C	0.521471	0.130805	3.98662	15	0.00119131	0.00582644	NA	0	0	13	13	13	156	91	65	13.388
D3ZPM7	Adam19	BIC-vs-C	1.28006	0.322582	3.96816	15	0.00123691	0.00598074	NA	0	0	3	3	3	35	20	15	9.05205
F1MA97	Thsd7a	BIC-vs-C	0.323329	0.081439	3.9702	15	0.00123178	0.00598074	NA	0	0	15	15	15	180	105	75	12.6647
B2B9A9	Efnb2	BIC-vs-C	-0.488871	0.123668	-3.95309	15	0.00127547	0.00613236	NA	0	0	7	7	7	84	49	35	12.4625
A0A0G2JUT1;Q6AYP5;Q6AYP5-2	Cadm1	BIC-vs-C	-0.389082	0.098666	-3.94342	15	0.00130083	0.00621915	NA	0	0	16	16	16	192	112	80	16.948
P04157;P04157-2;P04157-3;P04157-4;P04157-5	Ptprc	BIC-vs-C	1.17712	0.299324	3.93259	15	0.00132987	0.00632245	NA	0	0	3	3	3	36	21	15	9.8657
G3V8N2;Q9JHS6	Asic4	BIC-vs-C	-1.01292	0.254977	-3.9726	14	0.00138873	0.00656561	NA	0.0909091	0	3	3	3	36	21	15	11.6288
A0A0G2JSI4	Adgre5	BIC-vs-C	-0.464221	0.119963	-3.8697	15	0.00151186	0.00710826	NA	0	0	6	6	6	72	42	30	11.5891
F1M9F4;Q8VHZ8	Dscam	BIC-vs-C	-0.839358	0.219341	-3.82672	15	0.00165057	0.00771779	NA	0	0	3	3	3	36	21	15	9.90125
D3ZNW5;P97685-2;P97685-3	Nfasc	BIC-vs-C	-0.359284	0.0940329	-3.82084	15	0.00167053	0.00772622	NA	0	0	6	6	6	72	42	30	13.9464
O55145;Q6IRF7	Cx3cl1	BIC-vs-C	1.01103	0.264485	3.82263	15	0.00166445	0.00772622	NA	0	0	3	3	3	35	20	15	8.95508
Q3SWT0	Pecam1	BIC-vs-C	-0.489563	0.128385	-3.81324	15	0.00169667	0.00780467	NA	0	0	3	3	3	36	21	15	12.8957
G3V6M3	Syt2	BIC-vs-C	0.410343	0.107802	3.80646	15	0.00172036	0.00787109	NA	0.218182	0	15	15	15	149	86	63	11.2039
D3Z8G4	Adamts18	BIC-vs-C	1.26325	0.332527	3.79893	15	0.00174706	0.00795053	NA	0.257576	0	6	6	6	63	42	21	9.91411
A0A0G2JZN2;O08721	Unc5a	BIC-vs-C	-0.389422	0.10284	-3.78667	15	0.00179138	0.00809822	NA	0	0	6	6	6	72	42	30	13.9412
D3ZCG5	Mmp15	BIC-vs-C	-0.27198	0.0718626	-3.78472	15	0.00179855	0.00809822	NA	0	0	5	5	5	60	35	25	11.5916
D3Z9I5	Slc26a6	BIC-vs-C	-0.622963	0.164982	-3.77594	15	0.00183114	0.00820159	NA	0	0	7	7	7	84	49	35	11.7732
P31424;P31424-2	Grm5	BIC-vs-C	-1.13325	0.303425	-3.73486	15	0.00199173	0.00887416	NA	0	0	13	13	13	156	91	65	13.3907
F1LSN4	Fgfr3	BIC-vs-C	4.82552	1.13032	4.26915	9	0.00208291	0.00923205	NA	0.272727	0	3	3	3	18	6	12	10.5067
A0A096MIW3;A0A096MJ80;A0A0G2K087;A0A0G2KAG1;F1M9X3;Q710E6	Suco	BIC-vs-C	0.581435	0.156854	3.70686	15	0.00210925	0.00925243	NA	0	0	6	6	6	72	42	30	9.54071
G3V6K6	Egfr	BIC-vs-C	-0.36839	0.0993321	-3.70867	15	0.00210145	0.00925243	NA	0	0	23	23	23	276	161	115	13.8098
A0A0H2UH93;P60756	Mdga2	BIC-vs-C	-0.391826	0.106024	-3.69563	15	0.00215832	0.00941912	NA	0	0	9	9	9	108	63	45	12.378
A0A0G2K6W5;K4DIC3;P09483;P09483-2	Chrna4	BIC-vs-C	-0.497646	0.135001	-3.68624	15	0.00220026	0.00955317	NA	0	0	3	3	3	36	21	15	11.5136
Q62797	Ptpro	BIC-vs-C	0.64427	0.174977	3.68202	15	0.00221936	0.0095872	NA	0	0	7	7	7	83	48	35	10.1243
Q9JMA8	Extl3	BIC-vs-C	-0.317078	0.0861844	-3.67906	15	0.00223282	0.00959661	NA	0	0	3	3	3	36	21	15	12.1497
A0A0A0MY16;Q1WIM2;Q1WIM2-2	Cadm2	BIC-vs-C	-0.742009	0.201939	-3.67442	15	0.00225416	0.00963964	NA	0	0	12	12	12	144	84	60	16.5743
P30120	Timp1	BIC-vs-C	-0.612132	0.167479	-3.65498	15	0.00234576	0.00993155	NA	0	0	3	3	3	36	21	15	12.1699
Q9R066;Q9R066-2	Cxadr	BIC-vs-C	-0.846076	0.231405	-3.65626	15	0.00233964	0.00993155	NA	0	0	12	12	12	144	84	60	13.3595
F1M8K0	Dag1	BIC-vs-C	0.863222	0.238666	3.61686	15	0.00253642	0.0105811	NA	0	0	3	3	3	36	21	15	10.4829
P28471	Gabra4	BIC-vs-C	0.604211	0.166861	3.62104	15	0.00251479	0.0105811	NA	0	0	9	9	9	104	59	45	10.6797
Q63259	Ptprn	BIC-vs-C	1.17423	0.324656	3.61685	15	0.00253649	0.0105811	NA	0	0	3	3	3	36	21	15	11.4306
P25099	Adora1	BIC-vs-C	0.782347	0.216951	3.6061	15	0.002593	0.0107641	NA	0	0	5	5	5	60	35	25	13.9512
Q5HZW5	Cd320	BIC-vs-C	1.10954	0.310097	3.57804	15	0.0027466	0.0113464	NA	0	0	3	3	3	35	20	15	9.10638
A0A0G2K0F2;G3V671	Cd80	BIC-vs-C	-0.351435	0.0984795	-3.56861	15	0.00280025	0.0115121	NA	0	0	3	3	3	36	21	15	14.3379
P00787;Q6IN22	Ctsb	BIC-vs-C	0.483892	0.135798	3.56332	15	0.00283081	0.0115818	NA	0.0606061	0	6	6	6	62	36	26	10.0299
A0A0G2K1M7	Ano6	BIC-vs-C	-0.307515	0.0864553	-3.55693	15	0.00286819	0.0116786	NA	0.151515	0	9	9	9	87	48	39	15.3357
A0A0G2K3S9	Slc24a4	BIC-vs-C	0.452446	0.127793	3.54045	15	0.00296681	0.0120226	NA	0	0	6	6	6	72	42	30	15.8366
G3V6L7;P15385	Kcna4	BIC-vs-C	-1.72564	0.41128	-4.19577	8	0.00301389	0.0121555	NA	0.742424	0	6	6	2	35	33	2	9.30653
Q71RJ2	Cacng2	BIC-vs-C	1.77125	0.509054	3.47949	15	0.0033621	0.013496	NA	0.191919	0	9	7	9	64	22	42	9.52798
D4A3H5	Clcn6	BIC-vs-C	0.297334	0.0862147	3.44876	15	0.00358095	0.014307	NA	0.030303	0	9	9	9	97	54	43	10.2624
M0R5E3	Tmem200c	BIC-vs-C	0.458889	0.134108	3.42179	15	0.00378472	0.0150505	NA	0.0808081	0	9	9	9	98	60	38	10.514
Q5U2S8	Ltbr	BIC-vs-C	0.366897	0.107606	3.40964	15	0.00388023	0.0153585	NA	0	0	14	14	14	168	98	70	12.2613
Q9QZA6	Cd151	BIC-vs-C	0.773782	0.227875	3.39564	15	0.00399337	0.0157332	NA	0	0	10	10	10	120	70	50	13.6567
G3V8K5;Q9Z0J6	Gdf15	BIC-vs-C	2.25295	0.503261	4.4767	6	0.00420722	0.0164993	NA	0.363636	0	3	3	3	21	6	15	11.8364
G3V7E2;Q9ESG5	Hs3st1	BIC-vs-C	-1.75144	0.523433	-3.34606	15	0.00442095	0.0172579	NA	0.0227273	0	12	12	12	134	77	57	11.603
G3V933;P18901	Drd1	BIC-vs-C	0.842142	0.25211	3.34038	15	0.00447273	0.0173803	NA	0	0	7	7	7	84	49	35	11.865
B1WBY7;B5DEH2	Erlin1	BIC-vs-C	1.06882	0.243959	4.38113	6	0.00466249	0.0180353	NA	0.424242	0	3	3	3	14	6	8	8.41467
A0A0G2K6L9;F1M3J7	Cntnap4	BIC-vs-C	-0.389273	0.118203	-3.29327	15	0.00492641	0.0189653	NA	0.190083	0	11	11	11	89	49	40	11.0569
D4A117;Q6Q3F5	Sidt1	BIC-vs-C	0.534406	0.162375	3.29119	15	0.00494748	0.0189653	NA	0	0	3	3	3	36	21	15	11.2004
A0A0G2JX02;P55926;P55926-2;P55926-3	Asic1	BIC-vs-C	-0.417726	0.127703	-3.27109	15	0.00515562	0.0196746	NA	0.242424	0	9	9	9	81	45	36	12.3614
Q75NI5	Cdh15	BIC-vs-C	-0.694505	0.212687	-3.26538	15	0.00521625	0.0198171	NA	0.136364	0	6	6	6	66	42	24	10.8767
A0A096P6L8;F1LST1;P04937;P04937-2;P04937-3;P04937-4	Fn1	BIC-vs-C	-0.593537	0.18197	-3.26173	15	0.0052554	0.0198771	NA	0.106061	0	6	6	6	55	31	24	10.9446
D3ZWN3	Evc2	BIC-vs-C	-0.517433	0.156937	-3.29708	14	0.00529295	0.0199305	NA	0.0909091	0	3	3	3	33	21	12	11.532
A5I9F0	Ptprk	BIC-vs-C	-0.972312	0.257526	-3.77559	8	0.00542217	0.0203272	NA	0.363636	0	3	3	3	21	12	9	12.3318
Q6AYP2	Mfap3l	BIC-vs-C	-0.906784	0.280512	-3.23261	15	0.00557856	0.0208217	NA	0	0	19	19	19	228	133	95	13.2658
B2RYU3	Atraid	BIC-vs-C	0.963362	0.299937	3.21188	15	0.00582056	0.0216301	NA	0.0606061	0	3	3	3	34	20	14	9.85954
A0A0G2JXH3;Q6X936	Kirrel1	BIC-vs-C	-1.05044	0.32832	-3.19944	15	0.00597068	0.0220915	NA	0	0	6	6	6	69	39	30	10.5464
P20236	Gabra3	BIC-vs-C	0.585953	0.184187	3.18129	15	0.00619664	0.0228283	NA	0.157025	0	11	11	9	112	67	45	10.5189
P13852	Prnp	BIC-vs-C	0.464055	0.148133	3.13269	15	0.00684437	0.0251058	NA	0.30303	0	18	18	18	147	81	66	15.5611
D3ZQU1	Tm2d3	BIC-vs-C	-0.392846	0.125507	-3.13006	15	0.00688132	0.0251331	NA	0	0	6	6	6	72	42	30	11.8817
P11654	Nup210	BIC-vs-C	0.330672	0.10585	3.12396	15	0.00696763	0.0252317	NA	0	0	4	4	4	48	28	20	10.5866
P55280	Cdh6	BIC-vs-C	-0.396318	0.126811	-3.12527	15	0.00694905	0.0252317	NA	0	0	9	9	9	108	63	45	14.2449
G3V6Q9;Q925T8	Brinp1	BIC-vs-C	-0.32331	0.103601	-3.12071	15	0.00701408	0.0252923	NA	0.420455	0	16	16	13	108	64	44	10.4755
A0A0G2K728;Q63149	Cdh4	BIC-vs-C	-0.710343	0.228254	-3.11208	15	0.00713891	0.0255261	NA	0	0	2	2	2	24	14	10	13.3168
F1LTJ5	#N/A	BIC-vs-C	-0.335526	0.107774	-3.11325	15	0.00712181	0.0255261	NA	0	0	3	3	3	36	21	15	16.0274
D4A051;Q63258;Q63258-2;Q63258-3	Itga7	BIC-vs-C	0.589651	0.189873	3.1055	15	0.00723546	0.0257631	NA	0	0	12	12	12	137	77	60	10.7157
A0A0G2K8V0;F1LPJ1	Ptprm	BIC-vs-C	-0.339996	0.109634	-3.10118	15	0.00729955	0.025883	NA	0.0779221	0	13	13	13	146	82	64	11.9855
G3V903;P49002	Bmp3	BIC-vs-C	0.659515	0.208594	3.16171	13	0.00750055	0.0264854	NA	0.181818	0	3	3	3	36	21	15	10.072
G3V6D0;P02773	Afp	BIC-vs-C	0.419417	0.136282	3.07757	15	0.00766018	0.0268264	NA	0	0	3	3	3	36	21	15	11.2625
Q498S0	Chst12	BIC-vs-C	-1.19223	0.383084	-3.1122	14	0.00764491	0.0268264	NA	0.0909091	0	3	3	3	33	21	12	9.96607
Q68HB8	Pcdh7	BIC-vs-C	-0.31532	0.102563	-3.0744	15	0.00770995	0.02689	NA	0.0808081	0	9	9	9	108	63	45	14.3179
G3V8M6	Folr1	BIC-vs-C	0.673744	0.219299	3.07226	15	0.00774359	0.0268971	NA	0	0	3	3	3	30	15	15	7.02376
F1LSY2;O35764	Nptxr	BIC-vs-C	0.24832	0.080922	3.06863	15	0.00780118	0.026987	NA	0	0	20	20	20	240	140	100	13.7207
A0A0G2JT71;G3V9D5;O08680	Epha3	BIC-vs-C	0.908866	0.298075	3.04912	15	0.00811808	0.0279696	NA	0	0	3	3	3	31	16	15	9.57673
P18614	Itga1	BIC-vs-C	0.383704	0.126171	3.04115	15	0.00825098	0.0283128	NA	0	0	23	23	23	276	161	115	10.9058
A0A140TAA1	Igsf8	BIC-vs-C	-0.864423	0.285322	-3.02964	15	0.00844702	0.0288691	NA	0.0194805	0	14	14	14	165	98	67	13.3929
D3ZWJ9	Fam234b	BIC-vs-C	-0.273308	0.0904012	-3.02327	15	0.00855728	0.029129	NA	0	0	8	8	8	96	56	40	12.4703
A0A096MIU6;A0A0G2K9R6;A3RLA8;B0K007;M0R4F7;M0RCJ0;P27645;P27645-2;Q63203	LOC103694908	BIC-vs-C	0.649556	0.21586	3.00916	15	0.00880688	0.0297407	NA	0	0	5	5	5	60	35	25	10.5827
P31596;P31596-2	Slc1a2	BIC-vs-C	-0.289938	0.0963125	-3.01039	15	0.00878482	0.0297407	NA	0	0	36	36	36	431	251	180	18.2251
A0A0G2JW24;F1MA92	Pld5	BIC-vs-C	-0.385222	0.128214	-3.00452	15	0.00889046	0.0299043	NA	0.0363636	0	5	5	5	58	34	24	10.5613
M0R9L2;Q08406	Cntfr	BIC-vs-C	-0.783089	0.262565	-2.98246	15	0.00929892	0.031155	NA	0	0	18	18	18	209	119	90	14.0892
A0A0G2KA97;B2RYF0;P0C1G7	Wbp1l	BIC-vs-C	0.268314	0.0908451	2.95354	15	0.00986225	0.0329128	NA	0	0	3	3	3	36	21	15	10.5041
P03994	Hapln1	BIC-vs-C	0.415698	0.140849	2.95136	15	0.00990595	0.0329295	NA	0	0	4	4	4	48	28	20	18.7866
A2VD12	Pbxip1	BIC-vs-C	0.617939	0.209767	2.94584	15	0.0100178	0.0331716	NA	0	0	7	7	7	84	49	35	9.73384
A0A0G2K5J5;D4A9F4	Ntng2	BIC-vs-C	0.380164	0.130206	2.91972	15	0.0105635	0.0348432	NA	0	0	11	11	11	132	77	55	12.6
A0A0G2KA37;A0A0R3P9D5;F1LW30	Unc5d	BIC-vs-C	-0.383336	0.13317	-2.87854	15	0.0114835	0.0374531	NA	0.245455	0	10	10	10	107	66	41	12.3668
D4A468	Emid1	BIC-vs-C	-0.700794	0.238369	-2.93995	13	0.0114916	0.0374531	NA	0	0	3	3	3	30	15	15	8.09129
G3V679;Q99376	Tfrc	BIC-vs-C	0.5983	0.207716	2.88038	15	0.0114408	0.0374531	NA	0	0	3	3	3	36	21	15	11.7334
G3V8X8	Nog	BIC-vs-C	-0.337781	0.117427	-2.87651	15	0.0115308	0.0374531	NA	0	0	3	3	3	36	21	15	14.2521
D3Z9D0	RGD1306271	BIC-vs-C	-0.380492	0.13291	-2.86278	15	0.0118558	0.0383622	NA	0.020202	0	18	18	18	212	126	86	12.0113
D3ZTV3	Flrt2	BIC-vs-C	-1.16382	0.409226	-2.84397	15	0.0123159	0.0397	NA	0	0	2	2	2	24	14	10	11.291
D4A416	Clptm1l	BIC-vs-C	0.320641	0.113038	2.83658	15	0.0125013	0.0401457	NA	0	0	3	3	3	36	21	15	11.4629
D4A5C0	Nectin3	BIC-vs-C	-1.08379	0.383197	-2.82828	15	0.0127126	0.0406707	NA	0.048951	0	13	13	13	149	91	58	11.5566
A0A0G2K999;D3ZDA6	Sdk2	BIC-vs-C	-0.223383	0.0790946	-2.82426	15	0.0128164	0.0408493	NA	0	0	18	18	18	216	126	90	11.7036
D4AAG2	RGD1562114	BIC-vs-C	1.01381	0.359211	2.82231	15	0.0128668	0.040857	NA	0	0	3	3	3	36	21	15	9.91821
E9PTA5	Pign	BIC-vs-C	-0.576683	0.198134	-2.91058	12	0.013067	0.0413385	NA	0.0909091	0	3	3	3	27	15	12	9.77419
Q07490	Cd24	BIC-vs-C	0.360909	0.128958	2.79866	15	0.0134963	0.0425382	NA	0	0	29	29	29	348	203	145	13.3519
D3ZQ57	Plxnb2	BIC-vs-C	-0.320431	0.11473	-2.79291	15	0.0136535	0.042875	NA	0	0	17	17	17	204	119	85	13.0723
A0A0G2JTV8;Q63734	Kcnc4	BIC-vs-C	0.268165	0.0961457	2.78916	15	0.0137574	0.0430423	NA	0	0	5	5	5	60	35	25	14.0327
F1MAN8	Lama5	BIC-vs-C	-0.229748	0.0824474	-2.7866	15	0.0138284	0.043106	NA	0	0	19	19	19	228	133	95	14.8932
F1LPF2	Agrn	BIC-vs-C	-0.299004	0.107902	-2.77108	15	0.0142678	0.0442185	NA	0	0	13	13	13	156	91	65	14.0229
P35446;Q3B7D6	Spon1	BIC-vs-C	-0.621582	0.222449	-2.79427	14	0.0143411	0.0442185	NA	0	0	3	3	3	33	18	15	10.2549
Q66HG0	Rnf13	BIC-vs-C	-3.89656	1.2509	-3.115	8	0.0143367	0.0442185	NA	0.363636	0	3	3	3	15	12	3	12.1354
D3Z9Z7	Colgalt2	BIC-vs-C	0.665518	0.233239	2.85337	12	0.0145316	0.0445213	NA	0.0909091	0	2	2	2	20	10	10	10.1155
Q642B0	Gpc4	BIC-vs-C	0.542916	0.194794	2.78713	14	0.014544	0.0445213	NA	0.393939	0	6	6	3	46	31	15	8.39442
A0A096MJW6;P59824	Il1rapl1	BIC-vs-C	-0.341902	0.124118	-2.75466	15	0.0147474	0.0448214	NA	0.0606061	0	9	9	9	104	59	45	10.8336
Q5DWV1	Cdh20	BIC-vs-C	0.434929	0.157824	2.75579	15	0.0147138	0.0448214	NA	0	0	7	7	7	79	44	35	11.5232
D4A7M0	Plxnc1	BIC-vs-C	0.481412	0.175127	2.74892	15	0.0149185	0.0448608	NA	0	0	8	8	8	96	56	40	12.3602
G3V901	Ext1	BIC-vs-C	0.784806	0.285308	2.75073	15	0.0148643	0.0448608	NA	0.181818	0	14	14	11	136	81	55	10.6183
M0RAR2	#N/A	BIC-vs-C	-0.351189	0.127744	-2.74917	15	0.014911	0.0448608	NA	0.00757576	0	12	12	12	144	84	60	11.3645
P97546;P97546-1;P97546-3	Nptn	BIC-vs-C	-0.324494	0.118715	-2.73339	15	0.0153918	0.0461211	NA	0	0	30	30	30	360	210	150	18.0115
F1M173;P97527	Cntn5	BIC-vs-C	0.971156	0.356032	2.72772	15	0.0155681	0.0464858	NA	0.227273	0	6	6	6	63	39	24	10.4539
A0A0G2JY11;D4AAV9	Tspan9	BIC-vs-C	0.625456	0.229692	2.72302	15	0.0157158	0.0465037	NA	0	0	4	4	4	48	28	20	12.7737
A0A0G2K726;F1MAQ6	Tmtc4	BIC-vs-C	0.376602	0.138427	2.72059	15	0.0157927	0.0465037	NA	0	0	3	3	3	36	21	15	9.68131
D4A740	Il17ra	BIC-vs-C	-0.258054	0.0948027	-2.72201	15	0.0157476	0.0465037	NA	0	0	3	3	3	36	21	15	11.8006
Q09426	Ugt8	BIC-vs-C	-0.398333	0.146318	-2.72238	15	0.0157359	0.0465037	NA	0	0	3	3	3	36	21	15	11.9308
B2RYF6	Clptm1	BIC-vs-C	-0.425426	0.157496	-2.70119	15	0.0164195	0.0481829	NA	0	0	7	7	7	84	49	35	12.251
B1PLB1;B1PLB2	Cd34	BIC-vs-C	-0.192408	0.071663	-2.6849	15	0.0169646	0.0496112	NA	0.233766	0	4	4	4	48	28	20	10.6227
D3ZZ44	Elfn1	BIC-vs-C	-0.225235	0.084025	-2.68057	15	0.0171121	0.0498322	NA	0	0	9	9	9	103	58	45	12.4314
F1MA15;Q8K1M8	Brinp2	BIC-vs-C	-0.295637	0.110343	-2.67926	15	0.0171573	0.0498322	NA	0.0247934	0	11	11	11	126	74	52	11.8187
Q5EBA8	Slc46a1	BIC-vs-C	0.32766	0.122775	2.66879	15	0.0175204	0.0507139	NA	0.0242424	0	15	15	15	171	99	72	12.2408
A0A096MJ90;F1LNW6	Ly6h	BIC-vs-C	0.5385	0.202215	2.663	15	0.0177246	0.0511309	NA	0.0031348	0	29	29	29	345	201	144	13.9
A0A0G2KA71;Q5FVC5	Nectin2	BIC-vs-C	-0.354466	0.133639	-2.65242	15	0.0181035	0.0518724	NA	0	0	22	22	22	264	154	110	13.7836
D3Z9N6;D3ZFC3;D4A8Y6;Q9ERB4;Q9ERB4-2;Q9ERB4-3	Vcan	BIC-vs-C	-0.324229	0.122163	-2.65407	15	0.0180439	0.0518724	NA	0	0	3	3	3	36	21	15	12.4472
A0A096MJL9;A0A0G2K992;D3ZTH7;Q99N02	Slco3a1	BIC-vs-C	0.276843	0.1047	2.64414	15	0.0184055	0.0525606	NA	0	0	10	10	10	120	70	50	13.9842
O54715;Q6IRF8	Atp6ap1	BIC-vs-C	0.5907	0.223614	2.64161	15	0.0184988	0.0526505	NA	0	0	11	11	11	132	77	55	11.9841
A0A0G2JSU1;A0A0G2KAS7;G3V846;P24942;P24942-2	Slc1a3	BIC-vs-C	-0.392986	0.149707	-2.62504	15	0.0191208	0.0542394	NA	0	0	30	30	30	360	210	150	14.5079
A0A0G2K561;F1LP13	Ptprg	BIC-vs-C	-0.343728	0.131052	-2.62285	15	0.0192046	0.0542959	NA	0	0	3	3	3	36	21	15	13.754
Q5RKH6	Os9	BIC-vs-C	0.951046	0.365006	2.60556	15	0.0198776	0.0560128	NA	0.0727273	0	5	5	5	42	18	24	7.9111
A0A0G2JUW8;A0A0G2JYN3;A0A0H2UHK5;P97629	LOC108348118	BIC-vs-C	-0.301021	0.115716	-2.60137	15	0.0200441	0.0561968	NA	0.321678	0	12	10	12	103	61	42	11.8807
G3V6G1	Jchain	BIC-vs-C	0.625605	0.240714	2.59895	15	0.020141	0.0561968	NA	0	0	5	5	5	60	35	25	12.5319
Q63564	Sv2b	BIC-vs-C	0.246284	0.0947545	2.59918	15	0.0201318	0.0561968	NA	0	0	6	6	6	72	42	30	16.6739
D4A6D8	Lrrtm1	BIC-vs-C	-1.87244	0.699979	-2.67499	12	0.0202235	0.0562425	NA	0.212121	0	3	3	3	24	16	8	9.94825
Q925N6	Igsf1	BIC-vs-C	-0.25234	0.0977726	-2.58089	15	0.0208777	0.0578726	NA	0.272727	0	11	11	8	92	52	40	10.946
A0A0G2K199;Q9R1J8	P3h1	BIC-vs-C	0.758505	0.292341	2.59459	14	0.0211994	0.0585736	NA	0	0	6	5	6	48	18	30	8.55785
Q63632	Slc12a4	BIC-vs-C	0.314579	0.122527	2.56743	15	0.0214435	0.0590563	NA	0	0	6	6	6	72	42	30	16.2596
F1M8Z6	Tnfrsf11a	BIC-vs-C	-0.82425	0.308798	-2.66922	11	0.0218243	0.0599113	NA	0.424242	0	3	3	2	20	14	6	8.7538
P47752	S1pr2	BIC-vs-C	0.530944	0.207853	2.55442	15	0.0220045	0.0602116	NA	0.0151515	0	6	6	6	71	42	29	9.78977
E9PT16	Pcdhga11	BIC-vs-C	-0.251303	0.0985992	-2.54873	15	0.0222538	0.0606986	NA	0	0	3	3	3	36	21	15	10.8134
M0R749	Tspan15	BIC-vs-C	0.294096	0.11681	2.51773	15	0.0236623	0.0643343	NA	0	0	6	6	6	72	42	30	11.0684
A0A0G2K902;D3ZW09	Sorcs2	BIC-vs-C	-0.439468	0.174993	-2.51135	15	0.0239629	0.064944	NA	0	0	3	3	3	36	21	15	11.5373
G3V7S0;P70627	Folh1	BIC-vs-C	-0.242074	0.0971929	-2.49066	15	0.0249616	0.0672227	NA	0	0	11	11	11	129	74	55	12.1398
G3V7T1;P21555	Npy1r	BIC-vs-C	-0.472822	0.189792	-2.49126	15	0.0249319	0.0672227	NA	0	0	5	5	5	60	35	25	11.6108
A0A0G2K6H1;P69478	Chst11	BIC-vs-C	0.721776	0.291757	2.47389	15	0.0258002	0.0692618	NA	0.0454545	0	2	2	2	23	14	9	10.8789
Q9WTW8	Slc23a2	BIC-vs-C	-0.422875	0.171172	-2.47046	15	0.0259748	0.0695111	NA	0	0	3	3	3	36	21	15	11.4229
A0A0G2JYA3;D3ZNG3	Sppl2a	BIC-vs-C	1.62763	0.58763	2.76983	7	0.0277011	0.0737218	NA	0.272727	0	3	3	3	12	6	6	10.579
D3ZW58	Casc4	BIC-vs-C	0.609068	0.250053	2.43576	15	0.0278081	0.0737218	NA	0	0	10	10	10	106	56	50	10.3025
Q09326	Mgat2	BIC-vs-C	0.807214	0.331259	2.4368	15	0.0277511	0.0737218	NA	0	0	4	4	4	48	28	20	12.256
A0A0G2JXF7;O35531	Cd86	BIC-vs-C	0.320648	0.132224	2.42504	15	0.0283985	0.0748207	NA	0	0	3	3	3	36	21	15	9.52047
F2Z3U1;Q9QXQ7	Wnt5a	BIC-vs-C	-0.251312	0.103593	-2.42595	15	0.0283481	0.0748207	NA	0	0	8	8	8	94	54	40	11.0156
B0BNG3	Lman2	BIC-vs-C	0.749768	0.310578	2.4141	15	0.0290134	0.0759862	NA	0	0	9	9	9	108	63	45	11.532
F1M4R7;Q9ERQ6;Q9ERQ6-2	Cspg5	BIC-vs-C	0.363098	0.150604	2.41095	15	0.029193	0.0759862	NA	0	0	15	15	15	180	105	75	15.5354
G3V7D4	Efnb3	BIC-vs-C	0.341081	0.141412	2.41197	15	0.0291348	0.0759862	NA	0	0	9	9	9	108	63	45	15.1171
P97603	Neo1	BIC-vs-C	-0.571768	0.237163	-2.41086	15	0.029198	0.0759862	NA	0	0	11	11	11	132	77	55	13.0218
A0A0G2JY48;F1MAJ0	Ephb2	BIC-vs-C	-0.166722	0.0692942	-2.406	15	0.0294772	0.0761259	NA	0.0181818	0	15	15	15	175	100	75	15.8958
B0BND0;D3ZRI1	Enpp6	BIC-vs-C	-0.30338	0.126132	-2.40526	15	0.02952	0.0761259	NA	0	0	3	3	3	36	21	15	11.4692
Q9EPI9	Kcnh5	BIC-vs-C	-0.299706	0.124463	-2.40799	15	0.0293627	0.0761259	NA	0	0	5	5	5	60	35	25	11.838
P14562	Lamp1	BIC-vs-C	-0.253294	0.105728	-2.39572	15	0.0300754	0.077091	NA	0	0	12	12	12	143	83	60	13.0763
Q64244	Cd38	BIC-vs-C	-0.219855	0.0917421	-2.39645	15	0.0300327	0.077091	NA	0	0	8	8	8	96	56	40	12.3726
A0A140TAJ2;Q63175;Q63175-2	Serinc5	BIC-vs-C	-0.997183	0.417306	-2.38957	15	0.0304386	0.0777875	NA	0	0	3	3	3	36	21	15	13.1306
B5MEV3	Slc52a2	BIC-vs-C	-0.777147	0.327732	-2.37129	15	0.0315437	0.0803703	NA	0	0	3	3	3	36	21	15	10.7618
A0A0G2K3A9;D3ZTE7	Adamts2	BIC-vs-C	-1.16526	0.474123	-2.45772	11	0.0318074	0.0808003	NA	0.472727	0	5	5	4	35	30	5	9.3126
D3ZHA3	Lpar4	BIC-vs-C	-0.25321	0.107319	-2.35942	15	0.0322811	0.0815949	NA	0	0	4	4	4	48	28	20	13.0639
P04094	Penk	BIC-vs-C	2.09229	0.864549	2.42009	12	0.032312	0.0815949	NA	0.393939	0	3	3	3	26	17	9	10.9094
A0A096MJH1;D3ZYR4	Sema4d	BIC-vs-C	-0.231557	0.0983578	-2.35423	15	0.0326087	0.0821006	NA	0	0	11	11	11	132	77	55	14.2763
E9PSX9;E9PSY0	Axl	BIC-vs-C	-0.424379	0.182447	-2.32604	15	0.0344435	0.0864643	NA	0	0	3	3	3	36	21	15	10.8117
A0A0G2JU92;A0A0G2JWP4;O88775	Emb	BIC-vs-C	-0.193218	0.0831595	-2.32346	15	0.0346162	0.0866423	NA	0	0	23	23	23	276	161	115	15.6274
F1LMR7;P46101;P46101-2	Dpp6	BIC-vs-C	-0.263139	0.113564	-2.3171	15	0.0350452	0.0874589	NA	0	0	23	23	23	276	161	115	14.3557
F1LNF7;Q99NA5	Idh3a	BIC-vs-C	0.845329	0.365305	2.31403	15	0.0352541	0.0876959	NA	0	0	4	4	4	48	28	20	10.5777
F1M7N2	Entpd2	BIC-vs-C	-0.264175	0.114229	-2.31269	15	0.0353463	0.0876959	NA	0	0	5	5	5	60	35	25	16.3728
Q5FWU3	Atg9a	BIC-vs-C	1.16344	0.503665	2.30995	15	0.0355341	0.0879057	NA	0.020202	0	9	9	9	101	57	44	11.0984
G3V8G9;Q9QW30	Notch2	BIC-vs-C	-0.674789	0.290522	-2.32268	14	0.0357763	0.0882481	NA	0	0	3	3	3	33	18	15	10.1637
A0A0G2JYM4;F1LRK7;P97528	Cntn6	BIC-vs-C	-0.176952	0.0774109	-2.28588	15	0.0372254	0.0909304	NA	0.136364	0	24	21	24	249	144	105	12.4092
D3ZWP6	Plxna2	BIC-vs-C	-0.872292	0.375638	-2.32216	13	0.0370997	0.0909304	NA	0.287879	0	6	6	5	39	26	13	9.71446
F1LQ87;Q02294	Cacna1b	BIC-vs-C	-0.35475	0.155101	-2.28722	15	0.0371294	0.0909304	NA	0	0	7	7	7	84	49	35	15.3034
Q8VHX0	Cacng3	BIC-vs-C	2.56018	1.06657	2.40039	10	0.0372911	0.0909304	NA	0.484848	0	6	3	6	26	10	16	9.13905
A0A0G2K0W3;D4A383	Ttyh3	BIC-vs-C	-2.52954	1.03697	-2.43935	9	0.0374045	0.0909464	NA	0.242424	0	3	3	3	16	9	7	10.1548
Q99M75	Rtn4r	BIC-vs-C	0.652153	0.28675	2.27429	15	0.0380668	0.092293	NA	0.10101	0	9	9	9	90	55	35	14.4871
Q5BK80	Tspan4	BIC-vs-C	-2.10169	0.894814	-2.34874	11	0.0385728	0.0932541	NA	0.590909	0	6	6	3	30	21	9	10.1283
B3SXS4;P35353	Crhr1	BIC-vs-C	-0.277984	0.122717	-2.26524	15	0.0387362	0.0933839	NA	0.0194805	0	14	14	14	159	92	67	11.5889
A0A0G2K3B7;E9PU66	Wnt7b	BIC-vs-C	0.509631	0.223901	2.27614	14	0.0390763	0.0939377	NA	0	0	3	3	3	32	17	15	8.96638
F1M542;M0R5P8	Adam22	BIC-vs-C	-0.390627	0.174496	-2.2386	15	0.0407704	0.0977342	NA	0	0	6	6	6	72	42	30	11.6298
A0A0G2K3B8;A0A0H2UHF2;O54852	Kcnh7	BIC-vs-C	0.50246	0.224864	2.23451	15	0.0410917	0.0979525	NA	0	0	9	9	9	107	62	45	10.9428
P27274	Cd59	BIC-vs-C	-0.262378	0.117394	-2.23501	15	0.0410519	0.0979525	NA	0	0	17	17	17	204	119	85	14.1797
Q8K4C8	Fzd9	BIC-vs-C	-0.175927	0.0788844	-2.23019	15	0.0414334	0.0984912	NA	0	0	3	3	3	36	21	15	11.0257
Q5PPG2;Q9R0J8	Lgmn	BIC-vs-C	2.73446	0.929111	2.94309	4	0.0422589	0.100173	NA	0.772727	0	2	1	2	6	2	4	7.6805
F1LNL3	Abca1	BIC-vs-C	-0.143033	0.0649635	-2.20174	15	0.0437498	0.10342	NA	0	0	13	13	13	156	91	65	14.4359
D3ZCR1	Wnt3	BIC-vs-C	-0.8678	0.392049	-2.2135	14	0.0439727	0.103502	NA	0.181818	0	3	3	3	33	20	13	9.72553
Q58NB7	Rarres1	BIC-vs-C	0.506652	0.230462	2.19842	15	0.044028	0.103502	NA	0.00699301	0	13	13	13	151	86	65	11.44
P51577	P2rx4	BIC-vs-C	-0.351701	0.16058	-2.19019	15	0.0447246	0.10485	NA	0.0991736	0	11	11	11	126	74	52	11.4439
D4A7W8;G3V6A9	LOC102553715	BIC-vs-C	-0.399636	0.183528	-2.17751	15	0.0458173	0.107117	NA	0	0	3	3	3	36	21	15	11.0113
D4A8X4;P15087	Cpe	BIC-vs-C	0.589561	0.272523	2.16334	15	0.0470684	0.10974	NA	0	0	9	9	9	102	57	45	11.1719
F1LMP7;G3V8V1;P23785	Grn	BIC-vs-C	-0.647916	0.293094	-2.21061	12	0.047229	0.109814	NA	0.436364	0	4	4	4	27	12	15	7.12701
F1M2Y4	Slc29a4	BIC-vs-C	-0.664059	0.307999	-2.15604	15	0.0477247	0.110664	NA	0.030303	0	6	6	6	69	41	28	10.2436
A0A0A0MY09;A0A0G2K4I4;Q66HD0;Q66HD0-2	Hsp90b1	BIC-vs-C	-0.254486	0.119077	-2.13715	15	0.049464	0.114386	NA	0.147727	0	8	8	8	91	53	38	10.9457
Q5BJT4	Txndc15	BIC-vs-C	-0.535384	0.251226	-2.13108	15	0.0500346	0.115391	NA	0	0	3	3	3	36	21	15	11.6589
G3V736;P97698	Smo	BIC-vs-C	-0.268237	0.126272	-2.12428	15	0.0506822	0.116427	NA	0	0	3	3	3	36	21	15	10.7129
P35439;P35439-2;P35439-3;P35439-4;P35439-5;P35439-6;P35439-7;Q62648	Grin1	BIC-vs-C	0.291599	0.13732	2.12349	15	0.0507572	0.116427	NA	0	0	24	24	24	287	167	120	13.5477
D3ZPL7	Dscaml1	BIC-vs-C	0.280451	0.13225	2.12061	15	0.051034	0.116747	NA	0	0	7	7	7	83	48	35	10.7671
F7F3Z1	Lman2l	BIC-vs-C	0.422152	0.199598	2.11501	15	0.0515766	0.117672	NA	0	0	7	7	7	81	46	35	9.30322
A0A0A0MY13;D4A6L0	Gpr158	BIC-vs-C	0.40783	0.19307	2.11234	15	0.0518362	0.117948	NA	0	0	8	8	8	94	54	40	12.5229
A0A0G2K532;D4A1J9	Lrfn5	BIC-vs-C	0.426846	0.202334	2.10961	15	0.0521037	0.118241	NA	0	0	15	15	15	174	99	75	11.4506
E9PTX9	Slc12a2	BIC-vs-C	-0.250667	0.11914	-2.10398	15	0.0526597	0.119185	NA	0	0	10	10	10	120	70	50	15.9506
A0A096MJE6;F1LQ63;Q05546;Q05546-2	Tnr	BIC-vs-C	-0.378314	0.180429	-2.09674	15	0.0533813	0.120497	NA	0	0	23	23	23	276	161	115	13.5253
A0A0G2JSX5;A1Y2B8;A1Y2R8;P26684	Ednra	BIC-vs-C	0.696456	0.333291	2.08963	15	0.0540993	0.121795	NA	0.0181818	0	5	5	5	59	35	24	10.3811
B2GV90	Tmem219	BIC-vs-C	-0.19254	0.092509	-2.08131	15	0.0549509	0.123386	NA	0.0727273	0	5	5	5	60	35	25	12.1482
Q5M7W6	Fam234a	BIC-vs-C	-1.64885	0.769398	-2.14304	11	0.0553121	0.123545	NA	0	0	3	3	3	24	9	15	10.601
Q9ERC0	Npy2r	BIC-vs-C	0.731234	0.349812	2.09036	14	0.0553102	0.123545	NA	0.19697	0	6	6	6	43	22	21	8.44933
D3ZGL3	Hhip	BIC-vs-C	-0.311996	0.15041	-2.0743	15	0.0556788	0.124038	NA	0	0	3	3	3	36	21	15	11.1675
Q8K4Y7	Cant1	BIC-vs-C	-0.948911	0.456979	-2.07649	14	0.0567448	0.126083	NA	0.0909091	0	3	3	3	33	21	12	11.8627
A0A0G2JSJ3;A0A0G2JVB0;A0A0G2JX37;Q07647	Slc2a3	BIC-vs-C	0.324365	0.157274	2.06241	15	0.0569316	0.126141	NA	0.159091	0	12	12	9	112	67	45	15.6463
Q5XI31	Pigs	BIC-vs-C	-0.313968	0.152359	-2.06071	15	0.0571128	0.126141	NA	0	0	3	3	3	36	21	15	13.147
Q91XV7	Tmem158	BIC-vs-C	-0.209456	0.10169	-2.05975	15	0.0572157	0.126141	NA	0	0	7	7	7	84	49	35	11.6354
A0A0G2K0J2;F1M9X7;Q8CFG6	Cacna2d2	BIC-vs-C	-0.248586	0.121084	-2.05301	15	0.0579414	0.127411	NA	0	0	32	32	32	384	224	160	14.5124
D4A7B6	Tmem87b	BIC-vs-C	0.31277	0.15284	2.04639	15	0.058662	0.128663	NA	0.0151515	0	6	6	6	72	42	30	11.7861
F1LMY3;Q62656	Ptprz1	BIC-vs-C	0.54371	0.266835	2.03762	15	0.0596285	0.130447	NA	0	0	3	3	3	36	21	15	9.4055
A0A0G2JYF0;D3ZGB5;D3ZY00;D4AD03;D4ADV4;Q80ZA5;Q80ZA5-2;Q80ZA5-3;Q80ZA5-4;Q80ZA5-5;W0NT44;W0NXI0	Slc4a10	BIC-vs-C	0.350532	0.173226	2.02356	15	0.0612104	0.133441	NA	0	0	27	27	27	324	189	135	13.6554
A0A0G2K1E2	Itga5	BIC-vs-C	-0.371759	0.183796	-2.02267	15	0.0613109	0.133441	NA	0	0	9	9	9	102	57	45	11.2833
F1LZ38	Tenm4	BIC-vs-C	0.215364	0.106811	2.01631	15	0.0620399	0.134684	NA	0	0	17	17	17	204	119	85	13.8022
D4A188	Rgma	BIC-vs-C	0.777418	0.386097	2.01353	15	0.0623611	0.135036	NA	0.251748	0	11	11	10	114	64	50	11.0521
D3ZQ74;Q63321	Plod1	BIC-vs-C	0.534954	0.266614	2.00648	15	0.0631822	0.136467	NA	0.0606061	0	6	6	6	66	38	28	9.51615
Q99MZ4	Ggt7	BIC-vs-C	0.338997	0.169956	1.99462	15	0.0645849	0.139144	NA	0.0170455	0	16	16	16	180	103	77	12.0559
Q6AYT8	Mpzl1	BIC-vs-C	-0.277999	0.140194	-1.98296	15	0.0659918	0.141816	NA	0	0	9	9	9	106	61	45	14.189
P21588;Q66HL0	Nt5e	BIC-vs-C	-0.153116	0.0773261	-1.98014	15	0.066337	0.142198	NA	0	0	10	10	10	120	70	50	13.5114
M0R9R3	Adra2a	BIC-vs-C	0.374455	0.189237	1.97876	15	0.0665054	0.142201	NA	0	0	15	15	15	174	99	75	13.6657
G3V6I2;P21932	Adcy3	BIC-vs-C	0.248949	0.126373	1.96995	15	0.0675946	0.144168	NA	0	0	16	16	16	192	112	80	14.4872
A0A0G2JZB8;E9PSV8;Q9JJK1	Gpm6b	BIC-vs-C	-0.46936	0.238642	-1.96679	15	0.067989	0.144286	NA	0.030303	0	18	18	18	207	123	84	15.5514
P28570	Slc6a8	BIC-vs-C	0.534044	0.271447	1.9674	15	0.0679135	0.144286	NA	0	0	22	22	22	256	146	110	14.7101
B1WBW6	Mfsd2a	BIC-vs-C	0.419503	0.213682	1.96321	15	0.0684385	0.144879	NA	0	0	7	7	7	78	43	35	12.0711
M0R6K0;P15800;Q5M7W9	Lamb2	BIC-vs-C	-0.37812	0.192838	-1.96081	15	0.0687411	0.145158	NA	0	0	9	9	9	108	63	45	13.1854
A0A0G2K7E5;D3ZKP9;P54290;Q9ERS3	Cacna2d1	BIC-vs-C	0.248327	0.12683	1.95795	15	0.0691046	0.145272	NA	0	0	14	14	14	164	94	70	16.1756
D3ZPX4	Plxna3	BIC-vs-C	-0.206886	0.105678	-1.9577	15	0.0691364	0.145272	NA	0	0	3	3	3	36	21	15	11.3469
A0A0G2K429;F1LSD1;Q03343	Adcy6	BIC-vs-C	0.544991	0.278765	1.95502	15	0.0694775	0.145369	NA	0.0227273	0	12	12	12	120	63	57	11.3657
D4A6G2	Sema4g	BIC-vs-C	-0.968634	0.495703	-1.95406	15	0.0695997	0.145369	NA	0.30303	0	9	9	8	67	43	24	8.59884
Q66HF2	Tm9sf1	BIC-vs-C	-0.592272	0.303214	-1.95332	15	0.0696951	0.145369	NA	0	0	3	3	3	36	21	15	11.2982
G3V7V4;Q924C3;Q924C3-2	Enpp1	BIC-vs-C	-0.248435	0.127799	-1.94395	15	0.0709038	0.147528	NA	0	0	3	3	3	36	21	15	11.3021
B5DFE3;E9PSR0;Q9Z1F2	Slc5a11	BIC-vs-C	0.674191	0.347364	1.94088	15	0.0713045	0.148	NA	0.030303	0	3	3	3	36	21	15	9.36318
D3ZTT7	Sun2	BIC-vs-C	0.206254	0.10665	1.93394	15	0.0722169	0.149199	NA	0	0	6	6	6	72	42	30	12.8806
F1LNP8	Nectin1	BIC-vs-C	-0.172594	0.0893117	-1.93249	15	0.0724081	0.149199	NA	0	0	25	25	25	300	175	125	15.3227
Q4V887	Slc39a6	BIC-vs-C	0.5374	0.278068	1.93262	15	0.072391	0.149199	NA	0	0	13	13	13	156	91	65	13.3346
B2RYC9	Gba	BIC-vs-C	-0.557645	0.285597	-1.95256	13	0.0727452	0.149224	NA	0.222222	0	8	8	8	61	34	27	10.4437
D3Z9H2	Hapln4	BIC-vs-C	0.397102	0.205778	1.92976	15	0.0727709	0.149224	NA	0	0	4	4	4	48	28	20	12.6705
A0A0G2JVU0;D3ZAL8	Lrrtm3	BIC-vs-C	-0.401524	0.208345	-1.92721	15	0.0731112	0.149562	NA	0.181818	0	6	6	6	45	24	21	11.2802
A0A0G2K293;D4A2V0;Q9Z0J8	Negr1	BIC-vs-C	-0.476344	0.247605	-1.92381	15	0.0735672	0.149774	NA	0.176471	0	17	17	14	171	101	70	12.3944
P55159	Pon1	BIC-vs-C	0.710828	0.369377	1.9244	15	0.0734881	0.149774	NA	0	0	6	6	6	68	38	30	12.2361
A0A0G2K5C8;A0A1B0GWQ1;P84903	Stim1	BIC-vs-C	-0.250772	0.130651	-1.9194	15	0.0741618	0.150624	NA	0	0	6	6	6	72	42	30	11.3565
A0A0G2JSH6;Q9WUD2	Trpv2	BIC-vs-C	0.290232	0.152107	1.90808	15	0.0757093	0.153401	NA	0	0	25	25	25	300	175	125	14.8784
D4ADJ8	Tmem26	BIC-vs-C	-0.493368	0.258753	-1.90671	13	0.0789016	0.15949	NA	0.151515	0	3	3	3	30	17	13	8.02297
A0A0G2KA39;P60570	Panx1	BIC-vs-C	0.554244	0.296534	1.86908	15	0.0812645	0.163877	NA	0	0	7	7	7	84	49	35	13.0617
F1MAA7	Lamc1	BIC-vs-C	0.175979	0.094418	1.86383	15	0.0820391	0.165048	NA	0	0	18	18	18	216	126	90	11.7399
D4A7Y1;F1LQI4;P07897;P07897-2	Acan	BIC-vs-C	0.447766	0.240724	1.86008	15	0.0825959	0.165776	NA	0	0	9	9	9	105	60	45	11.8194
Q9EPQ0	Slc24a3	BIC-vs-C	0.15751	0.0848367	1.85663	15	0.0831129	0.166421	NA	0	0	6	6	6	72	42	30	17.8549
O35276	Nrp2	BIC-vs-C	0.64802	0.349285	1.85527	14	0.0847336	0.169268	NA	0	0	3	3	3	33	18	15	13.6484
A0A0G2K1V7;D4A5E5	Sgcb	BIC-vs-C	-0.297604	0.160216	-1.85752	13	0.0860295	0.171455	NA	0.181818	0	3	3	3	36	21	15	10.8366
D3ZAD6;D3ZTM0;Q63374;Q63374-10;Q63374-2;Q63374-3;Q63374-4;Q63374-5;Q63374-6;Q63374-7;Q63374-8;Q63374-9	Nrxn2	BIC-vs-C	1.8036	0.93705	1.92477	9	0.0863944	0.171779	NA	0.5	0	6	6	3	21	15	6	11.2701
Q80WD1	Rtn4rl2	BIC-vs-C	0.283377	0.155128	1.82673	15	0.0877054	0.17398	NA	0	0	7	7	7	84	49	35	14.3436
A0A0U1RRX0;F1LQ41;Q62888;Q62888-2	Nlgn2	BIC-vs-C	-0.197434	0.108415	-1.8211	15	0.0885965	0.175339	NA	0	0	4	4	4	48	28	20	13.2191
F1LQQ7	Scn7a	BIC-vs-C	-0.714645	0.398934	-1.79139	15	0.0934254	0.184466	NA	0.163636	0	5	5	5	39	17	22	11.7052
G3V9H8;G3V9H8-2	Ret	BIC-vs-C	0.479668	0.263921	1.81747	12	0.0941838	0.185533	NA	0.0909091	0	3	3	3	27	15	12	11.8255
D3ZES7	Plxna4	BIC-vs-C	-0.257753	0.144423	-1.78471	15	0.0945429	0.185811	NA	0.0584416	0	14	14	14	147	83	64	13.5456
F1LR11;Q6WAY2	Plppr1	BIC-vs-C	0.267541	0.150497	1.77772	15	0.095725	0.1877	NA	0	0	8	8	8	96	56	40	13.8951
A7U7N4	Prnd	BIC-vs-C	-0.935163	0.474705	-1.96999	6	0.0963521	0.188496	NA	0.636364	0	3	3	3	18	15	3	9.54172
D3ZPJ0	Shisa7	BIC-vs-C	-0.216063	0.122073	-1.76995	15	0.0970536	0.189433	NA	0	0	24	24	24	288	168	120	12.38
A0A140TAI2;Q5FVF9	Btd	BIC-vs-C	0.287716	0.162922	1.76597	15	0.0977405	0.190337	NA	0.227273	0	6	3	6	47	21	26	10.7124
P54900	Scn2b	BIC-vs-C	-0.419022	0.238383	-1.75777	15	0.0991695	0.19224	NA	0	0	22	22	22	264	154	110	16.9575
Q9ESS6	Bcam	BIC-vs-C	0.465902	0.264883	1.7589	15	0.0989713	0.19224	NA	0	0	7	7	7	84	49	35	12.286
P26342	Tgfbr3	BIC-vs-C	0.268523	0.152194	1.76435	14	0.099471	0.192386	NA	0.030303	0	3	3	3	31	17	14	10.1358
A0A0G2K5L1;G3V9W9	Fat1	BIC-vs-C	-0.176284	0.100884	-1.74739	15	0.101004	0.194837	NA	0.010101	0	9	9	9	107	63	44	11.5288
Q5PQX1;Q5PQX1-3	Tor1aip1	BIC-vs-C	0.401603	0.229972	1.74631	15	0.101196	0.194837	NA	0	0	3	3	3	36	21	15	12.114
A0A0G2JST1	Adgrg6	BIC-vs-C	-0.185474	0.106801	-1.73663	15	0.102939	0.197744	NA	0	0	7	7	7	82	47	35	12.0525
D4A497	Pcdh11x_predicted	BIC-vs-C	0.383763	0.221651	1.73138	15	0.103893	0.198501	NA	0.0454545	0	2	2	2	24	14	10	9.79464
F1LM19;P24090;Q7TP75	#N/A	BIC-vs-C	0.404696	0.228136	1.77392	11	0.103724	0.198501	NA	0.363636	0	3	2	3	18	7	11	8.3384
O54861	Sort1	BIC-vs-C	-0.317315	0.183353	-1.73062	15	0.104032	0.198501	NA	0	0	10	10	10	108	58	50	13.0901
A0A096MK06;A0A0G2JYU3	Astn2	BIC-vs-C	0.286272	0.16568	1.72786	15	0.104538	0.198576	NA	0.136364	0	8	8	8	74	43	31	11.9905
D4AE63	Myorg	BIC-vs-C	0.728845	0.421818	1.72786	15	0.104537	0.198576	NA	0.2	0	15	15	12	130	70	60	10.1206
D3Z9K9	Gdpd2	BIC-vs-C	-0.245557	0.142223	-1.72657	15	0.104776	0.198583	NA	0.0991736	0	11	11	11	109	64	45	13.5901
D3ZWH1	Stab1	BIC-vs-C	-0.480057	0.209479	-2.29167	3	0.105794	0.200069	NA	0.636364	0	3	3	3	12	6	6	9.04211
D3ZJY8	Shisal1	BIC-vs-C	-1.18111	0.661491	-1.78553	9	0.10783	0.203467	NA	0.212121	0	3	3	3	17	9	8	7.72761
F1LUG5	Tmem94	BIC-vs-C	-0.516276	0.290024	-1.78011	9	0.108757	0.20431	NA	0.636364	0	3	3	3	17	11	6	9.28077
M0R3V7;Q01728;Q01728-2;Q01728-3;Q01728-4;Q01728-5;Q01728-6;Q01728-7	Slc8a1	BIC-vs-C	0.396011	0.232057	1.70652	15	0.108522	0.20431	NA	0.0121212	0	15	15	15	167	94	73	13.108
F1LR02	Col18a1	BIC-vs-C	-0.565775	0.329652	-1.71628	13	0.109828	0.205868	NA	0	0	3	3	3	30	15	15	11.1158
A0A0G2JTL4;Q63116	Kit	BIC-vs-C	-0.355091	0.210526	-1.68668	15	0.112345	0.209218	NA	0.2	0	15	12	15	141	81	60	12.5691
A0A0G2JWZ2;O08590	#N/A	BIC-vs-C	-0.640794	0.378235	-1.69417	14	0.112353	0.209218	NA	0.181818	0	3	3	3	29	17	12	7.54557
P14841	Cst3	BIC-vs-C	0.589208	0.345891	1.70345	13	0.112255	0.209218	NA	0.454545	0	8	5	8	40	18	22	8.95519
Q505J7	Gal3st3	BIC-vs-C	0.412551	0.245814	1.6783	15	0.113994	0.21181	NA	0	0	3	3	3	36	21	15	11.428
A0A0H2UHX5;P07861	Mme	BIC-vs-C	0.259993	0.155105	1.67624	15	0.114403	0.212106	NA	0.40404	0	9	9	6	74	50	24	10.1664
F1LMF4;Q8R508	Fat3	BIC-vs-C	-0.118777	0.0711014	-1.67052	15	0.115544	0.213757	NA	0.218182	0	15	12	15	144	84	60	12.5323
F1LMW3;Q8K3V3	Adgrg1	BIC-vs-C	0.240546	0.144193	1.66821	15	0.116008	0.214148	NA	0	0	16	16	16	190	110	80	12.6807
F1LQ92;G3V9D3;Q80Z70	Sel1l	BIC-vs-C	0.227313	0.137222	1.65654	15	0.118375	0.218046	NA	0	0	14	14	14	160	90	70	11.6558
E9PT92	Csmd1	BIC-vs-C	0.161115	0.0976955	1.64915	15	0.119896	0.22037	NA	0	0	14	14	14	168	98	70	11.4771
P18506	Gabrd	BIC-vs-C	0.425573	0.25841	1.64689	15	0.120365	0.220755	NA	0	0	6	6	6	72	42	30	13.1074
Q6P7C7	Gpnmb	BIC-vs-C	0.350383	0.213241	1.64313	15	0.121148	0.221714	NA	0.0125392	0	29	29	29	337	196	141	13.3415
F1M7U7;P55146	Tyro3	BIC-vs-C	0.120951	0.0738456	1.63789	15	0.122245	0.223241	NA	0	0	9	9	9	108	63	45	12.8092
D3ZBN3	Epha2	BIC-vs-C	0.234902	0.143879	1.63263	15	0.123356	0.224705	NA	0	0	3	3	3	36	21	15	11.1606
Q5U2P1	Cnnm2	BIC-vs-C	-0.19557	0.119864	-1.6316	15	0.123575	0.224705	NA	0	0	6	6	6	72	42	30	13.0956
F1LZX9	Itgav	BIC-vs-C	1.08074	0.664964	1.62526	15	0.124928	0.226681	NA	0.0545455	0	5	5	5	50	28	22	9.57477
M0RC17	Chl1	BIC-vs-C	-0.162844	0.100583	-1.61901	15	0.126275	0.228153	NA	0	0	24	24	24	288	168	120	15.1605
P52796;Q6P7B6	Efnb1	BIC-vs-C	-0.777011	0.475531	-1.63399	13	0.126233	0.228153	NA	0	0	3	3	3	29	14	15	10.7235
G3V8D0	St8sia3	BIC-vs-C	0.214243	0.132505	1.61687	15	0.126738	0.228504	NA	0	0	3	3	3	36	21	15	10.6727
A0A0G2KB93;F1LMH2;O88420;O88420-2	Scn8a	BIC-vs-C	0.27384	0.169785	1.61286	15	0.12761	0.228624	NA	0	0	13	13	13	153	88	65	13.7206
D3ZM70;D3ZWD0	Vstm2a	BIC-vs-C	0.602559	0.371632	1.62139	14	0.127232	0.228624	NA	0	0	3	3	3	33	18	15	8.7812
G3V7X5;P24054	Sparcl1	BIC-vs-C	-0.207669	0.128744	-1.61303	15	0.127574	0.228624	NA	0	0	7	7	7	81	46	35	10.7329
F1LP15;Q01956;Q01956-2;Q5PXK5;Q811T3	Kcnc3	BIC-vs-C	-0.225714	0.139066	-1.62306	13	0.128564	0.229849	NA	0.0606061	0	3	3	3	28	14	14	8.74719
F1M1A2	Cdh12	BIC-vs-C	-0.350696	0.218663	-1.60382	15	0.129597	0.230726	NA	0	0	3	3	3	36	21	15	11.349
Q6TMA8	Angptl4	BIC-vs-C	-0.144613	0.0901515	-1.60412	15	0.129532	0.230726	NA	0	0	17	17	17	204	119	85	12.938
A0A0G2K3C8;B5DFC9;W4VSR4	Nid2	BIC-vs-C	0.153493	0.0960057	1.59879	15	0.130715	0.23155	NA	0	0	8	8	8	96	56	40	13.5914
D3ZT36	Adam23	BIC-vs-C	-0.220918	0.138241	-1.59806	15	0.130876	0.23155	NA	0	0	32	32	32	384	224	160	15.4003
Q8CGU6	Ncstn	BIC-vs-C	-1.11326	0.681607	-1.63329	11	0.130676	0.23155	NA	0.287879	0	6	6	3	27	16	11	8.91678
P51907	Slc1a1	BIC-vs-C	0.511117	0.322926	1.58277	15	0.134327	0.237162	NA	0.0909091	0	8	7	8	69	29	40	10.6131
A0A0G2JZT0;Q64663	P2rx7	BIC-vs-C	-0.205555	0.130994	-1.56919	15	0.137453	0.24218	NA	0	0	14	14	14	167	97	70	11.4982
G3V7A5;P35952	Ldlr	BIC-vs-C	-0.251718	0.161386	-1.55973	15	0.13967	0.245576	NA	0	0	12	12	12	132	72	60	11.5183
F1LUB7;Q6RVG2;Q6RVG2-2;Q6RVG2-3	Slc4a8	BIC-vs-C	0.499277	0.321791	1.55156	15	0.141609	0.248472	NA	0	0	6	6	6	72	42	30	12.0494
P31662	Slc6a17	BIC-vs-C	0.89025	0.575367	1.54727	15	0.142633	0.249754	NA	0	0	12	12	12	126	66	60	12.2845
Q6AY20	M6pr	BIC-vs-C	0.30588	0.19789	1.54571	15	0.143009	0.2499	NA	0	0	14	14	14	168	98	70	13.6102
A0A0G2KB04;A0A0H2UHT4;Q5HZE8	Tmem59l	BIC-vs-C	0.467056	0.30301	1.54139	15	0.144052	0.251205	NA	0.030303	0	3	3	3	35	20	15	10.2165
A0A096MKB2;Q63472	Kcnh1	BIC-vs-C	0.319473	0.207149	1.54224	13	0.147	0.255823	NA	0.0909091	0	3	3	3	30	18	12	11.1276
P24268;Q6P6T6	Ctsd	BIC-vs-C	0.758479	0.496634	1.52724	15	0.147511	0.256187	NA	0	0	3	3	3	33	18	15	10.3744
F7EWE4;Q4FZX6;Q6MG34	RT1-CE10	BIC-vs-C	-0.360009	0.235919	-1.52599	15	0.14782	0.256201	NA	0	0	3	3	3	36	21	15	12.0529
D3ZRF9	Mcoln1	BIC-vs-C	0.392951	0.258184	1.52198	15	0.148813	0.257398	NA	0.020979	0	13	13	13	152	87	65	12.7952
Q5BIV7	Sprn	BIC-vs-C	-0.460421	0.301618	-1.52651	14	0.149155	0.257467	NA	0.409091	0	14	11	14	73	41	32	10.5217
F1LX08;P08104	Scn3a	BIC-vs-C	0.140343	0.0924521	1.518	15	0.149806	0.258066	NA	0	0	8	8	8	96	56	40	12.1843
A0A0G2JTM0;Q62962-2	Asic2	BIC-vs-C	-0.517735	0.338308	-1.53037	12	0.151852	0.260536	NA	0	0	3	3	3	27	12	15	9.43228
M0R834;P26824	F2r	BIC-vs-C	-0.461839	0.301599	-1.5313	12	0.151623	0.260536	NA	0.030303	0	3	3	3	25	11	14	12.5657
F1LMW0	Tmem130	BIC-vs-C	1.10992	0.707119	1.56964	7	0.160489	0.274801	NA	0.212121	0	3	3	3	14	3	11	8.31373
A0A0G2K0J9;A0A0G2K5D4;P63079	Gabrb3	BIC-vs-C	-0.176693	0.121722	-1.45161	15	0.167204	0.285724	NA	0	0	4	4	4	48	28	20	14.476
A0A0G2JY30;F1LPC6;Q9JHW1;Q9JHW1-2	Cpd	BIC-vs-C	-0.114423	0.0792303	-1.44419	15	0.169249	0.288639	NA	0.030303	0	9	9	9	99	57	42	11.7109
A0A0G2JSR9;Q91ZS3;Q91ZS3-2	Sdf4	BIC-vs-C	0.610649	0.424032	1.4401	15	0.170383	0.289992	NA	0	0	3	3	3	35	20	15	9.84043
D4AD37;Q7TPJ5	Impad1	BIC-vs-C	-0.439289	0.306648	-1.43255	15	0.172497	0.293004	NA	0	0	7	7	7	81	46	35	13.4863
D3Z8J6	Fam189b	BIC-vs-C	-0.136858	0.0957361	-1.42954	15	0.173346	0.293337	NA	0	0	6	6	6	72	42	30	12.8895
Q5XIR1	RGD1311517	BIC-vs-C	-0.282488	0.197625	-1.42941	15	0.173383	0.293337	NA	0	0	3	3	3	36	21	15	11.3235
P63138	Gabrb2	BIC-vs-C	-0.396767	0.27919	-1.42114	15	0.175733	0.296723	NA	0	0	7	7	7	84	49	35	13.5004
D4ABX8	Lrfn4	BIC-vs-C	0.379964	0.26976	1.40853	15	0.179365	0.302257	NA	0	0	15	15	15	170	95	75	11.7981
Q5U355;Q8R4E1	Itfg1	BIC-vs-C	0.44717	0.318765	1.40282	15	0.18103	0.304459	NA	0	0	7	7	7	83	48	35	11.8835
F7EYB9	Omg	BIC-vs-C	-0.151084	0.108381	-1.39401	15	0.183623	0.308211	NA	0.016835	0	27	27	27	313	179	134	14.7431
Q76GL9	Slc1a4	BIC-vs-C	-0.270579	0.194749	-1.38938	15	0.184999	0.309911	NA	0	0	19	19	19	228	133	95	13.2109
D3ZFM7	Dcbld1	BIC-vs-C	0.227002	0.163971	1.3844	15	0.186485	0.311786	NA	0	0	3	3	3	36	21	15	11.1677
F1LR33;Q6W5G4	Plppr2	BIC-vs-C	0.757059	0.543527	1.39286	13	0.187024	0.312073	NA	0	0	3	3	3	30	15	15	10.7239
A0A0G2K2S2;P11167	Slc2a1	BIC-vs-C	0.677711	0.493487	1.37331	15	0.189836	0.316146	NA	0.217391	0	23	21	23	221	129	92	14.0851
P42533;Q66HI4	F3	BIC-vs-C	0.188748	0.137965	1.36808	15	0.191432	0.318181	NA	0	0	15	15	15	179	104	75	12.7655
Q8VHW9	Cacng4	BIC-vs-C	0.979219	0.709233	1.38067	12	0.192554	0.319422	NA	0.212121	0	3	3	3	27	13	14	9.0689
M0RBX7;M0RDX2;P15943;P15943-2;P15943-3;P15943-4	Aplp2	BIC-vs-C	0.466746	0.343737	1.35786	15	0.194585	0.322163	NA	0	0	8	8	8	96	56	40	12.799
Q03351;Q03351-2;Q03351-3;Q03351-4;Q03351-5;Q03351-6;Q03351-7;Q03351-8	Ntrk3	BIC-vs-C	0.15474	0.114512	1.35131	15	0.196627	0.324912	NA	0.636364	0	9	9	6	71	41	30	9.1764
G3V7U1;P23385;P23385-2;P23385-3	Grm1	BIC-vs-C	-0.284246	0.211334	-1.345	15	0.198608	0.327549	NA	0.106061	0	6	6	6	59	36	23	10.7281
Q4FZU4	Adamtsl4	BIC-vs-C	-0.195918	0.14713	-1.3316	15	0.202874	0.333938	NA	0	0	9	9	9	108	63	45	11.0768
B5DEQ0	Ssr2	BIC-vs-C	0.454517	0.341937	1.32924	15	0.203633	0.33454	NA	0	0	14	14	14	159	89	70	10.7458
A0A0H2UHD9;Q5XIA1	Ncln	BIC-vs-C	-0.147498	0.111391	-1.32414	15	0.20528	0.335826	NA	0	0	3	3	3	36	21	15	13.483
P15431	Gabrb1	BIC-vs-C	-0.166328	0.125625	-1.32401	15	0.205323	0.335826	NA	0	0	4	4	4	48	28	20	14.4703
Q5FVH2	Pld3	BIC-vs-C	0.362294	0.272924	1.32745	14	0.2056	0.335826	NA	0	0	6	6	6	62	32	30	9.05164
O88280	Slit3	BIC-vs-C	-0.266326	0.201986	-1.31854	15	0.207103	0.337634	NA	0	0	6	6	6	72	42	30	11.4275
Q9QZE9	Tmem150a	BIC-vs-C	0.814356	0.613852	1.32663	12	0.209323	0.3406	NA	0.0606061	0	3	3	3	27	12	15	11.5946
D3ZKE0	Gnptab	BIC-vs-C	0.325922	0.249429	1.30667	15	0.211004	0.340749	NA	0.295455	0	12	9	12	104	61	43	9.75461
F1LMS1;Q07652	Cacna1e	BIC-vs-C	-0.662526	0.491974	-1.34667	9	0.211016	0.340749	NA	0.363636	0	3	3	3	16	9	7	10.4997
Q63198	Cntn1	BIC-vs-C	-0.10079	0.0769458	-1.30989	15	0.209941	0.340749	NA	0	0	26	26	26	312	182	130	17.0618
Q68FV0;R9PXT5	Tmem178a	BIC-vs-C	-0.0520281	0.0397478	-1.30895	15	0.210249	0.340749	NA	0	0	5	5	5	60	35	25	15.4497
A0A0G2K5X6;Q63604;Q63604-2;Q63604-3	Ntrk2	BIC-vs-C	0.210741	0.16211	1.29999	15	0.213226	0.343666	NA	0	0	22	22	22	264	154	110	16.474
D4A8L9	Btbd17	BIC-vs-C	0.246887	0.192087	1.28529	15	0.218182	0.350693	NA	0.0661157	0	11	11	11	112	64	48	11.1066
G3V8B2;Q11205	St3gal2	BIC-vs-C	0.604048	0.459941	1.31332	10	0.218411	0.350693	NA	0.151515	0	3	3	3	19	9	10	8.05999
D3ZCG9;D3ZQM3	Itga3	BIC-vs-C	-0.21168	0.165411	-1.27972	15	0.220084	0.352714	NA	0	0	3	3	3	36	21	15	10.2888
A0A0G2JZA1;A0A1W2Q6F3;F1M950	Robo2	BIC-vs-C	-0.133322	0.104326	-1.27793	15	0.220698	0.353034	NA	0	0	3	3	3	36	21	15	12.1652
G3V6E7;P50609	Fmod	BIC-vs-C	0.522387	0.409638	1.27524	15	0.221622	0.353184	NA	0	0	3	3	3	34	19	15	9.19532
Q99J86;Q99J86-2	Atrn	BIC-vs-C	0.194154	0.152248	1.27525	15	0.221618	0.353184	NA	0	0	12	12	12	144	84	60	13.6945
G3V667	Itga6	BIC-vs-C	-0.151827	0.119412	-1.27146	15	0.222928	0.354602	NA	0	0	9	9	9	108	63	45	11.5924
Q08469	Slc6a15	BIC-vs-C	-0.198549	0.156512	-1.26858	15	0.223924	0.355521	NA	0	0	7	7	7	82	47	35	11.3691
A0A0A0MXV8;O88871	Gabbr2	BIC-vs-C	-0.185268	0.146773	-1.26227	15	0.226123	0.358344	NA	0	0	13	13	13	150	85	65	11.9544
G3V9G1;Q04400	Adcy5	BIC-vs-C	0.279978	0.222451	1.25861	15	0.227409	0.359711	NA	0	0	9	9	9	108	63	45	12.2115
G3V9B3;P07722;P07722-2	Mag	BIC-vs-C	-0.385842	0.307053	-1.2566	15	0.228117	0.360162	NA	0	0	3	3	3	36	21	15	11.3951
D3Z9V8	Tmem25	BIC-vs-C	-5.74099	4.08391	-1.40576	4	0.232513	0.365954	NA	0.575758	0	3	3	1	4	3	1	9.93933
F1M9I4	Heg1	BIC-vs-C	0.646085	0.519426	1.24384	15	0.232645	0.365954	NA	0	0	6	6	6	68	38	30	10.6733
Q9JKA8	Hcn3	BIC-vs-C	0.3541	0.285555	1.24004	15	0.234009	0.36742	NA	0	0	3	3	3	35	20	15	10.853
P28572;P28572-1	Slc6a9	BIC-vs-C	-0.0947155	0.0766706	-1.23536	15	0.235698	0.36939	NA	0	0	4	4	4	48	28	20	12.8664
D3ZKS5	Nrxn3	BIC-vs-C	-0.854363	0.693618	-1.23175	15	0.237005	0.369846	NA	0	0	9	9	9	108	63	45	13.8492
G3V8I0;P51578	P2rx5	BIC-vs-C	0.181995	0.14773	1.23194	15	0.236935	0.369846	NA	0.163636	0	5	5	5	54	35	19	10.7259
Q6AYA5;Q6TUE3	Tmem106b	BIC-vs-C	0.297048	0.241315	1.23096	15	0.237293	0.369846	NA	0	0	3	3	3	36	21	15	10.8947
A0A0G2K0P8;A0A0G2K7R8;Q8VII6;Q8VII6-2	Slc44a1	BIC-vs-C	-0.144222	0.117429	-1.22817	15	0.238308	0.370073	NA	0	0	6	6	6	72	42	30	12.0832
A0A0U1RRZ6;B4F7C5;F1LNW2	Lrrtm4	BIC-vs-C	-1.5851	1.22874	-1.29002	7	0.238024	0.370073	NA	0.363636	0	3	3	3	12	9	3	10.9444
D4A1A1	Foxred2	BIC-vs-C	-0.0846819	0.0692807	-1.2223	15	0.240453	0.372724	NA	0	0	3	3	3	36	21	15	11.3663
A0A0G2K0I0;F1M4U7	Ano4	BIC-vs-C	-0.401302	0.32786	-1.22401	14	0.24115	0.373125	NA	0.0909091	0	3	3	3	33	21	12	11.4607
A0A0G2K618;D4A390	Large1	BIC-vs-C	0.186663	0.153941	1.21256	15	0.24405	0.376927	NA	0.0909091	0	6	6	6	68	41	27	10.386
A0JPN8	Lrrc24	BIC-vs-C	-0.590732	0.479479	-1.23203	10	0.246122	0.377573	NA	0.0909091	0	3	3	3	21	9	12	13.1663
G3V6S3	Calu	BIC-vs-C	-0.193118	0.157994	-1.22231	12	0.245055	0.377573	NA	0.272727	0	3	3	3	33	21	12	13.7129
P35053;Q6P7Q2	Gpc1	BIC-vs-C	0.292927	0.242398	1.20845	15	0.245579	0.377573	NA	0	0	26	26	26	312	182	130	13.835
Q32Q07	Lrrn1	BIC-vs-C	0.242289	0.200791	1.20668	15	0.246243	0.377573	NA	0	0	9	9	9	107	62	45	10.7253
P08592;P08592-2;Q6P6Q5	App	BIC-vs-C	0.700054	0.577284	1.21267	13	0.246834	0.377799	NA	0	0	3	3	3	30	15	15	11.0432
Q10743	Adam10	BIC-vs-C	0.257314	0.215172	1.19585	15	0.250317	0.382441	NA	0	0	7	7	7	78	43	35	11.8206
D4A517	Slc39a10	BIC-vs-C	-0.679933	0.570362	-1.19211	15	0.251738	0.383924	NA	0.490909	0	14	12	14	84	48	36	8.81051
Q8K1G0	Clmp	BIC-vs-C	0.213207	0.179142	1.19016	15	0.252481	0.384367	NA	0.041958	0	13	13	13	147	88	59	10.8413
M0R4G0	Islr2	BIC-vs-C	-0.252216	0.214814	-1.17412	15	0.258653	0.393061	NA	0.0785124	0	22	19	22	218	127	91	10.5692
F1MAP4	Megf10	BIC-vs-C	-0.120266	0.102714	-1.17088	15	0.259914	0.394273	NA	0	0	3	3	3	36	21	15	12.283
E9PSJ1	St3gal1	BIC-vs-C	0.292886	0.250857	1.16754	15	0.261217	0.394841	NA	0.030303	0	3	3	3	36	21	15	9.14192
Q5PQV5	Tpbg	BIC-vs-C	0.845789	0.724065	1.16811	15	0.260993	0.394841	NA	0.282828	0	9	9	6	50	31	19	10.2904
G3V6G3;P19969;P30191	Gabra6	BIC-vs-C	0.29303	0.251403	1.16558	15	0.261985	0.3953	NA	0	0	6	6	6	72	42	30	9.72615
P01830	Thy1	BIC-vs-C	0.233758	0.205551	1.13722	15	0.273286	0.411622	NA	0	0	23	23	23	276	161	115	18.1558
A0A0G2K0T2;P28648	Cd63	BIC-vs-C	-0.145497	0.12908	-1.12719	15	0.277373	0.41704	NA	0	0	13	13	13	156	91	65	14.4628
Q505J3	Wscd1	BIC-vs-C	-0.110379	0.0987867	-1.11734	15	0.281425	0.422385	NA	0	0	4	4	4	48	28	20	13.8542
O35112	Alcam	BIC-vs-C	0.0915116	0.0827251	1.10621	15	0.286061	0.428588	NA	0	0	15	15	15	180	105	75	13.8476
F7EL93	Igdcc4	BIC-vs-C	-0.20532	0.186386	-1.10159	15	0.288004	0.430741	NA	0.00757576	0	12	12	12	130	71	59	12.3617
D3ZCF8;D3ZXD2	Abca8a	BIC-vs-C	-0.538602	0.488419	-1.10275	11	0.293679	0.438458	NA	0.151515	0	3	3	3	18	7	11	8.27437
O55158	Tspan8	BIC-vs-C	0.275597	0.253598	1.08675	15	0.294303	0.43862	NA	0	0	4	4	4	48	28	20	13.5166
D3ZUD8	Tm9sf3	BIC-vs-C	-0.0900054	0.0829865	-1.08458	15	0.295233	0.439237	NA	0	0	6	6	6	72	42	30	16.0295
A0A0G2JZU6;D3ZRB9	Tmeff2	BIC-vs-C	2.17037	1.81139	1.19818	4	0.296986	0.439891	NA	0.484848	0	3	1	3	15	1	14	9.80443
F7FHT4	Sema3c	BIC-vs-C	0.147634	0.136705	1.07995	15	0.297224	0.439891	NA	0.0143541	0	19	19	19	228	133	95	12.4486
Q5BK59	Cd72	BIC-vs-C	5.26946	3.77143	1.39721	2	0.297184	0.439891	NA	0.636364	0	2	1	2	3	1	2	11.1178
P28841	Pcsk2	BIC-vs-C	0.13609	0.126696	1.07415	15	0.299733	0.442835	NA	0	0	3	3	3	36	21	15	11.5268
P84039	Enpp5	BIC-vs-C	0.506728	0.476184	1.06414	13	0.306631	0.45224	NA	0.375	0	7	7	2	28	18	10	11.3616
A0A0G2K2P7;P80201	Acvr1	BIC-vs-C	-0.646981	0.60661	-1.06655	11	0.309024	0.454981	NA	0.121212	0	3	3	3	24	12	12	10.1319
Q6P752	Tor1aip2	BIC-vs-C	0.257156	0.244751	1.05068	15	0.310038	0.455686	NA	0	0	3	3	3	34	19	15	10.565
A2RRU4	Scap	BIC-vs-C	-0.229897	0.219119	-1.04919	15	0.310702	0.455875	NA	0	0	3	3	3	36	21	15	12.7569
A0A0G2JY19;P97523	Met	BIC-vs-C	-0.164013	0.157646	-1.04039	15	0.314638	0.460064	NA	0	0	3	3	3	36	21	15	10.3851
G3V836;P05371	Clu	BIC-vs-C	0.798792	0.714627	1.11778	5	0.314473	0.460064	NA	0.454545	0	3	3	3	12	6	6	9.88015
A0A140TAF7;G3V9D0	Poglut1	BIC-vs-C	-0.141862	0.13675	-1.03738	15	0.315993	0.460463	NA	0	0	3	3	3	36	21	15	10.6444
G3V8N4	LOC108348233	BIC-vs-C	0.68439	0.65336	1.04749	12	0.315513	0.460463	NA	0.0606061	0	3	3	3	24	10	14	9.5471
Q63377	Atp1b3	BIC-vs-C	0.101892	0.0986855	1.0325	15	0.318201	0.462887	NA	0	0	10	10	10	113	63	50	10.3776
A0A0G2K2B5	Asph	BIC-vs-C	0.119914	0.116548	1.02888	15	0.319842	0.464481	NA	0	0	3	3	3	36	21	15	11.5579
F1M798	Bmp1	BIC-vs-C	0.0927866	0.0904572	1.02575	15	0.321267	0.464967	NA	0.104895	0	13	13	13	132	79	53	11.6501
G3V864	Plppr4	BIC-vs-C	-0.145974	0.14231	-1.02575	15	0.32127	0.464967	NA	0	0	11	11	11	128	73	55	10.9325
P97846	Cntnap1	BIC-vs-C	0.157398	0.153934	1.0225	15	0.322752	0.46632	NA	0	0	18	18	18	216	126	90	15.1759
Q811X3	Ca11	BIC-vs-C	-0.105332	0.103478	-1.01792	15	0.324855	0.468563	NA	0.030303	0	9	9	9	87	45	42	10.0882
A0A0G2K6T9	Pcdh1	BIC-vs-C	-0.191409	0.188868	-1.01345	15	0.326914	0.469146	NA	0.216301	0	29	23	29	278	160	118	13.2371
A0A1B0GWV0;F1LMS4;Q0V8T3	Cntnap5c	BIC-vs-C	0.185779	0.183146	1.01438	15	0.326485	0.469146	NA	0	0	3	3	3	36	21	15	9.16427
D4A3W2	Crb2	BIC-vs-C	-0.200105	0.197342	-1.014	15	0.32666	0.469146	NA	0	0	3	3	3	36	21	15	10.7049
P32215;P32215-2;P32215-3;P32215-4;P32215-5	Adcyap1r1	BIC-vs-C	-0.769158	0.755996	-1.01741	13	0.32752	0.469225	NA	0.030303	0	3	3	3	29	15	14	10.5109
A0A0G2K798;M0R5P7;M0R9A7;P19490;P19490-2	Gria1	BIC-vs-C	-0.123703	0.122555	-1.00937	15	0.328803	0.470271	NA	0	0	21	21	21	252	147	105	13.9768
Q14U74	Pomt2	BIC-vs-C	0.122456	0.121491	1.00794	15	0.329468	0.470432	NA	0	0	3	3	3	36	21	15	11.4596
D3ZQG9	RT1-CE4	BIC-vs-C	-0.262744	0.261438	-1.005	15	0.330837	0.471595	NA	0	0	3	3	3	36	21	15	10.795
A0A140TAF4;P85171	Mdga1	BIC-vs-C	-0.131102	0.13107	-1.00025	15	0.333054	0.473259	NA	0	0	6	6	6	71	41	30	10.2269
Q63617;Q6P136	Hyou1	BIC-vs-C	0.0720657	0.0721432	0.998927	15	0.333673	0.473259	NA	0	0	15	15	15	180	105	75	13.9851
Q6AY39	B3galnt1	BIC-vs-C	-0.37414	0.366018	-1.02219	9	0.333379	0.473259	NA	0.181818	0	3	3	3	15	6	9	7.39491
Q9Z2H4	Lgr4	BIC-vs-C	0.613055	0.605569	1.01236	10	0.335233	0.474681	NA	0.545455	0	5	5	2	30	28	2	10.6132
B1WC18	Podxl2	BIC-vs-C	-0.293371	0.281401	-1.04254	5	0.344923	0.487591	NA	0.545455	0	3	3	3	15	9	6	11.7955
A0A0G2JW21;F1LQI2;O55005	Robo1	BIC-vs-C	-0.189781	0.195367	-0.971406	15	0.346751	0.488551	NA	0	0	3	3	3	36	21	15	12.836
F1M7X3;Q8R490	Cdh13	BIC-vs-C	0.124767	0.12834	0.972162	15	0.346387	0.488551	NA	0.285714	0	21	21	15	182	107	75	13.0317
Q9JHZ9	Slc38a3	BIC-vs-C	-0.305947	0.319304	-0.958168	15	0.353168	0.496771	NA	0.0121212	0	15	15	15	159	86	73	11.3592
G3V824	Igf2r	BIC-vs-C	-0.240857	0.251984	-0.955842	15	0.354304	0.497546	NA	0	0	10	10	10	119	69	50	10.2398
A0A0G2K588;D4A917	Ltbp4	BIC-vs-C	-0.167474	0.176358	-0.949626	15	0.357353	0.499355	NA	0	0	3	3	3	36	21	15	9.14584
G3V9L7	Gdpd5	BIC-vs-C	0.119402	0.125689	0.949981	15	0.357178	0.499355	NA	0	0	12	12	12	138	78	60	11.7888
G3V9P3	Vsir	BIC-vs-C	0.361454	0.380019	0.951149	15	0.356604	0.499355	NA	0	0	18	18	18	214	124	90	11.1482
Q3L472	Sulf2	BIC-vs-C	-0.128031	0.135024	-0.948204	15	0.358053	0.499513	NA	0.116883	0	14	14	14	135	77	58	13.1554
Q6QD51	Ccdc80	BIC-vs-C	-0.475341	0.502106	-0.946695	15	0.358797	0.499731	NA	0	0	8	8	8	96	56	40	11.5773
Q496Z2	Tril	BIC-vs-C	0.136568	0.144716	0.943698	15	0.360277	0.500973	NA	0	0	5	5	5	60	35	25	13.3968
F1LPL6;P15127;P15127-2;T2CB11	Insr	BIC-vs-C	0.134861	0.143228	0.941579	15	0.361326	0.501326	NA	0	0	6	6	6	72	42	30	10.1129
F8WG88;Q62632	Fstl1	BIC-vs-C	0.142366	0.151323	0.940808	15	0.361709	0.501326	NA	0	0	3	3	3	36	21	15	9.78112
Q99ML5	Pcyox1	BIC-vs-C	0.122608	0.130599	0.938814	15	0.362699	0.501881	NA	0	0	20	20	20	240	140	100	14.4864
A0A0G2JWS3;Q0KL00	Piezo1	BIC-vs-C	0.228783	0.246188	0.929305	14	0.368478	0.508398	NA	0	0	6	6	6	64	34	30	8.4817
P0C7J6	Lrfn1	BIC-vs-C	-0.221098	0.238816	-0.925811	15	0.369201	0.508398	NA	0.318182	0	6	6	6	50	32	18	11.7532
P60571;R9PXY9	Panx2	BIC-vs-C	0.345306	0.371174	0.930308	13	0.369166	0.508398	NA	0.0909091	0	3	3	3	30	18	12	11.38
A0A0G2K7K0;Q6P6V1	Galnt11	BIC-vs-C	0.0907346	0.0984526	0.921606	15	0.37132	0.51049	NA	0	0	3	3	3	36	21	15	11.3975
D3ZRX7;F1M6B6	Pcdh10	BIC-vs-C	0.102706	0.111716	0.919348	15	0.372462	0.511234	NA	0	0	3	3	3	36	21	15	12.2194
D3ZH59;D4AAL4;F1LRG7;Q9Z173;Q9Z173-2;Q9Z173-3;Q9Z173-4;Q9Z173-5;Q9Z173-6;Q9Z173-7	Adgrl3	BIC-vs-C	-0.1872	0.205916	-0.909109	15	0.377669	0.517546	NA	0.00956938	0	19	19	19	223	130	93	11.863
Q6AY76	Tmem248	BIC-vs-C	0.239087	0.264447	0.904102	15	0.380233	0.520222	NA	0	0	6	6	6	65	35	30	9.8759
A0A0G2JYH8;G3V8G4;P55068;P55068-2	Bcan	BIC-vs-C	0.181573	0.201298	0.902011	15	0.381307	0.520854	NA	0.0340909	0	8	8	8	81	43	38	15.1228
D3Z981	Plxna1	BIC-vs-C	-0.126806	0.141871	-0.89381	15	0.38554	0.525793	NA	0	0	22	22	22	264	154	110	14.5233
B4F7D5	Tmem181	BIC-vs-C	0.0913974	0.102661	0.890287	15	0.387368	0.527441	NA	0	0	6	6	6	72	42	30	12.103
D4AA77	Plxnd1	BIC-vs-C	0.177312	0.200055	0.88632	15	0.389434	0.52772	NA	0.141414	0	9	9	9	96	54	42	10.1396
O35789;O35789-2	B3gat1	BIC-vs-C	-0.725609	0.751553	-0.96548	4	0.388978	0.52772	NA	0.575758	0	3	3	2	5	3	2	8.73462
Q9JJW1	Tspan2	BIC-vs-C	0.129734	0.146061	0.888216	15	0.388446	0.52772	NA	0.348485	0	6	6	6	42	24	18	11.0409
F1LVR0	Iglon5	BIC-vs-C	-0.14379	0.163249	-0.880799	15	0.392321	0.529945	NA	0	0	19	19	19	224	129	95	13.3685
Q5NUI3	Cdh19	BIC-vs-C	-0.219337	0.248412	-0.88296	14	0.392168	0.529945	NA	0.414141	0	8	8	8	81	48	33	9.88968
F1M702	Cdh18	BIC-vs-C	0.13973	0.159885	0.873939	15	0.395928	0.533969	NA	0.19697	0	6	6	6	59	39	20	9.98222
A0A0G2JXY6;Q00954	Scn1b	BIC-vs-C	0.321714	0.369686	0.870236	15	0.397884	0.535249	NA	0.196172	0	19	19	16	162	89	73	12.2251
A0A0G2JYD6	Mfsd8	BIC-vs-C	0.350794	0.403566	0.869235	15	0.398414	0.535249	NA	0	0	2	2	2	24	14	10	10.2658
D3ZF92	Tnfrsf21	BIC-vs-C	-0.0781462	0.0899705	-0.868576	15	0.398764	0.535249	NA	0.0641711	0	17	17	17	180	101	79	11.8954
F1M7F7;Q811M5	C6	BIC-vs-C	0.201652	0.233655	0.863031	15	0.401709	0.538353	NA	0.472727	0	5	5	4	45	33	12	10.9991
A0A0G2JSU2	Adgra3	BIC-vs-C	0.0929631	0.108682	0.855368	15	0.405804	0.542133	NA	0	0	3	3	3	36	21	15	9.84333
P43140	Adra1a	BIC-vs-C	1.26074	1.42484	0.884827	7	0.405616	0.542133	NA	0.212121	0	3	2	3	14	2	12	9.13973
A0A0G2K8M5;G3V6N2	Tmed4	BIC-vs-C	-0.608739	0.712052	-0.854909	14	0.406994	0.542872	NA	0.20202	0	9	9	9	64	39	25	8.63893
G3V6Z5;G3V8Y9;P19492;P19492-2	Gria3	BIC-vs-C	-0.106288	0.125335	-0.84803	15	0.40975	0.545692	NA	0	0	19	19	19	228	133	95	14.3038
A0A0G2K6P5;D4A6P2	Mfsd4a	BIC-vs-C	0.236141	0.283032	0.834326	15	0.417187	0.554647	NA	0.424242	0	4	4	4	39	23	16	11.6439
D4A994	Emc1	BIC-vs-C	-0.164097	0.197049	-0.832776	15	0.418034	0.554647	NA	0	0	9	9	9	108	63	45	15.099
F1LN86;O08962;Q6DKY7	Kcnh2	BIC-vs-C	-0.166205	0.199753	-0.832053	15	0.418429	0.554647	NA	0.030303	0	3	3	3	36	21	15	9.85757
D4A6E6	Hs6st1	BIC-vs-C	-0.144975	0.174651	-0.830082	15	0.419508	0.555212	NA	0	0	6	6	6	66	36	30	9.95197
F1LVK3	Chadl	BIC-vs-C	-0.200541	0.243955	-0.822042	15	0.423928	0.560191	NA	0	0	10	10	10	108	58	50	12.1549
Q767I4;Q767I6	Pcdha8	BIC-vs-C	-0.140419	0.171842	-0.817138	15	0.426638	0.562898	NA	0	0	3	3	3	36	21	15	11.4599
F1LMU7;F1LNE8;P23576	Gabra2	BIC-vs-C	0.121065	0.149322	0.810766	15	0.430177	0.566688	NA	0	0	9	9	9	108	63	45	12.1797
A0A0G2K1L0	Tnc	BIC-vs-C	0.236477	0.293941	0.804503	15	0.433673	0.567778	NA	0.0808081	0	9	9	9	93	53	40	9.55418
D4AE25	Cd274	BIC-vs-C	-0.230129	0.285214	-0.806863	15	0.432354	0.567778	NA	0.181818	0	6	6	6	42	24	18	10.1006
M0R476;Q8R5M3	Lrrc15	BIC-vs-C	-0.130363	0.162005	-0.804684	15	0.433572	0.567778	NA	0	0	4	4	4	48	28	20	10.9513
Q4KLJ4	Fkrp	BIC-vs-C	-0.143261	0.177623	-0.806546	15	0.432531	0.567778	NA	0	0	3	3	3	36	21	15	10.284
A0A0G2JT89;A0A0G2JWD0;A0A0G2K044;Q91XN5	Prom1	BIC-vs-C	-0.111024	0.138944	-0.799058	15	0.436727	0.570899	NA	0.0606061	0	6	6	6	72	42	30	10.9995
G3V9C5;Q00959	Grin2a	BIC-vs-C	0.0805242	0.101166	0.79596	15	0.438471	0.572299	NA	0	0	17	17	17	204	119	85	11.5413
A0A0G2K470	Itga2	BIC-vs-C	-0.124546	0.157119	-0.792681	15	0.440322	0.572957	NA	0.290909	0	5	5	4	45	28	17	8.86997
F1LTF8	Lama4	BIC-vs-C	0.59028	0.664638	0.888122	3	0.439895	0.572957	NA	0.848485	0	2	2	1	7	6	1	8.08691
F1M855;P42260	Grik2	BIC-vs-C	0.0825741	0.105726	0.781022	15	0.446941	0.578812	NA	0	0	13	13	13	156	91	65	12.0543
G3V963;Q80WF4	Tmem132a	BIC-vs-C	0.266613	0.342347	0.778779	15	0.448222	0.578812	NA	0.0629371	0	13	13	13	131	69	62	11.3017
P07314	Ggt1	BIC-vs-C	-0.0580997	0.0743511	-0.781423	15	0.446712	0.578812	NA	0	0	15	15	15	176	101	75	11.9543
Q5I0E7	Tmed9	BIC-vs-C	-0.634879	0.813237	-0.780681	15	0.447136	0.578812	NA	0.25	0	12	12	12	82	51	31	9.15859
Q5PPI4	Lamp5	BIC-vs-C	-0.142263	0.182453	-0.779721	15	0.447684	0.578812	NA	0	0	9	9	9	108	63	45	13.3177
Q8R4A1;Q8R4A1-2	Ero1a	BIC-vs-C	-1.31629	1.64238	-0.801454	7	0.449214	0.579214	NA	0.636364	0	3	3	3	18	15	3	9.62977
Q6XQG8	Chst7	BIC-vs-C	0.1464	0.19101	0.76645	15	0.455302	0.586176	NA	0	0	8	8	8	96	56	40	11.1594
P30951	Gpr12	BIC-vs-C	-0.143836	0.189432	-0.759305	15	0.459437	0.589715	NA	0	0	6	6	6	72	42	30	12.2251
P42893;P42893-2;P42893-3;P42893-4;Q6IN10	Ece1	BIC-vs-C	-0.0815559	0.107328	-0.759877	15	0.459105	0.589715	NA	0	0	9	9	9	108	63	45	12.124
Q9QZG1	Slc22a23	BIC-vs-C	0.169247	0.224548	0.753722	15	0.462684	0.592988	NA	0	0	16	16	16	192	112	80	15.3697
G3V894	Chrm4	BIC-vs-C	0.083302	0.110842	0.751535	15	0.46396	0.593729	NA	0	0	9	9	9	107	62	45	13.0769
D3ZTN6	RGD1562310	BIC-vs-C	0.0779206	0.105735	0.73694	15	0.472529	0.603787	NA	0	0	3	3	3	36	21	15	10.9844
A0A0G2K6G2;D3ZGQ3;Q7TP48;Q7TP48-2	Apmap	BIC-vs-C	0.104299	0.14223	0.733312	15	0.474674	0.605338	NA	0	0	3	3	3	36	21	15	11.3022
Q06000	Lpl	BIC-vs-C	-0.555644	0.755584	-0.735383	13	0.475165	0.605338	NA	0.030303	0	9	9	9	80	38	42	9.63808
A0A0G2K5L4;E9PTD7	Kirrel3	BIC-vs-C	0.173849	0.238249	0.729695	15	0.476818	0.605839	NA	0	0	7	7	7	84	49	35	10.6776
F1LM32;Q02734	St3gal3	BIC-vs-C	-0.100902	0.138333	-0.729418	15	0.476983	0.605839	NA	0	0	3	3	3	36	21	15	9.51669
B2GUV4;O70594	Slc22a5	BIC-vs-C	-0.101125	0.139431	-0.725269	15	0.47945	0.607411	NA	0	0	10	10	10	120	70	50	14.1423
G3V795;Q9EPZ7	Slco1c1	BIC-vs-C	-0.237202	0.327204	-0.724937	15	0.479648	0.607411	NA	0	0	6	6	6	72	42	30	11.8889
G3V9J2;Q5DWV2	Cdh7	BIC-vs-C	-0.12392	0.171522	-0.722475	14	0.481898	0.609354	NA	0	0	7	7	7	71	36	35	11.9073
Q5EAJ6-2	#N/A	BIC-vs-C	-0.22743	0.31597	-0.719783	14	0.483502	0.610475	NA	0.030303	0	3	3	3	31	17	14	8.82313
Q63118	Calcrl	BIC-vs-C	0.133759	0.187255	0.714318	15	0.485999	0.612719	NA	0.0247934	0	11	11	11	122	70	52	11.105
Q05030	Pdgfrb	BIC-vs-C	0.052443	0.0738033	0.710579	15	0.488247	0.614643	NA	0	0	4	4	4	48	28	20	11.8917
G3V9I2;P42264;P42264-2	Grik3	BIC-vs-C	0.05139	0.0724563	0.709255	15	0.489045	0.614737	NA	0	0	11	11	11	130	75	55	11.2892
A0A0G2K227;P31643	Slc6a6	BIC-vs-C	0.204728	0.292268	0.70048	14	0.495105	0.621223	NA	0.181818	0	11	11	11	73	34	39	10.291
D4A498	Pcdhgc3	BIC-vs-C	0.52712	0.754845	0.698316	15	0.495664	0.621223	NA	0	0	3	3	3	36	21	15	12.2346
Q8K3V5	Fndc5	BIC-vs-C	-0.0968346	0.138987	-0.696715	15	0.496637	0.621527	NA	0	0	12	12	12	144	84	60	14.3979
Q765A7	Pgap1	BIC-vs-C	0.205352	0.296538	0.692496	15	0.499207	0.623826	NA	0.0808081	0	9	9	9	93	50	43	10.5002
A0A0G2JTI8;P50123	Enpep	BIC-vs-C	-0.169061	0.245958	-0.687355	15	0.502349	0.626093	NA	0	0	2	2	2	24	14	10	11.2957
D3ZXM1	Adamts15	BIC-vs-C	-0.154932	0.225481	-0.687121	15	0.502493	0.626093	NA	0.0272727	0	10	10	10	117	67	50	10.7236
A0A096MIS4;Q9R1M7;Q9R1M7-2	Grin3a	BIC-vs-C	0.153214	0.22723	0.674269	11	0.514061	0.63957	NA	0.484848	0	5	5	4	33	17	16	9.99807
D3ZE55;D3ZE55-2	Pcdh8	BIC-vs-C	0.166869	0.252716	0.660302	15	0.519072	0.642985	NA	0	0	13	13	13	147	82	65	11.7384
F1LZS5;P35400	Grm7	BIC-vs-C	0.17151	0.259679	0.660467	15	0.518969	0.642985	NA	0.0534759	0	17	17	17	196	115	81	11.663
Q45R42	Lrrc4	BIC-vs-C	-0.0637045	0.0962063	-0.662166	15	0.51791	0.642985	NA	0	0	14	14	14	168	98	70	13.1464
F1LS01	Pcdh9	BIC-vs-C	-0.0607662	0.0929906	-0.653466	15	0.523347	0.647338	NA	0	0	22	22	22	264	154	110	13.7576
Q5PQL3	Sppl2b	BIC-vs-C	-0.20807	0.320659	-0.648883	15	0.526225	0.649952	NA	0.151515	0	9	9	6	86	56	30	9.75547
D3ZIM0	Il17rc	BIC-vs-C	-0.0775477	0.120332	-0.644446	15	0.529019	0.652457	NA	0.136364	0	6	6	6	72	42	30	10.8159
F1M7K7;Q8VHW5	Cacng8	BIC-vs-C	0.182661	0.286836	0.636812	15	0.533846	0.657457	NA	0	0	20	20	20	240	140	100	17.2953
D3ZSA9	Nomo1	BIC-vs-C	0.204996	0.324906	0.63094	15	0.537575	0.660476	NA	0	0	6	6	6	66	36	30	10.4938
D4AD55	Adamts3	BIC-vs-C	-0.230876	0.366173	-0.63051	15	0.537849	0.660476	NA	0	0	3	3	3	36	21	15	11.7692
Q9R1N3;Q9R1N3-2;Q9R1N3-3;Q9R1N3-4;Q9R1N3-5;Q9R1N3-6	Slc4a7	BIC-vs-C	0.284821	0.452167	0.629902	13	0.539673	0.66176	NA	0.25974	0	7	7	7	47	20	27	11.3179
F7EPE0;P10960	Psap	BIC-vs-C	0.416834	0.666801	0.625125	15	0.541283	0.66278	NA	0	0	10	10	10	117	67	50	11.4767
A0A0G2JW25;D4A237	Slc2a9	BIC-vs-C	-0.109056	0.175371	-0.621861	15	0.54337	0.66438	NA	0	0	3	3	3	36	21	15	11.0189
A0A2U3UXS5;M0RAS4	Igsf21	BIC-vs-C	-0.0700663	0.114948	-0.609547	15	0.551284	0.673089	NA	0.0181818	0	15	15	15	173	101	72	12.2324
D3ZQX5;D4A455	Pcdhga5	BIC-vs-C	0.0688498	0.113415	0.60706	15	0.55289	0.674082	NA	0	0	3	3	3	36	21	15	11.4264
A0A0G2JX52;A0A0G2K7A6;G3V8F1;P28573	Slc6a7	BIC-vs-C	-0.285286	0.471541	-0.605007	15	0.554217	0.674734	NA	0	0	6	6	6	69	39	30	11.7992
D4ACK7	Cnnm3	BIC-vs-C	-0.344677	0.565194	-0.609839	10	0.555571	0.675416	NA	0.181818	0	3	3	3	24	12	12	10.7502
A0A0G2JTE4;Q9EQX6	Pdgfc	BIC-vs-C	-0.215427	0.354507	-0.607681	9	0.558419	0.677909	NA	0.212121	0	3	2	3	14	4	10	8.59898
F1LSV0	Sema4b	BIC-vs-C	-0.0645856	0.108168	-0.597089	15	0.559354	0.678077	NA	0	0	8	8	8	90	50	40	11.6764
A0A0G2JWH5;B4F7C9	Stt3a	BIC-vs-C	0.182581	0.307394	0.593964	15	0.561388	0.678609	NA	0	0	6	6	6	72	42	30	12.2568
D3ZCS2	C1qtnf2	BIC-vs-C	0.183408	0.308131	0.595227	14	0.56119	0.678609	NA	0.0606061	0	3	3	3	29	15	14	7.64219
A0A0G2JTK0;F1LM73;F1LNE2;O08722;Q761X5	Unc5c	BIC-vs-C	0.0640521	0.108408	0.590843	15	0.563423	0.679995	NA	0	0	5	5	5	60	35	25	14.456
G3V7J3;Q460M5	Lrfn2	BIC-vs-C	-0.362692	0.612857	-0.591805	13	0.564132	0.679995	NA	0.0909091	0	3	3	3	30	18	12	11.3822
D4A2W1;F1LTZ5	Enpp4	BIC-vs-C	-0.0639806	0.109435	-0.584642	15	0.567479	0.682097	NA	0	0	5	5	5	60	35	25	12.5462
F1LQC5	Bmpr2	BIC-vs-C	0.137871	0.235812	0.584663	15	0.567465	0.682097	NA	0.152893	0	22	19	22	219	125	94	13.17
P97710;Q499T3	Sirpa	BIC-vs-C	0.216534	0.377007	0.57435	15	0.574244	0.689255	NA	0	0	30	30	30	360	210	150	16.6287
A0A0G2KA95;D3ZPC4	L1cam	BIC-vs-C	-0.0832015	0.145513	-0.571782	15	0.575939	0.690315	NA	0	0	6	6	6	72	42	30	17.4975
F1MA42	Sez6	BIC-vs-C	0.0678647	0.11967	0.5671	15	0.579035	0.692077	NA	0	0	3	3	3	36	21	15	12.5113
Q9ESK8	Kcnmb4	BIC-vs-C	-0.0745441	0.131209	-0.568131	15	0.578352	0.692077	NA	0	0	8	8	8	96	56	40	12.3816
F1LV86	Nkain3	BIC-vs-C	-0.221204	0.39316	-0.562631	14	0.582584	0.695343	NA	0	0	3	3	3	32	17	15	10.1134
Q9QYP0;R9PXW3	Megf8	BIC-vs-C	-0.0979971	0.175954	-0.556948	15	0.585778	0.698175	NA	0.0151515	0	6	6	6	71	41	30	10.5271
B4F795	Slc44a2	BIC-vs-C	0.12066	0.217971	0.55356	15	0.588037	0.69891	NA	0	0	25	25	25	300	175	125	14.0652
Q02445;Q5PQU8	Tfpi	BIC-vs-C	0.147181	0.265022	0.555351	14	0.587419	0.69891	NA	0.121212	0	3	3	3	32	20	12	8.51245
G3V803;Q9Z1Y3	Cdh2	BIC-vs-C	0.09393	0.172087	0.545827	15	0.59321	0.704075	NA	0	0	13	13	13	156	91	65	13.6921
D3ZQY0	Pcdhga7	BIC-vs-C	-0.0859039	0.160318	-0.535834	15	0.599929	0.711058	NA	0	0	6	6	6	72	42	30	10.0821
A0A0G2JV41;E9PU47	St8sia5	BIC-vs-C	-0.222818	0.409252	-0.544452	8	0.600972	0.711304	NA	0.636364	0	3	3	3	30	21	9	10.1591
D3ZIW4	Tmem62	BIC-vs-C	0.271583	0.517022	0.525283	10	0.610834	0.719972	NA	0.121212	0	3	3	3	20	9	11	9.81914
F1M8Y2;F1M9I6	Tspan7	BIC-vs-C	-0.194231	0.371963	-0.522179	15	0.609172	0.719972	NA	0.012987	0	21	21	21	225	123	102	11.4765
Q09429;Q09429-2;Q09429-3	Abcc8	BIC-vs-C	-0.181102	0.347661	-0.520917	15	0.610029	0.719972	NA	0	0	4	4	4	48	28	20	10.223
A0A0G2JWS6;Q91ZV2	Dcbld2	BIC-vs-C	-0.0672856	0.133054	-0.505703	15	0.620415	0.730254	NA	0	0	3	3	3	36	21	15	10.9854
A0A0G2K1P1;D3ZTB0	Mtmr7	BIC-vs-C	-0.311848	0.626045	-0.498123	15	0.625621	0.73512	NA	0.0727273	0	10	10	10	116	70	46	14.581
D4A144;O88917;O88917-2;O88917-3;O88917-4	Adgrl1	BIC-vs-C	0.280578	0.564939	0.496653	14	0.627141	0.73512	NA	0.151515	0	9	9	9	69	33	36	10.2933
Q9Z0Y8;Q9Z0Y8-2	Cacna1i	BIC-vs-C	-0.0971949	0.195821	-0.496346	15	0.626844	0.73512	NA	0	0	3	3	3	36	21	15	11.3997
G3V758;P22063	Cntn2	BIC-vs-C	0.0512957	0.104572	0.490532	15	0.630856	0.738457	NA	0	0	18	18	18	216	126	90	13.267
D3ZYF8	Tm2d1	BIC-vs-C	-0.067115	0.138013	-0.486295	15	0.633786	0.739852	NA	0	0	15	15	15	180	105	75	12.2483
D4AEL2	Golm1	BIC-vs-C	-0.0513155	0.105409	-0.486824	15	0.63342	0.739852	NA	0	0	3	3	3	36	21	15	11.6712
A0A0G2JV93;P31422	Grm3	BIC-vs-C	-0.0406083	0.0859207	-0.472625	15	0.643284	0.746841	NA	0	0	9	9	9	108	63	45	13.6337
F1LPU1;Q920E1	F2rl2	BIC-vs-C	-0.125978	0.265269	-0.474904	13	0.642734	0.746841	NA	0	0	3	3	3	29	14	15	11.3329
G3V7K5	Npc1	BIC-vs-C	-0.0576496	0.121394	-0.474895	15	0.641702	0.746841	NA	0.214286	0	14	14	11	131	76	55	11.7617
P97605	Efna5	BIC-vs-C	-0.103865	0.218834	-0.474628	15	0.641888	0.746841	NA	0	0	3	3	3	36	21	15	13.4117
Q63475	Ptprn2	BIC-vs-C	-0.0433814	0.0922253	-0.470385	15	0.644847	0.747636	NA	0	0	3	3	3	36	21	15	14.2448
D3ZBE9;D3ZNG0;F1M7T0;O88923;O88923-1;O88923-2;O88923-3;O88923-4;O88923-5;O88923-6	Adgrl2	BIC-vs-C	-0.0857276	0.186391	-0.459934	15	0.65216	0.755086	NA	0	0	3	3	3	36	21	15	11.8883
Q62682	Cntn3	BIC-vs-C	-0.0442964	0.0979231	-0.45236	15	0.657483	0.760215	NA	0	0	17	17	17	204	119	85	13.1076
Q5RJS8	Tpst2	BIC-vs-C	-0.233409	0.516623	-0.451796	11	0.660194	0.762314	NA	0	0	3	3	3	24	9	15	8.51926
G3V7K2;O70535	Lifr	BIC-vs-C	0.520733	1.17536	0.44304	8	0.669472	0.771395	NA	0.636364	0	3	3	1	13	12	1	8.53146
P97685	Nfasc	BIC-vs-C	0.103645	0.238354	0.434836	15	0.669872	0.771395	NA	0	0	11	11	11	126	71	55	12.4467
A0A0H2UHM2;Q8CJ44	Slc13a5	BIC-vs-C	-0.187347	0.436256	-0.429444	15	0.673705	0.772673	NA	0	0	3	3	3	35	20	15	10.7452
D4A4U1	Ece2	BIC-vs-C	0.130568	0.303492	0.43022	15	0.673152	0.772673	NA	0	0	7	7	7	81	46	35	11.1497
Q6AXM8	Pon2	BIC-vs-C	0.0817956	0.189772	0.431021	15	0.672583	0.772673	NA	0.0151515	0	6	6	6	72	42	30	11.3049
F1LNA6;Q8VI60	Sulf1	BIC-vs-C	0.0985228	0.230702	0.427057	15	0.675404	0.773579	NA	0	0	3	3	3	36	21	15	10.0306
F1LXB6;Q63226	Grid2	BIC-vs-C	0.20684	0.482043	0.429091	10	0.676954	0.774312	NA	0.363636	0	3	3	3	18	11	7	8.47865
F1MAD0	Lrp5	BIC-vs-C	-0.131771	0.30329	-0.434471	6	0.679137	0.775765	NA	0.757576	0	3	3	3	22	17	5	9.56453
D3ZPN0	Pcdh17	BIC-vs-C	0.0715714	0.174383	0.410426	15	0.687296	0.784034	NA	0	0	13	13	13	156	91	65	11.6967
Q9QWJ9	Nrp1	BIC-vs-C	0.0661572	0.162771	0.406443	15	0.690157	0.786243	NA	0	0	10	10	10	120	70	50	11.5047
P61131	St3gal4	BIC-vs-C	0.114763	0.286654	0.400354	15	0.69454	0.790178	NA	0.212121	0	6	6	6	50	27	23	8.56283
D3ZZM0	Slc39a14	BIC-vs-C	0.0526872	0.133518	0.394607	15	0.698687	0.793835	NA	0.0363636	0	15	15	15	158	88	70	11.8495
F1M4B6	RGD1563349	BIC-vs-C	0.0861583	0.22057	0.390617	15	0.701572	0.79605	NA	0.030303	0	9	9	9	101	56	45	10.6305
Q66H28	Pacc1	BIC-vs-C	-0.142091	0.367116	-0.387046	13	0.704984	0.798857	NA	0.0909091	0	8	8	8	66	34	32	10.5994
P24485	Cd53	BIC-vs-C	0.144832	0.378869	0.382274	12	0.708942	0.802274	NA	0.030303	0	3	3	3	25	11	14	8.43123
A0A0G2JZH3	Thbs3	BIC-vs-C	0.0664087	0.182627	0.363629	15	0.721209	0.810764	NA	0	0	3	3	3	36	21	15	11.1182
A0A0G2K0X8;P08289	Alpl	BIC-vs-C	-0.056555	0.154424	-0.366232	15	0.719306	0.810764	NA	0.204545	0	11	11	10	110	64	46	11.1113
D3ZJG3	P4htm	BIC-vs-C	-0.0456866	0.12409	-0.368174	15	0.717888	0.810764	NA	0	0	3	3	3	36	21	15	11.4024
Q642E6;Q9EQV6	Tpp1	BIC-vs-C	-0.16411	0.446751	-0.367342	14	0.718857	0.810764	NA	0	0	3	3	3	33	18	15	11.5467
Q8K5A9;Q8K5A9-2	Nradd	BIC-vs-C	-0.119631	0.328202	-0.364504	15	0.720569	0.810764	NA	0.383838	0	9	6	9	50	24	26	8.48139
B2GUX7	Creg1	BIC-vs-C	-0.162886	0.448551	-0.363138	10	0.724061	0.812896	NA	0.0909091	0	3	3	3	24	9	15	11.877
D4A831	Adgrb3	BIC-vs-C	0.0342177	0.0956209	0.357848	15	0.725443	0.813375	NA	0	0	14	14	14	168	98	70	12.0747
D4ABJ2;P98087	Cbln4	BIC-vs-C	0.0595654	0.167346	0.355942	15	0.726841	0.81387	NA	0	0	3	3	3	36	21	15	9.90785
D4A758	Lrrc8b	BIC-vs-C	-0.036013	0.102751	-0.350489	15	0.730845	0.817279	NA	0	0	15	15	15	180	105	75	14.9954
O88204	Lrp3	BIC-vs-C	-0.0965063	0.282596	-0.341499	15	0.737465	0.8236	NA	0	0	6	6	6	66	36	30	8.82761
F1LPD7	Thsd7b	BIC-vs-C	0.0478984	0.140957	0.339808	15	0.738712	0.823911	NA	0	0	3	3	3	36	21	15	11.6661
O70513	Lgals3bp	BIC-vs-C	-0.0475391	0.143516	-0.331247	15	0.745041	0.829882	NA	0	0	10	10	10	119	69	50	10.8101
A0A0G2JVI9;Q62845	Cntn4	BIC-vs-C	0.032883	0.104042	0.316055	15	0.756316	0.84134	NA	0	0	8	8	8	96	56	40	11.9435
A0A0G2JWG1;D4A4J3	Man2a2	BIC-vs-C	-0.0272289	0.0868324	-0.31358	15	0.758158	0.842288	NA	0	0	5	5	5	60	35	25	10.7681
F1LS74;F1M450;O88279;O88279-2;O88279-3;O88279-4	Slit1	BIC-vs-C	-0.0330889	0.106194	-0.31159	15	0.759641	0.84239	NA	0	0	12	12	12	144	84	60	11.943
P31647	Slc6a11	BIC-vs-C	0.0416825	0.134113	0.3108	15	0.76023	0.84239	NA	0	0	8	8	8	96	56	40	14.3609
A0A096MJW1;Q5U2V1	Fkbp10	BIC-vs-C	-0.0609318	0.202214	-0.301323	14	0.767597	0.848751	NA	0.0909091	0	6	5	6	56	28	28	9.58043
P07340	Atp1b1	BIC-vs-C	0.163878	0.545458	0.30044	15	0.767965	0.848751	NA	0.00413223	0	22	22	22	263	154	109	17.1924
D4A4S5	Folr2	BIC-vs-C	-0.0957969	0.320749	-0.298666	12	0.770304	0.84913	NA	0.242424	0	6	3	6	35	12	23	7.429
P13638;Q5M9H4	Atp1b2	BIC-vs-C	-0.0278321	0.0934336	-0.297881	15	0.76988	0.84913	NA	0	0	35	35	35	420	245	175	15.2553
P30553	Cckbr	BIC-vs-C	-0.0572635	0.195278	-0.29324	15	0.773356	0.851392	NA	0.309091	0	15	15	15	105	63	42	14.2621
P24368	Ppib	BIC-vs-C	-0.0531408	0.186488	-0.284955	15	0.779575	0.85713	NA	0	0	3	3	3	36	21	15	10.2938
A0A0G2JVP0;Q5FVJ6	Bscl2	BIC-vs-C	0.068026	0.24374	0.279093	15	0.783985	0.859858	NA	0	0	3	3	3	36	21	15	10.8932
Q68FV6	Glmp	BIC-vs-C	0.0996411	0.357175	0.27897	15	0.784077	0.859858	NA	0	0	10	10	10	119	69	50	12.0039
M0RB22	Ptprd	BIC-vs-C	-0.0639543	0.231089	-0.276751	15	0.785748	0.859992	NA	0	0	9	9	9	102	57	45	10.2122
P56819	Bace1	BIC-vs-C	-0.168208	0.603741	-0.278609	10	0.786221	0.859992	NA	0.181818	0	3	3	3	21	12	9	10.6035
A0A0G2JU36;A0A0G2K6A4;Q811A2	Bst2	BIC-vs-C	0.0413463	0.153239	0.269816	15	0.790978	0.861873	NA	0.190909	0	19	19	17	186	107	79	10.3348
A0A0G2K5S7;Q80Z26	Entpd3	BIC-vs-C	0.0786092	0.288729	0.27226	15	0.789134	0.861873	NA	0	0	3	3	3	36	21	15	14.7132
D4ABB3	Adamts17	BIC-vs-C	0.0734339	0.271648	0.270327	15	0.790592	0.861873	NA	0	0	4	4	4	48	28	20	13.4099
Q63634	Npy5r	BIC-vs-C	-0.0427748	0.162835	-0.262688	15	0.796364	0.866632	NA	0	0	4	4	4	48	28	20	11.7364
D4A4P8	Ttyh2	BIC-vs-C	-0.032517	0.126113	-0.25784	15	0.800034	0.869513	NA	0.0454545	0	6	6	6	54	27	27	11.3814
A0A1W2Q656	Dner	BIC-vs-C	0.0219316	0.0891722	0.245946	15	0.809057	0.878199	NA	0	0	12	12	12	144	84	60	12.6803
D3ZQC1	B3galt6	BIC-vs-C	-0.0251658	0.103271	-0.243686	15	0.810775	0.878942	NA	0	0	4	4	4	48	28	20	12.2713
F1LR98	Cdh10	BIC-vs-C	0.0974799	0.408682	0.238523	14	0.814932	0.881065	NA	0.272727	0	6	5	6	38	20	18	9.17323
F1MA24;P38444	Acvr2a	BIC-vs-C	-0.0372647	0.158121	-0.235672	15	0.816874	0.881065	NA	0	0	10	10	10	120	70	50	12.5142
O70352;Q6IN14	Cd82	BIC-vs-C	-0.0445507	0.188322	-0.236566	15	0.816193	0.881065	NA	0	0	6	6	6	72	42	30	11.7429
Q4QQR8	Vstm4	BIC-vs-C	-0.0351138	0.147766	-0.237631	15	0.815383	0.881065	NA	0.0272727	0	10	10	10	117	70	47	11.5926
F1LWK9	Ntng1	BIC-vs-C	-0.052719	0.227059	-0.232182	15	0.819535	0.881699	NA	0.030303	0	3	3	3	35	20	15	8.39567
G3V7X4;Q9ESR9	Abca2	BIC-vs-C	0.0265484	0.11394	0.233004	15	0.818908	0.881699	NA	0	0	2	2	2	24	14	10	12.0415
P28494	Man2a1	BIC-vs-C	-0.0605736	0.267846	-0.226151	10	0.82564	0.887146	NA	0.333333	0	6	6	6	23	12	11	7.96467
P09759	Ephb1	BIC-vs-C	-0.0608352	0.278581	-0.218375	15	0.83008	0.890792	NA	0.322314	0	11	11	11	92	55	37	9.84793
F1LNE4;G3V914;P19491;P19491-2;P19491-3	Gria2	BIC-vs-C	-0.0284355	0.139178	-0.20431	15	0.840857	0.901221	NA	0.111111	0	27	27	24	285	165	120	13.8269
M0R544;Q6P7A9	Gaa	BIC-vs-C	0.0166963	0.0829611	0.201254	15	0.843204	0.902599	NA	0	0	13	13	13	156	91	65	12.2393
A0A0G2K2X9;A0A0G2K997;Q9WTN5	Tpcn1	BIC-vs-C	-0.0305763	0.157987	-0.193536	15	0.849135	0.905532	NA	0	0	6	6	6	61	31	30	9.74938
A0A0G2K839;P51796	Clcn5	BIC-vs-C	-0.0290708	0.149477	-0.194484	15	0.848407	0.905532	NA	0.020202	0	9	9	9	102	59	43	9.07507
D3ZBZ6	Disp2	BIC-vs-C	-0.11631	0.592519	-0.196298	9	0.848738	0.905532	NA	0.393939	0	2	1	2	7	2	5	7.91729
A0A0G2K7L2;F1LZ40	Igsf3	BIC-vs-C	-0.0806488	0.446448	-0.180645	15	0.859064	0.913829	NA	0.397727	0	15	15	10	112	65	47	11.5671
F1M0A0	Ano3	BIC-vs-C	0.0602166	0.329687	0.182648	10	0.858724	0.913829	NA	0.393939	0	3	3	3	24	16	8	8.24689
Q5Y4N8	Adgre1	BIC-vs-C	-0.0537955	0.300223	-0.179185	15	0.86019	0.913885	NA	0	0	3	3	3	36	21	15	8.92576
A0A0G2JY76;F1LP92;Q65Z14	Osmr	BIC-vs-C	-0.0351784	0.202821	-0.173446	15	0.86462	0.915506	NA	0.0649351	0	14	14	14	161	95	66	11.3857
A0JPN6;A0JPN6-2	Med22	BIC-vs-C	-0.0818244	0.468159	-0.174779	15	0.86359	0.915506	NA	0	0	3	3	3	35	20	15	9.96773
D3ZQP6	Sema7a	BIC-vs-C	-0.023403	0.135256	-0.173028	15	0.864943	0.915506	NA	0	0	17	17	17	204	119	85	13.9068
D4A9J3	Sema4c	BIC-vs-C	0.027825	0.174454	0.159497	15	0.875405	0.925428	NA	0	0	9	9	9	107	62	45	10.3816
Q5U367	Plod3	BIC-vs-C	-0.0410811	0.273771	-0.150057	15	0.882719	0.932002	NA	0	0	7	7	7	84	49	35	11.5662
G3V8P3;Q9QYP2	Celsr2	BIC-vs-C	-0.042417	0.291435	-0.145545	15	0.886218	0.934537	NA	0.257576	0	12	12	11	110	71	39	10.0422
A0A0G2JU28;G3V6W1;P19493;P19493-2;P19493-3;Q566D4	Gria4	BIC-vs-C	0.0205951	0.145424	0.141621	15	0.889264	0.935073	NA	0	0	15	15	15	180	105	75	12.8804
D3ZFQ5	Cdh9	BIC-vs-C	0.0447999	0.315032	0.142208	13	0.889096	0.935073	NA	0	0	3	3	3	30	15	15	10.2271
M0R711;Q64605;Q64605-2	Ptprs	BIC-vs-C	0.0309155	0.219814	0.140644	15	0.890023	0.935073	NA	0.10303	0	15	15	12	149	89	60	11.4078
M0RBZ8;Q08834	LOC100909582	BIC-vs-C	-0.0149726	0.107981	-0.13866	15	0.891563	0.935536	NA	0.030303	0	3	3	3	31	16	15	11.1522
G3V7N0	Hs2st1	BIC-vs-C	-0.0819591	0.627008	-0.130715	14	0.897861	0.940985	NA	0.030303	0	6	6	6	58	30	28	8.62167
Q63273	Grik5	BIC-vs-C	0.0267805	0.212317	0.126134	15	0.901301	0.943428	NA	0.030303	0	6	6	6	58	29	29	10.3338
A0A140TAB8;P24062	Igf1r	BIC-vs-C	-0.00879493	0.0705809	-0.124608	15	0.902489	0.943511	NA	0.0559441	0	13	12	13	143	82	61	12.2594
A0A096MJF9;D4A2A3	Tmem132e	BIC-vs-C	-0.024397	0.208593	-0.11696	15	0.908444	0.948571	NA	0	0	3	3	3	36	21	15	11.9385
A0A096MK63;D3ZDC0;F1LPZ8;Q62889;Q62889-2;Q62889-3;Q62889-4	Nlgn3	BIC-vs-C	-0.0169419	0.148813	-0.113847	15	0.910869	0.949938	NA	0	0	5	5	5	60	35	25	12.4111
A0A0G2K8I5;D3ZG18	Pcdh19	BIC-vs-C	-0.0140547	0.145723	-0.0964483	15	0.924441	0.958221	NA	0.151515	0	6	6	6	61	36	25	11.161
F1LMA7;Q4TU93	Mrc2	BIC-vs-C	0.0116491	0.118661	0.0981707	15	0.923097	0.958221	NA	0.24026	0	14	14	11	125	72	53	10.1985
F1M8M1	Tmem108	BIC-vs-C	0.0239535	0.243175	0.098503	15	0.922837	0.958221	NA	0	0	3	3	3	35	20	15	9.7302
F1M987	Scube1	BIC-vs-C	0.0205365	0.201294	0.102022	15	0.92009	0.958221	NA	0	0	3	3	3	36	21	15	11.0103
P47853	Bgn	BIC-vs-C	-0.00962065	0.0996726	-0.0965225	15	0.924383	0.958221	NA	0.0656566	0	18	17	18	171	93	78	11.5055
F1LRY8;Q63366	Nxph1	BIC-vs-C	-0.0134266	0.142598	-0.0941572	15	0.926231	0.958908	NA	0.0194805	0	14	14	14	164	97	67	11.8769
A0A0G2JVA4;D3ZQR7;G3V9I0;Q811A3;Q811A3-2	Plod2	BIC-vs-C	-0.0120771	0.13777	-0.0876612	15	0.931306	0.96299	NA	0	0	3	3	3	36	21	15	10.3232
Q4V8I7	Lrrc8a	BIC-vs-C	0.0086436	0.10219	0.0845833	15	0.933711	0.964306	NA	0	0	20	20	20	240	140	100	14.3086
D4A7I8	Sumf1	BIC-vs-C	0.0343086	0.435784	0.0787285	7	0.939452	0.964383	NA	0.666667	0	3	3	3	21	18	3	9.95666
G3V7P2	Fgl2	BIC-vs-C	0.0051033	0.0615505	0.0829124	15	0.935018	0.964383	NA	0	0	20	20	20	240	140	100	12.6939
G3V8R2;P55067	Ncan	BIC-vs-C	-0.00813558	0.10405	-0.0781888	15	0.938711	0.964383	NA	0	0	6	6	6	72	42	30	16.8792
M0R6Q0	Casd1	BIC-vs-C	0.0288358	0.371158	0.0776915	15	0.9391	0.964383	NA	0.0151515	0	6	6	6	68	38	30	9.33232
Q07977	St8sia2	BIC-vs-C	-0.0160884	0.206668	-0.077847	15	0.938979	0.964383	NA	0	0	3	3	3	36	21	15	10.5874
P25122;P25122-2	Kcnc1	BIC-vs-C	0.0426153	0.567498	0.0750934	15	0.941133	0.964945	NA	0.181818	0	6	6	5	47	27	20	11.0066
A0A0G2JSK5;P49134	Itgb1	BIC-vs-C	-0.00825086	0.112079	-0.0736167	15	0.942288	0.964967	NA	0	0	25	25	25	300	175	125	14.8259
A0A0G2K6T0;G3V6N7	Slc12a6	BIC-vs-C	0.00979827	0.141709	0.0691434	15	0.945789	0.967017	NA	0	0	6	6	6	72	42	30	15.1064
E9PTB7	Ptprj	BIC-vs-C	-0.0201322	0.301464	-0.0667816	15	0.947638	0.967017	NA	0	0	6	6	6	72	42	30	13.5171
F1LV44	Tenm3	BIC-vs-C	-0.0125266	0.191975	-0.065251	15	0.948836	0.967017	NA	0	0	13	13	13	156	91	65	12.9646
F1M790;Q62786	Ptgfrn	BIC-vs-C	-0.00598356	0.0905313	-0.0660938	15	0.948176	0.967017	NA	0	0	15	15	15	180	105	75	15.0313
A0A0G2JVU1;D3ZP06	Itgb8	BIC-vs-C	0.00804955	0.14615	0.0550772	15	0.956804	0.970128	NA	0	0	3	3	3	36	21	15	11.5719
A0A0G2JZC4;D3ZDA2	Sema6d	BIC-vs-C	-0.0372723	0.620979	-0.0600219	5	0.954463	0.970128	NA	0.69697	0	3	3	3	16	9	7	7.62375
A0A0G2K2T4;Q9QYP1	Lrp4	BIC-vs-C	-0.00812067	0.150172	-0.0540757	15	0.957588	0.970128	NA	0	0	6	6	6	69	39	30	11.3931
F1LRT0	Ltbp3	BIC-vs-C	-0.0143023	0.247872	-0.0577004	15	0.954749	0.970128	NA	0	0	2	2	2	23	13	10	10.5532
M0R3P2;M0R6Z6;P49616	Plaur	BIC-vs-C	0.0338746	0.59409	0.0570193	10	0.955653	0.970128	NA	0.606061	0	3	3	3	24	15	9	8.16739
A2IBE2	Ca12	BIC-vs-C	-0.0124463	0.274581	-0.0453282	15	0.964444	0.975911	NA	0.0519481	0	7	7	7	80	46	34	10.4108
D4ACT8	Pcdhga3	BIC-vs-C	-0.00613637	0.147473	-0.0416102	15	0.967358	0.977698	NA	0.030303	0	3	3	3	34	20	14	9.46253
A0A096MIV6	Galnt17	BIC-vs-C	0.00900804	0.347326	0.0259354	15	0.979651	0.986607	NA	0.030303	0	3	3	3	33	18	15	9.40481
A0A0G2JSJ5;Q0PMD2	Antxr1	BIC-vs-C	-0.00266192	0.0998233	-0.0266663	15	0.979077	0.986607	NA	0	0	9	9	9	108	63	45	13.0235
P20272	Cnr1	BIC-vs-C	0.00437455	0.166581	0.0262607	15	0.979396	0.986607	NA	0.201581	0	23	23	18	211	123	88	15.3459
D3ZDX5	Plxnb1	BIC-vs-C	0.00136819	0.0647473	0.0211312	15	0.98342	0.987407	NA	0	0	15	15	15	180	105	75	13.5391
F1M947;P0C152	Tmem67	BIC-vs-C	0.00244043	0.11913	0.0204855	15	0.983926	0.987407	NA	0	0	3	3	3	36	21	15	11.3839
Q9JM15	Slc38a1	BIC-vs-C	0.0135414	0.508075	0.0266524	1	0.983037	0.987407	NA	0.75	0	3	3	3	9	6	3	8.17015
A0A0G2QC32;Q66HD9	LOC100910275	BIC-vs-C	0.00154524	0.108335	0.0142636	15	0.988808	0.991137	NA	0	0	4	4	4	48	28	20	12.2504
P52500	Grpr	BIC-vs-C	-0.00392326	0.366509	-0.0107044	12	0.991635	0.992802	NA	0.136364	0	6	6	6	45	19	26	9.1079
P31421	Grm2	BIC-vs-C	-0.000467068	0.156001	-0.002994	15	0.997651	0.997651	NA	0.0578512	0	11	11	11	108	60	48	10.1005
Q9EPQ0	Slc24a3	BIC-vs-TTX	1.56777	0.087733	17.8697	15	1.60263e-11	1.37025e-08	NA	0	0	6	6	6	66	36	30	17.0861
P25095	Agtr1	BIC-vs-TTX	2.93403	0.191777	15.2992	15	1.46851e-10	6.27788e-08	NA	0	0	3	3	3	33	18	15	9.71382
Q5HZW9	Evi2a	BIC-vs-TTX	4.06093	0.234951	17.2842	12	7.60858e-10	2.16844e-07	NA	0.230769	0	3	3	3	33	18	15	9.87031
Q63475	Ptprn2	BIC-vs-TTX	1.1016	0.0953738	11.5503	15	7.2724e-09	1.55447e-06	NA	0	0	3	3	3	33	18	15	13.6239
Q921A2	Slc2a13	BIC-vs-TTX	1.1861	0.108773	10.9044	15	1.58121e-08	2.70387e-06	NA	0.0913462	0	16	16	16	166	90	76	13.3087
D3ZGI9;F1LNP4;Q63633;Q63633-2	Slc12a5	BIC-vs-TTX	-1.21142	0.123816	-9.78409	15	6.65409e-08	9.48208e-06	NA	0	0	18	18	18	198	108	90	18.6188
F1M7U7;P55146	Tyro3	BIC-vs-TTX	0.733331	0.0763667	9.60275	15	8.49472e-08	1.03757e-05	NA	0	0	9	9	9	99	54	45	12.453
D4A117;Q6Q3F5	Sidt1	BIC-vs-TTX	1.49477	0.167918	8.90178	15	2.25655e-07	2.41169e-05	NA	0	0	3	3	3	33	18	15	10.685
Q63564	Sv2b	BIC-vs-TTX	0.814872	0.0979893	8.31593	15	5.32712e-07	5.06076e-05	NA	0	0	6	6	6	66	36	30	16.3681
F1LSY2;O35764	Nptxr	BIC-vs-TTX	0.668487	0.0836847	7.98816	15	8.76935e-07	7.49779e-05	NA	0	0	20	20	20	220	120	100	13.563
Q02563	Sv2a	BIC-vs-TTX	0.99465	0.129596	7.67499	15	1.42964e-06	0.000111122	NA	0	0	4	4	4	44	24	20	14.9533
D3ZH36	Elfn2	BIC-vs-TTX	-0.390733	0.0570489	-6.8491	15	5.51471e-06	0.000392923	NA	0.0384615	0	18	18	18	196	108	88	14.1046
Q569A3	#N/A	BIC-vs-TTX	1.27314	0.197929	6.43229	15	1.12862e-05	0.000742282	NA	0	0	13	13	13	143	78	65	12.1178
M0R4G0	Islr2	BIC-vs-TTX	-1.41597	0.222147	-6.37401	15	1.24985e-05	0.000763301	NA	0.0944056	0	22	22	22	223	132	91	11.1366
Q68FV0;R9PXT5	Tmem178a	BIC-vs-TTX	0.251561	0.0411048	6.11998	15	1.9606e-05	0.00111754	NA	0	0	5	5	5	55	30	25	15.2864
G3V9L7	Gdpd5	BIC-vs-TTX	0.76981	0.12998	5.92255	15	2.79908e-05	0.00149576	NA	0.0384615	0	12	12	12	132	72	60	11.3694
A0A0G2KA97;B2RYF0;P0C1G7	Wbp1l	BIC-vs-TTX	0.55088	0.0939465	5.86376	15	3.11535e-05	0.00156684	NA	0	0	3	3	3	33	18	15	10.3876
Q2VJ17;Q9QYN8;Q9QYN8-2;Q9QYN8-3;Q9QYN8-4	Hrh3	BIC-vs-TTX	-0.524428	0.0939541	-5.58175	15	5.24049e-05	0.00248923	NA	0	0	14	14	14	154	84	70	14.2808
D3Z8J6	Fam189b	BIC-vs-TTX	0.543634	0.0990045	5.491	15	6.2092e-05	0.00268173	NA	0	0	6	6	6	66	36	30	12.5153
P28841	Pcsk2	BIC-vs-TTX	0.718722	0.131021	5.48555	15	6.27306e-05	0.00268173	NA	0	0	3	3	3	33	18	15	11.2317
A0A0G2K127;P29534	Vcam1	BIC-vs-TTX	-0.79141	0.146722	-5.39393	15	7.45348e-05	0.00291875	NA	0.0153846	0	15	15	15	155	87	68	12.7324
P42533;Q66HI4	F3	BIC-vs-TTX	0.769009	0.142675	5.38992	15	7.51023e-05	0.00291875	NA	0.00512821	0	15	15	15	165	90	75	12.4483
A0A0G2JY06;F1LPS1;P08909	Htr2c	BIC-vs-TTX	0.563965	0.105109	5.36551	15	7.86478e-05	0.00291942	NA	0	0	4	4	4	44	24	20	11.8126
F1LN86;O08962;Q6DKY7	Kcnh2	BIC-vs-TTX	1.10388	0.206573	5.3438	15	8.19487e-05	0.00291942	NA	0.025641	0	3	3	3	32	17	15	9.16448
D3ZRX7;F1M6B6	Pcdh10	BIC-vs-TTX	0.584273	0.11553	5.05732	15	0.000141749	0.00484781	NA	0	0	3	3	3	33	18	15	11.9501
G3V6M3	Syt2	BIC-vs-TTX	0.556649	0.111482	4.99318	15	0.000160478	0.00527725	NA	0.220513	0	15	15	15	129	66	63	11.1604
O35793	Grem1	BIC-vs-TTX	0.958741	0.198746	4.82396	15	0.00022316	0.00706675	NA	0.182692	0	8	8	8	85	45	40	11.3085
A0A0H2UHD9;Q5XIA1	Ncln	BIC-vs-TTX	0.542609	0.115194	4.71039	15	0.000278949	0.00742529	NA	0	0	3	3	3	33	18	15	13.0965
D4A105	Tmem63b	BIC-vs-TTX	-0.368487	0.0783163	-4.70511	15	0.000281865	0.00742529	NA	0.025641	0	15	15	15	165	90	75	11.1067
D4A1A1	Foxred2	BIC-vs-TTX	0.339191	0.0716459	4.73427	15	0.000266131	0.00742529	NA	0	0	3	3	3	33	18	15	11.1432
F1LP15;Q01956;Q01956-2;Q5PXK5;Q811T3	Kcnc3	BIC-vs-TTX	-0.657348	0.133146	-4.93704	13	0.000271611	0.00742529	NA	0.205128	0	3	3	3	31	17	14	9.02076
G3V7P2	Fgl2	BIC-vs-TTX	0.303495	0.0636518	4.76805	15	0.000249026	0.00742529	NA	0	0	20	20	20	220	120	100	12.6339
M0R9L2;Q08406	Cntfr	BIC-vs-TTX	-1.27529	0.271529	-4.69668	15	0.00028659	0.00742529	NA	0.0299145	0	18	18	18	198	108	90	14.1048
F1LMF4;Q8R508	Fat3	BIC-vs-TTX	0.34419	0.0735288	4.68102	15	0.000295589	0.00743319	NA	0.2	0	15	12	15	132	72	60	12.3077
A0A1W2Q656	Dner	BIC-vs-TTX	0.425207	0.0922165	4.61096	15	0.000339522	0.0078457	NA	0	0	12	12	12	132	72	60	12.47
B2RYC9	Gba	BIC-vs-TTX	-1.32361	0.273438	-4.84061	13	0.00032252	0.0078457	NA	0.282051	0	9	9	8	77	50	27	10.6682
Q7M730	Scn4b	BIC-vs-TTX	-0.535221	0.115862	-4.61945	15	0.00033386	0.0078457	NA	0	0	9	9	9	99	54	45	13.5169
G3V710;Q63722	Jag1	BIC-vs-TTX	-0.891905	0.196538	-4.53808	15	0.000392387	0.00882871	NA	0	0	3	3	3	33	18	15	9.9842
Q5XI31	Pigs	BIC-vs-TTX	0.710719	0.15756	4.51077	15	0.000414309	0.00908292	NA	0	0	3	3	3	33	18	15	12.599
D4A3H5	Clcn6	BIC-vs-TTX	0.396482	0.089158	4.44696	15	0.000470565	0.0100583	NA	0.0854701	0	9	9	9	96	53	43	10.145
D3ZWJ9	Fam234b	BIC-vs-TTX	0.405488	0.0934875	4.33735	15	0.000586114	0.0122226	NA	0	0	8	8	8	88	48	40	12.1255
D3ZBN3	Epha2	BIC-vs-TTX	0.64062	0.148791	4.3055	15	0.000624854	0.0127202	NA	0	0	3	3	3	33	18	15	10.9394
D3ZEF9	B3gnt2	BIC-vs-TTX	0.531914	0.125467	4.23948	15	0.00071371	0.0138687	NA	0	0	3	3	3	33	18	15	9.90592
Q6AYP2	Mfap3l	BIC-vs-TTX	-1.2325	0.290088	-4.24872	15	0.000700529	0.0138687	NA	0	0	19	19	19	209	114	95	13.4604
Q6AZ61	Lmbrd1	BIC-vs-TTX	0.530601	0.125555	4.22603	15	0.000733337	0.0139334	NA	0	0	6	6	6	66	36	30	12.6647
A0A140TAB8;P24062	Igf1r	BIC-vs-TTX	0.303859	0.0729905	4.163	15	0.000832929	0.015422	NA	0.0769231	0	13	13	13	135	74	61	11.9772
F1MAD0	Lrp5	BIC-vs-TTX	-2.79737	0.454935	-6.14895	6	0.000847758	0.015422	NA	0.487179	0	3	3	3	8	3	5	10.6187
G3V9B3;P07722;P07722-2	Mag	BIC-vs-TTX	-1.30469	0.317536	-4.1088	15	0.000929536	0.0165574	NA	0	0	3	3	3	33	18	15	11.9447
A0A0G2QC25;E9PT56;F1MA84;P22002;P22002-2;P22002-3;P22002-4;P22002-5	Cacna1c	BIC-vs-TTX	-0.49332	0.120842	-4.08236	15	0.000980725	0.0166077	NA	0.013986	0	11	11	11	121	66	55	11.3951
Q4V7A5	#N/A	BIC-vs-TTX	0.416602	0.101775	4.09339	15	0.000959035	0.0166077	NA	0.25641	0	6	6	6	65	35	30	9.81297
Q63617;Q6P136	Hyou1	BIC-vs-TTX	0.304199	0.0746061	4.0774	15	0.000990633	0.0166077	NA	0	0	15	15	15	165	90	75	13.8562
F1LVK3	Chadl	BIC-vs-TTX	-1.01425	0.252284	-4.02027	15	0.00111251	0.0182923	NA	0.0923077	0	10	10	10	110	60	50	12.4579
A0A0G2KB04;A0A0H2UHT4;Q5HZE8	Tmem59l	BIC-vs-TTX	1.23118	0.313355	3.92902	15	0.00133958	0.0216101	NA	0.0512821	0	3	3	3	32	17	15	9.84651
A0A0G2K3A9;D3ZTE7	Adamts2	BIC-vs-TTX	-1.99625	0.474123	-4.21041	11	0.00145975	0.0218118	NA	0.169231	0	5	5	4	29	24	5	9.9148
D3ZQN7	Lamb1	BIC-vs-TTX	0.665132	0.15222	4.36954	10	0.0014001	0.0218118	NA	0.564103	0	3	3	3	18	5	13	9.60557
D3ZQY5	Pcdhga8	BIC-vs-TTX	0.304082	0.0781477	3.89112	15	0.00144722	0.0218118	NA	0	0	3	3	3	33	18	15	9.79953
D4ACK7	Cnnm3	BIC-vs-TTX	-2.32399	0.53619	-4.33426	10	0.00147963	0.0218118	NA	0.307692	0	3	3	3	27	15	12	11.878
Q5M7W6	Fam234a	BIC-vs-TTX	-2.68352	0.637951	-4.20647	11	0.00146948	0.0218118	NA	0.307692	0	3	3	3	33	18	15	11.4542
F1M7V6;Q1WIM1	Cadm4	BIC-vs-TTX	-0.278095	0.0719135	-3.86708	15	0.00151999	0.022027	NA	0	0	19	19	19	209	114	95	15.7467
A0A0G2K3C8;B5DFC9;W4VSR4	Nid2	BIC-vs-TTX	0.377824	0.0992833	3.80552	15	0.00172368	0.0245624	NA	0	0	8	8	8	88	48	40	13.4553
O54698	Slc29a1	BIC-vs-TTX	-2.07234	0.529327	-3.91504	13	0.00177495	0.0248784	NA	0	0	3	3	3	27	18	9	13.6609
A0A0G2JVP0;Q5FVJ6	Bscl2	BIC-vs-TTX	0.948545	0.252061	3.76316	15	0.00187966	0.0255097	NA	0	0	3	3	3	33	18	15	10.3919
B2RYF6	Clptm1	BIC-vs-TTX	-0.613005	0.162873	-3.76371	15	0.00187755	0.0255097	NA	0	0	7	7	7	77	42	35	12.3843
A0A0G2K6P5;D4A6P2	Mfsd4a	BIC-vs-TTX	1.09486	0.292695	3.74063	15	0.00196833	0.0262957	NA	0.423077	0	6	6	4	39	23	16	10.6986
P31423	Grm4	BIC-vs-TTX	-0.417068	0.1121	-3.7205	15	0.00205114	0.0269803	NA	0	0	8	8	8	88	48	40	13.4879
A0A0A0MY16;Q1WIM2;Q1WIM2-2	Cadm2	BIC-vs-TTX	-0.764324	0.208833	-3.65998	15	0.00232188	0.0275723	NA	0	0	12	12	12	132	72	60	16.5483
A0A0G2JWS6;Q91ZV2	Dcbld2	BIC-vs-TTX	0.505371	0.137596	3.67286	15	0.00226139	0.0275723	NA	0	0	3	3	3	33	18	15	10.6422
A0A0G2K6W5;K4DIC3;P09483;P09483-2	Chrna4	BIC-vs-TTX	-0.511699	0.13961	-3.6652	15	0.00229717	0.0275723	NA	0	0	3	3	3	33	18	15	11.5129
D3ZWP6	Plxna2	BIC-vs-TTX	-1.42038	0.375638	-3.78125	13	0.0022874	0.0275723	NA	0.230769	0	6	6	5	47	34	13	10.1243
F1M753	Lrp11	BIC-vs-TTX	0.349592	0.0950789	3.67686	15	0.00224293	0.0275723	NA	0	0	5	5	5	55	30	25	12.0833
F7EL93	Igdcc4	BIC-vs-TTX	-0.710094	0.192749	-3.68404	15	0.00221018	0.0275723	NA	0.0833333	0	12	12	12	131	72	59	12.4312
F7EWE4;Q4FZX6;Q6MG34	RT1-CE10	BIC-vs-TTX	-0.897765	0.243973	-3.67978	15	0.00222956	0.0275723	NA	0	0	3	3	3	33	18	15	12.3936
A0A0A0MP80;D3ZEH5	Sidt2	BIC-vs-TTX	-1.44927	0.371073	-3.9056	11	0.00245281	0.0286127	NA	0.474359	0	6	6	2	30	23	7	10.119
F1LMW3;Q8K3V3	Adgrg1	BIC-vs-TTX	-0.541074	0.149116	-3.62854	15	0.00247642	0.0286127	NA	0.00961538	0	16	16	16	176	96	80	13.2969
M0RC17	Chl1	BIC-vs-TTX	-0.376369	0.104016	-3.61837	15	0.00252862	0.0288263	NA	0	0	24	24	24	264	144	120	15.3225
D3Z9I5	Slc26a6	BIC-vs-TTX	-0.614755	0.170615	-3.60318	15	0.00260861	0.0293469	NA	0	0	7	7	7	77	42	35	11.764
A0A140TAA1	Igsf8	BIC-vs-TTX	-1.05962	0.295063	-3.59116	15	0.00267368	0.0296882	NA	0	0	14	14	14	151	84	67	13.5445
A0A0H2UHM2;Q8CJ44	Slc13a5	BIC-vs-TTX	-1.59304	0.45115	-3.53107	15	0.00302441	0.0301143	NA	0.025641	0	3	3	3	33	18	15	11.4725
D3ZJY8	Shisal1	BIC-vs-TTX	-2.32906	0.572868	-4.06561	9	0.00281813	0.0301143	NA	0.307692	0	3	3	3	26	18	8	8.78518
D3ZQC1	B3galt6	BIC-vs-TTX	0.379261	0.106797	3.55124	15	0.00290186	0.0301143	NA	0	0	4	4	4	44	24	20	12.0677
F1MAN8	Lama5	BIC-vs-TTX	0.301003	0.0852621	3.53033	15	0.00302904	0.0301143	NA	0	0	19	19	19	209	114	95	14.5642
G3V8X8	Nog	BIC-vs-TTX	0.430677	0.121436	3.54653	15	0.00293	0.0301143	NA	0	0	3	3	3	33	18	15	13.8257
P31424;P31424-2	Grm5	BIC-vs-TTX	-1.10864	0.313784	-3.53315	15	0.00301159	0.0301143	NA	0	0	13	13	13	143	78	65	13.5577
Q06000	Lpl	BIC-vs-TTX	-2.65026	0.723417	-3.66354	13	0.00286238	0.0301143	NA	0.213675	0	9	9	9	96	54	42	10.6888
Q5EAJ6-2	#N/A	BIC-vs-TTX	-1.14084	0.31597	-3.61059	14	0.00283819	0.0301143	NA	0.102564	0	3	3	3	32	18	14	9.37009
Q9JHE5	Slc38a2	BIC-vs-TTX	0.785499	0.221314	3.54926	15	0.00291365	0.0301143	NA	0.166667	0	6	6	6	58	30	28	9.53631
D3ZTN6	RGD1562310	BIC-vs-TTX	0.38423	0.109345	3.51392	15	0.00313275	0.0307039	NA	0	0	3	3	3	33	18	15	10.8456
F7FHT4	Sema3c	BIC-vs-TTX	0.496169	0.141372	3.50967	15	0.00316017	0.0307039	NA	0.0121457	0	19	19	19	206	111	95	12.4317
A0A140TAJ2;Q63175;Q63175-2	Serinc5	BIC-vs-TTX	-1.49785	0.431552	-3.47083	15	0.00342236	0.0328777	NA	0	0	3	3	3	33	18	15	13.3649
G3V7E2;Q9ESG5	Hs3st1	BIC-vs-TTX	-1.8677	0.541303	-3.45037	15	0.0035691	0.0335162	NA	0.0448718	0	12	12	12	129	72	57	11.5998
G3V881	Lingo1	BIC-vs-TTX	0.468242	0.135987	3.44329	15	0.00362133	0.0335162	NA	0.00721154	0	32	32	32	352	192	160	15.5096
Q66H28	Pacc1	BIC-vs-TTX	-1.24323	0.351487	-3.53707	13	0.00364563	0.0335162	NA	0.211538	0	8	8	8	80	48	32	11.1355
Q6TMA8	Angptl4	BIC-vs-TTX	0.321184	0.0932292	3.4451	15	0.00360795	0.0335162	NA	0	0	17	17	17	187	102	85	12.705
A0A0G2JT89;A0A0G2JWD0;A0A0G2K044;Q91XN5	Prom1	BIC-vs-TTX	0.492457	0.143687	3.42729	15	0.00374224	0.0336801	NA	0.0512821	0	6	6	6	62	32	30	10.7198
G3V903;P49002	Bmp3	BIC-vs-TTX	0.842156	0.238974	3.52404	13	0.00373776	0.0336801	NA	0.153846	0	3	3	3	27	12	15	10.1019
O54861	Sort1	BIC-vs-TTX	-0.644941	0.189613	-3.40136	15	0.00394674	0.0351507	NA	0.0923077	0	10	10	10	110	60	50	13.0553
Q8CGU6	Ncstn	BIC-vs-TTX	-2.25171	0.622219	-3.61884	11	0.00403463	0.035563	NA	0.333333	0	6	6	3	47	36	11	9.59049
A0A0G2K293;D4A2V0;Q9Z0J8	Negr1	BIC-vs-TTX	-0.85604	0.256058	-3.34314	15	0.00444745	0.0386602	NA	0.162896	0	14	14	14	154	84	70	12.7659
Q09426	Ugt8	BIC-vs-TTX	-0.505381	0.151313	-3.33998	15	0.00447645	0.0386602	NA	0	0	3	3	3	33	18	15	11.9801
A0A0G2K9W7;P98158	Lrp2	BIC-vs-TTX	0.403159	0.121143	3.32797	15	0.00458809	0.0390868	NA	0	0	3	3	3	33	18	15	9.8176
D3ZCF8;D3ZXD2	Abca8a	BIC-vs-TTX	-1.42986	0.404976	-3.53074	11	0.00470871	0.0390868	NA	0.384615	0	3	3	3	28	17	11	8.83443
F1MA97	Thsd7a	BIC-vs-TTX	0.27947	0.0842193	3.31836	15	0.00467936	0.0390868	NA	0	0	15	15	15	165	90	75	12.7264
G3V7U1;P23385;P23385-2;P23385-3	Grm1	BIC-vs-TTX	-0.725863	0.218549	-3.32128	15	0.00465142	0.0390868	NA	0.0769231	0	6	6	6	59	36	23	10.9747
A0A0G2JTK0;F1LM73;F1LNE2;O08722;Q761X5	Unc5c	BIC-vs-TTX	0.369894	0.112109	3.29942	15	0.00486472	0.0396127	NA	0	0	5	5	5	55	30	25	14.3054
D3ZPJ0	Shisa7	BIC-vs-TTX	-0.41702	0.126241	-3.30337	15	0.00482543	0.0396127	NA	0	0	24	24	24	264	144	120	12.4852
Q05030	Pdgfrb	BIC-vs-TTX	0.251201	0.0763229	3.2913	15	0.00494635	0.0398975	NA	0	0	4	4	4	44	24	20	11.7838
A0A0G2JXH3;Q6X936	Kirrel1	BIC-vs-TTX	-1.11037	0.339528	-3.27032	15	0.0051637	0.0412614	NA	0.0384615	0	6	6	6	66	36	30	10.5211
A0A0H2UHA7;Q63424	Slc15a2	BIC-vs-TTX	-1.23054	0.378689	-3.24948	15	0.00538909	0.0421782	NA	0.132867	0	11	11	11	119	66	53	12.8109
D3Z8D8	Slitrk1	BIC-vs-TTX	0.482096	0.148498	3.24649	15	0.00542217	0.0421782	NA	0	0	8	8	8	88	48	40	11.2334
D3ZTV3	Flrt2	BIC-vs-TTX	-1.37374	0.423197	-3.24611	15	0.00542644	0.0421782	NA	0	0	2	2	2	22	12	10	11.3615
A0A0G2K0J2;F1M9X7;Q8CFG6	Cacna2d2	BIC-vs-TTX	-0.405142	0.125217	-3.23551	15	0.00554554	0.0423076	NA	0	0	32	32	32	352	192	160	14.5869
P55280	Cdh6	BIC-vs-TTX	0.423777	0.13114	3.23148	15	0.00559152	0.0423076	NA	0	0	9	9	9	99	54	45	13.8009
Q767I4;Q767I6	Pcdha8	BIC-vs-TTX	0.574743	0.177709	3.23418	15	0.00556063	0.0423076	NA	0	0	3	3	3	33	18	15	11.1285
B4F7D5	Tmem181	BIC-vs-TTX	0.339175	0.106165	3.19478	15	0.00602797	0.0452098	NA	0	0	6	6	6	66	36	30	12.0022
P47853	Bgn	BIC-vs-TTX	-0.327528	0.103075	-3.17756	15	0.00624421	0.0464243	NA	0.145299	0	18	18	18	185	107	78	11.4661
P28572;P28572-1	Slc6a9	BIC-vs-TTX	0.251506	0.0792881	3.17206	15	0.00631489	0.0465451	NA	0	0	4	4	4	44	24	20	12.674
F1M9F4;Q8VHZ8	Dscam	BIC-vs-TTX	-0.718526	0.226829	-3.16769	15	0.00637155	0.0465613	NA	0	0	3	3	3	33	18	15	9.77613
G3V8G5;Q62638	Glg1	BIC-vs-TTX	0.313224	0.0994441	3.14975	15	0.00660975	0.0474902	NA	0	0	16	16	16	176	96	80	11.8585
Q63259	Ptprn	BIC-vs-TTX	1.05852	0.33574	3.15281	15	0.00656848	0.0474902	NA	0	0	3	3	3	33	18	15	11.5288
A0A0H2UHC1;P47971	Nptx1	BIC-vs-TTX	0.473224	0.151192	3.12996	15	0.00688267	0.0485549	NA	0.0542986	0	17	17	17	185	100	85	10.9579
D4A416	Clptm1l	BIC-vs-TTX	0.36524	0.116897	3.12446	15	0.00696053	0.0485549	NA	0	0	3	3	3	33	18	15	11.4571
D4A5C0	Nectin3	BIC-vs-TTX	-1.2378	0.396279	-3.12357	15	0.00697325	0.0485549	NA	0	0	13	13	13	136	78	58	11.6736
G3V6Q9;Q925T8	Brinp1	BIC-vs-TTX	-0.334565	0.107138	-3.12274	15	0.00698509	0.0485549	NA	0.413462	0	16	16	13	102	58	44	10.3813
A0A0G2JTM0;Q62962-2	Asic2	BIC-vs-TTX	-0.98504	0.305381	-3.22561	12	0.00727834	0.0497838	NA	0.230769	0	3	3	3	33	18	15	9.7957
G3V7X4;Q9ESR9	Abca2	BIC-vs-TTX	0.365895	0.117829	3.10529	15	0.00723854	0.0497838	NA	0	0	2	2	2	22	12	10	11.8574
P32215;P32215-2;P32215-3;P32215-4;P32215-5	Adcyap1r1	BIC-vs-TTX	-2.29523	0.723811	-3.17104	13	0.00736711	0.0499911	NA	0.153846	0	3	3	3	32	18	14	11.3969
A0A0G2K3H0;F1MAG7	Ptpru	BIC-vs-TTX	0.549742	0.178975	3.07161	15	0.00775391	0.0522015	NA	0	0	3	3	3	33	18	15	11.0582
F1M6P8	Edil3	BIC-vs-TTX	-2.02068	0.661119	-3.05646	15	0.00799735	0.0530057	NA	0	0	7	7	7	64	42	22	11.9633
P11654	Nup210	BIC-vs-TTX	0.334949	0.109464	3.05991	15	0.00794132	0.0530057	NA	0	0	4	4	4	44	24	20	10.6156
Q5U355;Q8R4E1	Itfg1	BIC-vs-TTX	1.00388	0.329648	3.0453	15	0.00818146	0.0538089	NA	0.010989	0	7	7	7	77	42	35	11.8388
D3ZCQ0	Col19a1	BIC-vs-TTX	-0.474353	0.156077	-3.03922	15	0.00828365	0.054065	NA	0	0	3	3	3	33	18	15	12.1136
A0A0G2K0W3;D4A383	Ttyh3	BIC-vs-TTX	-3.01593	0.898045	-3.35833	9	0.00841145	0.0544833	NA	0.307692	0	3	3	3	25	18	7	10.8413
A5I9F0	Ptprk	BIC-vs-TTX	-0.890042	0.257526	-3.45613	8	0.00861675	0.0553934	NA	0.384615	0	3	3	3	21	12	9	12.3554
F1M7X4;Q62956;Q62956-2	Erbb4	BIC-vs-TTX	-0.385935	0.128271	-3.00875	15	0.00881427	0.0562403	NA	0.192308	0	6	6	6	59	33	26	11.2269
P52796;Q6P7B6	Efnb1	BIC-vs-TTX	-1.39572	0.455286	-3.0656	13	0.00902497	0.0571581	NA	0.179487	0	3	3	3	33	18	15	11.0626
E9PSP1	Pltp	BIC-vs-TTX	0.438162	0.146549	2.98986	15	0.00915983	0.0575857	NA	0	0	5	5	5	55	30	25	10.8381
G3V746;Q00960	Grin2b	BIC-vs-TTX	-0.184021	0.0617731	-2.97898	15	0.00936493	0.0580218	NA	0.15	0	17	17	17	187	102	85	13.764
G3V7N0	Hs2st1	BIC-vs-TTX	-1.888	0.627008	-3.01113	14	0.00934303	0.0580218	NA	0.153846	0	6	6	6	64	36	28	9.49996
G3V6L7;P15385	Kcna4	BIC-vs-TTX	-1.49925	0.444234	-3.3749	8	0.00971474	0.0597561	NA	0.384615	0	6	6	2	17	15	2	9.25289
A0A0G2JTL4;Q63116	Kit	BIC-vs-TTX	-0.637599	0.217714	-2.92861	15	0.0103745	0.0620469	NA	0.215385	0	15	15	15	132	72	60	12.8759
D1M8S3;F1M9B9;Q63621	Il1rap	BIC-vs-TTX	-0.218837	0.0746876	-2.93003	15	0.0103447	0.0620469	NA	0.184615	0	10	10	10	107	57	50	12.1121
D3Z9E1	Emilin1	BIC-vs-TTX	-0.170993	0.0583949	-2.92822	15	0.0103829	0.0620469	NA	0	0	15	15	15	165	90	75	13.115
D4A7B6	Tmem87b	BIC-vs-TTX	0.462304	0.158058	2.92491	15	0.0104529	0.0620469	NA	0.0128205	0	6	6	6	65	35	30	11.7805
Q07490	Cd24	BIC-vs-TTX	0.389631	0.133361	2.92163	15	0.0105226	0.0620469	NA	0	0	29	29	29	319	174	145	13.3882
Q68HB8	Pcdh7	BIC-vs-TTX	0.311512	0.106065	2.93699	15	0.0101994	0.0620469	NA	0.0683761	0	9	9	9	91	46	45	14.2729
G3V9J2;Q5DWV2	Cdh7	BIC-vs-TTX	-0.503543	0.171522	-2.93574	14	0.0108477	0.0635261	NA	0.142857	0	7	7	7	77	42	35	12.0546
A0A0G2K3I1;P30823;P70608	Slc7a1	BIC-vs-TTX	0.331164	0.114338	2.89635	15	0.0110763	0.0644235	NA	0	0	11	11	11	121	66	55	16.4113
D3ZIM0	Il17rc	BIC-vs-TTX	0.359257	0.12444	2.88698	15	0.0112887	0.065039	NA	0.115385	0	6	6	6	57	27	30	10.6456
D4A617;F1M0G3	LOC103689954	BIC-vs-TTX	0.245066	0.0850848	2.88026	15	0.0114435	0.065039	NA	0.118343	0	13	13	13	123	73	50	12.6893
F1M8Y2;F1M9I6	Tspan7	BIC-vs-TTX	-1.10721	0.384661	-2.87841	15	0.0114864	0.065039	NA	0.0879121	0	21	21	21	228	126	102	12.117
Q99ML5	Pcyox1	BIC-vs-TTX	0.389009	0.135058	2.88032	15	0.0114422	0.065039	NA	0	0	20	20	20	220	120	100	14.3537
D4AC69	Lmln	BIC-vs-TTX	0.399492	0.126611	3.15526	9	0.0116386	0.0650394	NA	0.487179	0	3	3	3	33	18	15	8.18948
Q9JMA8	Extl3	BIC-vs-TTX	0.256169	0.0891267	2.87422	15	0.0115845	0.0650394	NA	0	0	3	3	3	33	18	15	11.8388
F1MAN2;Q99N78	Trpc6	BIC-vs-TTX	-0.392624	0.136946	-2.867	15	0.0117551	0.0652635	NA	0	0	7	7	7	77	42	35	12.8244
F1LM19;P24090;Q7TP75	#N/A	BIC-vs-TTX	0.641233	0.215089	2.98125	11	0.0124917	0.0687036	NA	0.564103	0	3	3	3	21	10	11	8.10806
Q66H12	Naga	BIC-vs-TTX	0.490797	0.173107	2.83523	15	0.0125354	0.0687036	NA	0	0	7	7	7	77	42	35	10.495
D3ZTT7	Sun2	BIC-vs-TTX	0.311756	0.110291	2.82666	15	0.0127543	0.069039	NA	0	0	6	6	6	66	36	30	12.8342
F1LNL3	Abca1	BIC-vs-TTX	0.189471	0.0671813	2.82029	15	0.0129196	0.069039	NA	0	0	13	13	13	143	78	65	14.3553
F1MA24;P38444	Acvr2a	BIC-vs-TTX	-0.461552	0.163519	-2.82262	15	0.0128589	0.069039	NA	0	0	10	10	10	110	60	50	12.7404
P26342	Tgfbr3	BIC-vs-TTX	-0.433847	0.152194	-2.85062	14	0.0128342	0.069039	NA	0.102564	0	3	3	3	32	18	14	10.4595
F1LSV0	Sema4b	BIC-vs-TTX	0.314605	0.11186	2.81248	15	0.0131249	0.0697007	NA	0.0576923	0	8	8	8	88	48	40	11.4389
A0A0G2K8S1;Q5RK27	Slc12a7	BIC-vs-TTX	-0.30013	0.107141	-2.80128	15	0.0134251	0.07042	NA	0	0	5	5	5	55	30	25	12.596
D4A6W5	#N/A	BIC-vs-TTX	0.456903	0.162964	2.8037	15	0.0133596	0.07042	NA	0	0	3	3	3	33	18	15	10.6485
F1LNF7;Q99NA5	Idh3a	BIC-vs-TTX	1.05377	0.377776	2.78941	15	0.0137503	0.0715588	NA	0	0	4	4	4	44	24	20	10.5016
Q5U2S8	Ltbr	BIC-vs-TTX	0.310166	0.111279	2.78728	15	0.0138096	0.0715588	NA	0	0	14	14	14	154	84	70	12.2628
D3ZFQ5	Cdh9	BIC-vs-TTX	-0.856455	0.30162	-2.83952	13	0.0139342	0.0715861	NA	0.153846	0	3	3	3	33	18	15	10.7641
Q9R066;Q9R066-2	Cxadr	BIC-vs-TTX	-0.665533	0.239305	-2.78111	15	0.0139823	0.0715861	NA	0	0	12	12	12	132	72	60	13.3209
D3ZQG9	RT1-CE4	BIC-vs-TTX	-0.749325	0.270363	-2.77155	15	0.0142542	0.0725435	NA	0	0	3	3	3	33	18	15	11.1122
A0A096MIW3;A0A096MJ80;A0A0G2K087;A0A0G2KAG1;F1M9X3;Q710E6	Suco	BIC-vs-TTX	0.446906	0.162209	2.75513	15	0.0147334	0.0732219	NA	0	0	6	6	6	66	36	30	9.60249
B1PLB1;B1PLB2	Cd34	BIC-vs-TTX	0.203872	0.0741095	2.75096	15	0.0148574	0.0732219	NA	0.263736	0	7	7	4	59	39	20	10.455
G3V8K5;Q9Z0J6	Gdf15	BIC-vs-TTX	1.70424	0.503261	3.3864	6	0.0147409	0.0732219	NA	0.692308	0	3	3	3	21	6	15	11.8634
M0R834;P26824	F2r	BIC-vs-TTX	-0.775013	0.272245	-2.84675	12	0.0147112	0.0732219	NA	0.25641	0	3	3	3	32	18	14	12.6077
P31647	Slc6a11	BIC-vs-TTX	0.381642	0.138692	2.75172	15	0.0148347	0.0732219	NA	0	0	8	8	8	88	48	40	14.217
Q5FVL6	Tspan13	BIC-vs-TTX	0.56171	0.204295	2.7495	15	0.0149013	0.0732219	NA	0.010989	0	7	7	7	74	42	32	11.41
A0A0G2JSN4;P38445	Acvr2b	BIC-vs-TTX	-0.785849	0.268436	-2.92751	10	0.015105	0.0736254	NA	0.487179	0	3	3	3	33	18	15	8.325
F1LTJ5	#N/A	BIC-vs-TTX	0.305502	0.111453	2.74108	15	0.0151556	0.0736254	NA	0	0	3	3	3	33	18	15	15.6654
A0A0G2JZN2;O08721	Unc5a	BIC-vs-TTX	-0.290674	0.106351	-2.73315	15	0.0153991	0.0743854	NA	0	0	6	6	6	66	36	30	13.8743
G3V6D0;P02773	Afp	BIC-vs-TTX	0.383708	0.140935	2.72259	15	0.0157292	0.0755532	NA	0	0	3	3	3	33	18	15	11.3433
B2B9A9	Efnb2	BIC-vs-TTX	-0.345962	0.12789	-2.70515	15	0.0162897	0.0773761	NA	0	0	7	7	7	77	42	35	12.2629
D4AE25	Cd274	BIC-vs-TTX	-0.798538	0.294951	-2.70736	15	0.0162177	0.0773761	NA	0.230769	0	6	6	6	54	36	18	10.1647
A0A0G2JXY6;Q00954	Scn1b	BIC-vs-TTX	-1.03289	0.382307	-2.70173	15	0.0164019	0.0774785	NA	0.263158	0	16	16	16	168	95	73	12.4096
P54900	Scn2b	BIC-vs-TTX	-0.65994	0.246521	-2.67701	15	0.0172346	0.0809649	NA	0	0	22	22	22	242	132	110	17.1098
B2GUV4;O70594	Slc22a5	BIC-vs-TTX	-0.385161	0.144191	-2.67119	15	0.0174367	0.081024	NA	0	0	10	10	10	110	60	50	14.3595
M0R544;Q6P7A9	Gaa	BIC-vs-TTX	0.229293	0.0857933	2.67262	15	0.0173869	0.081024	NA	0	0	13	13	13	143	78	65	12.1767
Q5BK80	Tspan4	BIC-vs-TTX	-2.40789	0.8664	-2.77919	11	0.0179299	0.0828654	NA	0.5	0	3	3	3	27	18	9	10.866
G3V8P3;Q9QYP2	Celsr2	BIC-vs-TTX	-0.797501	0.301385	-2.64612	15	0.0183328	0.083821	NA	0.166667	0	12	12	11	98	59	39	10.6149
P97603	Neo1	BIC-vs-TTX	-0.649536	0.24526	-2.64836	15	0.018251	0.083821	NA	0	0	11	11	11	121	66	55	13.0667
G3V7X5;P24054	Sparcl1	BIC-vs-TTX	-0.350882	0.13314	-2.63544	15	0.0187281	0.0851731	NA	0.032967	0	7	7	7	77	42	35	10.7516
B1H219	Dkk3	BIC-vs-TTX	0.577311	0.203119	2.84224	9	0.0193325	0.0858769	NA	0.487179	0	3	3	3	33	18	15	8.88098
D4A144;O88917;O88917-2;O88917-3;O88917-4	Adgrl1	BIC-vs-TTX	-1.49172	0.564939	-2.64051	14	0.0193851	0.0858769	NA	0.307692	0	9	9	9	84	48	36	11.0838
D4A6G2	Sema4g	BIC-vs-TTX	-1.3466	0.512626	-2.62687	15	0.0190512	0.0858769	NA	0.247863	0	9	9	8	69	45	24	8.7151
E9PTA5	Pign	BIC-vs-TTX	-0.515791	0.190654	-2.70537	12	0.0191184	0.0858769	NA	0.153846	0	3	3	3	30	18	12	9.89457
Q5DWV1	Cdh20	BIC-vs-TTX	0.427783	0.163212	2.62103	15	0.0192743	0.0858769	NA	0.0549451	0	7	7	7	77	42	35	11.9094
F1LUG5	Tmem94	BIC-vs-TTX	-0.77542	0.273438	-2.83582	9	0.019536	0.0860995	NA	0.628205	0	6	6	3	27	21	6	9.32838
F7EQ81;Q32KJ5	Gns	BIC-vs-TTX	0.504205	0.19368	2.60328	15	0.019968	0.0866811	NA	0.10989	0	7	7	7	77	42	35	9.82372
G3V8B2;Q11205	St3gal2	BIC-vs-TTX	-1.0735	0.388721	-2.76163	10	0.0200735	0.0866811	NA	0.307692	0	3	3	3	28	18	10	9.01453
G3V8G9;Q9QW30	Notch2	BIC-vs-TTX	-0.76239	0.290522	-2.62421	14	0.0200111	0.0866811	NA	0.0769231	0	3	3	3	33	18	15	10.2357
Q5I0E7	Tmed9	BIC-vs-TTX	-2.18959	0.841	-2.60355	15	0.0199574	0.0866811	NA	0.237179	0	12	12	12	99	68	31	9.66778
P20611;Q642D2	Acp2	BIC-vs-TTX	0.317502	0.122637	2.58895	15	0.0205458	0.0882745	NA	0	0	5	5	5	55	30	25	12.9033
F8WFG6;G3V636;P97943	Scarb1	BIC-vs-TTX	0.296042	0.114735	2.58023	15	0.0209049	0.0892077	NA	0	0	4	4	4	44	24	20	11.8596
P24485	Cd53	BIC-vs-TTX	-0.907344	0.341994	-2.6531	12	0.0210581	0.0892077	NA	0.25641	0	3	3	3	32	18	14	8.98542
Q5BJT4	Txndc15	BIC-vs-TTX	-0.669287	0.259803	-2.57613	15	0.021076	0.0892077	NA	0	0	3	3	3	33	18	15	11.7104
D4A497	Pcdh11x_predicted	BIC-vs-TTX	0.589873	0.229218	2.57341	15	0.0211902	0.0892492	NA	0.0384615	0	2	2	2	21	11	10	9.79134
D4AD37;Q7TPJ5	Impad1	BIC-vs-TTX	-0.812962	0.317117	-2.5636	15	0.021607	0.0905588	NA	0.032967	0	7	7	7	77	42	35	13.5297
F1M9W4	Pcdhgb7	BIC-vs-TTX	-0.291438	0.114195	-2.55211	15	0.0221054	0.0921955	NA	0	0	3	3	3	33	18	15	11.0754
D3ZT47	Fam171a2	BIC-vs-TTX	-1.90278	0.624951	-3.04469	6	0.0226659	0.0931698	NA	0.424242	0	3	3	2	19	15	4	9.63198
D4AEL2	Golm1	BIC-vs-TTX	0.276971	0.109007	2.54085	15	0.0226041	0.0931698	NA	0	0	3	3	3	33	18	15	11.4937
F1M7N2	Entpd2	BIC-vs-TTX	0.300135	0.118128	2.54075	15	0.0226085	0.0931698	NA	0	0	5	5	5	55	30	25	16.064
A0A0G2K0J9;A0A0G2K5D4;P63079	Gabrb3	BIC-vs-TTX	-0.317604	0.125878	-2.52311	15	0.023412	0.0952522	NA	0	0	4	4	4	44	24	20	14.5362
F1LR84;P97738	Nptx2	BIC-vs-TTX	1.22851	0.487165	2.52176	15	0.0234746	0.0952522	NA	0.032967	0	7	7	7	77	42	35	11.7068
F1M790;Q62786	Ptgfrn	BIC-vs-TTX	0.235974	0.093622	2.5205	15	0.0235332	0.0952522	NA	0	0	15	15	15	165	90	75	15.0375
O35112	Alcam	BIC-vs-TTX	0.215471	0.0855493	2.51868	15	0.0236181	0.0952522	NA	0	0	15	15	15	165	90	75	13.791
A0A0G2K0X8;P08289	Alpl	BIC-vs-TTX	-0.400812	0.159696	-2.50984	15	0.0240342	0.0961678	NA	0.211538	0	11	11	10	105	59	46	11.3823
A0A0G2K726;F1MAQ6	Tmtc4	BIC-vs-TTX	0.358844	0.143152	2.50673	15	0.0241825	0.0961678	NA	0	0	3	3	3	33	18	15	9.68666
D3ZPN0	Pcdh17	BIC-vs-TTX	0.452134	0.180337	2.50716	15	0.0241616	0.0961678	NA	0	0	13	13	13	143	78	65	11.7292
D4A994	Emc1	BIC-vs-TTX	0.507888	0.203776	2.49238	15	0.0248768	0.0984708	NA	0	0	9	9	9	99	54	45	14.9675
P62813	Gabra1	BIC-vs-TTX	0.230898	0.0928131	2.48777	15	0.0251043	0.0989133	NA	0	0	6	6	6	66	36	30	14.7224
Q14U74	Pomt2	BIC-vs-TTX	0.311439	0.125639	2.47884	15	0.0255497	0.100206	NA	0	0	3	3	3	33	18	15	11.3675
P17046	Lamp2	BIC-vs-TTX	0.334563	0.135271	2.47328	15	0.0258312	0.100848	NA	0	0	13	13	13	143	78	65	13.6621
D4A6P1	Sez6l2	BIC-vs-TTX	-0.22327	0.0906129	-2.464	15	0.0263075	0.102241	NA	0	0	23	23	23	252	138	114	13.5928
D3ZDX5	Plxnb1	BIC-vs-TTX	0.164269	0.0669577	2.45333	15	0.026865	0.102543	NA	0	0	15	15	15	165	90	75	13.5308
Q5BIV7	Sprn	BIC-vs-TTX	-0.746683	0.301618	-2.4756	14	0.0266949	0.102543	NA	0.450549	0	14	14	14	91	59	32	10.3869
Q62656-3	#N/A	BIC-vs-TTX	0.299985	0.121949	2.45993	15	0.0265188	0.102543	NA	0	0	4	4	4	44	24	20	13.0199
Q9JJZ1	Slc2a8	BIC-vs-TTX	0.538131	0.219331	2.45351	15	0.0268555	0.102543	NA	0	0	3	3	3	33	18	15	10.9899
A0A0G2K8K3;Q64268	Serpind1	BIC-vs-TTX	0.589609	0.242878	2.42759	15	0.0282568	0.107063	NA	0	0	4	4	4	44	24	20	16.2977
Q8K3V5	Fndc5	BIC-vs-TTX	0.348813	0.143732	2.42682	15	0.0282997	0.107063	NA	0	0	12	12	12	132	72	60	14.1243
A0A0G2K8M5;G3V6N2	Tmed4	BIC-vs-TTX	-1.73737	0.712052	-2.43995	14	0.028591	0.107689	NA	0.205128	0	9	9	9	79	54	25	9.28523
P35446;Q3B7D6	Spon1	BIC-vs-TTX	-0.538554	0.222449	-2.42103	14	0.0296494	0.111185	NA	0.0769231	0	3	3	3	33	18	15	10.1957
F1M7F7;Q811M5	C6	BIC-vs-TTX	0.576778	0.241632	2.38701	15	0.0305915	0.114217	NA	0.230769	0	5	5	4	29	17	12	10.8756
P15431	Gabrb1	BIC-vs-TTX	-0.309627	0.129913	-2.38333	15	0.0308115	0.114538	NA	0	0	4	4	4	44	24	20	14.532
G3V963;Q80WF4	Tmem132a	BIC-vs-TTX	-0.836037	0.354035	-2.36145	15	0.0321537	0.11901	NA	0.16568	0	13	13	13	134	72	62	11.5715
F1LZ38	Tenm4	BIC-vs-TTX	0.260426	0.110457	2.3577	15	0.0323893	0.119366	NA	0	0	17	17	17	187	102	85	13.7481
F1LR33;Q6W5G4	Plppr2	BIC-vs-TTX	-1.24417	0.520388	-2.39085	13	0.0326393	0.119771	NA	0.153846	0	3	3	3	33	18	15	11.8117
D4A517	Slc39a10	BIC-vs-TTX	-1.38693	0.589834	-2.35138	15	0.03279	0.11981	NA	0.523077	0	20	20	14	113	77	36	9.05692
A0A096MJH1;D3ZYR4	Sema4d	BIC-vs-TTX	0.238822	0.101716	2.34794	15	0.0330103	0.119837	NA	0	0	11	11	11	121	66	55	14.0265
P24368	Ppib	BIC-vs-TTX	0.452609	0.192855	2.34689	15	0.0330778	0.119837	NA	0	0	3	3	3	33	18	15	10.013
A0A1W2Q5Z8;A0A5D0;P04218	Cd200	BIC-vs-TTX	0.259193	0.110548	2.34461	15	0.0332241	0.119859	NA	0	0	11	11	11	121	66	55	11.3188
A0A0H2UHQ0;Q794F9	Slc3a2	BIC-vs-TTX	0.280176	0.119656	2.3415	15	0.0334255	0.120079	NA	0	0	14	14	14	154	84	70	19.2471
A0A096MJL9;A0A0G2K992;D3ZTH7;Q99N02	Slco3a1	BIC-vs-TTX	0.25304	0.108275	2.33701	15	0.0337181	0.120623	NA	0	0	10	10	10	110	60	50	13.9957
D4AC39	Flrt1	BIC-vs-TTX	-0.209294	0.0896875	-2.33359	15	0.0339429	0.120922	NA	0	0	10	10	10	110	60	50	12.0106
G3V933;P18901	Drd1	BIC-vs-TTX	0.605966	0.260716	2.32423	15	0.0345644	0.122625	NA	0	0	7	7	7	77	42	35	12.046
D3ZEH1	Fat4	BIC-vs-TTX	-2.2105	0.847804	-2.60732	7	0.0350497	0.123833	NA	0.384615	0	3	3	3	9	3	6	8.48637
D4A6D8	Lrrtm1	BIC-vs-TTX	-1.66101	0.699979	-2.37294	12	0.0352125	0.123841	NA	0.128205	0	3	3	3	26	18	8	9.70013
Q9Z0Y8;Q9Z0Y8-2	Cacna1i	BIC-vs-TTX	-0.468346	0.202506	-2.31275	15	0.0353416	0.123841	NA	0	0	3	3	3	33	18	15	11.6202
A0A0A0MXV8;O88871	Gabbr2	BIC-vs-TTX	-0.349657	0.151784	-2.30366	15	0.0359692	0.124204	NA	0.035503	0	13	13	13	143	78	65	11.9256
A0A0G2K2T4;Q9QYP1	Lrp4	BIC-vs-TTX	0.357797	0.155299	2.30392	15	0.0359507	0.124204	NA	0.0384615	0	6	6	6	66	36	30	11.2277
A0A0G2K377;D3Z8E2	Sema3e	BIC-vs-TTX	-0.438568	0.188776	-2.32321	14	0.0357399	0.124204	NA	0.0769231	0	3	3	3	33	18	15	11.6079
A0A0G2K506;P70490;Q1PBJ1	Mfge8	BIC-vs-TTX	0.316419	0.137672	2.29835	15	0.0363403	0.124204	NA	0	0	10	10	10	110	60	50	12.8611
P18508;Q6PW52	Gabrg2	BIC-vs-TTX	0.407147	0.175764	2.31644	14	0.0362028	0.124204	NA	0.0769231	0	2	2	2	22	12	10	12.558
Q62797	Ptpro	BIC-vs-TTX	0.415574	0.180951	2.29661	15	0.0364623	0.124204	NA	0.010989	0	7	7	7	77	42	35	10.7929
Q6P6S4	Sil1	BIC-vs-TTX	0.287889	0.125149	2.30037	15	0.0361985	0.124204	NA	0.0512821	0	3	3	3	33	18	15	9.12557
G3V8L7	Itgam	BIC-vs-TTX	0.556569	0.243141	2.28908	15	0.0369965	0.125372	NA	0.0512821	0	3	3	3	33	18	15	9.80087
Q6AYC1	Tnfsf12	BIC-vs-TTX	0.279113	0.122009	2.28765	15	0.0370985	0.125372	NA	0	0	3	3	3	33	18	15	11.1013
A0A0G2K227;P31643	Slc6a6	BIC-vs-TTX	-0.669247	0.292268	-2.28984	14	0.0380761	0.12817	NA	0.342657	0	11	11	11	99	60	39	10.7547
Q66HG0	Rnf13	BIC-vs-TTX	-2.99261	1.20849	-2.47633	8	0.0383305	0.12852	NA	0.230769	0	3	3	3	21	18	3	11.6142
A0A0G2K839;P51796	Clcn5	BIC-vs-TTX	0.350118	0.15458	2.26497	15	0.0387566	0.129441	NA	0.034188	0	9	9	9	97	54	43	8.80129
D4A477	Pcdhgb8	BIC-vs-TTX	-0.517233	0.228715	-2.26148	15	0.0390177	0.129806	NA	0	0	4	4	4	43	24	19	10.8438
A0A0G2JU46;Q6AY61	Prss23	BIC-vs-TTX	0.425787	0.189765	2.24375	15	0.0403694	0.132244	NA	0.162393	0	9	9	9	82	44	38	11.8402
B3SXS4;P35353	Crhr1	BIC-vs-TTX	-0.284818	0.126907	-2.24431	15	0.0403261	0.132244	NA	0.032967	0	14	14	14	151	84	67	11.7755
P63138	Gabrb2	BIC-vs-TTX	-0.648175	0.288721	-2.24498	15	0.0402741	0.132244	NA	0	0	7	7	7	77	42	35	13.1039
Q6AY39	B3galnt1	BIC-vs-TTX	-0.654636	0.272814	-2.39957	9	0.0399259	0.132244	NA	0.384615	0	3	3	3	27	18	9	7.59686
D3ZUD8	Tm9sf3	BIC-vs-TTX	0.192293	0.0858196	2.24067	15	0.0406089	0.132521	NA	0	0	6	6	6	66	36	30	15.8758
D3ZW58	Casc4	BIC-vs-TTX	-0.578443	0.258589	-2.23692	15	0.0409024	0.132972	NA	0.107692	0	10	10	10	110	60	50	10.7763
Q9JHZ9	Slc38a3	BIC-vs-TTX	-0.734848	0.330205	-2.22543	15	0.0418126	0.135416	NA	0.0974359	0	15	15	15	163	90	73	11.3706
A0A0G2K1E2	Itga5	BIC-vs-TTX	-0.422271	0.19007	-2.22166	15	0.0421159	0.135883	NA	0.0512821	0	9	9	9	99	54	45	11.2485
A0A0G2JVI9;Q62845	Cntn4	BIC-vs-TTX	0.238192	0.107594	2.21381	15	0.0427531	0.136395	NA	0	0	8	8	8	88	48	40	11.83
D4A740	Il17ra	BIC-vs-TTX	0.217042	0.0980392	2.21383	15	0.0427511	0.136395	NA	0	0	3	3	3	33	18	15	11.5266
F1LPK1;P40190	Il6st	BIC-vs-TTX	-0.314619	0.141955	-2.21633	15	0.0425471	0.136395	NA	0.192308	0	6	6	6	51	24	27	12.4508
A0A0G2K0T2;P28648	Cd63	BIC-vs-TTX	0.293871	0.133487	2.20151	15	0.0437696	0.139056	NA	0	0	13	13	13	143	78	65	14.1615
P14841	Cst3	BIC-vs-TTX	-0.738861	0.331165	-2.23109	13	0.0439123	0.139056	NA	0.548077	0	8	5	8	51	29	22	9.26858
D3ZPM7	Adam19	BIC-vs-TTX	0.732222	0.333595	2.19494	15	0.0443211	0.139539	NA	0.025641	0	3	3	3	33	18	15	9.42674
Q6AYT8	Mpzl1	BIC-vs-TTX	0.318102	0.14498	2.19411	15	0.0443914	0.139539	NA	0.017094	0	9	9	9	99	54	45	14.047
Q6AYA5;Q6TUE3	Tmem106b	BIC-vs-TTX	0.546499	0.249554	2.18991	15	0.0447488	0.140147	NA	0	0	3	3	3	33	18	15	10.7672
D3ZPX4	Plxna3	BIC-vs-TTX	0.238845	0.109286	2.1855	15	0.0451262	0.140814	NA	0	0	3	3	3	33	18	15	11.0847
A0A0G2KA95;D3ZPC4	L1cam	BIC-vs-TTX	-0.328585	0.15048	-2.18357	15	0.0452921	0.140817	NA	0	0	6	6	6	66	36	30	17.6277
Q32Q07	Lrrn1	BIC-vs-TTX	-0.452456	0.207645	-2.17898	15	0.0456894	0.141538	NA	0.00854701	0	9	9	9	99	54	45	11.183
A0A0G2JYM4;F1LRK7;P97528	Cntn6	BIC-vs-TTX	0.172904	0.0800537	2.15985	15	0.047381	0.1452	NA	0.134615	0	24	21	24	231	126	105	12.2074
A0A0G2KB93;F1LMH2;O88420;O88420-2	Scn8a	BIC-vs-TTX	-0.37976	0.175581	-2.16287	15	0.0471104	0.1452	NA	0.0177515	0	13	13	13	143	78	65	14.0589
B5DEQ0	Ssr2	BIC-vs-TTX	-0.763914	0.353611	-2.16032	15	0.0473389	0.1452	NA	0.0494505	0	14	14	14	154	84	70	11.1965
P21451	Ednrb	BIC-vs-TTX	0.462922	0.214615	2.15698	15	0.0476397	0.145471	NA	0	0	6	6	6	66	36	30	13.816
P27615	Scarb2	BIC-vs-TTX	0.255666	0.119638	2.13701	15	0.0494773	0.150545	NA	0	0	28	28	28	308	168	140	15.2386
D3Z9H2	Hapln4	BIC-vs-TTX	0.45249	0.212803	2.12633	15	0.0504857	0.152405	NA	0	0	4	4	4	44	24	20	12.6544
D3ZFM7	Dcbld1	BIC-vs-TTX	0.360326	0.169569	2.12496	15	0.0506172	0.152405	NA	0	0	3	3	3	33	18	15	11.0978
F1LMS1;Q07652	Cacna1e	BIC-vs-TTX	-0.960589	0.426062	-2.25458	9	0.0506233	0.152405	NA	0.410256	0	3	3	3	21	14	7	11.3253
A0A140TAI2;Q5FVF9	Btd	BIC-vs-TTX	0.354635	0.168485	2.10485	15	0.0525731	0.157238	NA	0.397436	0	6	5	6	52	26	26	10.4594
Q91XV7	Tmem158	BIC-vs-TTX	0.221325	0.105162	2.10461	15	0.0525964	0.157238	NA	0	0	7	7	7	77	42	35	11.3832
P46002	Ptafr	BIC-vs-TTX	0.659554	0.296078	2.22764	9	0.0529003	0.157595	NA	0	0	3	3	3	33	18	15	9.44925
Q09429;Q09429-2;Q09429-3	Abcc8	BIC-vs-TTX	-0.754156	0.35953	-2.09762	15	0.0532938	0.158216	NA	0	0	4	4	4	44	24	20	10.5312
F1LM32;Q02734	St3gal3	BIC-vs-TTX	0.298625	0.143055	2.08747	15	0.0543194	0.160703	NA	0	0	3	3	3	33	18	15	9.27763
Q811X3	Ca11	BIC-vs-TTX	-0.2231	0.107011	-2.08483	15	0.0545891	0.160944	NA	0.153846	0	9	9	9	96	54	42	10.0176
B5DFE3;E9PSR0;Q9Z1F2	Slc5a11	BIC-vs-TTX	-0.744813	0.359223	-2.0734	15	0.0557725	0.163829	NA	0.025641	0	3	3	3	32	17	15	10.0937
D3ZHA3	Lpar4	BIC-vs-TTX	0.229922	0.110982	2.0717	15	0.0559508	0.163829	NA	0	0	4	4	4	44	24	20	12.7848
A0A0G2JST1	Adgrg6	BIC-vs-TTX	0.226101	0.110447	2.04714	15	0.0585797	0.169356	NA	0.021978	0	7	7	7	77	42	35	11.8194
A0A0G2JVA4;D3ZQR7;G3V9I0;Q811A3;Q811A3-2	Plod2	BIC-vs-TTX	0.29237	0.142473	2.0521	15	0.0580395	0.169356	NA	0	0	3	3	3	33	18	15	10.1399
F7EYB9	Omg	BIC-vs-TTX	0.229619	0.112081	2.04868	15	0.0584116	0.169356	NA	0.039886	0	27	27	27	292	158	134	14.564
G3V679;Q99376	Tfrc	BIC-vs-TTX	-0.439641	0.214807	-2.04667	15	0.0586308	0.169356	NA	0	0	3	3	3	33	18	15	12.3197
Q5RJS8	Tpst2	BIC-vs-TTX	-0.894404	0.428362	-2.08797	11	0.0608545	0.175187	NA	0.307692	0	3	3	3	33	18	15	8.90518
G3V7K5	Npc1	BIC-vs-TTX	0.252805	0.125539	2.01376	15	0.0623341	0.178845	NA	0.236264	0	11	11	11	121	66	55	11.687
A0A0G2JYH8;G3V8G4;P55068;P55068-2	Bcan	BIC-vs-TTX	-0.417562	0.20817	-2.00587	15	0.0632534	0.180875	NA	0.134615	0	8	8	8	85	47	38	14.8754
A0A096MK93;M0R3V5;M0RAK3;Q66HR0	Slc12a9	BIC-vs-TTX	-0.389314	0.194693	-1.99963	15	0.0639891	0.182369	NA	0.166667	0	6	6	6	60	32	28	11.4095
F1M2Y4	Slc29a4	BIC-vs-TTX	-0.635925	0.318514	-1.99654	15	0.064356	0.182805	NA	0.0128205	0	6	6	6	64	36	28	10.1749
F7EPE0;P10960	Psap	BIC-vs-TTX	-1.37099	0.689565	-1.98819	15	0.0653577	0.185036	NA	0.0230769	0	10	10	10	110	60	50	12.3482
G3V8I0;P51578	P2rx5	BIC-vs-TTX	0.303032	0.152774	1.98353	15	0.065922	0.186018	NA	0.0461538	0	5	5	5	46	27	19	10.6931
A0A0G2JZA1;A0A1W2Q6F3;F1M950	Robo2	BIC-vs-TTX	0.213144	0.107888	1.97561	15	0.0668933	0.187521	NA	0	0	3	3	3	33	18	15	11.9594
A0A0G2K728;Q63149	Cdh4	BIC-vs-TTX	-0.46673	0.236046	-1.97728	15	0.0666873	0.187521	NA	0	0	2	2	2	22	12	10	13.157
D4A2W1;F1LTZ5	Enpp4	BIC-vs-TTX	0.222256	0.113172	1.96388	15	0.068354	0.190989	NA	0	0	5	5	5	55	30	25	12.3858
A0A0G2JZB8;E9PSV8;Q9JJK1	Gpm6b	BIC-vs-TTX	-0.48389	0.246789	-1.96074	15	0.0687505	0.19108	NA	0.0128205	0	18	18	18	192	108	84	15.5221
D3ZW78	Cpxm1	BIC-vs-TTX	0.350038	0.178583	1.96008	15	0.0688336	0.19108	NA	0	0	4	4	4	44	24	20	11.5632
A0A096MIV6	Galnt17	BIC-vs-TTX	0.702571	0.359183	1.95602	15	0.0693495	0.19127	NA	0.102564	0	3	3	3	32	17	15	9.02362
Q66HF2	Tm9sf1	BIC-vs-TTX	-0.613701	0.313565	-1.95717	15	0.0692032	0.19127	NA	0	0	3	3	3	33	18	15	11.294
Q4QQU9	Ostm1	BIC-vs-TTX	0.498524	0.255658	1.94997	15	0.0701253	0.192788	NA	0.0452489	0	17	17	17	187	102	85	13.694
P97685	Nfasc	BIC-vs-TTX	-0.479824	0.246491	-1.94662	15	0.0705578	0.193356	NA	0.041958	0	11	11	11	121	66	55	12.677
A0A0G2JTE4;Q9EQX6	Pdgfc	BIC-vs-TTX	-0.53862	0.264234	-2.03842	9	0.0719484	0.196085	NA	0.487179	0	3	3	3	26	16	10	8.41462
Q64244	Cd38	BIC-vs-TTX	0.183627	0.0948741	1.93548	15	0.0720124	0.196085	NA	0	0	8	8	8	88	48	40	12.2026
F1LV86	Nkain3	BIC-vs-TTX	-0.763011	0.39316	-1.94072	14	0.072702	0.197334	NA	0.102564	0	3	3	3	33	18	15	10.3289
P07314	Ggt1	BIC-vs-TTX	0.148247	0.0768894	1.92805	15	0.072999	0.197513	NA	0.0205128	0	15	15	15	165	90	75	11.8463
F1LQQ7	Scn7a	BIC-vs-TTX	-0.794146	0.412553	-1.92496	15	0.0734129	0.198006	NA	0.369231	0	5	5	5	46	24	22	11.834
G3V6G1	Jchain	BIC-vs-TTX	0.477095	0.248932	1.91656	15	0.0745467	0.200432	NA	0	0	5	5	5	55	30	25	12.6522
Q99J86;Q99J86-2	Atrn	BIC-vs-TTX	0.299462	0.157445	1.902	15	0.0765514	0.205177	NA	0	0	12	12	12	132	72	60	13.8338
D4A7M0	Plxnc1	BIC-vs-TTX	0.343905	0.181106	1.89891	15	0.076983	0.205613	NA	0	0	8	8	8	88	48	40	12.3626
O54701;O54701-2	Slc24a2	BIC-vs-TTX	0.469714	0.247557	1.8974	15	0.0771952	0.205613	NA	0.252137	0	15	15	15	159	84	75	14.7577
D3ZH59;D4AAL4;F1LRG7;Q9Z173;Q9Z173-2;Q9Z173-3;Q9Z173-4;Q9Z173-5;Q9Z173-6;Q9Z173-7	Adgrl3	BIC-vs-TTX	-0.400236	0.212946	-1.87952	15	0.0797422	0.210671	NA	0.0121457	0	19	19	19	207	114	93	11.9906
E9PT92	Csmd1	BIC-vs-TTX	0.189654	0.101031	1.87719	15	0.0800794	0.210671	NA	0	0	14	14	14	154	84	70	11.524
P13638;Q5M9H4	Atp1b2	BIC-vs-TTX	0.181634	0.0966234	1.87981	15	0.0797002	0.210671	NA	0	0	35	35	35	385	210	175	15.2218
Q63377	Atp1b3	BIC-vs-TTX	0.191579	0.102055	1.87722	15	0.0800745	0.210671	NA	0.0538462	0	10	10	10	110	60	50	10.2768
F1LRY8;Q63366	Nxph1	BIC-vs-TTX	-0.276326	0.147466	-1.87383	15	0.080568	0.210776	NA	0.00549451	0	14	14	14	151	84	67	12.1731
O55158	Tspan8	BIC-vs-TTX	-0.49105	0.262255	-1.87241	15	0.0807752	0.210776	NA	0	0	4	4	4	44	24	20	13.9042
Q9JJW1	Tspan2	BIC-vs-TTX	0.282736	0.151047	1.87184	15	0.080859	0.210776	NA	0.371795	0	6	6	6	43	25	18	10.8082
E9PSN0;E9PT50;E9PTK1;F1LNB7;P27732;P27732-10;P27732-12;P27732-2;P27732-3;P27732-4;P27732-5;P27732-6;P27732-7;P27732-8;P27732-9	Cacna1d	BIC-vs-TTX	-0.62594	0.335521	-1.86558	15	0.0817804	0.21253	NA	0	0	5	5	5	55	30	25	11.1576
A0A0G2K798;M0R5P7;M0R9A7;P19490;P19490-2	Gria1	BIC-vs-TTX	-0.235646	0.126739	-1.85931	15	0.0827117	0.213386	NA	0	0	21	21	21	231	126	105	14.0305
B1WBY7;B5DEH2	Erlin1	BIC-vs-TTX	0.424779	0.204111	2.08112	6	0.0826072	0.213386	NA	0.564103	0	3	3	3	19	11	8	8.70054
Q9QWJ9	Nrp1	BIC-vs-TTX	0.312809	0.168328	1.85833	15	0.0828586	0.213386	NA	0	0	10	10	10	110	60	50	11.3394
Q4KLJ4	Fkrp	BIC-vs-TTX	-0.339568	0.183687	-1.84862	15	0.0843214	0.215853	NA	0	0	3	3	3	33	18	15	10.3495
Q5PQL3	Sppl2b	BIC-vs-TTX	-0.613294	0.331606	-1.84946	15	0.0841935	0.215853	NA	0.0598291	0	9	9	6	84	54	30	9.99215
Q99MZ4	Ggt7	BIC-vs-TTX	0.322069	0.175758	1.83246	15	0.0868091	0.221558	NA	0.0432692	0	16	16	16	173	96	77	12.257
A0A0A0MY09;A0A0G2K4I4;Q66HD0;Q66HD0-2	Hsp90b1	BIC-vs-TTX	0.225386	0.123143	1.83028	15	0.087149	0.221763	NA	0.134615	0	8	8	8	75	37	38	11.0064
Q9WTW8	Slc23a2	BIC-vs-TTX	-0.323074	0.177016	-1.82511	15	0.0879612	0.223166	NA	0	0	3	3	3	33	18	15	11.3657
P97710;Q499T3	Sirpa	BIC-vs-TTX	-0.707844	0.389877	-1.81556	15	0.0894798	0.226347	NA	0	0	30	30	30	330	180	150	17.2033
D4ABJ2;P98087	Cbln4	BIC-vs-TTX	0.31308	0.173059	1.80909	15	0.0905202	0.228303	NA	0	0	3	3	3	33	18	15	9.81293
A0A0G2K7L2;F1LZ40	Igsf3	BIC-vs-TTX	-0.834455	0.46169	-1.80739	15	0.0907957	0.228325	NA	0.427885	0	10	10	10	106	59	47	11.7566
E9PTB7	Ptprj	BIC-vs-TTX	-0.560217	0.311756	-1.79697	15	0.0924999	0.231928	NA	0	0	6	6	6	66	36	30	13.8155
D4A4U1	Ece2	BIC-vs-TTX	-0.557784	0.313853	-1.77721	15	0.0958103	0.238133	NA	0.032967	0	7	7	7	77	42	35	11.4541
F1LM84	Nid1	BIC-vs-TTX	0.340509	0.191597	1.77722	15	0.0958098	0.238133	NA	0	0	7	7	7	77	42	35	10.948
F1LPU1;Q920E1	F2rl2	BIC-vs-TTX	-0.456723	0.253976	-1.79829	13	0.0953805	0.238133	NA	0.179487	0	3	3	3	33	18	15	11.4538
A0A0G2K207;F1M9G9;P04775	Scn2a	BIC-vs-TTX	0.329298	0.187113	1.75989	15	0.0987978	0.240099	NA	0	0	8	8	8	88	48	40	11.4968
A0A0G2K3B7;E9PU66	Wnt7b	BIC-vs-TTX	0.395547	0.223901	1.76661	14	0.0990771	0.240099	NA	0.102564	0	3	3	3	33	18	15	9.02488
A0A0G2K5L1;G3V9W9	Fat1	BIC-vs-TTX	0.184398	0.104328	1.76749	15	0.0974781	0.240099	NA	0	0	9	9	9	98	54	44	11.4282
A0A0G2K994;D3ZBX7	Vsig10	BIC-vs-TTX	0.333129	0.188882	1.76368	15	0.098137	0.240099	NA	0.025641	0	3	3	3	33	18	15	8.99162
D3ZNW5;P97685-2;P97685-3	Nfasc	BIC-vs-TTX	0.170954	0.0972431	1.758	15	0.0991285	0.240099	NA	0	0	6	6	6	66	36	30	13.6576
F1M1A2	Cdh12	BIC-vs-TTX	-0.398719	0.226128	-1.76325	15	0.0982129	0.240099	NA	0	0	3	3	3	33	18	15	11.34
F1MA06	LOC100362176	BIC-vs-TTX	0.492902	0.278768	1.76815	15	0.0973643	0.240099	NA	0	0	3	3	3	33	18	15	9.16584
Q498S0	Chst12	BIC-vs-TTX	-0.696998	0.394522	-1.76669	14	0.0990639	0.240099	NA	0	0	3	3	3	30	18	12	9.6419
Q5Y4N8	Adgre1	BIC-vs-TTX	0.549432	0.310472	1.76967	15	0.097102	0.240099	NA	0	0	3	3	3	33	18	15	8.66058
G3V711;Q9Z1K9	Adam17	BIC-vs-TTX	0.21931	0.125144	1.75247	15	0.100103	0.241093	NA	0	0	8	8	8	88	48	40	12.1722
P07340	Atp1b1	BIC-vs-TTX	-0.988855	0.56408	-1.75304	15	0.100002	0.241093	NA	0	0	22	22	22	241	132	109	17.7842
A0A0G2JSU2	Adgra3	BIC-vs-TTX	0.196565	0.112392	1.74892	15	0.100732	0.241249	NA	0	0	3	3	3	33	18	15	9.80037
E9PSX9;E9PSY0	Axl	BIC-vs-TTX	-0.330035	0.188675	-1.74922	15	0.100679	0.241249	NA	0	0	3	3	3	33	18	15	10.7511
A0A0G2K2B5	Asph	BIC-vs-TTX	0.20978	0.120527	1.74052	15	0.102236	0.243487	NA	0	0	3	3	3	33	18	15	11.5089
E9PT28;Q8CG09;Q8CG09-2	Abcc1	BIC-vs-TTX	0.442511	0.239764	1.84561	8	0.102162	0.243487	NA	0.0909091	0	3	3	3	30	15	15	7.93735
A1A5P1	Galnt18	BIC-vs-TTX	0.176154	0.101332	1.73839	15	0.10262	0.243721	NA	0	0	3	3	3	33	18	15	11.1915
Q63198	Cntn1	BIC-vs-TTX	0.138074	0.0795727	1.73519	15	0.1032	0.24442	NA	0	0	26	26	26	286	156	130	16.9308
Q9EPI9	Kcnh5	BIC-vs-TTX	0.223046	0.128712	1.7329	15	0.103615	0.244727	NA	0	0	5	5	5	55	30	25	11.5462
P52500	Grpr	BIC-vs-TTX	-0.581184	0.330837	-1.75671	12	0.104429	0.245968	NA	0.358974	0	6	6	6	57	31	26	9.49713
A0A096MK63;D3ZDC0;F1LPZ8;Q62889;Q62889-2;Q62889-3;Q62889-4	Nlgn3	BIC-vs-TTX	0.264067	0.153894	1.7159	15	0.106755	0.250757	NA	0	0	5	5	5	55	30	25	12.256
A0A0G2JXF7;O35531	Cd86	BIC-vs-TTX	0.234261	0.136738	1.71322	15	0.107258	0.250776	NA	0	0	3	3	3	33	18	15	9.574
A0A0G2K8I5;D3ZG18	Pcdh19	BIC-vs-TTX	0.257869	0.150698	1.71117	15	0.107643	0.250776	NA	0.141026	0	6	6	6	56	31	25	10.9293
P57097	Mertk	BIC-vs-TTX	0.220327	0.128723	1.71164	15	0.107555	0.250776	NA	0.0384615	0	14	14	14	150	84	66	11.6019
O35849;P18424	Lcat	BIC-vs-TTX	0.375535	0.220222	1.70526	15	0.108763	0.252697	NA	0	0	3	3	3	33	18	15	9.65445
A0A0G2K6H1;P69478	Chst11	BIC-vs-TTX	0.513029	0.301718	1.70036	15	0.109697	0.252919	NA	0	0	2	2	2	21	12	9	11.027
F1LR98	Cdh10	BIC-vs-TTX	-0.698286	0.408682	-1.70863	14	0.109585	0.252919	NA	0.358974	0	6	6	6	48	30	18	9.44589
O35977	Gfra2	BIC-vs-TTX	0.17016	0.100088	1.70011	15	0.109746	0.252919	NA	0	0	9	9	9	99	54	45	11.3643
F1LPD7	Thsd7b	BIC-vs-TTX	0.247323	0.145769	1.69668	15	0.110405	0.253753	NA	0	0	3	3	3	33	18	15	11.5587
G3V824	Igf2r	BIC-vs-TTX	-0.440714	0.260587	-1.69124	15	0.111457	0.255484	NA	0.00769231	0	10	10	10	110	60	50	10.2792
G3V7V4;Q924C3;Q924C3-2	Enpp1	BIC-vs-TTX	0.220655	0.132162	1.66958	15	0.115734	0.264579	NA	0	0	3	3	3	33	18	15	11.244
M0RB22	Ptprd	BIC-vs-TTX	-0.398472	0.238979	-1.6674	15	0.116172	0.264872	NA	0.0512821	0	9	9	9	99	54	45	10.3206
D4AD55	Adamts3	BIC-vs-TTX	-0.630782	0.378674	-1.66576	15	0.116501	0.264916	NA	0	0	3	3	3	33	18	15	11.9664
O88204	Lrp3	BIC-vs-TTX	-0.482369	0.292244	-1.65057	15	0.119603	0.271249	NA	0.0769231	0	6	6	6	66	36	30	8.975
A0A140TAF4;P85171	Mdga1	BIC-vs-TTX	-0.223515	0.135544	-1.64901	15	0.119925	0.271258	NA	0.0128205	0	6	6	6	66	36	30	10.2434
A0A0G2JY48;F1MAJ0	Ephb2	BIC-vs-TTX	0.116853	0.0716599	1.63065	15	0.123777	0.279232	NA	0.0410256	0	15	15	15	162	87	75	15.6823
F1LQ92;G3V9D3;Q80Z70	Sel1l	BIC-vs-TTX	0.230685	0.141906	1.62561	15	0.124852	0.280918	NA	0.043956	0	14	14	14	154	84	70	11.9029
P14562	Lamp1	BIC-vs-TTX	0.17734	0.109337	1.62195	15	0.12564	0.281948	NA	0.00641026	0	12	12	12	132	72	60	13.403
A0A0G2K902;D3ZW09	Sorcs2	BIC-vs-TTX	-0.293025	0.180967	-1.61921	15	0.12623	0.282531	NA	0	0	3	3	3	33	18	15	11.4209
D3ZK41	Slitrk2	BIC-vs-TTX	-0.171095	0.106715	-1.60329	15	0.129715	0.289574	NA	0	0	9	9	9	96	54	42	11.2166
A0A0H2UHX5;P07861	Mme	BIC-vs-TTX	0.256788	0.1604	1.60093	15	0.130239	0.289985	NA	0.273504	0	8	8	6	59	35	24	10.3249
A0A0G2JSU1;A0A0G2KAS7;G3V846;P24942;P24942-2	Slc1a3	BIC-vs-TTX	-0.247094	0.154818	-1.59603	15	0.131331	0.291657	NA	0	0	30	30	30	330	180	150	14.4536
G3V7D4	Efnb3	BIC-vs-TTX	0.233156	0.14624	1.59434	15	0.131708	0.291738	NA	0	0	9	9	9	99	54	45	15.0932
A0A0G2K5C8;A0A1B0GWQ1;P84903	Stim1	BIC-vs-TTX	0.21514	0.135112	1.59231	15	0.132166	0.291994	NA	0	0	6	6	6	66	36	30	11.0957
A0A0G2JY30;F1LPC6;Q9JHW1;Q9JHW1-2	Cpd	BIC-vs-TTX	0.12982	0.0819352	1.58442	15	0.13395	0.295173	NA	0.0512821	0	9	9	9	96	54	42	11.5828
F1LR02	Col18a1	BIC-vs-TTX	-0.503193	0.315618	-1.59431	13	0.13488	0.296458	NA	0.153846	0	3	3	3	33	18	15	11.1056
P19814	Ttgn1	BIC-vs-TTX	-0.261915	0.159624	-1.64083	9	0.135252	0.296515	NA	0.538462	0	3	3	3	30	17	13	7.78681
Q8K4Y5	Lgi1	BIC-vs-TTX	-0.205694	0.130451	-1.57679	15	0.135696	0.296726	NA	0	0	16	16	16	176	96	80	11.8666
D3ZUN5	Pofut2	BIC-vs-TTX	0.269516	0.172309	1.56414	15	0.138633	0.30084	NA	0.00854701	0	9	9	9	99	54	45	10.109
F1M855;P42260	Grik2	BIC-vs-TTX	-0.171111	0.109335	-1.56502	15	0.138428	0.30084	NA	0	0	13	13	13	143	78	65	12.2168
Q9JK00	Scn3b	BIC-vs-TTX	0.155797	0.0995073	1.56568	15	0.138273	0.30084	NA	0	0	4	4	4	44	24	20	12.6401
D3ZEI4	Hepacam	BIC-vs-TTX	0.138847	0.0891589	1.5573	15	0.140243	0.303564	NA	0	0	19	19	19	209	114	95	17.7245
Q2IBD1	Wnt2	BIC-vs-TTX	0.397479	0.257313	1.54473	15	0.143245	0.309278	NA	0	0	3	3	3	33	18	15	10.2331
D4A4P8	Ttyh2	BIC-vs-TTX	0.200838	0.130418	1.53995	15	0.1444	0.310987	NA	0.192308	0	6	6	6	63	36	27	11.0754
G3V7J3;Q460M5	Lrfn2	BIC-vs-TTX	-0.950831	0.612857	-1.55147	13	0.144785	0.311033	NA	0.0769231	0	3	3	3	30	18	12	11.6396
A0A0G2JUW8;A0A0G2JYN3;A0A0H2UHK5;P97629	LOC108348118	BIC-vs-TTX	0.183614	0.119667	1.53438	15	0.145756	0.311603	NA	0.313609	0	13	13	12	98	56	42	11.4652
F1M8Z6	Tnfrsf11a	BIC-vs-TTX	-0.46805	0.298992	-1.56542	11	0.145779	0.311603	NA	0.307692	0	3	3	2	19	13	6	8.79135
B5MEV3	Slc52a2	BIC-vs-TTX	-0.518944	0.33892	-1.53117	15	0.146543	0.312455	NA	0	0	3	3	3	33	18	15	10.6177
Q6AY76	Tmem248	BIC-vs-TTX	0.417867	0.273475	1.52799	15	0.147325	0.313341	NA	0.0897436	0	6	6	6	66	36	30	9.67391
Q765A7	Pgap1	BIC-vs-TTX	-0.466127	0.306662	-1.52	15	0.149306	0.316767	NA	0.162393	0	9	9	9	91	48	43	10.6721
D3Z9Z7	Colgalt2	BIC-vs-TTX	0.358738	0.233239	1.53807	12	0.149973	0.317392	NA	0.230769	0	2	2	2	20	10	10	10.2689
F1M8K0	Dag1	BIC-vs-TTX	0.374069	0.246814	1.51559	15	0.150411	0.317534	NA	0	0	3	3	3	33	18	15	10.8417
A0A0G2JY76;F1LP92;Q65Z14	Osmr	BIC-vs-TTX	-0.316742	0.209745	-1.51013	15	0.151787	0.31965	NA	0.0494505	0	14	14	14	144	78	66	11.5502
Q91XT9	Asah2	BIC-vs-TTX	-0.243946	0.162168	-1.50428	15	0.153271	0.321982	NA	0.043956	0	7	7	7	74	42	32	10.5733
D4ADJ8	Tmem26	BIC-vs-TTX	-0.404621	0.270259	-1.49716	13	0.158233	0.331591	NA	0.179487	0	3	3	3	28	15	13	7.80432
G3V928	Lrp1	BIC-vs-TTX	-0.140507	0.0950013	-1.479	15	0.159833	0.334125	NA	0	0	20	20	20	220	120	100	15.819
A0A0G2K532;D4A1J9	Lrfn5	BIC-vs-TTX	-0.308233	0.209242	-1.4731	15	0.161398	0.336574	NA	0.0307692	0	15	15	15	165	90	75	11.834
A0A0G2K5S7;Q80Z26	Entpd3	BIC-vs-TTX	0.435398	0.298586	1.4582	15	0.165404	0.340773	NA	0	0	3	3	3	33	18	15	14.5247
D3Z8G4	Adamts18	BIC-vs-TTX	0.501953	0.343879	1.45968	15	0.165003	0.340773	NA	0.102564	0	6	6	6	49	28	21	10.0448
G3V8D0	St8sia3	BIC-vs-TTX	0.200044	0.137028	1.45988	15	0.16495	0.340773	NA	0	0	3	3	3	33	18	15	10.7202
P28471	Gabra4	BIC-vs-TTX	0.25264	0.172558	1.46409	15	0.163811	0.340773	NA	0.034188	0	9	9	9	99	54	45	10.7674
Q62997	Gfra1	BIC-vs-TTX	-0.201537	0.138074	-1.45963	15	0.165017	0.340773	NA	0	0	6	6	6	66	36	30	13.0287
A0A0G2K618;D4A390	Large1	BIC-vs-TTX	0.231277	0.159196	1.45278	15	0.166883	0.341479	NA	0.0512821	0	6	6	6	60	33	27	10.4248
A0A0G2KA71;Q5FVC5	Nectin2	BIC-vs-TTX	0.200756	0.138201	1.45264	15	0.166923	0.341479	NA	0	0	22	22	22	242	132	110	13.4999
Q5FVQ0	Slc39a8	BIC-vs-TTX	-0.106923	0.0736104	-1.45255	15	0.166945	0.341479	NA	0	0	4	4	4	44	24	20	12.2692
Q642E6;Q9EQV6	Tpp1	BIC-vs-TTX	-0.647877	0.446751	-1.4502	14	0.169036	0.34493	NA	0.0769231	0	3	3	3	33	18	15	11.8057
G3V758;P22063	Cntn2	BIC-vs-TTX	-0.155336	0.108142	-1.43641	15	0.171414	0.34895	NA	0	0	18	18	18	198	108	90	13.442
P45479	Ppt1	BIC-vs-TTX	0.38219	0.266415	1.43457	15	0.17193	0.34917	NA	0	0	2	2	2	22	12	10	9.00566
P25122;P25122-2	Kcnc1	BIC-vs-TTX	-0.838595	0.586872	-1.42892	15	0.17352	0.351562	NA	0.217949	0	6	6	5	54	34	20	11.4502
Q5RJQ0	Chst1	BIC-vs-TTX	0.176748	0.124654	1.41791	15	0.176657	0.357073	NA	0	0	3	3	3	33	18	15	13.4191
F1LMR7;P46101;P46101-2	Dpp6	BIC-vs-TTX	0.166289	0.117441	1.41594	15	0.177222	0.35737	NA	0	0	23	23	23	253	138	115	14.1766
A0A2U3UXS5;M0RAS4	Igsf21	BIC-vs-TTX	-0.167704	0.118872	-1.41079	15	0.178709	0.35952	NA	0.0205128	0	15	15	15	162	90	72	12.3154
F1LS01	Pcdh9	BIC-vs-TTX	0.133895	0.0961652	1.39234	15	0.184117	0.367767	NA	0	0	22	22	22	242	132	110	13.6488
F1LSN4	Fgfr3	BIC-vs-TTX	1.62663	1.13032	1.43908	9	0.183983	0.367767	NA	0.538462	0	3	3	3	24	12	12	10.7814
P21588;Q66HL0	Nt5e	BIC-vs-TTX	0.111229	0.079966	1.39096	15	0.184529	0.367767	NA	0	0	10	10	10	110	60	50	13.3582
Q62682	Cntn3	BIC-vs-TTX	0.141295	0.101266	1.39529	15	0.183245	0.367767	NA	0	0	17	17	17	187	102	85	13.0103
A0A0G2JT71;G3V9D5;O08680	Epha3	BIC-vs-TTX	0.427624	0.308251	1.38726	15	0.185631	0.369103	NA	0.128205	0	3	3	3	33	18	15	9.52986
A0A096P6L6;Q9R1K2;Q9R1K2-2;Q9R1K2-3;Q9R1K2-4	Tenm2	BIC-vs-TTX	0.128732	0.0930028	1.38417	15	0.186555	0.37008	NA	0.0240385	0	16	16	16	176	96	80	12.0723
P56819	Bace1	BIC-vs-TTX	-0.79038	0.558956	-1.41403	10	0.187722	0.371533	NA	0.230769	0	3	3	3	27	18	9	11.0614
A0A0G2JVU0;D3ZAL8	Lrrtm3	BIC-vs-TTX	-0.296298	0.215458	-1.3752	15	0.189262	0.373672	NA	0.269231	0	6	6	6	54	33	21	11.1746
A0A0G2K7P9;A0A0G2K7R3;F1M8G9	Ncam2	BIC-vs-TTX	0.172527	0.12558	1.37383	15	0.189677	0.373672	NA	0	0	8	8	8	88	48	40	15.3705
F1LXB6;Q63226	Grid2	BIC-vs-TTX	-0.624504	0.446285	-1.39934	10	0.191958	0.376482	NA	0.358974	0	3	3	3	21	14	7	9.14951
P25961	Pth1r	BIC-vs-TTX	-0.324024	0.23157	-1.39925	10	0.191984	0.376482	NA	0.423077	0	2	2	2	20	12	8	9.18747
D3ZQX5;D4A455	Pcdhga5	BIC-vs-TTX	0.159312	0.117287	1.35831	15	0.194445	0.378851	NA	0	0	3	3	3	33	18	15	11.3839
D4A498	Pcdhgc3	BIC-vs-TTX	1.06012	0.780615	1.35806	15	0.194521	0.378851	NA	0	0	3	3	3	33	18	15	12.1052
D4A4S5	Folr2	BIC-vs-TTX	0.398549	0.289531	1.37653	12	0.193798	0.378851	NA	0.5	0	6	6	6	50	27	23	7.17167
D4A758	Lrrc8b	BIC-vs-TTX	-0.143453	0.106258	-1.35004	15	0.197023	0.382852	NA	0	0	15	15	15	165	90	75	15.0573
A0A0G2K7K0;Q6P6V1	Galnt11	BIC-vs-TTX	0.137082	0.101814	1.3464	15	0.198169	0.382974	NA	0	0	3	3	3	33	18	15	11.3642
O54715;Q6IRF8	Atp6ap1	BIC-vs-TTX	0.31116	0.231248	1.34557	15	0.19843	0.382974	NA	0	0	11	11	11	121	66	55	12.2127
Q9Z2H4	Lgr4	BIC-vs-TTX	0.834176	0.605569	1.37751	10	0.198401	0.382974	NA	0.215385	0	5	5	2	25	23	2	10.407
A0A0G2K0I0;F1M4U7	Ano4	BIC-vs-TTX	-0.453934	0.337649	-1.3444	14	0.200199	0.384949	NA	0	0	3	3	3	30	18	12	11.3057
Q6AXM8	Pon2	BIC-vs-TTX	0.262876	0.196251	1.33949	15	0.200354	0.384949	NA	0.0128205	0	6	6	6	65	35	30	11.252
G3V6Q2;Q10836	Trhde	BIC-vs-TTX	0.414752	0.311338	1.33216	15	0.202696	0.388575	NA	0	0	5	5	5	55	30	25	12.357
A0A0G2K588;D4A917	Ltbp4	BIC-vs-TTX	0.24214	0.182379	1.32767	15	0.204138	0.390464	NA	0	0	3	3	3	33	18	15	8.87876
D3ZHA1	B4gat1	BIC-vs-TTX	0.288849	0.21821	1.32372	15	0.205416	0.392032	NA	0.448718	0	5	5	3	37	22	15	12.0007
D3ZR79;D3ZXD8	Tmem245	BIC-vs-TTX	0.240823	0.183668	1.31118	15	0.209514	0.398963	NA	0	0	4	4	4	44	24	20	11.7797
A0A0G2JW21;F1LQI2;O55005	Robo1	BIC-vs-TTX	0.263941	0.202037	1.3064	15	0.211094	0.401078	NA	0	0	3	3	3	33	18	15	12.6046
A0A0G2K5J5;D4A9F4	Ntng2	BIC-vs-TTX	0.175384	0.134651	1.30251	15	0.212387	0.401749	NA	0	0	11	11	11	121	66	55	12.6753
D3ZQY0	Pcdhga7	BIC-vs-TTX	0.21602	0.165791	1.30296	15	0.212236	0.401749	NA	0	0	6	6	6	66	36	30	9.88707
A0JPN6;A0JPN6-2	Med22	BIC-vs-TTX	-0.628178	0.484141	-1.29751	15	0.214057	0.404014	NA	0.025641	0	3	3	3	33	18	15	10.189
F1M065	Jam2	BIC-vs-TTX	0.310347	0.239685	1.29481	15	0.214961	0.404827	NA	0.21978	0	7	7	7	77	42	35	11.3924
M0R6K0;P15800;Q5M7W9	Lamb2	BIC-vs-TTX	-0.256616	0.199421	-1.2868	15	0.217668	0.408128	NA	0	0	9	9	9	99	54	45	13.0531
Q66H06	Tspan3	BIC-vs-TTX	0.290894	0.225969	1.28732	15	0.217494	0.408128	NA	0.0205128	0	15	15	15	160	90	70	14.2585
D3ZIV9	Crlf1	BIC-vs-TTX	0.193497	0.150996	1.28147	15	0.219483	0.410631	NA	0	0	5	5	5	55	30	25	11.4117
Q63632	Slc12a4	BIC-vs-TTX	0.161871	0.12671	1.2775	15	0.220846	0.412277	NA	0	0	6	6	6	66	36	30	16.3685
Q5NUI3	Cdh19	BIC-vs-TTX	-0.341291	0.268315	-1.27198	14	0.224103	0.41654	NA	0.376068	0	9	9	8	58	25	33	9.79606
Q6P752	Tor1aip2	BIC-vs-TTX	-0.321042	0.253107	-1.26841	15	0.223986	0.41654	NA	0.0512821	0	3	3	3	33	18	15	10.8357
P20236	Gabra3	BIC-vs-TTX	-0.240541	0.190475	-1.26285	15	0.225922	0.41901	NA	0.132867	0	11	11	9	102	57	45	11.0548
Q3KR94;Q7TQ11	Vtn	BIC-vs-TTX	-0.693829	0.490051	-1.41583	4	0.22976	0.425205	NA	0.454545	0	3	3	3	18	15	3	9.91834
D3ZRF9	Mcoln1	BIC-vs-TTX	0.33102	0.266998	1.23979	15	0.234101	0.432302	NA	0.0414201	0	13	13	13	140	75	65	12.8661
B0BNG3	Lman2	BIC-vs-TTX	0.390983	0.321181	1.21733	15	0.242284	0.444534	NA	0	0	9	9	9	99	54	45	11.7399
F7ESR8	Lgi2	BIC-vs-TTX	0.113314	0.0928882	1.21989	15	0.241338	0.444534	NA	0.0307692	0	15	15	15	165	90	75	13.8957
G3V6Z5;G3V8Y9;P19492;P19492-2	Gria3	BIC-vs-TTX	-0.15786	0.129614	-1.21792	15	0.242064	0.444534	NA	0	0	19	19	19	209	114	95	14.2846
Q68FV6	Glmp	BIC-vs-TTX	-0.438562	0.369369	-1.18733	15	0.253561	0.464229	NA	0.00769231	0	10	10	10	110	60	50	12.1886
Q6AYF6;Q7TP03	Glt8d1	BIC-vs-TTX	0.208411	0.176514	1.18071	15	0.256104	0.467882	NA	0.24359	0	6	6	3	36	21	15	8.78593
A0A0U1RRX0;F1LQ41;Q62888;Q62888-2	Nlgn2	BIC-vs-TTX	0.131528	0.112116	1.17314	15	0.259031	0.471217	NA	0	0	4	4	4	44	24	20	13.0206
B0BN20	Tspan6	BIC-vs-TTX	0.689334	0.571722	1.20571	9	0.258669	0.471217	NA	0.461538	0	2	2	2	14	4	10	15.5545
F1LR52;F1M3J4	Abcc4	BIC-vs-TTX	0.21733	0.185767	1.16991	15	0.260292	0.472505	NA	0.0384615	0	6	6	6	63	33	30	14.394
F1LVR0	Iglon5	BIC-vs-TTX	-0.197201	0.168822	-1.1681	15	0.260999	0.472785	NA	0.0161943	0	19	19	19	209	114	95	13.3766
A0A0U1RRZ6;B4F7C5;F1LNW2	Lrrtm4	BIC-vs-TTX	-1.39013	1.14938	-1.20946	7	0.265745	0.479923	NA	0.307692	0	3	3	3	21	18	3	10.9355
D3Z9V8	Tmem25	BIC-vs-TTX	-4.07636	3.16339	-1.28861	4	0.267016	0.479923	NA	0.589744	0	3	3	1	14	13	1	9.70924
D3ZPK4	Ssc5d	BIC-vs-TTX	0.287933	0.249851	1.15242	15	0.267185	0.479923	NA	0.179487	0	3	3	3	32	18	14	8.21328
G3V736;P97698	Smo	BIC-vs-TTX	0.150599	0.130583	1.15328	15	0.266843	0.479923	NA	0	0	3	3	3	33	18	15	10.4586
F1M9I4	Heg1	BIC-vs-TTX	-0.613826	0.537159	-1.14273	15	0.271064	0.485031	NA	0.0512821	0	6	6	6	66	36	30	11.2223
Q63548	Sema3a	BIC-vs-TTX	-0.151845	0.132908	-1.14248	15	0.271163	0.485031	NA	0	0	3	3	3	33	18	15	12.1496
A0A0G2K3B8;A0A0H2UHF2;O54852	Kcnh7	BIC-vs-TTX	0.263953	0.23254	1.13508	15	0.274153	0.489354	NA	0.00854701	0	9	9	9	99	54	45	11.1231
D3ZXM1	Adamts15	BIC-vs-TTX	0.264046	0.233178	1.13238	15	0.275253	0.489365	NA	0.0461538	0	10	10	10	107	57	50	10.532
F1LNP8	Nectin1	BIC-vs-TTX	-0.104576	0.0923608	-1.13225	15	0.275304	0.489365	NA	0	0	25	25	25	275	150	125	15.3388
F1LTF8	Lama4	BIC-vs-TTX	-0.935733	0.704955	-1.32736	3	0.276361	0.490225	NA	0.74359	0	2	2	1	5	4	1	9.4153
F1LV44	Tenm3	BIC-vs-TTX	-0.223606	0.198529	-1.12631	15	0.277731	0.490619	NA	0	0	13	13	13	143	78	65	13.1079
M0R749	Tspan15	BIC-vs-TTX	0.136145	0.120798	1.12705	15	0.277429	0.490619	NA	0	0	6	6	6	66	36	30	11.1609
A0A0G2K6T9	Pcdh1	BIC-vs-TTX	-0.2194	0.195316	-1.12331	15	0.278965	0.491783	NA	0.209549	0	29	23	29	256	138	118	13.1135
F1LNE4;G3V914;P19491;P19491-2;P19491-3	Gria2	BIC-vs-TTX	-0.160413	0.143929	-1.11453	15	0.282593	0.497154	NA	0.128205	0	24	24	24	264	144	120	13.9078
Q9Z1J7	Slc1a5	BIC-vs-TTX	0.154408	0.138788	1.11255	15	0.283416	0.497578	NA	0	0	14	14	14	154	84	70	12.7746
D3ZCS2	C1qtnf2	BIC-vs-TTX	0.342452	0.308131	1.11138	14	0.285126	0.499555	NA	0.179487	0	3	3	3	31	17	14	7.56538
B4F795	Slc44a2	BIC-vs-TTX	-0.247851	0.225412	-1.09954	15	0.288865	0.505071	NA	0	0	25	25	25	275	150	125	14.2844
F1M947;P0C152	Tmem67	BIC-vs-TTX	0.134773	0.123197	1.09397	15	0.291226	0.507235	NA	0	0	3	3	3	33	18	15	11.3061
G3V6E7;P50609	Fmod	BIC-vs-TTX	-0.463366	0.423622	-1.09382	15	0.291289	0.507235	NA	0.0512821	0	3	3	3	33	18	15	9.57259
A0A0G2JWG1;D4A4J3	Man2a2	BIC-vs-TTX	0.0980665	0.0897968	1.09209	15	0.292023	0.507479	NA	0	0	5	5	5	55	30	25	10.7689
D3ZJG3	P4htm	BIC-vs-TTX	0.139911	0.128326	1.09028	15	0.292797	0.507792	NA	0	0	3	3	3	33	18	15	11.3011
D3ZQU1	Tm2d3	BIC-vs-TTX	0.140977	0.129792	1.08617	15	0.294551	0.507966	NA	0	0	6	6	6	66	36	30	11.5584
D4A950	B3galt2	BIC-vs-TTX	0.345491	0.318169	1.08587	15	0.29468	0.507966	NA	0.0769231	0	3	3	3	33	18	15	10.0427
Q5XIR1	RGD1311517	BIC-vs-TTX	-0.22246	0.204372	-1.08851	15	0.293552	0.507966	NA	0	0	3	3	3	33	18	15	11.3154
A0A0G2JZT0;Q64663	P2rx7	BIC-vs-TTX	-0.146309	0.135466	-1.08004	15	0.297183	0.509202	NA	0.00549451	0	14	14	14	154	84	70	11.5098
F1LMW0	Tmem130	BIC-vs-TTX	-0.478563	0.424272	-1.12796	7	0.296507	0.509202	NA	0.538462	0	3	3	3	26	15	11	8.70341
P30553	Cckbr	BIC-vs-TTX	-0.218166	0.201945	-1.08032	15	0.297063	0.509202	NA	0.307692	0	15	15	15	114	72	42	14.2834
A0A096MJE6;F1LQ63;Q05546;Q05546-2	Tnr	BIC-vs-TTX	0.201116	0.186589	1.07786	15	0.298127	0.509797	NA	0	0	23	23	23	253	138	115	13.3126
Q6AXS0	Slc8b1	BIC-vs-TTX	0.188909	0.175767	1.07477	15	0.299464	0.511061	NA	0	0	3	3	3	33	18	15	11.1841
D4A468	Emid1	BIC-vs-TTX	-0.246193	0.228221	-1.07874	13	0.300311	0.511485	NA	0.153846	0	3	3	3	33	18	15	7.87176
F1M7X3;Q8R490	Cdh13	BIC-vs-TTX	-0.141028	0.132721	-1.06259	15	0.304775	0.517525	NA	0.300366	0	15	15	15	165	90	75	13.2603
F8WG88;Q62632	Fstl1	BIC-vs-TTX	0.16618	0.156489	1.06193	15	0.305067	0.517525	NA	0	0	3	3	3	33	18	15	9.71895
A0A0G2K4Q6;Q8JZQ0	Csf1	BIC-vs-TTX	0.196101	0.185458	1.05739	15	0.307067	0.519886	NA	0	0	9	9	9	99	54	45	12.035
F1LX08;P08104	Scn3a	BIC-vs-TTX	0.100053	0.0956083	1.04649	15	0.311905	0.527033	NA	0	0	8	8	8	88	48	40	12.0819
A0A0G2JTV8;Q63734	Kcnc4	BIC-vs-TTX	0.103861	0.0994281	1.04459	15	0.312757	0.52743	NA	0	0	5	5	5	55	30	25	14.1327
A0A0G2K2X9;A0A0G2K997;Q9WTN5	Tpcn1	BIC-vs-TTX	0.169646	0.163381	1.03834	15	0.315559	0.530064	NA	0.141026	0	6	6	6	66	36	30	9.55356
G3V8R2;P55067	Ncan	BIC-vs-TTX	0.111863	0.107603	1.03959	15	0.314999	0.530064	NA	0	0	6	6	6	66	36	30	16.8131
D3ZCR1	Wnt3	BIC-vs-TTX	-0.432861	0.423462	-1.0222	14	0.324027	0.538225	NA	0.128205	0	3	3	3	27	14	13	9.39645
D4A8X4;P15087	Cpe	BIC-vs-TTX	-0.286125	0.281827	-1.01525	15	0.326083	0.538225	NA	0.0512821	0	9	9	9	99	54	45	11.602
F1M542;M0R5P8	Adam22	BIC-vs-TTX	-0.184951	0.180453	-1.02493	15	0.321643	0.538225	NA	0	0	6	6	6	66	36	30	11.4925
F1M702	Cdh18	BIC-vs-TTX	0.168315	0.165343	1.01797	15	0.324831	0.538225	NA	0.0769231	0	6	6	6	53	33	20	9.90394
P00787;Q6IN22	Ctsb	BIC-vs-TTX	-0.143163	0.140434	-1.01943	15	0.324159	0.538225	NA	0.0769231	0	6	6	6	62	36	26	10.3016
P03994	Hapln1	BIC-vs-TTX	0.149187	0.145658	1.02423	15	0.321962	0.538225	NA	0	0	4	4	4	44	24	20	18.9464
P60571;R9PXY9	Panx2	BIC-vs-TTX	-0.379903	0.371174	-1.02352	13	0.324732	0.538225	NA	0.0769231	0	3	3	3	30	18	12	11.8022
Q08469	Slc6a15	BIC-vs-TTX	-0.165264	0.161856	-1.02106	15	0.323412	0.538225	NA	0.021978	0	7	7	7	77	42	35	11.3445
Q5PQX1;Q5PQX1-3	Tor1aip1	BIC-vs-TTX	0.241541	0.237823	1.01564	15	0.325906	0.538225	NA	0	0	3	3	3	33	18	15	12.2364
A0A0G2K6L9;F1M3J7	Cntnap4	BIC-vs-TTX	-0.123845	0.122238	-1.01315	15	0.327055	0.538661	NA	0.251748	0	11	11	11	98	58	40	10.6131
D3ZPL7	Dscaml1	BIC-vs-TTX	-0.138315	0.136765	-1.01134	15	0.327892	0.538661	NA	0.010989	0	7	7	7	77	42	35	10.8972
E9PSJ1	St3gal1	BIC-vs-TTX	0.261817	0.259422	1.00923	15	0.328867	0.538661	NA	0.025641	0	3	3	3	32	17	15	9.24673
P0C7J6	Lrfn1	BIC-vs-TTX	-0.249252	0.246969	-1.00924	15	0.328861	0.538661	NA	0.24359	0	6	6	6	45	27	18	11.9431
A0A096P6L8;F1LST1;P04937;P04937-2;P04937-3;P04937-4	Fn1	BIC-vs-TTX	-0.189466	0.188182	-1.00682	15	0.329986	0.539023	NA	0.153846	0	6	6	6	59	35	24	10.642
D3ZE55;D3ZE55-2	Pcdh8	BIC-vs-TTX	-0.262723	0.261343	-1.00528	15	0.330705	0.539023	NA	0.0532544	0	13	13	13	143	78	65	11.8226
P51907	Slc1a1	BIC-vs-TTX	0.335517	0.333951	1.00469	15	0.330979	0.539023	NA	0.336538	0	8	8	8	80	40	40	10.2975
Q5U334	Pvr	BIC-vs-TTX	-0.110627	0.110412	-1.00195	15	0.332257	0.540075	NA	0	0	8	8	8	88	48	40	12.1574
A0A0G2K429;F1LSD1;Q03343	Adcy6	BIC-vs-TTX	-0.288079	0.288282	-0.999296	15	0.3335	0.541067	NA	0.134615	0	12	12	12	129	72	57	11.5617
Q10743	Adam10	BIC-vs-TTX	-0.221768	0.222518	-0.996633	15	0.334749	0.542066	NA	0.0659341	0	7	7	7	77	42	35	12.5432
M0R5E3	Tmem200c	BIC-vs-TTX	0.137315	0.138686	0.99011	15	0.337824	0.54601	NA	0.034188	0	9	9	9	91	53	38	10.7148
F1MA42	Sez6	BIC-vs-TTX	0.12215	0.123755	0.987032	15	0.339282	0.547332	NA	0	0	3	3	3	33	18	15	12.4984
G3V795;Q9EPZ7	Slco1c1	BIC-vs-TTX	0.333449	0.338375	0.985443	15	0.340036	0.547516	NA	0	0	6	6	6	66	36	30	11.7671
A0A1W2Q6C2;D4A6U1	Adam11	BIC-vs-TTX	-0.0814509	0.0833564	-0.97714	15	0.343997	0.552161	NA	0	0	6	6	6	66	36	30	12.4444
F1LMU7;F1LNE8;P23576	Gabra2	BIC-vs-TTX	0.15082	0.15442	0.976689	15	0.344213	0.552161	NA	0	0	9	9	9	99	54	45	12.1516
A0A096MJW1;Q5U2V1	Fkbp10	BIC-vs-TTX	-0.196096	0.202214	-0.969742	14	0.348631	0.556363	NA	0.230769	0	6	6	6	60	32	28	9.63697
O70352;Q6IN14	Cd82	BIC-vs-TTX	-0.188362	0.194751	-0.967193	15	0.348784	0.556363	NA	0	0	6	6	6	66	36	30	11.8641
Q505J3	Wscd1	BIC-vs-TTX	0.0990207	0.102159	0.969278	15	0.347777	0.556363	NA	0	0	4	4	4	44	24	20	13.7446
M0R9R3	Adra2a	BIC-vs-TTX	0.189003	0.195697	0.96579	15	0.349463	0.556408	NA	0.0307692	0	15	15	15	165	90	75	13.6886
A0A0G2K6G2;D3ZGQ3;Q7TP48;Q7TP48-2	Apmap	BIC-vs-TTX	-0.14166	0.147085	-0.963117	15	0.35076	0.557434	NA	0	0	3	3	3	33	18	15	11.4564
Q6AY20	M6pr	BIC-vs-TTX	0.195685	0.204646	0.956214	15	0.354122	0.561734	NA	0	0	14	14	14	154	84	70	13.6905
A0A0G2JU28;G3V6W1;P19493;P19493-2;P19493-3;Q566D4	Gria4	BIC-vs-TTX	-0.143578	0.150389	-0.954712	15	0.354857	0.561769	NA	0	0	15	15	15	165	90	75	12.9741
D3Z981	Plxna1	BIC-vs-TTX	0.139712	0.146715	0.952272	15	0.356053	0.561769	NA	0	0	22	22	22	242	132	110	14.3431
D4A017	Tmem87a	BIC-vs-TTX	0.181928	0.19134	0.950807	15	0.356772	0.561769	NA	0.042735	0	9	9	9	99	54	45	11.5269
P31421	Grm2	BIC-vs-TTX	-0.153527	0.161327	-0.951648	15	0.356359	0.561769	NA	0.118881	0	11	11	11	114	66	48	9.89339
A0A096MIS4;Q9R1M7;Q9R1M7-2	Grin3a	BIC-vs-TTX	0.205473	0.214235	0.959104	11	0.358113	0.562843	NA	0.551282	0	5	5	4	34	18	16	10.0739
P70549	Slc8a3	BIC-vs-TTX	0.223281	0.23724	0.941163	15	0.361533	0.567175	NA	0.017094	0	9	9	9	97	52	45	13.4497
F1M173;P97527	Cntn5	BIC-vs-TTX	-0.345562	0.368187	-0.93855	15	0.36283	0.568147	NA	0.153846	0	6	6	6	51	27	24	11.0307
Q5U2P1	Cnnm2	BIC-vs-TTX	0.116177	0.123956	0.93724	15	0.363481	0.568147	NA	0	0	6	6	6	66	36	30	12.9267
A0A0G2K470	Itga2	BIC-vs-TTX	-0.151421	0.162483	-0.931919	15	0.366137	0.570976	NA	0.230769	0	5	5	4	39	22	17	9.01274
A0A1B0GWV0;F1LMS4;Q0V8T3	Cntnap5c	BIC-vs-TTX	0.176318	0.189398	0.930939	15	0.366627	0.570976	NA	0	0	3	3	3	33	18	15	9.2187
Q00238	Icam1	BIC-vs-TTX	0.278033	0.300912	0.92397	15	0.370128	0.57538	NA	0	0	7	7	7	77	42	35	12.3214
D3ZT36	Adam23	BIC-vs-TTX	-0.131466	0.142961	-0.919593	15	0.372338	0.577766	NA	0	0	32	32	32	352	192	160	15.3365
D4A7W8;G3V6A9	LOC102553715	BIC-vs-TTX	0.174086	0.189794	0.917237	15	0.373531	0.578568	NA	0	0	3	3	3	33	18	15	10.7116
A0A0G2JYF0;D3ZGB5;D3ZY00;D4AD03;D4ADV4;Q80ZA5;Q80ZA5-2;Q80ZA5-3;Q80ZA5-4;Q80ZA5-5;W0NT44;W0NXI0	Slc4a10	BIC-vs-TTX	0.163258	0.17914	0.911347	15	0.376526	0.581794	NA	0	0	27	27	27	297	162	135	14.0018
B1WBW6	Mfsd2a	BIC-vs-TTX	-0.201192	0.220977	-0.910467	15	0.376975	0.581794	NA	0.0659341	0	7	7	7	77	42	35	12.4036
G3V901	Ext1	BIC-vs-TTX	0.267809	0.295048	0.907679	15	0.378399	0.58294	NA	0.164835	0	14	14	11	126	71	55	10.9924
Q496Z2	Tril	BIC-vs-TTX	0.13519	0.149656	0.903337	15	0.380625	0.585314	NA	0	0	5	5	5	55	30	25	13.3947
A0A0G2JY11;D4AAV9	Tspan9	BIC-vs-TTX	0.213694	0.237533	0.899636	15	0.38253	0.587186	NA	0	0	4	4	4	44	24	20	13.0377
D3ZWH1	Stab1	BIC-vs-TTX	-0.213377	0.209479	-1.01861	3	0.383379	0.587435	NA	0.692308	0	3	3	3	12	6	6	8.99987
D4ABX8	Lrfn4	BIC-vs-TTX	-0.248787	0.278969	-0.891808	15	0.386579	0.591279	NA	0.0512821	0	15	15	15	165	90	75	12.1712
D3ZZM0	Slc39a14	BIC-vs-TTX	-0.12232	0.138076	-0.885884	15	0.389661	0.594929	NA	0.0923077	0	15	15	15	159	89	70	11.7695
F1LPC8;Q924Z9	Ntn1	BIC-vs-TTX	0.16011	0.18107	0.884247	15	0.390517	0.595172	NA	0.0512821	0	6	6	6	65	35	30	9.24282
A0A096MKB2;Q63472	Kcnh1	BIC-vs-TTX	0.183472	0.207149	0.885697	13	0.39187	0.595708	NA	0.0769231	0	3	3	3	30	18	12	11.2072
P43140	Adra1a	BIC-vs-TTX	0.77938	0.854904	0.911658	7	0.392262	0.595708	NA	0.589744	0	3	3	3	26	14	12	8.90417
A0A0G2K1L0	Tnc	BIC-vs-TTX	-0.267085	0.303976	-0.878639	15	0.393455	0.596461	NA	0.111111	0	9	9	9	91	51	40	9.60944
D3ZZ44	Elfn1	BIC-vs-TTX	-0.0761435	0.0868936	-0.876284	15	0.394693	0.597278	NA	0.042735	0	9	9	9	99	54	45	12.3989
P35439;P35439-2;P35439-3;P35439-4;P35439-5;P35439-6;P35439-7;Q62648	Grin1	BIC-vs-TTX	-0.123417	0.142008	-0.869082	15	0.398495	0.600335	NA	0.00320513	0	24	24	24	264	144	120	13.7371
Q6QD51	Ccdc80	BIC-vs-TTX	-0.450951	0.519247	-0.868471	15	0.398819	0.600335	NA	0	0	8	8	8	88	48	40	11.5353
Q7TPB4	Cd276	BIC-vs-TTX	0.0791314	0.0909146	0.870393	15	0.397801	0.600335	NA	0	0	12	12	12	132	72	60	13.1995
A0A0G2JSJ5;Q0PMD2	Antxr1	BIC-vs-TTX	0.0888615	0.103231	0.8608	15	0.402898	0.60541	NA	0	0	9	9	9	99	54	45	12.7242
A0A0G2K946	Spock2	BIC-vs-TTX	0.173254	0.204734	0.84624	15	0.410716	0.612849	NA	0	0	6	6	6	66	36	30	14.1693
A0A0G2KA39;P60570	Panx1	BIC-vs-TTX	-0.259788	0.306657	-0.847161	15	0.410219	0.612849	NA	0	0	7	7	7	77	42	35	13.3311
D3ZIW4	Tmem62	BIC-vs-TTX	0.376774	0.436963	0.862256	10	0.408748	0.612849	NA	0.307692	0	3	3	3	29	18	11	9.85409
Q09326	Mgat2	BIC-vs-TTX	-0.290514	0.342568	-0.848046	15	0.409741	0.612849	NA	0	0	4	4	4	44	24	20	12.8852
A0A0G2K1V7;D4A5E5	Sgcb	BIC-vs-TTX	0.154409	0.18355	0.841238	13	0.415421	0.617392	NA	0.153846	0	3	3	3	27	12	15	10.5681
D3ZKE0	Gnptab	BIC-vs-TTX	0.215806	0.257944	0.836637	15	0.415927	0.617392	NA	0.269231	0	12	9	12	96	53	43	9.9111
Q6P7C7	Gpnmb	BIC-vs-TTX	0.184991	0.220521	0.838879	15	0.414707	0.617392	NA	0.0185676	0	29	29	29	315	174	141	13.3177
P04157;P04157-2;P04157-3;P04157-4;P04157-5	Ptprc	BIC-vs-TTX	0.257863	0.309543	0.833044	15	0.417887	0.619226	NA	0	0	3	3	3	33	18	15	10.4841
Q925N6	Igsf1	BIC-vs-TTX	-0.0839028	0.10111	-0.829813	15	0.419655	0.620424	NA	0.321678	0	8	8	8	88	48	40	11.2244
Q99M75	Rtn4r	BIC-vs-TTX	0.245806	0.296539	0.828917	15	0.420147	0.620424	NA	0.0683761	0	9	9	9	89	54	35	14.3944
A0A0G2K1M7	Ano6	BIC-vs-TTX	-0.0735921	0.0894068	-0.823115	15	0.423336	0.621431	NA	0.205128	0	9	9	9	84	45	39	15.082
D3ZGL3	Hhip	BIC-vs-TTX	0.127919	0.155545	0.82239	15	0.423736	0.621431	NA	0	0	3	3	3	33	18	15	10.92
D4A3L3	Megf9	BIC-vs-TTX	0.0765052	0.0927227	0.825096	15	0.422245	0.621431	NA	0	0	13	13	13	143	78	65	12.3586
F1M443	#N/A	BIC-vs-TTX	-0.0877263	0.106458	-0.824046	15	0.422824	0.621431	NA	0	0	6	6	6	66	36	30	11.3195
Q6P762	Man2b1	BIC-vs-TTX	0.251803	0.304915	0.825815	12	0.425023	0.622252	NA	0.358974	0	3	3	3	33	18	15	8.71694
A0A0G2K5X6;Q63604;Q63604-2;Q63604-3	Ntrk2	BIC-vs-TTX	-0.135828	0.167644	-0.810215	15	0.430484	0.625958	NA	0	0	22	22	22	242	132	110	16.5894
D4A8L9	Btbd17	BIC-vs-TTX	0.16097	0.198644	0.810344	15	0.430412	0.625958	NA	0.0979021	0	11	11	11	113	65	48	11.1088
G3V803;Q9Z1Y3	Cdh2	BIC-vs-TTX	-0.14431	0.177962	-0.810903	15	0.4301	0.625958	NA	0	0	13	13	13	143	78	65	13.8049
G3V9H8;G3V9H8-2	Ret	BIC-vs-TTX	0.208094	0.253958	0.819405	12	0.42853	0.625958	NA	0.153846	0	3	3	3	30	18	12	12.0623
A0A0G2K3Q5;A0A0G2K498;Q6PW34	Nrcam	BIC-vs-TTX	0.145757	0.182568	0.798372	15	0.437113	0.633444	NA	0	0	3	3	3	33	18	15	16.7448
P20272	Cnr1	BIC-vs-TTX	-0.13763	0.172268	-0.798929	15	0.4368	0.633444	NA	0.207358	0	23	23	18	202	114	88	15.2643
A0A0G2JZH3	Thbs3	BIC-vs-TTX	0.14983	0.188862	0.793331	15	0.439954	0.63431	NA	0	0	3	3	3	33	18	15	11.2266
A0A0G2K0P8;A0A0G2K7R8;Q8VII6;Q8VII6-2	Slc44a1	BIC-vs-TTX	0.0961059	0.121438	0.7914	15	0.441046	0.63431	NA	0	0	6	6	6	66	36	30	11.9408
B5DEY9	Csgalnact1	BIC-vs-TTX	0.105881	0.134347	0.78812	15	0.442904	0.63431	NA	0	0	4	4	4	44	24	20	10.8573
D3ZAD6;D3ZTM0;Q63374;Q63374-10;Q63374-2;Q63374-3;Q63374-4;Q63374-5;Q63374-6;Q63374-7;Q63374-8;Q63374-9	Nrxn2	BIC-vs-TTX	0.711377	0.883459	0.805218	9	0.441447	0.63431	NA	0.461538	0	6	6	3	33	27	6	12.2042
D4AE63	Myorg	BIC-vs-TTX	-0.345173	0.436219	-0.791285	15	0.441111	0.63431	NA	0.287179	0	12	12	12	132	72	60	10.6451
Q3SWT0	Pecam1	BIC-vs-TTX	-0.10471	0.132768	-0.788671	15	0.442591	0.63431	NA	0	0	3	3	3	33	18	15	12.6811
Q9JKA8	Hcn3	BIC-vs-TTX	-0.234603	0.295304	-0.794446	15	0.439325	0.63431	NA	0.025641	0	3	3	3	33	18	15	11.1451
F1LUB7;Q6RVG2;Q6RVG2-2;Q6RVG2-3	Slc4a8	BIC-vs-TTX	0.260965	0.332777	0.784204	15	0.445129	0.63643	NA	0	0	6	6	6	66	36	30	12.1676
Q45R42	Lrrc4	BIC-vs-TTX	0.0771831	0.0994907	0.775782	15	0.449937	0.642231	NA	0	0	14	14	14	154	84	70	13.1301
A0A0G2K999;D3ZDA6	Sdk2	BIC-vs-TTX	0.0623919	0.0817948	0.762786	15	0.45742	0.651823	NA	0	0	18	18	18	198	108	90	11.5899
A2VD12	Pbxip1	BIC-vs-TTX	-0.164642	0.216928	-0.758972	15	0.459631	0.652155	NA	0	0	7	7	7	77	42	35	10.1831
G3V6I2;P21932	Adcy3	BIC-vs-TTX	0.0993657	0.130688	0.760329	15	0.458843	0.652155	NA	0	0	16	16	16	176	96	80	14.6522
M0R4S2;P23593	Apod	BIC-vs-TTX	-0.181752	0.237003	-0.766878	9	0.462795	0.652155	NA	0.461538	0	3	3	3	30	18	12	8.30976
P27274	Cd59	BIC-vs-TTX	0.0915356	0.121402	0.753988	15	0.462529	0.652155	NA	0	0	17	17	17	187	102	85	13.9328
P84039	Enpp5	BIC-vs-TTX	-0.346278	0.455911	-0.759529	13	0.461088	0.652155	NA	0.394231	0	8	8	2	55	45	10	11.0146
Q5PQV5	Tpbg	BIC-vs-TTX	-0.56398	0.748784	-0.753194	15	0.462992	0.652155	NA	0.290598	0	9	9	6	71	52	19	10.5851
Q63118	Calcrl	BIC-vs-TTX	0.145875	0.193647	0.753304	15	0.462928	0.652155	NA	0.048951	0	11	11	11	118	66	52	11.0001
M0R476;Q8R5M3	Lrrc15	BIC-vs-TTX	0.124738	0.167536	0.744547	15	0.468051	0.658196	NA	0	0	4	4	4	44	24	20	10.8066
G3V6G3;P19969;P30191	Gabra6	BIC-vs-TTX	0.193066	0.259985	0.742604	15	0.469192	0.658718	NA	0	0	6	6	6	66	36	30	9.7803
A0A0G2JUT1;Q6AYP5;Q6AYP5-2	Cadm1	BIC-vs-TTX	-0.075621	0.102034	-0.741132	15	0.470058	0.658851	NA	0	0	16	16	16	176	96	80	16.8822
F1LUR6;Q62640	Grid1	BIC-vs-TTX	0.111636	0.1528	0.730603	15	0.476279	0.666479	NA	0	0	3	3	3	33	18	15	10.2978
D4ACT8	Pcdhga3	BIC-vs-TTX	0.110977	0.152507	0.727685	15	0.478012	0.667811	NA	0.025641	0	3	3	3	32	18	14	9.30465
F1LPL6;P15127;P15127-2;T2CB11	Insr	BIC-vs-TTX	0.106785	0.148118	0.720945	15	0.482029	0.67123	NA	0	0	6	6	6	66	36	30	10.2983
P35053;Q6P7Q2	Gpc1	BIC-vs-TTX	-0.180784	0.250674	-0.721195	15	0.48188	0.67123	NA	0	0	26	26	26	286	156	130	14.1206
A0A0A0MY13;D4A6L0	Gpr158	BIC-vs-TTX	0.141852	0.199661	0.710462	15	0.488317	0.67888	NA	0.0192308	0	8	8	8	88	48	40	12.6262
Q9QZE9	Tmem150a	BIC-vs-TTX	0.393997	0.554106	0.711049	12	0.490645	0.681008	NA	0.282051	0	3	3	3	31	16	15	11.8794
G3V7A5;P35952	Ldlr	BIC-vs-TTX	0.116877	0.166895	0.700303	15	0.494458	0.684188	NA	0.0769231	0	12	12	12	132	72	60	11.2106
M0RBZ8;Q08834	LOC100909582	BIC-vs-TTX	-0.0781864	0.111667	-0.700174	15	0.494536	0.684188	NA	0.153846	0	3	3	3	32	17	15	10.8811
G3V9C5;Q00959	Grin2a	BIC-vs-TTX	-0.0717051	0.10462	-0.685387	15	0.503555	0.694419	NA	0	0	17	17	17	187	102	85	11.6456
P97605	Efna5	BIC-vs-TTX	0.155231	0.226305	0.685939	15	0.503217	0.694419	NA	0	0	3	3	3	33	18	15	13.2147
D3ZQV2	Lrig2	BIC-vs-TTX	-0.106604	0.159515	-0.668305	15	0.514092	0.706407	NA	0	0	3	3	3	33	18	15	10.858
F1MAP4	Megf10	BIC-vs-TTX	-0.0708797	0.106221	-0.667286	15	0.514724	0.706407	NA	0	0	3	3	3	33	18	15	12.2259
O55145;Q6IRF7	Cx3cl1	BIC-vs-TTX	-0.182512	0.273515	-0.667283	15	0.514727	0.706407	NA	0.025641	0	3	3	3	33	18	15	9.60358
B2GV95	Cd83	BIC-vs-TTX	0.123402	0.183401	0.672851	10	0.516289	0.707415	NA	0.410256	0	3	3	3	33	18	15	9.83809
D4A831	Adgrb3	BIC-vs-TTX	0.0652315	0.0988853	0.659668	15	0.519468	0.708576	NA	0	0	14	14	14	154	84	70	12.0329
Q63634	Npy5r	BIC-vs-TTX	-0.111042	0.168394	-0.659421	15	0.519622	0.708576	NA	0	0	4	4	4	44	24	20	11.7868
Q71RJ2	Cacng2	BIC-vs-TTX	0.34726	0.526432	0.659648	15	0.51948	0.708576	NA	0.487179	0	9	9	9	80	38	42	9.47356
B1WC18	Podxl2	BIC-vs-TTX	-0.191154	0.281401	-0.679294	5	0.527118	0.715183	NA	0.538462	0	3	3	3	15	9	6	11.7342
F1LMY3;Q62656	Ptprz1	BIC-vs-TTX	0.178171	0.275945	0.645678	15	0.528243	0.715183	NA	0	0	3	3	3	33	18	15	9.5751
F1M0A0	Ano3	BIC-vs-TTX	0.232439	0.356103	0.65273	10	0.52865	0.715183	NA	0.282051	0	3	3	3	20	12	8	8.08423
Q5EBA8	Slc46a1	BIC-vs-TTX	0.0820357	0.126966	0.646123	15	0.527962	0.715183	NA	0.0358974	0	15	15	15	161	89	72	12.4196
Q8K4C8	Fzd9	BIC-vs-TTX	0.0526358	0.0815775	0.645225	15	0.528528	0.715183	NA	0	0	3	3	3	33	18	15	10.88
P30951	Gpr12	BIC-vs-TTX	-0.124893	0.195899	-0.637539	15	0.533385	0.71979	NA	0	0	6	6	6	66	36	30	12.2039
Q9ESS6	Bcam	BIC-vs-TTX	-0.174485	0.273926	-0.63698	15	0.533739	0.71979	NA	0	0	7	7	7	77	42	35	12.6171
A0A0G2JWH5;B4F7C9	Stt3a	BIC-vs-TTX	-0.201921	0.317889	-0.635194	15	0.534872	0.720182	NA	0	0	6	6	6	66	36	30	12.499
G3V894	Chrm4	BIC-vs-TTX	0.0726142	0.114627	0.633485	15	0.535957	0.720509	NA	0.00854701	0	9	9	9	99	54	45	13.2862
A0A0G2JT62;G3V8P4;Q64604	Ptprf	BIC-vs-TTX	-0.0704706	0.112835	-0.624543	15	0.541655	0.726942	NA	0.307692	0	7	7	5	61	36	25	12.0034
F1LNW0	Fgfr2	BIC-vs-TTX	-0.201698	0.324518	-0.621531	13	0.544996	0.726942	NA	0.230769	0	3	3	3	33	18	15	11.5256
F1LRT0	Ltbp3	BIC-vs-TTX	0.158733	0.256335	0.619241	15	0.545049	0.726942	NA	0.0384615	0	2	2	2	22	12	10	10.3648
F1LSR8;Q8CFG5	Cacna2d3	BIC-vs-TTX	0.13876	0.223918	0.619693	15	0.544759	0.726942	NA	0	0	3	3	3	33	18	15	15.4843
P42893;P42893-2;P42893-3;P42893-4;Q6IN10	Ece1	BIC-vs-TTX	-0.0685931	0.110992	-0.618001	15	0.545844	0.726942	NA	0	0	9	9	9	99	54	45	12.4036
Q568Y7	Olfm2	BIC-vs-TTX	0.0550896	0.0885668	0.622011	15	0.543274	0.726942	NA	0	0	4	4	4	44	24	20	12.0503
D3ZYF8	Tm2d1	BIC-vs-TTX	-0.0876115	0.142725	-0.61385	15	0.548512	0.729358	NA	0	0	15	15	15	165	90	75	12.2814
Q5RKH6	Os9	BIC-vs-TTX	0.23048	0.377467	0.610598	15	0.550606	0.731007	NA	0.307692	0	5	5	5	51	27	24	7.94339
F1MAA7	Lamc1	BIC-vs-TTX	0.0594204	0.0976414	0.608558	15	0.551923	0.731618	NA	0	0	18	18	18	198	108	90	11.8612
F1M7K7;Q8VHW5	Cacng8	BIC-vs-TTX	-0.179757	0.296628	-0.606001	15	0.553574	0.732672	NA	0	0	20	20	20	220	120	100	17.5004
Q5HZW5	Cd320	BIC-vs-TTX	0.192091	0.320683	0.599006	15	0.558108	0.73753	NA	0.025641	0	3	3	3	33	18	15	9.56634
Q5PPG2;Q9R0J8	Lgmn	BIC-vs-TTX	0.591491	0.929111	0.63662	4	0.558981	0.737544	NA	0.846154	0	2	1	2	6	2	4	8.39482
Q6IE50	Smoc1	BIC-vs-TTX	0.113758	0.192496	0.590962	15	0.563345	0.742158	NA	0	0	2	2	2	22	12	10	13.6748
A0A0G2JYD6	Mfsd8	BIC-vs-TTX	-0.246008	0.417344	-0.589462	15	0.564325	0.742305	NA	0	0	2	2	2	22	12	10	10.6046
A0A096MJF9;D4A2A3	Tmem132e	BIC-vs-TTX	0.125129	0.215715	0.580065	15	0.570482	0.744675	NA	0	0	3	3	3	33	18	15	11.8541
A0A0G2JSI7;Q9ESY6	Lrrn3	BIC-vs-TTX	-0.0904713	0.155396	-0.5822	13	0.570392	0.744675	NA	0.153846	0	3	3	3	33	18	15	11.5943
B2RYD7;Q7TQ74	Stt3b	BIC-vs-TTX	0.108541	0.185639	0.584686	15	0.56745	0.744675	NA	0	0	22	22	22	242	132	110	12.562
D3Z9N6;D3ZFC3;D4A8Y6;Q9ERB4;Q9ERB4-2;Q9ERB4-3	Vcan	BIC-vs-TTX	0.0733812	0.126333	0.580853	15	0.569964	0.744675	NA	0	0	3	3	3	33	18	15	12.2003
Q9ESK8	Kcnmb4	BIC-vs-TTX	0.0792474	0.135689	0.584038	15	0.567875	0.744675	NA	0	0	8	8	8	88	48	40	12.3361
A2RRU4	Scap	BIC-vs-TTX	0.131136	0.226599	0.578711	15	0.571372	0.7447	NA	0	0	3	3	3	33	18	15	12.5577
A0A0G2JZU6;D3ZRB9	Tmeff2	BIC-vs-TTX	-1.109	1.81139	-0.612238	4	0.573473	0.745166	NA	0.897436	0	3	3	3	17	3	14	10.059
Q8VHX0	Cacng3	BIC-vs-TTX	0.590157	1.01184	0.583254	10	0.57264	0.745166	NA	0.641026	0	6	5	6	34	18	16	9.66224
D3Z9K9	Gdpd2	BIC-vs-TTX	-0.0837719	0.147078	-0.569575	15	0.577397	0.749127	NA	0.104895	0	11	11	11	109	64	45	13.3331
A0A0G2JSR9;Q91ZS3;Q91ZS3-2	Sdf4	BIC-vs-TTX	-0.248804	0.438508	-0.567388	15	0.578844	0.749867	NA	0.025641	0	3	3	3	33	18	15	10.2786
M0R3V7;Q01728;Q01728-2;Q01728-3;Q01728-4;Q01728-5;Q01728-6;Q01728-7	Slc8a1	BIC-vs-TTX	0.135127	0.23998	0.563078	15	0.581702	0.752428	NA	0.0564103	0	15	15	15	163	90	73	13.0881
D4A9J3	Sema4c	BIC-vs-TTX	-0.101115	0.18041	-0.560473	15	0.583432	0.753215	NA	0.00854701	0	9	9	9	99	54	45	10.4708
F1M8M1	Tmem108	BIC-vs-TTX	0.140704	0.251477	0.55951	15	0.584072	0.753215	NA	0.025641	0	3	3	3	33	18	15	9.56057
D3ZF92	Tnfrsf21	BIC-vs-TTX	-0.0517511	0.0930421	-0.556212	15	0.586269	0.754909	NA	0.108597	0	17	17	17	175	96	79	11.8508
Q7TSW6	Stimate	BIC-vs-TTX	0.114481	0.206873	0.553386	15	0.588153	0.756197	NA	0	0	4	4	4	44	24	20	11.0875
A2IBE2	Ca12	BIC-vs-TTX	-0.15583	0.283955	-0.548785	15	0.591229	0.758044	NA	0.0659341	0	7	7	7	73	39	34	10.7511
D3Z9D0	RGD1306271	BIC-vs-TTX	-0.0754015	0.137447	-0.548585	15	0.591363	0.758044	NA	0	0	18	18	18	194	108	86	11.9247
D3ZW19	Lingo3	BIC-vs-TTX	-0.103141	0.188859	-0.546126	15	0.59301	0.759017	NA	0.0714286	0	14	14	14	143	81	62	11.7771
F1LMA7;Q4TU93	Mrc2	BIC-vs-TTX	0.0668465	0.122712	0.544741	15	0.593938	0.759069	NA	0.252747	0	11	11	11	117	64	53	10.1345
G3V8M6	Folr1	BIC-vs-TTX	-0.122511	0.226786	-0.540206	15	0.596985	0.760689	NA	0.153846	0	3	3	3	33	18	15	7.27398
Q63273	Grik5	BIC-vs-TTX	-0.118789	0.219566	-0.541019	15	0.596438	0.760689	NA	0.179487	0	6	6	6	64	35	29	10.4655
M0RAR2	#N/A	BIC-vs-TTX	-0.0708798	0.132105	-0.536542	15	0.599452	0.762696	NA	0.00641026	0	12	12	12	131	71	60	11.349
D4A409	Lama1	BIC-vs-TTX	0.221066	0.408944	0.540576	7	0.605565	0.769328	NA	0.272727	0	3	3	3	24	14	10	7.73498
D3ZBE9;D3ZNG0;F1M7T0;O88923;O88923-1;O88923-2;O88923-3;O88923-4;O88923-5;O88923-6	Adgrl2	BIC-vs-TTX	0.0995325	0.192754	0.51637	15	0.613125	0.771626	NA	0	0	3	3	3	33	18	15	11.798
D3ZCG9;D3ZQM3	Itga3	BIC-vs-TTX	-0.0876402	0.171058	-0.512342	15	0.615872	0.771626	NA	0	0	3	3	3	33	18	15	10.1917
D4A188	Rgma	BIC-vs-TTX	-0.204196	0.399279	-0.511412	15	0.616508	0.771626	NA	0.289941	0	10	10	10	107	57	50	11.4434
F1M4R7;Q9ERQ6;Q9ERQ6-2	Cspg5	BIC-vs-TTX	0.0807282	0.155745	0.518335	15	0.611786	0.771626	NA	0	0	15	15	15	165	90	75	15.7952
G3V836;P05371	Clu	BIC-vs-TTX	0.329643	0.618885	0.53264	5	0.617095	0.771626	NA	0.538462	0	3	3	3	18	12	6	10.1412
O35276	Nrp2	BIC-vs-TTX	0.178492	0.349285	0.51102	14	0.617301	0.771626	NA	0.0769231	0	3	3	3	33	18	15	13.8237
P29457;Q5RJR9	Serpinh1	BIC-vs-TTX	0.0991697	0.192455	0.515288	15	0.613862	0.771626	NA	0	0	3	3	3	33	18	15	15.983
P30120	Timp1	BIC-vs-TTX	0.0899536	0.173196	0.519373	15	0.611079	0.771626	NA	0	0	3	3	3	33	18	15	11.7548
P51577	P2rx4	BIC-vs-TTX	0.0848443	0.166062	0.510919	15	0.616845	0.771626	NA	0.0839161	0	11	11	11	109	57	52	11.2078
Q07977	St8sia2	BIC-vs-TTX	0.111489	0.213723	0.521654	15	0.609528	0.771626	NA	0	0	3	3	3	33	18	15	10.5082
Q5FVH2	Pld3	BIC-vs-TTX	0.139812	0.272924	0.512276	14	0.616444	0.771626	NA	0.128205	0	6	6	6	66	36	30	9.11015
A0A0G2K2P7;P80201	Acvr1	BIC-vs-TTX	-0.282972	0.553757	-0.511003	11	0.619449	0.77318	NA	0.25641	0	3	3	3	29	17	12	9.92813
A0A0G2K6F2	Csmd2	BIC-vs-TTX	-0.0494624	0.0978719	-0.505378	15	0.620638	0.773535	NA	0.0897436	0	6	6	6	66	36	30	10.8875
A0A0G2JSJ3;A0A0G2JVB0;A0A0G2JX37;Q07647	Slc2a3	BIC-vs-TTX	-0.0805417	0.162644	-0.495203	15	0.627632	0.777445	NA	0.147436	0	12	12	9	111	66	45	15.6263
B2RYU3	Atraid	BIC-vs-TTX	0.153721	0.310177	0.495592	15	0.627364	0.777445	NA	0.0512821	0	3	3	3	31	17	14	10.3037
D3ZQP6	Sema7a	BIC-vs-TTX	-0.0691261	0.139874	-0.494204	15	0.628321	0.777445	NA	0	0	17	17	17	187	102	85	13.9105
F1LMP7;G3V8V1;P23785	Grn	BIC-vs-TTX	-0.132127	0.264568	-0.499406	12	0.626523	0.777445	NA	0.569231	0	4	4	4	31	16	15	7.00255
P31596;P31596-2	Slc1a2	BIC-vs-TTX	-0.049711	0.0996006	-0.499104	15	0.624946	0.777445	NA	0.00213675	0	36	36	36	396	216	180	18.119
E9PT16	Pcdhga11	BIC-vs-TTX	0.0502123	0.101965	0.492444	15	0.629535	0.777821	NA	0	0	3	3	3	33	18	15	10.6323
M0R711;Q64605;Q64605-2	Ptprs	BIC-vs-TTX	-0.110945	0.227318	-0.48806	15	0.632565	0.780437	NA	0.0923077	0	15	15	12	148	88	60	11.246
E9PTX9	Slc12a2	BIC-vs-TTX	-0.0596267	0.123207	-0.483955	15	0.635407	0.782814	NA	0	0	10	10	10	110	60	50	15.8417
F1LNA6;Q8VI60	Sulf1	BIC-vs-TTX	-0.114121	0.238578	-0.478338	15	0.639307	0.786485	NA	0	0	3	3	3	33	18	15	10.1622
A0A096MIU6;A0A0G2K9R6;A3RLA8;B0K007;M0R4F7;M0RCJ0;P27645;P27645-2;Q63203	LOC103694908	BIC-vs-TTX	0.104321	0.223229	0.467329	15	0.646981	0.788559	NA	0	0	5	5	5	55	30	25	10.9133
A0A096MJ90;F1LNW6	Ly6h	BIC-vs-TTX	-0.0962105	0.209119	-0.460076	15	0.65206	0.788559	NA	0.00530504	0	29	29	29	318	174	144	14.3906
A0A0G2JSH6;Q9WUD2	Trpv2	BIC-vs-TTX	0.0726355	0.1573	0.461765	15	0.650876	0.788559	NA	0	0	25	25	25	275	150	125	15.0071
A0A0G2JVU1;D3ZP06	Itgb8	BIC-vs-TTX	0.0705306	0.15114	0.466657	15	0.647451	0.788559	NA	0	0	3	3	3	33	18	15	11.4761
A0A140TAF7;G3V9D0	Poglut1	BIC-vs-TTX	0.0652583	0.141418	0.461456	15	0.651093	0.788559	NA	0	0	3	3	3	33	18	15	10.6044
C0HL12	Adgrb1	BIC-vs-TTX	0.0972923	0.206344	0.471505	15	0.644065	0.788559	NA	0.166667	0	6	6	6	66	36	30	11.8768
D4A6E6	Hs6st1	BIC-vs-TTX	-0.0833692	0.180613	-0.461589	15	0.650999	0.788559	NA	0.0769231	0	6	6	6	66	36	30	10.0025
F1LRS5	Aplp1	BIC-vs-TTX	0.12692	0.271355	0.467728	15	0.646703	0.788559	NA	0	0	3	3	3	33	18	15	12.5097
F1M4B6	RGD1563349	BIC-vs-TTX	0.105957	0.2281	0.464519	15	0.648947	0.788559	NA	0.0854701	0	9	9	9	96	51	45	10.6173
P97846	Cntnap1	BIC-vs-TTX	-0.0749549	0.15919	-0.470853	15	0.64452	0.788559	NA	0	0	18	18	18	198	108	90	15.4294
Q02445;Q5PQU8	Tfpi	BIC-vs-TTX	0.127083	0.272935	0.465617	14	0.64865	0.788559	NA	0.0512821	0	3	3	3	29	17	12	8.5414
Q8VHW9	Cacng4	BIC-vs-TTX	-0.328892	0.709233	-0.463729	12	0.651141	0.788559	NA	0.358974	0	3	3	3	26	12	14	9.5952
B2GUX7	Creg1	BIC-vs-TTX	-0.179389	0.388457	-0.461798	10	0.654109	0.78992	NA	0.384615	0	3	3	3	30	15	15	11.8879
F1LQ87;Q02294	Cacna1b	BIC-vs-TTX	0.0723465	0.160396	0.45105	15	0.658405	0.793987	NA	0	0	7	7	7	77	42	35	15.0798
A7U7N4	Prnd	BIC-vs-TTX	-0.23098	0.500384	-0.461606	6	0.660626	0.795542	NA	0.384615	0	3	3	3	12	9	3	8.93076
A0A0G2JW25;D4A237	Slc2a9	BIC-vs-TTX	-0.0798333	0.181358	-0.440197	15	0.666072	0.800513	NA	0	0	3	3	3	33	18	15	11.0234
D3ZQ74;Q63321	Plod1	BIC-vs-TTX	0.120904	0.275716	0.438509	15	0.667267	0.800513	NA	0.0769231	0	6	6	6	62	34	28	9.64173
Q4QQR8	Vstm4	BIC-vs-TTX	0.0667434	0.152811	0.436772	15	0.668499	0.800513	NA	0	0	10	10	10	107	60	47	11.5648
Q505J7	Gal3st3	BIC-vs-TTX	-0.111107	0.254206	-0.437074	15	0.668285	0.800513	NA	0	0	3	3	3	33	18	15	11.7397
D4ABB3	Adamts17	BIC-vs-TTX	0.121858	0.280922	0.433777	15	0.670624	0.801935	NA	0	0	4	4	4	44	24	20	13.3868
Q76GL9	Slc1a4	BIC-vs-TTX	-0.0864824	0.201397	-0.429411	15	0.673728	0.804521	NA	0	0	19	19	19	209	114	95	13.3514
D3ZKS5	Nrxn3	BIC-vs-TTX	-0.303226	0.717298	-0.422733	15	0.678488	0.809075	NA	0	0	9	9	9	99	54	45	13.6209
A0A0G2JWZ2;O08590	#N/A	BIC-vs-TTX	-0.158484	0.378235	-0.41901	14	0.681567	0.811615	NA	0.179487	0	3	3	3	27	15	12	7.37136
A0A096MK06;A0A0G2JYU3	Astn2	BIC-vs-TTX	-0.0710088	0.171336	-0.414441	15	0.684417	0.813876	NA	0.153846	0	8	8	8	76	45	31	12.0684
A0A0G2JSX5;A1Y2B8;A1Y2R8;P26684	Ednra	BIC-vs-TTX	0.140902	0.344669	0.408805	15	0.68846	0.816412	NA	0	0	5	5	5	54	30	24	10.7066
Q7TQM3	Fgfrl1	BIC-vs-TTX	0.0451319	0.110239	0.409401	15	0.688031	0.816412	NA	0	0	10	10	10	110	60	50	11.7518
D4A7Y1;F1LQI4;P07897;P07897-2	Acan	BIC-vs-TTX	-0.0994813	0.248942	-0.399616	15	0.695071	0.819705	NA	0.025641	0	9	9	9	99	54	45	12.3713
G3V7T1;P21555	Npy1r	BIC-vs-TTX	-0.0787517	0.196271	-0.401239	15	0.693902	0.819705	NA	0	0	5	5	5	55	30	25	11.375
P18614	Itga1	BIC-vs-TTX	-0.0523529	0.130478	-0.401239	15	0.693902	0.819705	NA	0	0	23	23	23	253	138	115	11.1785
Q3L472	Sulf2	BIC-vs-TTX	-0.0558808	0.139634	-0.400195	15	0.694655	0.819705	NA	0.148352	0	14	14	14	136	78	58	13.0717
A0A0G2K1E1;A0A0G2K2E1;A0A0G2K4X1;A0A0G2K8G8;D3ZLE6;E9PSS8;F1MAQ9;P15978;P16391;Q6MGB8;Q6MGB9	RT1-A1	BIC-vs-TTX	-0.0956367	0.241128	-0.396622	15	0.697232	0.82112	NA	0	0	5	5	5	55	30	25	15.1355
O88280	Slit3	BIC-vs-TTX	0.0816075	0.208882	0.390688	15	0.701521	0.825035	NA	0	0	6	6	6	66	36	30	11.225
A0A0G2K561;F1LP13	Ptprg	BIC-vs-TTX	0.0517981	0.135526	0.382202	15	0.707672	0.829219	NA	0	0	3	3	3	33	18	15	13.5211
A0A0G2K9D7	Pcdhgc3	BIC-vs-TTX	0.0390899	0.101739	0.384219	15	0.706208	0.829219	NA	0	0	15	15	15	165	90	75	13.489
D4A062	Slitrk3	BIC-vs-TTX	-0.0417807	0.11054	-0.377968	15	0.71075	0.829219	NA	0	0	8	8	8	88	48	40	12.7063
P18506	Gabrd	BIC-vs-TTX	0.100951	0.267232	0.377765	15	0.710897	0.829219	NA	0	0	6	6	6	66	36	30	13.2906
Q5FWU3	Atg9a	BIC-vs-TTX	0.198826	0.52086	0.381726	15	0.708018	0.829219	NA	0.0598291	0	9	9	9	97	53	44	11.5733
Q642B0	Gpc4	BIC-vs-TTX	0.0739578	0.194794	0.379673	14	0.709886	0.829219	NA	0.282051	0	6	6	3	40	25	15	8.75034
G3V667	Itga6	BIC-vs-TTX	-0.0464238	0.123489	-0.375935	15	0.712229	0.82964	NA	0	0	9	9	9	99	54	45	11.591
D4A051;Q63258;Q63258-2;Q63258-3	Itga7	BIC-vs-TTX	-0.0723171	0.196355	-0.368298	15	0.717797	0.834989	NA	0.0448718	0	12	12	12	132	72	60	11.0044
D4A435	Icam5	BIC-vs-TTX	-0.0338877	0.0928361	-0.365027	15	0.720187	0.835495	NA	0	0	21	21	21	231	126	105	16.3777
Q8K593	Plpp2	BIC-vs-TTX	0.0696175	0.19014	0.366138	15	0.719375	0.835495	NA	0	0	3	3	3	33	18	15	10.2368
A0A0G2JSK5;P49134	Itgb1	BIC-vs-TTX	0.0421236	0.115905	0.363432	15	0.721353	0.835714	NA	0	0	25	25	25	275	150	125	14.8022
A0A0G2K0Q8;A0A0G2K518;D3ZEV8	Susd2	BIC-vs-TTX	0.0852334	0.237858	0.358338	15	0.725084	0.837296	NA	0	0	4	4	4	44	24	20	11.9995
D3ZSA9	Nomo1	BIC-vs-TTX	-0.119414	0.335998	-0.3554	15	0.727238	0.837296	NA	0.0769231	0	6	6	6	66	36	30	10.5718
D4AEM7	Sema5b	BIC-vs-TTX	-0.036866	0.103701	-0.355503	15	0.727163	0.837296	NA	0	0	6	6	6	66	36	30	11.5689
P04094	Penk	BIC-vs-TTX	0.320353	0.898465	0.356556	12	0.727615	0.837296	NA	0.282051	0	3	3	3	20	11	9	12.3
P31662	Slc6a17	BIC-vs-TTX	0.212414	0.59501	0.356993	15	0.72607	0.837296	NA	0.115385	0	12	12	12	132	72	60	12.4564
Q5BK59	Cd72	BIC-vs-TTX	1.22485	3.07936	0.397762	2	0.729245	0.838044	NA	0.730769	0	2	2	2	8	6	2	11.3977
F1M798	Bmp1	BIC-vs-TTX	-0.0322726	0.0935454	-0.344994	15	0.734889	0.843396	NA	0.0887574	0	13	13	13	128	75	53	11.8975
D3ZCG5	Mmp15	BIC-vs-TTX	-0.0252265	0.074316	-0.339449	15	0.738977	0.846951	NA	0	0	5	5	5	55	30	25	11.5676
F1LPV2;P98166	Vldlr	BIC-vs-TTX	0.0462917	0.138192	0.334981	15	0.742278	0.849596	NA	0	0	3	3	3	33	18	15	12.5265
P0CC10	Lrrc4b	BIC-vs-TTX	-0.0407356	0.122328	-0.333005	15	0.74374	0.85013	NA	0.105769	0	16	16	13	154	89	65	13.8751
A0A0G2JX02;P55926;P55926-2;P55926-3	Asic1	BIC-vs-TTX	-0.0433307	0.132062	-0.328108	15	0.747365	0.85283	NA	0.282051	0	9	9	9	75	39	36	12.2143
A0A0G2K3S9	Slc24a4	BIC-vs-TTX	-0.0432311	0.132156	-0.327121	15	0.748097	0.85283	NA	0	0	6	6	6	66	36	30	16.1234
A0A0G2K8V0;F1LPJ1	Ptprm	BIC-vs-TTX	-0.0366134	0.113377	-0.322935	15	0.751203	0.85501	NA	0.120879	0	14	14	13	142	78	64	11.6533
M0R3P2;M0R6Z6;P49616	Plaur	BIC-vs-TTX	-0.192973	0.59409	-0.324822	10	0.752009	0.85501	NA	0.589744	0	6	5	3	26	17	9	8.48948
D3ZES7	Plxna4	BIC-vs-TTX	-0.0477485	0.149354	-0.319701	15	0.753604	0.855686	NA	0.0989011	0	14	14	14	145	81	64	13.3744
A0A0G2K9I6;G3V7K3;P13635	Cp	BIC-vs-TTX	-0.0334398	0.106272	-0.314663	15	0.757352	0.858801	NA	0.123077	0	15	15	12	138	78	60	13.7493
D4AA77	Plxnd1	BIC-vs-TTX	0.0647545	0.206884	0.312999	15	0.758591	0.859067	NA	0.17094	0	9	9	9	85	43	42	10.3636
A0A0G2K6T0;G3V6N7	Slc12a6	BIC-vs-TTX	0.0456259	0.146547	0.311339	15	0.759828	0.859329	NA	0	0	6	6	6	66	36	30	15.0855
F1LS74;F1M450;O88279;O88279-2;O88279-3;O88279-4	Slit1	BIC-vs-TTX	-0.0333874	0.109819	-0.304021	15	0.765288	0.863221	NA	0	0	12	12	12	132	72	60	11.9578
Q8R4A1;Q8R4A1-2	Ero1a	BIC-vs-TTX	-0.546703	1.75578	-0.311373	7	0.764586	0.863221	NA	0.384615	0	3	3	3	12	9	3	8.68227
P24268;Q6P6T6	Ctsd	BIC-vs-TTX	-0.155243	0.513589	-0.30227	15	0.766597	0.863558	NA	0.0769231	0	3	3	3	33	18	15	10.7717
Q9QZA6	Cd151	BIC-vs-TTX	0.0707531	0.235655	0.30024	15	0.768115	0.864129	NA	0	0	10	10	10	110	60	50	14.0758
A0JPN8	Lrrc24	BIC-vs-TTX	-0.11993	0.405234	-0.295952	10	0.773321	0.867927	NA	0.307692	0	3	3	3	30	18	12	13.0263
O35789;O35789-2	B3gat1	BIC-vs-TTX	-0.179248	0.582151	-0.307907	4	0.773521	0.867927	NA	0.615385	0	3	3	2	14	12	2	8.71301
A0A0G2KA37;A0A0R3P9D5;F1LW30	Unc5d	BIC-vs-TTX	-0.0400174	0.137717	-0.290577	15	0.775354	0.868843	NA	0.169231	0	10	7	10	83	42	41	11.9363
Q8K1G0	Clmp	BIC-vs-TTX	-0.0534967	0.185257	-0.288769	15	0.77671	0.869224	NA	0.0177515	0	13	13	13	137	78	59	11.0077
D3ZQA9;D3ZWQ0	Prrt3	BIC-vs-TTX	-0.195226	0.688119	-0.28371	15	0.780511	0.872336	NA	0	0	3	3	3	33	18	15	13.5705
Q4FZU4	Adamtsl4	BIC-vs-TTX	0.0423872	0.152153	0.278583	15	0.784369	0.875503	NA	0	0	9	9	9	99	54	45	10.9056
D3ZZK3	Epha4	BIC-vs-TTX	-0.080422	0.305169	-0.263533	15	0.795726	0.887022	NA	0	0	6	6	6	66	36	30	13.186
M0R5U4	Adcy9	BIC-vs-TTX	-0.0432852	0.165505	-0.261535	15	0.797237	0.887549	NA	0.134615	0	21	21	21	230	126	104	14.0972
F1LZX9	Itgav	BIC-vs-TTX	-0.173892	0.687665	-0.252873	15	0.803799	0.89369	NA	0.107692	0	5	5	5	52	30	22	9.82448
F1LZS5;P35400	Grm7	BIC-vs-TTX	-0.0662579	0.268544	-0.24673	15	0.808462	0.897708	NA	0.0452489	0	17	17	17	177	96	81	11.8403
G3V9I2;P42264;P42264-2	Grik3	BIC-vs-TTX	-0.018312	0.0749299	-0.244389	15	0.810241	0.898516	NA	0.013986	0	11	11	11	121	66	55	11.3745
Q5PPI4	Lamp5	BIC-vs-TTX	0.0451888	0.188682	0.239497	15	0.813962	0.900307	NA	0	0	9	9	9	99	54	45	13.2128
Q8K5A9;Q8K5A9-2	Nradd	BIC-vs-TTX	-0.081587	0.339407	-0.240381	15	0.813289	0.900307	NA	0.487179	0	9	8	9	62	36	26	8.29998
G3V9G1;Q04400	Adcy5	BIC-vs-TTX	0.0543741	0.230045	0.236363	15	0.816348	0.90178	NA	0	0	9	9	9	99	54	45	12.3474
M0RBX7;M0RDX2;P15943;P15943-2;P15943-3;P15943-4	Aplp2	BIC-vs-TTX	-0.0831729	0.355472	-0.233979	15	0.818165	0.902603	NA	0	0	8	8	8	88	48	40	13.0908
P28570	Slc6a8	BIC-vs-TTX	0.0652981	0.280714	0.232614	15	0.819205	0.902603	NA	0.027972	0	22	22	22	242	132	110	15.0963
A0A0G2K6Y2;A0A0G2K914;P04774	Scn1a	BIC-vs-TTX	0.0436546	0.192272	0.227046	15	0.823453	0.904951	NA	0.100962	0	16	16	16	163	93	70	13.2266
F1M987	Scube1	BIC-vs-TTX	0.0474529	0.208167	0.227957	15	0.822758	0.904951	NA	0	0	3	3	3	33	18	15	10.9895
F1LR11;Q6WAY2	Plppr1	BIC-vs-TTX	0.0346962	0.155635	0.222933	15	0.826595	0.906075	NA	0	0	8	8	8	88	48	40	14.0383
G3V9P3	Vsir	BIC-vs-TTX	0.0876969	0.392992	0.223152	15	0.826428	0.906075	NA	0.00854701	0	18	18	18	198	108	90	11.2671
Q80WD1	Rtn4rl2	BIC-vs-TTX	-0.0349863	0.160424	-0.218087	15	0.8303	0.908972	NA	0	0	7	7	7	77	42	35	14.4029
Q6XQG8	Chst7	BIC-vs-TTX	-0.0426982	0.197531	-0.21616	15	0.831775	0.909422	NA	0	0	8	8	8	88	48	40	11.2717
Q9QYP0;R9PXW3	Megf8	BIC-vs-TTX	0.0390611	0.181961	0.214667	15	0.832918	0.909508	NA	0.025641	0	6	6	6	65	35	30	10.581
P28494	Man2a1	BIC-vs-TTX	0.0477003	0.226371	0.210717	10	0.83734	0.913171	NA	0.423077	0	6	6	6	44	33	11	7.87297
D3ZM70;D3ZWD0	Vstm2a	BIC-vs-TTX	-0.0765176	0.371632	-0.205896	14	0.839836	0.91401	NA	0.0769231	0	3	3	3	33	18	15	9.10475
G3V7K2;O70535	Lifr	BIC-vs-TTX	-0.244754	1.17536	-0.208237	8	0.840247	0.91401	NA	0.410256	0	3	3	1	12	11	1	9.38967
A0A0H2UHW8;Q62765;Q62765-4	Nlgn1	BIC-vs-TTX	0.0557187	0.282803	0.197023	15	0.846454	0.919591	NA	0.153846	0	3	3	3	33	18	15	11.6055
D4A7I8	Sumf1	BIC-vs-TTX	0.0924195	0.465873	0.198379	7	0.848387	0.920521	NA	0.333333	0	3	3	3	11	8	3	9.82041
G3V864	Plppr4	BIC-vs-TTX	0.0283378	0.147168	0.192554	15	0.849891	0.920985	NA	0.027972	0	11	11	11	121	66	55	10.8637
G3V8N4	LOC108348233	BIC-vs-TTX	0.112225	0.58977	0.190286	12	0.852266	0.922389	NA	0.307692	0	3	3	3	31	17	14	9.64761
D4AAG2	RGD1562114	BIC-vs-TTX	-0.0698343	0.371474	-0.187992	15	0.853402	0.922451	NA	0	0	3	3	3	33	18	15	10.5381
A0A0G2JY19;P97523	Met	BIC-vs-TTX	-0.0303342	0.163028	-0.186068	15	0.854885	0.922887	NA	0	0	3	3	3	33	18	15	10.3005
A0A0G2JU92;A0A0G2JWP4;O88775	Emb	BIC-vs-TTX	-0.0156422	0.0859986	-0.181889	15	0.858105	0.92403	NA	0	0	23	23	23	253	138	115	15.5784
B0BND0;D3ZRI1	Enpp6	BIC-vs-TTX	-0.0238056	0.130438	-0.182505	15	0.85763	0.92403	NA	0	0	3	3	3	33	18	15	11.321
A0A0G2JW24;F1MA92	Pld5	BIC-vs-TTX	0.0232974	0.132591	0.175709	15	0.862873	0.92683	NA	0.0307692	0	5	5	5	53	29	24	10.2833
B2GV90	Tmem219	BIC-vs-TTX	0.016941	0.0956672	0.177083	15	0.861812	0.92683	NA	0.0615385	0	5	5	5	51	26	25	12.1028
P01830	Thy1	BIC-vs-TTX	-0.036328	0.212569	-0.1709	15	0.866586	0.92965	NA	0	0	23	23	23	253	138	115	18.4739
P61131	St3gal4	BIC-vs-TTX	-0.0500313	0.29644	-0.168774	15	0.868229	0.930246	NA	0.282051	0	6	6	6	52	29	23	8.61742
A0A0G2JYA3;D3ZNG3	Sppl2a	BIC-vs-TTX	0.0792132	0.479798	0.165097	7	0.873534	0.931262	NA	0.384615	0	3	3	3	24	18	6	11.3616
D4AD89	Sez6l	BIC-vs-TTX	0.0159029	0.0974461	0.163196	15	0.872542	0.931262	NA	0.272727	0	8	8	8	88	48	40	12.7431
Q4V8I7	Lrrc8a	BIC-vs-TTX	0.0173855	0.105679	0.164513	15	0.871524	0.931262	NA	0	0	20	20	20	220	120	100	14.6421
Q8K4Y7	Cant1	BIC-vs-TTX	-0.076676	0.470623	-0.162924	14	0.872906	0.931262	NA	0	0	3	3	3	30	18	12	11.3423
F2Z3U1;Q9QXQ7	Wnt5a	BIC-vs-TTX	-0.0170392	0.10713	-0.159052	15	0.87575	0.932461	NA	0.0192308	0	8	8	8	88	48	40	11.2829
F1LWK9	Ntng1	BIC-vs-TTX	0.0361458	0.234811	0.153936	15	0.879713	0.935515	NA	0.0512821	0	3	3	3	32	17	15	8.39951
P13852	Prnp	BIC-vs-TTX	0.0232298	0.15319	0.15164	15	0.881491	0.936242	NA	0.346154	0	18	12	18	138	72	66	15.5174
A0A0G2JSI4	Adgre5	BIC-vs-TTX	-0.0176644	0.124058	-0.142388	15	0.888669	0.942695	NA	0	0	6	6	6	66	36	30	11.3271
A0A0G2K199;Q9R1J8	P3h1	BIC-vs-TTX	0.0386423	0.292341	0.132182	14	0.896721	0.950058	NA	0.307692	0	6	6	6	66	36	30	8.96639
P47752	S1pr2	BIC-vs-TTX	-0.027806	0.214949	-0.129361	15	0.898791	0.951072	NA	0	0	6	6	6	65	36	29	10.1416
A0A0G2JU36;A0A0G2K6A4;Q811A2	Bst2	BIC-vs-TTX	-0.0200176	0.15847	-0.126318	15	0.901158	0.951222	NA	0.215385	0	17	17	17	178	99	79	10.5102
D3ZQ57	Plxnb2	BIC-vs-TTX	-0.0150409	0.118647	-0.12677	15	0.900806	0.951222	NA	0	0	17	17	17	187	102	85	12.9791
G3V7S0;P70627	Folh1	BIC-vs-TTX	-0.0125418	0.100511	-0.12478	15	0.902354	0.951311	NA	0.020979	0	11	11	11	121	66	55	11.9807
D4A4M0	Shisa6	BIC-vs-TTX	-0.0331861	0.279665	-0.118664	15	0.907116	0.951638	NA	0	0	3	3	3	33	18	15	13.8421
F1LQC5	Bmpr2	BIC-vs-TTX	0.029573	0.243863	0.121269	15	0.905088	0.951638	NA	0.164336	0	22	19	22	208	114	94	13.1621
O70513	Lgals3bp	BIC-vs-TTX	0.0181823	0.148415	0.12251	15	0.904121	0.951638	NA	0.00769231	0	10	10	10	110	60	50	10.8194
P25099	Adora1	BIC-vs-TTX	0.0267479	0.224357	0.11922	15	0.906683	0.951638	NA	0	0	5	5	5	55	30	25	14.3937
A0A0G2JV93;P31422	Grm3	BIC-vs-TTX	-0.0100143	0.088854	-0.112706	15	0.911758	0.95191	NA	0	0	9	9	9	99	54	45	14.0771
A0A0G2K2S2;P11167	Slc2a1	BIC-vs-TTX	-0.0587041	0.510335	-0.115031	15	0.909947	0.95191	NA	0.210702	0	23	20	23	199	107	92	14.2998
B4F7C1;Q9QYC5	Gpr37l1	BIC-vs-TTX	0.0175388	0.152114	0.115301	15	0.909736	0.95191	NA	0	0	6	6	6	66	36	30	14.5604
Q4V887	Slc39a6	BIC-vs-TTX	-0.0323835	0.287561	-0.112614	15	0.91183	0.95191	NA	0	0	13	13	13	143	78	65	13.7925
A0A0G2K1P1;D3ZTB0	Mtmr7	BIC-vs-TTX	0.0663079	0.647418	0.102419	15	0.919781	0.957872	NA	0.0307692	0	10	10	10	102	56	46	14.5535
P08592;P08592-2;Q6P6Q5	App	BIC-vs-TTX	0.0574209	0.552708	0.10389	13	0.918842	0.957872	NA	0.153846	0	3	3	3	33	18	15	11.4476
A0A0G2JV41;E9PU47	St8sia5	BIC-vs-TTX	0.0671666	0.68481	0.0980806	8	0.924281	0.961251	NA	0.384615	0	3	3	3	12	3	9	9.99259
A0A0H2UH93;P60756	Mdga2	BIC-vs-TTX	-0.010458	0.109644	-0.0953812	15	0.925275	0.961251	NA	0	0	9	9	9	99	54	45	12.3805
P09759	Ephb1	BIC-vs-TTX	-0.026171	0.288092	-0.0908425	15	0.92882	0.963763	NA	0.300699	0	11	8	11	82	45	37	9.83365
A0A0G2QC32;Q66HD9	LOC100910275	BIC-vs-TTX	-0.00979726	0.112033	-0.0874497	15	0.931471	0.964264	NA	0	0	4	4	4	44	24	20	12.2716
Q6Q629	Dpp10	BIC-vs-TTX	-0.0170203	0.194878	-0.0873385	15	0.931558	0.964264	NA	0.221154	0	7	7	7	69	35	34	12.3601
A0A0G2K5L4;E9PTD7	Kirrel3	BIC-vs-TTX	-0.0206271	0.246382	-0.0837198	15	0.934386	0.965528	NA	0	0	7	7	7	77	42	35	10.8075
Q68G38	Tor1a	BIC-vs-TTX	-0.0328749	0.394215	-0.0833932	11	0.935037	0.965528	NA	0.461538	0	3	3	3	33	18	15	9.22328
D4ADC6	Slc45a4	BIC-vs-TTX	0.0174847	0.221364	0.078986	15	0.938088	0.966419	NA	0	0	4	4	4	44	24	20	13.0632
G3V8N2;Q9JHS6	Asic4	BIC-vs-TTX	0.0217534	0.275406	0.0789866	14	0.938161	0.966419	NA	0.0769231	0	3	3	3	30	15	15	10.9626
Q58NB7	Rarres1	BIC-vs-TTX	0.0175817	0.23833	0.0737704	15	0.942168	0.968213	NA	0.035503	0	13	13	13	142	77	65	11.629
Q9R1N3;Q9R1N3-2;Q9R1N3-3;Q9R1N3-4;Q9R1N3-5;Q9R1N3-6	Slc4a7	BIC-vs-TTX	-0.0324868	0.432917	-0.0750417	13	0.941324	0.968213	NA	0.450549	0	7	7	7	57	30	27	11.4156
A0A0G2JTI8;P50123	Enpep	BIC-vs-TTX	0.0181188	0.254355	0.0712344	15	0.944152	0.969088	NA	0	0	2	2	2	22	12	10	11.1872
F7F3Z1	Lman2l	BIC-vs-TTX	-0.0137012	0.206413	-0.0663777	15	0.947954	0.971823	NA	0.032967	0	7	7	7	77	42	35	9.5227
A0A0G2JWS3;Q0KL00	Piezo1	BIC-vs-TTX	-0.0157039	0.246188	-0.0637882	14	0.950041	0.972668	NA	0.102564	0	6	6	6	66	36	30	8.66225
A0A0G2JZC4;D3ZDA2	Sema6d	BIC-vs-TTX	-0.060577	0.938833	-0.0645237	5	0.951053	0.972668	NA	0.692308	0	3	3	3	10	3	7	7.54725
D4A3W2	Crb2	BIC-vs-TTX	-0.0118033	0.204079	-0.0578368	15	0.954642	0.974348	NA	0	0	3	3	3	33	18	15	10.6077
F1LPF2	Agrn	BIC-vs-TTX	0.00640633	0.111585	0.0574119	15	0.954975	0.974348	NA	0	0	13	13	13	143	78	65	13.8496
G3V6S3	Calu	BIC-vs-TTX	0.00988027	0.178241	0.0554321	12	0.956706	0.974951	NA	0.153846	0	3	3	3	24	12	12	13.5849
Q9QZG1	Slc22a23	BIC-vs-TTX	-0.0121606	0.232214	-0.0523679	15	0.958927	0.97605	NA	0	0	16	16	16	176	96	80	15.3453
Q03351;Q03351-2;Q03351-3;Q03351-4;Q03351-5;Q03351-6;Q03351-7;Q03351-8	Ntrk3	BIC-vs-TTX	0.00531165	0.118421	0.0448539	15	0.964815	0.980877	NA	0.635897	0	13	13	6	64	34	30	9.34298
D3ZWN3	Evc2	BIC-vs-TTX	-0.00608564	0.161622	-0.0376535	14	0.970496	0.98548	NA	0	0	3	3	3	30	18	12	11.1726
A0A096MJW6;P59824	Il1rapl1	BIC-vs-TTX	-0.00397278	0.128355	-0.0309514	15	0.975716	0.986413	NA	0.0854701	0	9	9	9	93	48	45	10.8216
D3ZBZ6	Disp2	BIC-vs-TTX	0.0136432	0.441638	0.0308923	9	0.97603	0.986413	NA	0.564103	0	3	3	2	20	15	5	7.48758
P97546;P97546-1;P97546-3	Nptn	BIC-vs-TTX	0.00392697	0.122768	0.031987	15	0.974904	0.986413	NA	0	0	30	30	30	330	180	150	17.7953
Q9ERC0	Npy2r	BIC-vs-TTX	-0.0108048	0.349812	-0.0308875	14	0.975795	0.986413	NA	0.307692	0	6	6	6	53	32	21	8.62546
A0A0G2K7E5;D3ZKP9;P54290;Q9ERS3	Cacna2d1	BIC-vs-TTX	0.00364851	0.13116	0.0278172	15	0.978175	0.986949	NA	0.021978	0	14	14	14	154	84	70	15.8667
F1MA15;Q8K1M8	Brinp2	BIC-vs-TTX	-0.00273743	0.11411	-0.0239894	15	0.981177	0.986949	NA	0.020979	0	11	11	11	118	66	52	11.5991
Q5U367	Plod3	BIC-vs-TTX	0.0072362	0.283117	0.025559	15	0.979946	0.986949	NA	0	0	7	7	7	77	42	35	11.5166
Q75NI5	Cdh15	BIC-vs-TTX	-0.00537056	0.219948	-0.0244174	15	0.980842	0.986949	NA	0.0384615	0	6	6	6	57	33	24	10.4241
M0R6Q0	Casd1	BIC-vs-TTX	-0.00751388	0.383829	-0.0195761	15	0.98464	0.989268	NA	0.0641026	0	6	6	6	65	35	30	9.26133
G3V6K6	Egfr	BIC-vs-TTX	-0.00109994	0.102723	-0.0107078	15	0.991598	0.995089	NA	0	0	23	23	23	253	138	115	13.6199
A0A0G2JX52;A0A0G2K7A6;G3V8F1;P28573	Slc6a7	BIC-vs-TTX	-0.00388199	0.487639	-0.00796079	15	0.993753	0.995645	NA	0.0384615	0	6	6	6	66	36	30	11.5925
A0A0G2K0F2;G3V671	Cd80	BIC-vs-TTX	0.000716279	0.101842	0.00703327	15	0.994481	0.995645	NA	0	0	3	3	3	33	18	15	14.2647
P55159	Pon1	BIC-vs-TTX	0.00105126	0.381988	0.00275208	15	0.99784	0.99784	NA	0.0512821	0	6	6	6	66	36	30	12.436
F1LSB2	Angpt1	BIC-vs-TTX	-0.497272	NA	NA	0	NA	NA	NA	0.939394	0	1	1	1	2	1	1	7.75594
A0A0G2K3Q5;A0A0G2K498;Q6PW34	Nrcam	TTX-vs-C	2.95383	0.16774	17.6096	15	1.97824e-11	6.19667e-09	NA	0	0	3	3	3	39	21	18	15.092
F1LR52;F1M3J4	Abcc4	TTX-vs-C	3.02723	0.170679	17.7364	15	1.78457e-11	6.19667e-09	NA	0	0	6	6	6	75	42	33	12.5707
Q9EPQ0	Slc24a3	TTX-vs-C	-1.41026	0.0806073	-17.4954	15	2.17173e-11	6.19667e-09	NA	0	0	6	6	6	78	42	36	17.1314
C0HL12	Adgrb1	TTX-vs-C	3.24826	0.189585	17.1336	15	2.92975e-11	6.26966e-09	NA	0.180556	0	6	6	6	65	29	36	10.7604
P29457;Q5RJR9	Serpinh1	TTX-vs-C	2.69714	0.176823	15.2533	15	1.53224e-10	2.62319e-08	NA	0	0	3	3	3	39	21	18	14.4827
A0A0G2K6F2	Csmd2	TTX-vs-C	1.24061	0.0899227	13.7964	15	6.28452e-10	8.18535e-08	NA	0.0972222	0	6	6	6	71	35	36	10.3665
Q6IE50	Smoc1	TTX-vs-C	2.42905	0.176861	13.7342	15	6.69362e-10	8.18535e-08	NA	0	0	2	2	2	26	14	12	12.3152
F1LSR8;Q8CFG5	Cacna2d3	TTX-vs-C	2.70582	0.205731	13.1522	15	1.22278e-09	1.27349e-07	NA	0	0	3	3	3	39	21	18	13.9673
Q63475	Ptprn2	TTX-vs-C	-1.14498	0.0876275	-13.0664	15	1.33894e-09	1.27349e-07	NA	0	0	3	3	3	39	21	18	13.7449
D4A4M0	Shisa6	TTX-vs-C	3.09446	0.256951	12.043	15	4.11636e-09	3.5236e-07	NA	0	0	3	3	3	39	21	18	12.189
A0A0H2UHW8;Q62765;Q62765-4	Nlgn1	TTX-vs-C	3.09958	0.259833	11.9291	15	4.68714e-09	3.64745e-07	NA	0.166667	0	3	3	3	33	15	18	10.4027
F1LNW0	Fgfr2	TTX-vs-C	3.81929	0.324518	11.7691	13	2.63717e-08	1.81944e-06	NA	0.25	0	3	3	3	30	12	18	10.1299
P21451	Ednrb	TTX-vs-C	2.05561	0.197184	10.4248	15	2.88265e-08	1.81944e-06	NA	0	0	6	6	6	78	42	36	12.5406
Q9JJZ1	Slc2a8	TTX-vs-C	2.09576	0.201517	10.3999	15	2.97573e-08	1.81944e-06	NA	0	0	3	3	3	39	21	18	9.56887
A0A0G2JSI7;Q9ESY6	Lrrn3	TTX-vs-C	1.71892	0.155396	11.0615	13	5.51456e-08	2.86099e-06	NA	0.166667	0	3	3	3	33	15	18	10.834
A0A0G2K1E1;A0A0G2K2E1;A0A0G2K4X1;A0A0G2K8G8;D3ZLE6;E9PSS8;F1MAQ9;P15978;P16391;Q6MGB8;Q6MGB9	RT1-A1	TTX-vs-C	2.2036	0.221544	9.94656	15	5.36164e-08	2.86099e-06	NA	0	0	5	5	5	65	35	30	13.988
P18508;Q6PW52	Gabrg2	TTX-vs-C	1.74416	0.167584	10.4077	14	5.68187e-08	2.86099e-06	NA	0.0833333	0	2	2	2	24	12	12	11.5008
F1LPV2;P98166	Vldlr	TTX-vs-C	-1.25104	0.126968	-9.8532	15	6.06809e-08	2.88571e-06	NA	0	0	3	3	3	39	21	18	13.1489
F1LRS5	Aplp1	TTX-vs-C	2.43352	0.249316	9.76079	15	6.86485e-08	3.09279e-06	NA	0	0	3	3	3	39	21	18	11.1331
Q7TSW6	Stimate	TTX-vs-C	1.8364	0.190071	9.66168	15	7.84376e-08	3.35713e-06	NA	0	0	4	4	4	52	28	24	10.0069
D3ZZK3	Epha4	TTX-vs-C	2.68366	0.280383	9.5714	15	8.8642e-08	3.61322e-06	NA	0	0	6	6	6	78	42	36	11.7805
D4ADC6	Slc45a4	TTX-vs-C	1.88697	0.203385	9.27783	15	1.32723e-07	5.16413e-06	NA	0	0	4	4	4	52	28	24	12.0356
A0A0G2K0Q8;A0A0G2K518;D3ZEV8	Susd2	TTX-vs-C	1.99945	0.218539	9.14919	15	1.58866e-07	5.91257e-06	NA	0	0	4	4	4	52	28	24	10.8923
A0A0G2K4Q6;Q8JZQ0	Csf1	TTX-vs-C	1.53766	0.170395	9.02407	15	1.89557e-07	6.76087e-06	NA	0	0	9	9	9	117	63	54	11.4008
A0A0H2UHC1;P47971	Nptx1	TTX-vs-C	1.23396	0.138912	8.88305	15	2.31795e-07	7.93665e-06	NA	0.0490196	0	17	17	17	209	109	100	10.2338
A0A0G2K946	Spock2	TTX-vs-C	1.6586	0.188105	8.81742	15	2.5474e-07	8.38682e-06	NA	0	0	6	6	6	78	42	36	13.198
F1M7U7;P55146	Tyro3	TTX-vs-C	-0.612379	0.0701642	-8.72781	15	2.90011e-07	9.19442e-06	NA	0	0	9	9	9	117	63	54	12.4732
P70549	Slc8a3	TTX-vs-C	1.88291	0.217971	8.63834	15	3.30401e-07	1.01008e-05	NA	0	0	9	9	9	115	63	52	12.3235
B2GV95	Cd83	TTX-vs-C	2.84451	0.247298	11.5024	10	4.34642e-07	1.24018e-05	NA	0.444444	0	3	3	3	23	5	18	9.23008
Q6P6S4	Sil1	TTX-vs-C	0.972178	0.114984	8.45489	15	4.32939e-07	1.24018e-05	NA	0.0555556	0	3	3	3	37	19	18	8.48816
F1M753	Lrp11	TTX-vs-C	-0.725275	0.0873565	-8.30247	15	5.43591e-07	1.50101e-05	NA	0	0	5	5	5	65	35	30	12.3231
D4A617;F1M0G3	LOC103689954	TTX-vs-C	-0.643584	0.0781742	-8.23269	15	6.03847e-07	1.61529e-05	NA	0.192308	0	13	13	13	149	76	73	12.8998
F1M065	Jam2	TTX-vs-C	1.77867	0.220218	8.07688	15	7.65257e-07	1.98503e-05	NA	0.238095	0	7	5	7	71	29	42	11.0644
Q68FV0;R9PXT5	Tmem178a	TTX-vs-C	-0.303589	0.0377662	-8.03862	15	8.11462e-07	2.04298e-05	NA	0	0	5	5	5	65	35	30	15.3279
D3ZUN5	Pofut2	TTX-vs-C	1.25192	0.158314	7.90782	15	9.92908e-07	2.37985e-05	NA	0.00925926	0	9	9	9	116	62	54	9.3522
D3ZWJ9	Fam234b	TTX-vs-C	-0.678795	0.0858944	-7.90267	15	1.00087e-06	2.37985e-05	NA	0	0	8	8	8	104	56	48	12.289
Q00238	Icam1	TTX-vs-C	2.14543	0.276471	7.76006	15	1.25036e-06	2.89273e-05	NA	0	0	7	7	7	91	49	42	11.2005
Q921A2	Slc2a13	TTX-vs-C	-0.764311	0.0999382	-7.64784	15	1.4924e-06	3.36182e-05	NA	0.0885417	0	16	16	16	189	99	90	13.3427
D4A950	B3galt2	TTX-vs-C	2.23024	0.292328	7.62925	15	1.53704e-06	3.3736e-05	NA	0.0833333	0	3	3	3	36	18	18	8.88081
D3Z8D8	Slitrk1	TTX-vs-C	1.03851	0.136437	7.61164	15	1.5806e-06	3.38249e-05	NA	0	0	8	8	8	104	56	48	10.7065
A0A0G2K7P9;A0A0G2K7R3;F1M8G9	Ncam2	TTX-vs-C	0.874021	0.115381	7.57511	15	1.6752e-06	3.49749e-05	NA	0	0	8	8	8	104	56	48	14.999
D3Z8J6	Fam189b	TTX-vs-C	-0.680493	0.0909633	-7.48096	15	1.94745e-06	3.93782e-05	NA	0	0	6	6	6	78	42	36	12.63
D4A6W5	#N/A	TTX-vs-C	1.11866	0.149728	7.47123	15	1.97811e-06	3.93782e-05	NA	0	0	3	3	3	39	21	18	9.82216
Q7TQM3	Fgfrl1	TTX-vs-C	0.75461	0.101285	7.45036	15	2.04564e-06	3.9797e-05	NA	0	0	10	10	10	130	70	60	11.3265
A0A096MK93;M0R3V5;M0RAK3;Q66HR0	Slc12a9	TTX-vs-C	1.31673	0.17888	7.36096	15	2.36345e-06	4.49582e-05	NA	0.152778	0	6	6	6	65	33	32	11.1073
D4A062	Slitrk3	TTX-vs-C	0.733345	0.101562	7.22065	15	2.97104e-06	5.52871e-05	NA	0	0	8	8	8	104	56	48	12.4764
G3V711;Q9Z1K9	Adam17	TTX-vs-C	0.825491	0.114979	7.17947	15	3.17895e-06	5.78975e-05	NA	0	0	8	8	8	104	56	48	11.9665
Q5XI31	Pigs	TTX-vs-C	-1.02469	0.144763	-7.07837	15	3.75682e-06	6.69966e-05	NA	0	0	3	3	3	39	21	18	12.8075
Q9JMA8	Extl3	TTX-vs-C	-0.573248	0.0818878	-7.0004	15	4.27724e-06	7.47208e-05	NA	0	0	3	3	3	39	21	18	12.0167
Q68G38	Tor1a	TTX-vs-C	3.83597	0.460344	8.33283	11	4.42425e-06	7.57431e-05	NA	0.5	0	3	1	3	21	3	18	8.97278
E9PSN0;E9PT50;E9PTK1;F1LNB7;P27732;P27732-10;P27732-12;P27732-2;P27732-3;P27732-4;P27732-5;P27732-6;P27732-7;P27732-8;P27732-9	Cacna1d	TTX-vs-C	2.14392	0.30827	6.95468	15	4.61709e-06	7.74948e-05	NA	0	0	5	5	5	65	35	30	10.2727
G3V8X8	Nog	TTX-vs-C	-0.768458	0.111573	-6.88749	15	5.16888e-06	8.50878e-05	NA	0	0	3	3	3	39	21	18	14.034
F1LMF4;Q8R508	Fat3	TTX-vs-C	-0.462966	0.0675568	-6.853	15	5.47853e-06	8.84835e-05	NA	0.216667	0	12	12	12	156	84	72	12.3938
A0A0H2UHQ0;Q794F9	Slc3a2	TTX-vs-C	0.751585	0.109938	6.83645	15	5.63387e-06	8.93073e-05	NA	0	0	14	14	14	182	98	84	18.7298
A0A0G2K3H0;F1MAG7	Ptpru	TTX-vs-C	1.12173	0.164439	6.82157	15	5.77758e-06	8.99201e-05	NA	0	0	3	3	3	39	21	18	10.1861
P55280	Cdh6	TTX-vs-C	-0.820096	0.120489	-6.80639	15	5.92816e-06	9.06161e-05	NA	0	0	9	9	9	117	63	54	14.0379
F1MAN8	Lama5	TTX-vs-C	-0.530752	0.0783371	-6.77523	15	6.25021e-06	9.38628e-05	NA	0	0	19	19	19	247	133	114	14.7127
F1LN86;O08962;Q6DKY7	Kcnh2	TTX-vs-C	-1.27009	0.189795	-6.6919	15	7.20466e-06	0.000106331	NA	0	0	3	3	3	38	21	17	9.32864
D3ZR79;D3ZXD8	Tmem245	TTX-vs-C	1.10716	0.168751	6.56093	15	9.02507e-06	0.00013094	NA	0	0	4	4	4	52	28	24	11.0707
Q2IBD1	Wnt2	TTX-vs-C	1.54837	0.236414	6.5494	15	9.20694e-06	0.000131352	NA	0	0	3	3	3	39	21	18	9.26884
A0A0H2UHD9;Q5XIA1	Ncln	TTX-vs-C	-0.690106	0.105838	-6.52041	15	9.68127e-06	0.000135855	NA	0	0	3	3	3	39	21	18	13.2123
P25961	Pth1r	TTX-vs-C	2.06404	0.253672	8.13665	10	1.01484e-05	0.000140113	NA	0.541667	0	2	1	2	15	3	12	9.14218
D4A1A1	Foxred2	TTX-vs-C	-0.423873	0.0658268	-6.43922	15	1.11505e-05	0.000150941	NA	0	0	3	3	3	39	21	18	11.195
Q68HB8	Pcdh7	TTX-vs-C	-0.626832	0.0974502	-6.43233	15	1.12853e-05	0.000150941	NA	0	0	9	9	9	109	63	46	14.3873
Q66H06	Tspan3	TTX-vs-C	1.33209	0.207616	6.41612	15	1.16096e-05	0.00015289	NA	0.05	0	15	15	15	191	101	90	13.6778
F7ESR8	Lgi2	TTX-vs-C	-0.544086	0.0853438	-6.37523	15	1.24719e-05	0.000161757	NA	0.0333333	0	15	15	15	189	99	90	14.1152
Q63564	Sv2b	TTX-vs-C	-0.568589	0.0900306	-6.3155	15	1.38532e-05	0.00017699	NA	0	0	6	6	6	78	42	36	16.3052
[truncated: 789 more rows]

## Sheet: HP Total GroupQuant
Protein	GeneName	C	BIC	TTX
[truncated: 6,895 more rows]

[truncated: 2 more sheets: HP Total SampleQuant, HP Total sign testing]
