# Supplementary material for: Surfaceome dynamics reveal proteostasis-independent reorganization of neuronal surface proteins during development and synaptic plasticity
Source: Nat Commun. 2020 Oct 5;11:4990. doi: 10.1038/s41467-020-18494-6 (PMC7536423; doi:10.1038/s41467-020-18494-6)
Supplement: Supplementary file 7 — Supplementary Data 4 [file 41467_2020_18494_MOESM7_ESM.xlsx]

## Sheet: Summary
Supplementary Data 4: autoCSC and proteotype analysis for cLTP.
Sheet 1 (Summary)
Sheet 2 (cLTP Surface GroupQuant): cLTP, log2 cell surface abundance values of autoCSC quantified N-glycoproteins per group
Sheet 3 (cLTP Surface SampleQuant): cLTP, log2 cell surface abundance values of autoCSC quantified N-glycoproteins per sample.
Sheet 3 (cLTP Surface sign testing): cLTP, results from significance testing autoCSC.
Sheet 4 (cLTP Total GroupQuant): cLTP, log2 total abundance values per group
Sheet 5 (cLTP Total SampleQuant): cLTP, log2 total abundance values per sample.
Sheet 6 (cLTP Total sign testing): cLTP, results from significance testing proteotype analysis.

## Sheet: cLTP Surface GroupQuant
Protein	GeneName	control	cLTP
P31596;P31596-2	Slc1a2	20.0527	20.187
D3ZGI9;F1LNP4;Q63633;Q63633-2	Slc12a5	19.59	19.562
P01830	Thy1	18.8202	18.5364
P03994	Hapln1	17.9652	18.2189
Q9EPQ0	Slc24a3	17.9509	18.13
A0A0G2K7E5;D3ZKP9;P54290;Q9ERS3	Cacna2d1	17.6857	17.9307
F1M7K7;Q8VHW5	Cacng8	17.4925	17.7576
A0A0G2JUT1;Q6AYP5;Q6AYP5-2	Cadm1	17.604	17.5994
A0A0G2KA95;D3ZPC4	L1cam	17.7336	17.4417
A0A0G2K0T2;P28648	Cd63	17.3753	17.5854
A0A0G2JY48;F1MAJ0	Ephb2	17.3624	17.5422
G3V928	Lrp1	17.2991	17.4445
P97546;P97546-1;P97546-3	Nptn	17.2635	17.1759
A0A0G2JSJ3;A0A0G2JVB0;A0A0G2JX37;Q07647	Slc2a3	16.9728	17.3711
D3ZEI4	Hepacam	17.2039	17.0732
A0A0G2JTH4;P97829;P97829-2	Cd47	17.0715	17.018
P13638;Q5M9H4	Atp1b2	17.0135	16.7338
P97710;Q499T3	Sirpa	16.9239	16.5958
A0A0G2K8K3;Q64268	Serpind1	16.5717	16.9112
Q63632	Slc12a4	16.4891	16.9349
A0A0G2JZB8;E9PSV8;Q9JJK1	Gpm6b	16.6447	16.6533
G3V8R2;P55067	Ncan	16.548	16.7108
P54900	Scn2b	16.3926	16.6408
F1LTJ5	#N/A	16.4706	16.5339
P0CC10	Lrrc4b	16.4088	16.3877
M0R5U4	Adcy9	16.1841	16.4667
P27615	Scarb2	15.7968	16.2958
P29457;Q5RJR9	Serpinh1	15.9335	16.0706
A0A0G2K5X6;Q63604;Q63604-2;Q63604-3	Ntrk2	15.9813	16.0193
B0BN20	Tspan6	15.53	16.3842
A0A0G2K3I1;P30823;P70608	Slc7a1	15.7672	16.0763
F1M7N2	Entpd2	15.9525	15.8334
M0R9L2;Q08406	Cntfr	15.956	15.7993
Q63564	Sv2b	15.8382	15.9053
A0A0G2JYH8;G3V8G4;P55068;P55068-2	Bcan	15.7969	15.8591
B4F7C1;Q9QYC5	Gpr37l1	15.478	15.8535
G3V881	Lingo1	15.4703	15.8526
A0A0G2K1M7	Ano6	15.7122	15.5994
M0RC17	Chl1	15.6618	15.6356
A0A0G2K7P9;A0A0G2K7R3;F1M8G9	Ncam2	15.5582	15.5687
D3Z9K9	Gdpd2	15.511	15.58
D3ZUD8	Tm9sf3	15.3738	15.6623
F1LNP8	Nectin1	15.5715	15.4355
A0A0G2K1P1;D3ZTB0	Mtmr7	15.3975	15.545
A0A0A0MY16;Q1WIM2;Q1WIM2-2	Cadm2	15.5706	15.3492
A0A0G2K3S9	Slc24a4	15.1739	15.6349
D4A994	Emc1	15.3846	15.4088
Q63198	Cntn1	15.3986	15.3927
Q68HB8	Pcdh7	15.2209	15.218
Q66H06	Tspan3	15.1007	15.2607
G3V8X8	Nog	15.1285	15.2265
A0A0H2UHQ0;Q794F9	Slc3a2	15.1773	15.1465
F1MAN8	Lama5	15.0494	15.2371
D4A435	Icam5	15.2583	15.0119
E9PTX9	Slc12a2	14.9562	15.2087
A0A140TAA1	Igsf8	15.2443	14.9009
A0A0G2KB42;G3V836;P05371	Clu	14.9719	15.1667
F7EYB9	Omg	15.1791	14.9469
A0A0G2JSH6;Q9WUD2	Trpv2	14.7554	15.3308
B2GUV4;O70594	Slc22a5	15.0144	15.0634
Q99ML5	Pcyox1	14.9508	15.0235
Q6AYT8	Mpzl1	15.031	14.9325
P13852	Prnp	14.6869	15.2078
G3V6I2;P21932	Adcy3	14.6308	15.1395
A0A0G2K1E1;A0A0G2K2E1;A0A0G2K4X1;A0A0G2K8G8;D3ZLE6;E9PSS8;F1MAQ9;P15978;P16391;Q6MGB8;Q6MGB9	RT1-A1	14.7522	14.9056
P20272	Cnr1	14.4702	15.1077
F1LZ38	Tenm4	14.7114	14.5514
F1LR11;Q6WAY2	Plppr1	14.2339	15.0146
A0A0G2JU92;A0A0G2JWP4;O88775	Emb	14.5577	14.6621
Q4V8I7	Lrrc8a	14.589	14.577
A0A0G2K3C8;B5DFC9;W4VSR4	Nid2	14.4936	14.6288
G3V803;Q9Z1Y3	Cdh2	14.5839	14.5273
G3V7D4	Efnb3	14.4544	14.6544
A0A0G2JSU1;A0A0G2KAS7;G3V846;P24942;P24942-2	Slc1a3	14.4742	14.5368
Q99M75	Rtn4r	14.2973	14.6356
D4A6P1	Sez6l2	14.4254	14.4863
B4F795	Slc44a2	14.4313	14.477
D4A758	Lrrc8b	14.2628	14.6395
D3ZKS5	Nrxn3	14.5852	14.2826
Q80WD1	Rtn4rl2	14.2621	14.6047
Q921A2	Slc2a13	14.4993	14.3354
O54701;O54701-2	Slc24a2	14.2249	14.6029
A0A0G2K2S2;P11167	Slc2a1	14.5552	14.2699
Q4V887	Slc39a6	14.3609	14.4394
F1M790;Q62786	Ptgfrn	14.1897	14.6061
M0R3V7;Q01728;Q01728-2;Q01728-3;Q01728-4;Q01728-5;Q01728-6;Q01728-7	Slc8a1	14.0868	14.6312
A0A0G2JV93;P31422	Grm3	14.4244	14.2765
P62813	Gabra1	14.3744	14.3258
D3ZH36	Elfn2	14.2761	14.417
P28570	Slc6a8	14.2332	14.4015
A0A0G2K293;D4A2V0;Q9Z0J8	Negr1	14.5921	14.0311
Q63617;Q6P136	Hyou1	14.2705	14.3368
P07340	Atp1b1	14.3104	14.1674
A0A0G2JTK0;F1LM73;F1LNE2;O08722;Q761X5	Unc5c	14.1639	14.2822
A0A0G2JSK5;P49134	Itgb1	14.1184	14.2304
Q9QZG1	Slc22a23	14.1101	14.229
F1LPF2	Agrn	14.2353	14.097
F1LQ87;Q02294	Cacna1b	14.0716	14.1691
Q5PPI4	Lamp5	14.0467	14.1719
D3ZNW5;P97685-2;P97685-3	Nfasc	14.0914	14.1096
B1WBW6	Mfsd2a	13.8984	14.1929
F7FHT4	Sema3c	13.925	14.1629
A0A0G2K6T0;G3V6N7	Slc12a6	13.8687	14.2147
M0R9R3	Adra2a	13.773	14.2878
F1M7V6;Q1WIM1	Cadm4	14.0507	13.9851
P97603	Neo1	13.8723	14.1516
A0A096MJE6;F1LQ63;Q05546;Q05546-2	Tnr	13.9493	14.0211
D3Z981	Plxna1	14.0743	13.8909
A0A0G2K9I6;G3V7K3;P13635	Cp	13.8973	14.0445
A0A0G2K3Q5;A0A0G2K498;Q6PW34	Nrcam	13.897	14.0417
D3ZQP6	Sema7a	14.0899	13.8058
P27274	Cd59	13.9448	13.8716
P20611;Q642D2	Acp2	13.8745	13.932
Q9R066;Q9R066-2	Cxadr	13.9713	13.8116
Q505J3	Wscd1	13.788	13.9734
Q62682	Cntn3	13.8404	13.8736
P21451	Ednrb	13.6674	14.0301
A0A0G2K798;M0R5P7;M0R9A7;P19490;P19490-2	Gria1	13.7222	13.9596
D3Z9N6;D3ZFC3;D4A8Y6;Q9ERB4;Q9ERB4-2;Q9ERB4-3	Vcan	13.8951	13.767
F1LSY2;O35764	Nptxr	13.71	13.9515
Q496Z2	Tril	13.905	13.7338
Q8K3V5	Fndc5	13.6756	13.9626
A0A0G2K0J2;F1M9X7;Q8CFG6	Cacna2d2	13.7874	13.8278
A0A096MJH1;D3ZYR4	Sema4d	13.9753	13.6039
Q4QQU9	Ostm1	13.6107	13.9568
P35053;Q6P7Q2	Gpc1	13.7785	13.7321
D3ZDX5	Plxnb1	13.6806	13.8105
P14562	Lamp1	13.6217	13.8593
O35112	Alcam	13.6538	13.8234
F1LS01	Pcdh9	13.7484	13.7266
P35439;P35439-2;P35439-3;P35439-4;P35439-5;P35439-6;P35439-7;Q62648	Grin1	13.8037	13.6399
Q6P7C7	Gpnmb	13.7517	13.6916
D4AD89	Sez6l	13.7976	13.6326
F1LMF4;Q8R508	Fat3	13.6348	13.7293
G3V7P2	Fgl2	13.5956	13.7604
A0A0G2K9D7	Pcdhgc3	13.7488	13.579
Q6TMA8	Angptl4	13.4582	13.8473
G3V6K6	Egfr	13.7529	13.5514
Q568Y7;Q568Y7-2	Olfm2	13.7044	13.5953
A0A0H2UHD9;Q5XIA1	Ncln	13.6666	13.6283
Q3L472	Sulf2	13.6509	13.6179
D3ZRF9	Mcoln1	13.5256	13.7258
A0A0G2JTV8;Q63734	Kcnc4	13.5511	13.6717
P55159	Pon1	13.6938	13.5232
A0A0G2JUW8;A0A0G2JYN3;A0A0H2UHK5;P97629	LOC108348118	13.633	13.5728
P97846	Cntnap1	13.7688	13.4217
A0A0H2UHA7;Q63424	Slc15a2	13.5192	13.6695
A0A0G2K6T9	Pcdh1	13.8227	13.327
P17046	Lamp2	13.4568	13.6756
M0R6K0;P15800;Q5M7W9	Lamb2	13.6391	13.4567
A0A096MJL9;A0A0G2K992;D3ZTH7;Q99N02	Slco3a1	13.2888	13.7836
F7ESR8	Lgi2	13.5395	13.5051
Q7TPB4	Cd276	13.5898	13.4051
M0R834;P26824	F2r	13.4639	13.4953
Q8K4Y7	Cant1	13.2164	13.6497
G3V6Z5;G3V8Y9;P19492;P19492-2	Gria3	13.103	13.7617
D3ZHA3	Lpar4	13.4259	13.4162
D3ZT36	Adam23	13.4074	13.3974
M0RBX7;M0RDX2;P15943;P15943-2;P15943-3;P15943-4	Aplp2	13.5133	13.2631
D3ZQ57	Plxnb2	13.4359	13.3402
P25099	Adora1	12.9893	13.7858
Q08469	Slc6a15	13.2584	13.5098
B1WC18	Podxl2	13.5722	13.1881
A0A0G2KA71;Q5FVC5	Nectin2	13.4361	13.3124
P15431	Gabrb1	13.4818	13.251
Q5XI31	Pigs	13.3913	13.3373
D3ZCG5	Mmp15	13.2485	13.4333
P31647	Slc6a11	13.1757	13.5038
Q02563	Sv2a	13.092	13.5674
F1LQC5	Bmpr2	13.3598	13.2858
A0A2U3UXS5;M0RAS4	Igsf21	13.3314	13.29
A0A0G2KA64;D4A0Y9;Q9JK64	Abcb1b	13.3152	13.2897
D4ABB3	Adamts17	13.31	13.2733
Q9JK00	Scn3b	13.0097	13.4547
D3ZWJ9	Fam234b	13.1606	13.3029
F1M6P8	Edil3	13.4889	12.9649
D4A617;F1M0G3	LOC103689954	13.2337	13.1954
B2RYD7;Q7TQ74	Stt3b	13.157	13.2296
Q4QQR8	Vstm4	13.0927	13.2905
A0A0G2KA39;P60570	Panx1	13.248	13.1342
A0A096MK06;A0A0G2JYU3	Astn2	12.9204	13.4589
Q76GL9	Slc1a4	13.1054	13.2689
Q99J86;Q99J86-2	Atrn	13.2157	13.1427
A0A0G2JZN2;O08721	Unc5a	12.9548	13.3819
Q3SWT0	Pecam1	13.0732	13.2526
F1LMR7;P46101;P46101-2	Dpp6	13.3074	13.0139
F1LV44	Tenm3	13.3243	12.9896
G3V746;Q00960	Grin2b	13.1837	13.1263
Q6Q629	Dpp10	13.3176	12.9864
B0BND0;D3ZRI1	Enpp6	13.1216	13.1787
F1LMW3;Q8K3V3	Adgrg1	13.1919	13.0498
D3ZZ44	Elfn1	13.1478	13.0869
G3V963;Q80WF4	Tmem132a	13.252	12.9817
Q06000	Lpl	13.1479	13.073
A0A0G2K728;Q63149	Cdh4	13.2321	12.9665
F7EL93	Igdcc4	13.0867	13.1017
A0A140TAJ2;Q63175;Q63175-2	Serinc5	12.9615	13.2179
Q63475	Ptprn2	13.2832	12.8743
Q6AY20	M6pr	13.0336	13.1086
Q9QZA6	Cd151	13.0824	13.0553
A0A0G2JYM4;F1LRK7;P97528	Cntn6	13.0662	13.0177
P63138	Gabrb2	13.1272	12.9038
Q5M7W6	Fam234a	13.1153	12.9112
F1MA97	Thsd7a	12.998	12.9861
D3ZRM3	Chsy1	13.1652	12.8004
A0A0G2K8S1;Q5RK27	Slc12a7	12.919	13.0141
D3Z9E1	Emilin1	12.8773	13.0462
D3ZZM0	Slc39a14	12.7834	13.1322
A0A0G2K8V0;F1LPJ1	Ptprm	12.9994	12.9096
F1MAA7	Lamc1	12.9396	12.9411
P0C7J6	Lrfn1	12.918	12.9371
P31423	Grm4	12.9286	12.883
Q68FV6	Glmp	12.8251	12.9441
F1LX08;P08104	Scn3a	12.5644	13.1629
F1LNE4;G3V914;P19491;P19491-2;P19491-3	Gria2	12.6196	13.0981
Q5EBA8	Slc46a1	12.6752	13.0384
E9PTB7	Ptprj	12.8686	12.8349
F1LZS5;P35400	Grm7	12.9126	12.7838
A0A0G2K377;D3Z8E2	Sema3e	12.9402	12.7512
F7EPE0;P10960	Psap	12.838	12.8518
A0A0G2K127;P29534	Vcam1	12.846	12.8276
A0A0G2K0J9;A0A0G2K5D4;P63079	Gabrb3	12.9434	12.7228
G3V9L7	Gdpd5	12.8886	12.7695
A0A0G2JSJ5;Q0PMD2	Antxr1	12.7308	12.875
F1M7X3;Q8R490	Cdh13	12.901	12.7024
D4A2W1;F1LTZ5	Enpp4	12.6612	12.9346
F1LR52;F1M3J4	Abcc4	12.731	12.8411
A0A0G2K7L2;F1LZ40	Igsf3	12.9432	12.6259
Q63548	Sema3a	12.906	12.6084
G3V7J3;Q460M5	Lrfn2	12.7588	12.7543
A0A096MK63;D3ZDC0;F1LPZ8;Q62889;Q62889-2;Q62889-3;Q62889-4	Nlgn3	12.6266	12.8844
A0A0G2JVI9;Q62845	Cntn4	12.763	12.7384
A0A0G2JU46;Q6AY61	Prss23	12.577	12.8944
F1LR02	Col18a1	12.738	12.7308
B2B9A9	Efnb2	12.8927	12.5719
P30120	Timp1	12.6713	12.7762
Q62656-3	#N/A	12.7091	12.7251
F1LRS5	Aplp1	12.4547	12.9603
Q9Z1J7	Slc1a5	12.8199	12.5934
A0A0H2UH93;P60756	Mdga2	12.8266	12.5804
F1M8Y2;F1M9I6	Tspan7	12.7758	12.6214
A0A0G2JXY6;Q00954	Scn1b	12.8369	12.5295
Q5U334	Pvr	12.6297	12.7277
D3Z9D0	RGD1306271	12.7201	12.6034
M0RAR2	#N/A	12.85	12.4689
G3V6G1	Jchain	12.3087	13.002
F1MA24;P38444	Acvr2a	12.5276	12.7154
F1MA42	Sez6	12.4059	12.8312
B2RYF6	Clptm1	12.6685	12.5624
B2GV90	Tmem219	12.7968	12.4321
F1M2Y4	Slc29a4	12.5926	12.6152
A0A0G2K5J5;D4A9F4	Ntng2	12.4148	12.717
P31424;P31424-2	Grm5	12.5919	12.5378
G3V8G5;Q62638	Glg1	12.4824	12.6161
A0A0G2K2T4;Q9QYP1	Lrp4	12.5252	12.5724
D4A144;O88917;O88917-2;O88917-3;O88917-4	Adgrl1	12.6136	12.4736
D3ZAD6;D3ZTM0;Q63374;Q63374-10;Q63374-2;Q63374-3;Q63374-4;Q63374-5;Q63374-6;Q63374-7;Q63374-8;Q63374-9	Nrxn2	12.4498	12.6317
A0A0G2K0W3;D4A383	Ttyh3	12.7899	12.2763
Q62997	Gfra1	12.4596	12.6038
G3V9B3;P07722;P07722-2	Mag	12.535	12.5263
D3ZCF8;D3ZXD2	Abca8a	12.4412	12.6151
Q45R42	Lrrc4	12.5473	12.4969
D3ZES7	Plxna4	12.4962	12.5461
P97685	Nfasc	12.5778	12.4606
O35276	Nrp2	12.1701	12.8587
O55158	Tspan8	12.1949	12.8285
P42893;P42893-2;P42893-3;P42893-4;Q6IN10	Ece1	12.4087	12.576
D4AD55	Adamts3	12.5736	12.4047
D3ZQA9;D3ZWQ0	Prrt3	12.3389	12.6327
A0A0G2JYF0;D3ZGB5;D3ZY00;D4AD03;D4ADV4;Q80ZA5;Q80ZA5-2;Q80ZA5-3;Q80ZA5-4;Q80ZA5-5;W0NT44;W0NXI0	Slc4a10	12.3627	12.5997
Q66H28	Pacc1	12.5176	12.4446
A0A0G2K946	Spock2	11.9611	12.9936
M0R544;Q6P7A9	Gaa	12.423	12.5244
G3V8N2;Q9JHS6	Asic4	12.5235	12.4211
F1LPK1;P40190	Il6st	12.4565	12.4856
F1LQQ7	Scn7a	12.4354	12.5008
G3V9J2;Q5DWV2	Cdh7	12.7223	12.2063
A0A1W2Q656	Dner	12.4482	12.4765
D4A8L9	Btbd17	12.6295	12.288
D4ADC6	Slc45a4	12.274	12.6319
A0A0G2JWH5;B4F7C9	Stt3a	12.5779	12.3228
O54698	Slc29a1	12.4303	12.4632
Q6QD51	Ccdc80	12.3954	12.4951
Q99MZ4	Ggt7	12.3739	12.5119
D4A7M0	Plxnc1	12.4659	12.411
A0A0G2JVU0;D3ZAL8	Lrrtm3	12.4717	12.4044
P31662	Slc6a17	12.7483	12.1242
F1M542;M0R5P8	Adam22	12.5795	12.2679
G3V7S0;P70627	Folh1	12.5172	12.3213
A0A0G2JST1	Adgrg6	12.3188	12.5012
G3V758;P22063	Cntn2	12.453	12.3657
F1LSR8;Q8CFG5	Cacna2d3	12.1012	12.7109
D3Z9I5	Slc26a6	12.4908	12.3178
A0A0G2K8M5;G3V6N2	Tmed4	12.4699	12.3358
Q5BJT4	Txndc15	12.5028	12.2995
A0A0G2K902;D3ZW09	Sorcs2	12.6269	12.1316
Q5U355;Q8R4E1	Itfg1	12.406	12.3456
D3ZTT7	Sun2	12.1736	12.5719
Q6AYP2	Mfap3l	12.2462	12.4948
A0A0G2JZA1;A0A1W2Q6F3;F1M950	Robo2	12.4536	12.2568
Q5RJQ0	Chst1	12.2846	12.4073
P57097	Mertk	12.3679	12.2787
D1M8S3;F1M9B9;Q63621	Il1rap	12.3443	12.3004
G3V7K5	Npc1	12.4017	12.2415
A0A0G2K5S7;Q80Z26	Entpd3	12.3168	12.3191
Q5PQX1;Q5PQX1-3	Tor1aip1	12.3443	12.289
F1LMU7;F1LNE8;P23576	Gabra2	12.2885	12.3341
A0A0G2K0X8;P08289	Alpl	12.2673	12.3517
Q71RJ2	Cacng2	11.724	12.8845
A0A0G2K5L1;G3V9W9	Fat1	12.3055	12.3025
Q6AZ61	Lmbrd1	12.0404	12.5657
Q9ESS6	Bcam	12.2474	12.3508
Q5U2P1	Cnnm2	12.3288	12.259
A0A0H2UHW8;Q62765;Q62765-4	Nlgn1	12.1575	12.3995
O54715;Q6IRF8	Atp6ap1	12.3421	12.2079
O54861	Sort1	12.381	12.1664
A0A0G2JZT0;Q64663	P2rx7	12.3426	12.1938
B3SXS4;P35353	Crhr1	12.2101	12.2934
Q91XV7	Tmem158	12.2496	12.2397
D4A5C0	Nectin3	12.3211	12.1458
A0A0G2K227;P31643	Slc6a6	12.3374	12.1222
D3ZZK3	Epha4	11.8992	12.5323
D3ZK41	Slitrk2	12.3096	12.121
A0A0G2JX02;P55926;P55926-2;P55926-3	Asic1	12.2895	12.137
D4A017	Tmem87a	11.9686	12.4466
Q66HG0	Rnf13	12.2522	12.1599
F1M7U7;P55146	Tyro3	12.1783	12.2085
Q7TQM3	Fgfrl1	12.0042	12.3747
D3ZBZ7;D3ZCV9;F1M7W0;P54757;P54757-2;P54757-3;P54757-4;P54757-5	Epha5	12.3837	11.9814
A0A0G2K1L0	Tnc	12.1002	12.2547
D3ZYF8	Tm2d1	12.1542	12.1893
Q8K4Y5	Lgi1	12.2164	12.1223
Q2VJ17;Q9QYN8;Q9QYN8-2;Q9QYN8-3;Q9QYN8-4	Hrh3	12.126	12.2074
G3V711;Q9Z1K9	Adam17	12.2285	12.0905
P51577	P2rx4	12.2267	12.0828
F1LVR0	Iglon5	12.3395	11.9675
G3V7E2;Q9ESG5	Hs3st1	12.1092	12.1816
P21588;Q66HL0	Nt5e	12.2498	12.0158
Q9JHZ9	Slc38a3	12.0606	12.1904
O70352;Q6IN14	Cd82	12.1509	12.0893
D3ZF92	Tnfrsf21	12.0247	12.213
F8WFG6;G3V636;P97943	Scarb1	12.1235	12.0997
Q09426	Ugt8	12.1806	12.0287
Q5PQV5	Tpbg	12.1211	12.0881
D3ZWN3	Evc2	12.0521	12.1121
P30553	Cckbr	12.0799	12.0808
D3ZFQ5	Cdh9	12.2691	11.8859
A0A0G2JTL4;Q63116	Kit	11.9716	12.1681
A0A0G2QC32;Q66HD9	LOC100910275	11.8791	12.2502
F1LR33;Q6W5G4	Plppr2	11.9236	12.2049
P11654	Nup210	11.9404	12.1862
F1LVK3	Chadl	12.231	11.8816
P18506	Gabrd	11.917	12.1675
Q63118	Calcrl	11.8949	12.1845
D4AC39	Flrt1	12.031	12.0439
Q642E6;Q9EQV6	Tpp1	11.947	12.1235
D3Z8J6	Fam189b	11.9809	12.0562
B4F7D5	Tmem181	11.9524	12.0807
F1LM84	Nid1	11.9398	12.0738
Q64244	Cd38	12.0448	11.9668
F1M855;P42260	Grik2	11.9519	12.0591
E9PSX9;E9PSY0	Axl	12.0739	11.9263
A0A0G2K4Q6;Q8JZQ0	Csf1	11.8838	12.1067
A0A140TAB8;P24062	Igf1r	11.9258	12.0489
D3ZPJ0	Shisa7	11.8502	12.1096
Q5FVL6	Tspan13	11.7407	12.2013
F1M753	Lrp11	12.0121	11.9199
P0C5X8	Ttyh1	12.6386	11.2853
F1LNL3	Abca1	11.7041	12.218
Q66HF2	Tm9sf1	12.1447	11.7755
D3ZR79;D3ZXD8	Tmem245	11.8461	12.0704
D4ABX8	Lrfn4	11.8343	12.0795
A0A096MJW6;P59824	Il1rapl1	12.1955	11.6982
M0R4G0	Islr2	11.9962	11.8954
A0A0G2K506;P70490;Q1PBJ1	Mfge8	11.7174	12.1699
G3V894	Chrm4	11.6367	12.242
A0A0G2K1E2	Itga5	11.8882	11.9844
F1LPV2;P98166	Vldlr	12.0501	11.821
P0CI71	#N/A	11.857	12.0063
A0A0G2JYA3;D3ZNG3	Sppl2a	11.9708	11.8906
D4A062	Slitrk3	11.9834	11.8674
D4A7B6	Tmem87b	11.9196	11.9241
A0A0G2JY30;F1LPC6;Q9JHW1;Q9JHW1-2	Cpd	11.9372	11.9061
Q5I0E7	Tmed9	11.9985	11.8341
Q5U2S8	Ltbr	12.0032	11.8086
D4A3L3	Megf9	11.9762	11.825
D3ZCQ0	Col19a1	12.0222	11.774
A0A0G2JU36;A0A0G2K6A4;Q811A2	Bst2	11.8463	11.9207
A0A0A0MXV8;O88871	Gabbr2	11.9741	11.7832
F1MAP4	Megf10	11.9308	11.8211
G3V7A5;P35952	Ldlr	11.9419	11.8097
D4A7W8;G3V6A9	LOC102553715	11.9267	11.7878
Q00238	Icam1	11.8795	11.8261
Q9QZE9	Tmem150a	11.8998	11.7676
Q6AYA5;Q6TUE3	Tmem106b	11.7555	11.9106
A0A0G2K0F2;G3V671	Cd80	11.6834	11.9413
A0A0G2JY76;F1LP92;Q65Z14	Osmr	11.7166	11.8756
F1M4B6	RGD1563349	11.9046	11.6779
D4AD37;Q7TPJ5	Impad1	11.7961	11.7763
D4A4P8	Ttyh2	11.6345	11.9248
D4AA49	#N/A	11.8515	11.6794
D4A831	Adgrb3	11.6246	11.8802
A0A0G2JSI4	Adgre5	11.715	11.7797
A0A0G2KB93;F1LMH2;O88420;O88420-2	Scn8a	11.6434	11.8503
D3ZTV3	Flrt2	11.9497	11.5268
A0A096P6L6;Q9R1K2;Q9R1K2-2;Q9R1K2-3;Q9R1K2-4	Tenm2	11.8731	11.5802
F1M798	Bmp1	11.6693	11.7767
F1LRY8;Q63366	Nxph1	11.7352	11.7079
D4A8X4;P15087	Cpe	11.6916	11.7473
F1LSV0	Sema4b	11.7929	11.63
Q5FWU3	Atg9a	11.7852	11.6248
B5MEV3	Slc52a2	11.8594	11.5453
B2RYC9	Gba	11.7906	11.6103
M0R6Q0	Casd1	11.5427	11.8521
A0A0G2JY11;D4AAV9	Tspan9	11.302	12.0728
F1LNW0	Fgfr2	11.1659	12.1869
A0A0G2JVQ8;A0A0G2KA01;P55108	Gdf10	11.5708	11.7667
A0A0G2K5C8;A0A1B0GWQ1;P84903	Stim1	11.7105	11.6169
Q63259	Ptprn	12.1607	11.16
F1M9W4	Pcdhgb7	11.7295	11.5847
D3ZE55;D3ZE55-2	Pcdh8	11.7569	11.5359
F1M7X4;Q62956;Q62956-2	Erbb4	11.8753	11.4097
F7EWE4;Q4FZX6;Q6MG34	RT1-CE10	11.9282	11.3526
F1M4R7;Q9ERQ6;Q9ERQ6-2	Cspg5	11.534	11.7411
Q6IE50	Smoc1	11.5612	11.6921
A0A0G2JVP0;Q5FVJ6	Bscl2	11.6304	11.6221
A0A140TAF4;P85171	Mdga1	11.6603	11.5378
Q7M730	Scn4b	11.7266	11.4687
D3ZPN0	Pcdh17	11.6652	11.5193
D3Z8D8	Slitrk1	11.4815	11.6983
A0A096MIS4;Q9R1M7;Q9R1M7-2	Grin3a	11.6761	11.4903
D3ZRX7;F1M6B6	Pcdh10	11.5226	11.6307
C0HL12	Adgrb1	11.2628	11.8749
E9PT92	Csmd1	11.6766	11.454
D3ZPX4	Plxna3	11.5728	11.5519
Q32Q07	Lrrn1	11.4294	11.693
A0A0G2K2B5	Asph	11.5235	11.5929
Q9ESK8	Kcnmb4	11.4879	11.6186
D4A477	Pcdhgb8	11.6303	11.4735
P24268;Q6P6T6	Ctsd	11.722	11.3805
F1LQ92;G3V9D3;Q80Z70	Sel1l	11.4859	11.6112
G3V8P3;Q9QYP2	Celsr2	11.6889	11.3849
P42533;Q66HI4	F3	11.6115	11.4594
P47853	Bgn	11.4619	11.5859
B1PLB1;B1PLB2	Cd34	11.6274	11.4024
P32215;P32215-2;P32215-3;P32215-4;P32215-5	Adcyap1r1	11.4481	11.5812
D3ZHA1	B4gat1	11.5932	11.4236
D3ZHG3	Ptk7	11.4031	11.6128
G3V7N0	Hs2st1	11.6256	11.3812
A0A0G2K429;F1LSD1;Q03343	Adcy6	11.3339	11.6657
Q75NI5	Cdh15	11.5015	11.4877
Q2I6B1;Q7TP16	Atp6v0a2	11.6055	11.3807
A0A0G2K6L9;F1M3J7	Cntnap4	11.6612	11.312
G3V8G9;Q9QW30	Notch2	11.5596	11.3936
A0A0G2K726;F1MAQ6	Tmtc4	11.3674	11.5719
A0A096MJF9;D4A2A3	Tmem132e	11.5057	11.4307
D4A117;Q6Q3F5	Sidt1	11.4042	11.5206
Q8K1M8	Brinp2	11.617	11.3034
D3ZBE9;D3ZNG0;F1M7T0;O88923;O88923-1;O88923-2;O88923-3;O88923-4;O88923-5;O88923-6	Adgrl2	11.4758	11.4381
D4AEM7	Sema5b	11.4876	11.4215
D4A6W5	#N/A	11.3786	11.5194
D4A188	Rgma	11.534	11.3598
G3V8B1;Q8R2H5	Gpld1	11.4615	11.4319
D3ZQU1	Tm2d3	11.4873	11.4031
A0A096P6L8;F1LST1;P04937;P04937-2;P04937-3;P04937-4	Fn1	11.5358	11.3508
A0A0G2QC25;E9PT56;F1MA84;P22002;P22002-2;P22002-3;P22002-4;P22002-5	Cacna1c	11.3843	11.4963
A0A0G2K6W5;K4DIC3;P09483;P09483-2	Chrna4	11.4809	11.3904
P18614	Itga1	11.4144	11.4517
D4A3H5	Clcn6	11.3207	11.5429
G3V667	Itga6	11.5546	11.2938
D4A4U1	Ece2	11.5367	11.2958
A0A1W2Q6C2;D4A6U1	Adam11	11.4695	11.3575
O35977	Gfra2	11.4384	11.378
F1M1A2	Cdh12	11.5266	11.2885
F1M173;P97527	Cntn5	11.279	11.5233
G3V679;Q99376	Tfrc	11.0878	11.7078
Q63634	Npy5r	11.2389	11.5478
Q8CGU6	Ncstn	11.5564	11.2191
A0A0G2K8I5;D3ZG18	Pcdh19	11.4151	11.358
Q6P752	Tor1aip2	11.4283	11.3395
A0A0G2JZH3	Thbs3	11.3678	11.3968
D3ZEH1	Fat4	11.4017	11.3363
G3V795;Q9EPZ7	Slco1c1	11.4142	11.3158
Q62797	Ptpro	11.3133	11.4104
M0R711;Q64605;Q64605-2	Ptprs	11.4314	11.2812
D3ZQG9	RT1-CE4	11.3379	11.3644
A0A0G2K7K0;Q6P6V1	Galnt11	11.2237	11.4771
Q9EPI9	Kcnh5	11.2777	11.3963
D3ZDS9	Ifnar1	11.2909	11.3759
A0A0G2KA37;A0A0R3P9D5;F1LW30	Unc5d	11.4652	11.2002
Q8K1G0	Clmp	11.439	11.1706
A2RRU4	Scap	11.3905	11.2189
G3V7X5;P24054	Sparcl1	11.2358	11.3571
F1M947;P0C152	Tmem67	11.3195	11.2706
P35446;Q3B7D6	Spon1	11.3566	11.232
A0A0G2K561;F1LP13	Ptprg	11.411	11.1767
F1LQP8;P55280	Cdh6	11.2361	11.3495
A0A0U1RRX0;F1LQ41;Q62888;Q62888-2	Nlgn2	11.1895	11.3847
D3ZJG3	P4htm	11.1625	11.4113
A0A0G2JVU1	Itgb8	11.1686	11.4046
A0A0G2K0P8;A0A0G2K7R8;Q8VII6;Q8VII6-2	Slc44a1	11.2653	11.3018
G3V8K5;Q9Z0J6	Gdf15	11.1166	11.4479
D3ZSA9	Nomo1	11.3358	11.2262
Q14U74	Pomt2	11.2435	11.3182
G3V8D0	St8sia3	11.1222	11.4394
D3ZQV2	Lrig2	11.3138	11.2421
F7EQ81;Q32KJ5	Gns	11.1848	11.3659
A0A0G2JW21;F1LQI2;O55005	Robo1	11.3056	11.2214
G3V9I2;P42264;P42264-2	Grik3	11.1994	11.3009
F1M9I4	Heg1	11.2947	11.2037
G3V9G1;Q04400	Adcy5	11.02	11.4758
F1M443	#N/A	11.2747	11.2197
D3ZH59;D4AAL4;F1LRG7;Q9Z173;Q9Z173-2;Q9Z173-3;Q9Z173-4;Q9Z173-5;Q9Z173-6;Q9Z173-7	Adgrl3	11.3538	11.1219
A0JPN8	Lrrc24	11.4695	10.9989
G3V864	Plppr4	10.8934	11.5739
Q9JMA8	Extl3	11.1453	11.2963
B5DEQ0	Ssr2	11.3327	11.0984
P30951	Gpr12	10.7015	11.7234
O35793	Grem1	11.1962	11.2242
Q6XQG8	Chst7	11.0414	11.3766
Q10743	Adam10	11.1266	11.29
Q9JJW1	Tspan2	10.8356	11.5666
D4A416	Clptm1l	11.1668	11.2134
Q9QWJ9	Nrp1	11.2138	11.1467
G3V901	Ext1	11.2236	11.1242
Q9JJZ1	Slc2a8	10.8602	11.4751
D3ZBN3	Epha2	11.0944	11.2338
F1LS74;F1M450;O88279;O88279-2;O88279-3;O88279-4	Slit1	11.1695	11.1522
F1LNA6;Q8VI60	Sulf1	11.2573	11.057
Q5U367	Plod3	11.2659	11.0477
E9PSP1	Pltp	11.1773	11.1318
A0A140TAF7;G3V9D0	Poglut1	11.166	11.1407
P07314	Ggt1	11.0724	11.2199
A0JPN6;A0JPN6-2	Med22	11.1777	11.1088
A0A0G2K999;D3ZDA6	Sdk2	11.1533	11.129
Q07490	Cd24	10.8911	11.3889
M0R5E3	Tmem200c	11.1706	11.1006
D4AB70	Edem3	11.1293	11.1276
F1LUB7;Q6RVG2;Q6RVG2-2;Q6RVG2-3	Slc4a8	11.1523	11.075
Q765A7	Pgap1	11.2062	11.0156
Q09326	Mgat2	10.8369	11.3805
D4A740	Il17ra	11.0583	11.1511
D3ZQY0	Pcdhga7	11.1525	11.0373
A0A0G2JY19;P97523	Met	10.991	11.186
A0A0G2K5L4;E9PTD7	Kirrel3	11.1127	11.063
P56819	Bace1	11.0606	11.1112
F1LPL6;P15127;P15127-2;T2CB11	Insr	11.1327	11.0337
A0A0G2K6Y2;A0A0G2K914;P04774	Scn1a	11.0572	11.1028
Q05030	Pdgfrb	10.9643	11.1833
A0A0G2JT89;A0A0G2JWD0;A0A0G2K044;Q91XN5	Prom1	10.987	11.1528
Q5FVQ0	Slc39a8	10.8296	11.3068
G3V6Q2;Q10836	Trhde	10.9271	11.2035
O88280	Slit3	11.1213	10.9855
G3V6G3;P19969;P30191	Gabra6	11.3034	10.7828
D4AEL2	Golm1	10.9492	11.1284
D4A9J3	Sema4c	11.162	10.9084
A0A096MIU6;A0A0G2K9R6;A3RLA8;B0K007;M0R4F7;M0RCJ0;P27645;P27645-2;Q63203	LOC103694908	10.9209	11.1399
F1MAB2	RGD1310209	10.9799	11.0752
F1LPD7	Thsd7b	11.0566	10.9886
O88278	Celsr3	11.1124	10.9217
D3ZW78	Cpxm1	10.8243	11.2028
G3V6Q9;Q925T8	Brinp1	11.1715	10.848
Q66H12	Naga	10.9687	11.0473
P08592;P08592-2;Q6P6Q5	App	11.1147	10.8937
D4AE63	Myorg	11.1178	10.8856
Q5BK80	Tspan4	10.99	11.011
D3ZXM1	Adamts15	10.9299	11.0651
F1LRT0	Ltbp3	10.9599	11.0277
P84039	Enpp5	10.959	11.0113
Q5DWV1	Cdh20	11.0438	10.9014
A0A0G2K6F2	Csmd2	10.9335	11.0029
P70549	Slc8a3	10.7003	11.2241
O70513	Lgals3bp	10.8286	11.0523
G3V9C5;Q00959	Grin2a	10.9581	10.9174
G3V7U1;P23385;P23385-2;P23385-3	Grm1	10.8418	11.0308
F1LR84;P97738	Nptx2	11.1106	10.6711
P20236	Gabra3	11.0206	10.7599
Q569A3	#N/A	10.9943	10.768
A0A0G2K3B8;A0A0H2UHF2;O54852	Kcnh7	10.6058	11.1484
G3V736;P97698	Smo	10.8956	10.8507
G3V9P3	Vsir	10.9682	10.775
G3V824	Igf2r	10.8915	10.8268
F1MAN2;Q99N78	Trpc6	10.6515	11.0656
A0A096MK93;M0R3V5;M0RAK3;Q66HR0	Slc12a9	10.7532	10.9636
G3V7K2;O70535	Lifr	11.0212	10.6949
Q6AXM8	Pon2	10.7534	10.9576
G3V710;Q63722	Jag1	10.7089	10.9877
A0A0G2JW24;F1MA92	Pld5	10.7843	10.8701
Q767I4;Q767I6	Pcdha8	10.7267	10.9226
G3V8B2;Q11205	St3gal2	11.0654	10.5645
F1LS79;Q00657	Cspg4	10.8732	10.6182
Q925N6	Igsf1	10.6275	10.8491
G3V903;P49002	Bmp3	10.3873	11.0763
A1A5P1	Galnt18	10.7201	10.7391
M0RB22	Ptprd	10.9051	10.515
F1LV86	Nkain3	10.7245	10.6701
Q58NB7	Rarres1	10.5954	10.7599
B0BNG3	Lman2	10.5564	10.7985
A0A0G2K532;D4A1J9	Lrfn5	10.7772	10.5475
G3V8L7	Itgam	10.4914	10.8175
Q6AXS0	Slc8b1	10.5049	10.7778
D3ZWP6	Plxna2	10.5766	10.6996
Q6AYC1	Tnfsf12	10.4691	10.8009
F1M3H3	Fras1	10.6574	10.5903
A0A0G2K6P5;D4A6P2	Mfsd4a	10.6896	10.558
A0A0A0MY13;D4A6L0	Gpr158	10.7411	10.4763
D3ZCG9;D3ZQM3	Itga3	10.7261	10.4706
D4AE25	Cd274	10.6458	10.5343
Q01129	Dcn	10.6362	10.5436
A0A0G2JSX5;A1Y2B8;A1Y2R8;P26684	Ednra	10.5437	10.6297
D4A105	Tmem63b	10.4747	10.6956
D4A7Y1;F1LQI4;P07897;P07897-2	Acan	10.7068	10.4147
A0A0G2K618;D4A390	Large1	10.4061	10.7101
B5DEY9	Csgalnact1	10.4494	10.6653
B1H259	Coch	10.4476	10.6544
A0A0H2UHC1;P47971	Nptx1	10.4397	10.614
P07153;Q6P7A7	Rpn1	10.3461	10.693
D3ZEF9	B3gnt2	10.4394	10.5893
A0A0G2JY06;F1LPS1;P08909	Htr2c	10.3149	10.6984
D4A051;Q63258;Q63258-2;Q63258-3	Itga7	10.5343	10.4209
Q9JKA8	Hcn3	10.6446	10.287
Q6AY39	B3galnt1	10.552	10.3119
A0A0G2JXH3;Q6X936	Kirrel1	10.5161	10.338
D3ZIW4	Tmem62	10.8454	9.99909
G3V7V4;Q924C3;Q924C3-2	Enpp1	10.3591	10.4619
A0A0G2KB04;A0A0H2UHT4;Q5HZE8	Tmem59l	10.4534	10.3591
F1M065	Jam2	9.98587	10.8201
D3ZGL3	Hhip	10.2954	10.5042
F1M702	Cdh18	10.3701	10.4158
A0A0G2JTI8;P50123	Enpep	10.1827	10.5876
Q4FZU4	Adamtsl4	10.362	10.382
A0A0G2JVY2;D3Z9U2	Cd163	10.398	10.3237
F1M9F4;Q8VHZ8	Dscam	10.1993	10.4549
P43140	Adra1a	10.1063	10.5418
Q03351;Q03351-2;Q03351-3;Q03351-4;Q03351-5;Q03351-6;Q03351-7;Q03351-8	Ntrk3	10.4139	10.1912
D3ZW58	Casc4	10.1588	10.4418
D4A950	B3galt2	10.0701	10.4668
G3V862	Angptl2	10.3674	10.1498
A2VD12	Pbxip1	10.3725	10.1111
F2Z3U1;Q9QXQ7	Wnt5a	10.0278	10.4551
A0A0G2JSR9;Q91ZS3;Q91ZS3-2	Sdf4	10.2663	10.2146
P51907	Slc1a1	9.96983	10.4991
P09759	Ephb1	10.1721	10.2859
F1LMY3;Q62656	Ptprz1	10.1462	10.3008
A0A0G2K1V7;D4A5E5	Sgcb	10.2257	10.2184
D4A6E6	Hs6st1	10.177	10.2342
A0A0G2JVQ5;A0A0G2KA54;A0A0G2KAY3;F7EUK4;P01048;P08932;P08934;P08934-2	Kng1	11.2284	9.18137
F7F3Z1	Lman2l	10.1574	10.2498
D3ZPD8	B3galt1	10.1711	10.2344
Q5PQL3	Sppl2b	10.2095	10.1937
D3ZAA3;Q00918	Ltbp1	10.0727	10.3285
P00787;Q6IN22	Ctsb	10.1215	10.2164
D3Z9Z7	Colgalt2	10.2307	10.0872
D3ZW19	Lingo3	10.131	10.1756
A0A096MJW1;Q5U2V1	Fkbp10	10.2082	10.0961
A0A0G2KAJ7	Col12a1	10.1559	10.0962
Q7TSW6	Stimate	9.91251	10.3332
Q5XIR1	RGD1311517	9.95078	10.289
A0A096MJ90;F1LNW6	Ly6h	10.0977	10.1204
D3ZPL7	Dscaml1	10.2632	9.94698
Q63377	Atp1b3	10.013	10.1786
Q811X3	Ca11	10.1097	10.0741
Q68FQ2	Jam3	10.1298	10.0531
A0A096MIW3;A0A096MJ80;A0A0G2K087;A0A0G2KAG1;F1M9X3;Q710E6	Suco	10.1231	10.0344
D3ZQN7	Lamb1	9.8178	10.3314
F1LR98	Cdh10	10.2832	9.85799
O35789;O35789-2	B3gat1	10.1933	9.88663
A0A0G2JUT7	B3glct	9.71082	10.3657
P28471	Gabra4	10.0765	9.99935
D3ZKE0	Gnptab	9.94492	10.1252
D3ZUN5	Pofut2	10.1221	9.94684
D4A517	Slc39a10	9.9705	10.0954
A0A140TAI2;Q5FVF9	Btd	9.65779	10.4072
A0A0G2K6H1;P69478	Chst11	10.0954	9.96197
P31421	Grm2	10.1271	9.92421
D3ZQY5	Pcdhga8	9.90796	10.1397
D3ZBQ5	Scarf2	10.1455	9.88845
D3Z8G4	Adamts18	10.0815	9.93395
B2RYU3	Atraid	10.1798	9.80231
D4A0A3	Pamr1	10.0667	9.88284
A0A0G2K7Y0;Q63135;Q63135-2	Cr1l	10.3299	9.61479
F1LSN4	Fgfr3	9.21658	10.7202
A0A0G2K016;Q5U2W0	Sun1	9.96073	9.95125
A0A0A0MP80;D3ZEH5	Sidt2	10.6915	9.19622
F1LMA7;Q4TU93	Mrc2	10.0456	9.79184
Q4QQW8	Plbd2	10.0804	9.75705
A0A0G2JWG1;D4A4J3	Man2a2	9.6956	10.137
E9PSN0;E9PT50;E9PTK1;F1LNB7;P27732;P27732-10;P27732-12;P27732-2;P27732-3;P27732-4;P27732-5;P27732-6;P27732-7;P27732-8;P27732-9	Cacna1d	9.6531	10.1734
A0A0G2K9W7;P98158	Lrp2	9.98	9.82496
D4A7I8	Sumf1	9.98029	9.79515
B0BN16	Igfbpl1	10.1912	9.58201
D3ZTM7	Efcab14	9.93266	9.83613
D3ZCR1	Wnt3	9.99292	9.76121
G3V933;P18901	Drd1	9.40352	10.296
P17945	Hgf	10.0087	9.68791
F1M8M1	Tmem108	9.90343	9.76262
D3Z9V8	Tmem25	9.50284	10.1292
M0R749	Tspan15	9.36299	10.2587
A0A0G2JYD6	Mfsd8	9.48543	10.0819
D3ZJY8	Shisal1	9.87605	9.67913
P47752	S1pr2	9.89082	9.65114
P52500	Grpr	9.73828	9.79081
D4A4M0	Shisa6	9.64886	9.8601
D3Z9K1	Tmem200a	9.59183	9.91547
B2GV95	Cd83	9.69398	9.80431
A0A0G2JVE6;G3V7W7;P15684	Anpep	9.91372	9.56618
G3V6E7;P50609	Fmod	9.7658	9.67019
Q4V7A5	#N/A	9.56878	9.84897
P14841	Cst3	9.55258	9.8512
A0A0G2K0Q8;A0A0G2K518;D3ZEV8	Susd2	9.51203	9.83984
D3ZPK4	Ssc5d	9.60675	9.73723
A0A0G2JWS6;Q91ZV2	Dcbld2	9.6015	9.66088
G3V6X1	Fbln2	9.80286	9.45797
P46002	Ptafr	9.49701	9.7483
Q9QYP0;R9PXW3	Megf8	9.80778	9.41203
A0A0G2K2X9;A0A0G2K997;Q9WTN5	Tpcn1	9.55772	9.62203
B1H219	Dkk3	9.52052	9.65603
O55145;Q6IRF7	Cx3cl1	9.63267	9.52617
D4A3W2	Crb2	9.47981	9.50843
M0RDM7	LOC100910143	9.80725	9.17846
Q6AY76	Tmem248	9.25768	9.58679
Q9JLD2	Serpini1	9.24807	9.57437
D4A6G2	Sema4g	9.57198	9.24415
F1LPC8;Q924Z9	Ntn1	9.50205	9.27706
Q9JHE5	Slc38a2	9.27937	9.48979
A0A0G2K6J5;B2GV99;Q64119	Myl6	9.53302	9.21161
F1MA06	LOC100362176	9.23429	9.50651
A0A1B0GWV0;F1LMS4;Q0V8T3	Cntnap5c	9.20933	9.44079
F8WG88;Q62632	Fstl1	9.01908	9.62306
A0A0G2JZU6;D3ZRB9	Tmeff2	8.87254	9.75053
Q6AYH6	Emc10	9.844	8.76719
Q5EAJ6-2	#N/A	9.29789	9.29303
D4A409	Lama1	9.19578	9.39491
F1LM32;Q02734	St3gal3	9.13019	9.45534
D4ACT8	Pcdhga3	9.35656	9.17924
D4A1A1	Foxred2	9.32224	9.17341
A0A0H2UHX5;P07861	Mme	9.27431	9.19994
F1LZX9	Itgav	9.2916	9.16609
Q9Z2H4	Lgr4	9.16551	9.28197
P25961	Pth1r	9.013	9.43364
A0A0H2UHM2;Q8CJ44	Slc13a5	9.34824	9.0943
M0R8A5	Car10	9.39593	9.04558
A0A0G2K207;F1M9G9;P04775	Scn2a	8.93581	9.47379
P04157;P04157-2;P04157-3;P04157-4;P04157-5	Ptprc	8.63867	9.75142
F1M987	Scube1	9.10343	9.26962
G3V7X4;Q9ESR9	Abca2	9.13752	9.19912
A0A0G2K839;P51796	Clcn5	9.27063	8.98808
A0A0G2JT71;G3V9D5;O08680	Epha3	9.2389	8.96717
Q5M7U6	Actr2	9.33488	8.70428
D3ZQ74;Q63321	Plod1	9.1813	8.83208
D3ZPM7	Adam19	8.99256	8.95155
A0A0G2JXF7;O35531	Cd86	8.92202	9.00735
Q8K5A9;Q8K5A9-2	Nradd	8.65905	9.20322
Q5Y4N8	Adgre1	9.04624	8.77457
A0A0G2JV56	Efna3	9.08501	8.68277
Q5FVH2	Pld3	8.93143	8.82729
P18508;Q6PW52	Gabrg2	8.38975	9.23431
D4A497	Pcdh11x_predicted	8.81914	8.73111
A0A096MIY7;A0A096MJ39;A0A096MJJ0;A0A0G2JYC5;D4A8Z2;F7F5B5;Q07969;Q6IMX5	Cd36	8.63871	8.90074
O88204	Lrp3	8.83846	8.63854
P45479	Ppt1	8.62794	8.79809
Q6AYF6;Q7TP03	Glt8d1	8.48684	8.93623
Q91XT9	Asah2	8.52839	8.84341
F1LSB2	Angpt1	8.51207	8.54757
Q8VHX0	Cacng3	7.87445	9.12481
M0R3P2;M0R6Z6;P49616	Plaur	8.43397	8.53278
M0R4S2;P23593	Apod	8.47957	8.4004
A0A0G2JSU2	Adgra3	8.20858	8.50832
F1M661	Bmper	8.24305	8.32213
F1LWK9	Ntng1	8.52893	8.03029
M0R3R1;Q9Z137	B3gat2	8.36011	8.14858
Q9WTW8	Slc23a2	8.9001	7.5671
D3ZAE6	Vasn	8.52197	7.90745
Q6AY09	Hnrnph2	8.21395	7.97219
Q6P762	Man2b1	7.73979	8.32232
A0A0G2JZC4;D3ZDA2	Sema6d	7.34276	8.27533
F1LM19;P24090;Q7TP75	#N/A	7.87121	7.67706
P19814	Ttgn1	7.40512	8.11186
A0A0G2K199;Q9R1J8	P3h1	8.03545	7.46871
A0A0G2JZA7;D3ZZ19	Cemip2	7.7936	7.39243
P30009	Marcks	7.58667	7.519
Q5RKH6	Os9	7.40158	7.47833
G3V8M6	Folr1	7.09203	7.65196
Q5PPG2;Q9R0J8	Lgmn	7.16099	7.48814
P28841	Pcsk2	12.1709	NA
P28494	Man2a1	5.49983	5.71551

## Sheet: cLTP Surface SampleQuant
Protein	GeneName	control_control_1	control_control_2	control_control_3	control_control_4	control_control_5	control_control_6	control_control_7	control_control_8	control_control_9	control_control_10	control_control_11	control_control_12	cLTP_cLTP_1	cLTP_cLTP_2	cLTP_cLTP_3	cLTP_cLTP_4	cLTP_cLTP_5	cLTP_cLTP_6	cLTP_cLTP_7	cLTP_cLTP_8	cLTP_cLTP_9	cLTP_cLTP_10	cLTP_cLTP_11	cLTP_cLTP_12
P31596;P31596-2	Slc1a2	20.0747	19.8715	20.214	20.0964	20.1982	20.0405	19.983	19.8225	19.776	20.0705	19.775	20.065	20.1835	19.9062	20.1904	20.0816	20.1329	20.6554	20.3238	20.3587	20.283	20.238	20.1624	20.1356
D3ZGI9;F1LNP4;Q63633;Q63633-2	Slc12a5	19.7422	19.7216	20.0004	19.7066	19.8484	19.6222	19.5148	19.3859	19.5577	19.5484	19.4563	19.445	19.7723	19.562	19.7047	19.5007	19.6055	19.799	19.6523	19.562	19.5256	19.4934	19.466	19.2781
P01830	Thy1	18.8555	19.0622	18.7588	18.677	18.8863	18.4493	18.555	18.9776	18.7849	19.5183	18.8604	18.6247	18.5085	18.5643	17.7171	18.6003	18.389	17.4408	18.043	17.8679	19.1355	19.0918	18.7189	18.9978
P03994	Hapln1	18.2502	18.1897	18.5506	18.4044	17.9896	17.9787	17.9517	17.907	17.7749	17.9201	17.6588	17.8657	18.8318	18.3704	18.7111	18.233	18.5433	18.4327	18.2048	18.1395	18.1262	17.9266	17.9981	17.9624
Q9EPQ0	Slc24a3	17.7039	17.782	18.2989	18.1556	18.0563	18.2821	17.9575	17.623	17.9443	17.9063	17.9428	18.1244	18.1446	17.7965	18.1709	17.8373	18.0868	18.6139	18.4562	17.9935	18.1155	18.1957	18.1928	18.0741
F1M7K7;Q8VHW5	Cacng8	17.4114	17.4872	18.0346	17.8748	17.4978	17.9608	17.2367	17.5692	17.3271	17.3019	17.1603	17.7552	18.0849	17.2205	17.2038	17.7826	18.0306	17.1867	17.8109	17.7325	17.9876	17.7234	17.7254	18.0173
A0A0G2KA95;D3ZPC4	L1cam	17.9927	18.0271	17.7272	17.4587	17.8032	17.1481	17.5544	17.6022	17.74	18.1421	18.0165	17.6508	17.6321	17.4894	17.3068	17.3941	17.2265	17.2007	16.9869	17.1025	17.9973	18.0392	17.8543	17.698
A0A0G2JUT1;Q6AYP5;Q6AYP5-2	Cadm1	17.8935	17.6484	17.658	17.7648	17.6843	17.3667	17.0633	17.3867	17.1317	17.7371	17.5597	17.343	17.8363	17.5742	17.4804	17.4883	17.5172	17.5037	17.6422	17.2869	17.6775	17.6463	17.6247	17.8153
A0A0G2JY48;F1MAJ0	Ephb2	17.3607	17.3642	17.5293	17.3688	17.4586	17.1106	17.4609	17.1821	17.2189	17.3707	17.1891	17.0839	17.6331	17.418	17.6545	17.3875	17.5055	17.6098	17.5836	17.5789	17.6528	17.2594	17.3657	17.2529
A0A0G2K0T2;P28648	Cd63	17.5234	17.4357	17.3492	17.7313	17.4819	17.4014	17.6122	17.2713	17.24	16.8616	17.1455	17.1622	17.5802	17.6814	17.9756	18.0342	17.6403	17.6194	17.5906	17.3163	16.9643	16.6883	16.8432	16.559
G3V928	Lrp1	17.5941	17.6116	17.3788	17.5663	17.2119	17.2746	17.3236	17.154	17.4232	17.0301	16.9544	17.2683	17.6389	17.8161	17.6373	17.4957	17.3933	17.6004	17.3075	17.5089	17.1058	17.1825	17.0785	16.6739
A0A0G2K7E5;D3ZKP9;P54290;Q9ERS3	Cacna2d1	16.0153	15.1978	18.3919	16.6174	18.0606	18.0082	17.6718	17.3095	17.5919	18.1055	17.6997	17.8204	14.5774	15.218	16.5587	16.3881	18.1557	17.9667	17.9819	17.8115	18.4243	18.1336	17.8948	18.4245
P97546;P97546-1;P97546-3	Nptn	17.21	17.2668	17.6079	16.9253	17.6148	17.2601	17.1873	17.2851	17.3263	17.36	17.049	17.0668	17.1757	17.0299	16.7152	16.8906	17.5285	16.8207	17.2737	17.1403	17.4761	17.3762	17.1761	17.3572
A0A0G2JSJ3;A0A0G2JVB0;A0A0G2JX37;Q07647	Slc2a3	17.1019	17.0315	17.1878	17.3294	16.8669	17.0424	16.4352	16.5949	16.6621	16.914	17.1282	16.8457	17.5007	17.1367	16.8991	17.3881	17.3541	17.262	17.5545	17.1871	17.6684	17.429	17.2685	17.8901
D3ZEI4	Hepacam	16.8025	16.9604	17.2532	17.254	17.6092	16.7967	17.2776	17.1345	17.2067	17.2012	17.0498	17.2658	17.2648	16.9361	17.2564	17.1501	17.505	17.1803	16.873	17.5528	16.7622	16.9963	16.2802	16.8041
A0A0G2JTH4;P97829;P97829-2	Cd47	16.995	17.0115	17.2648	16.7639	17.2935	16.7256	17.4316	16.936	17.1315	17.6489	17.4873	16.947	16.8514	17.0183	16.7907	16.6595	16.5949	16.3074	17.0176	17.1299	17.3089	17.2382	17.4872	17.1302
P13638;Q5M9H4	Atp1b2	16.6309	17.1996	16.5642	17.2563	16.8617	16.9008	16.8875	17.0231	17.0039	17.3501	17.247	17.3412	16.8951	16.7841	16.2453	17.092	16.3487	15.8892	16.0622	16.4519	16.9524	17.3968	16.6836	17.2384
A0A0G2K8K3;Q64268	Serpind1	16.5349	16.4694	16.5255	16.8719	16.4865	17.1432	17.459	16.6084	16.929	16.3583	17.191	16.4801	16.6193	16.7239	17.3294	17.2707	16.9936	17.0724	16.8367	16.9856	16.2683	16.1233	17.8252	16.2951
P97710;Q499T3	Sirpa	16.7988	16.809	17.0433	16.455	17.1497	16.369	16.9454	16.8829	16.9626	17.3936	17.2051	16.9024	16.575	16.6863	16.5508	16.3555	16.5004	16.6165	16.5686	16.3196	17.0742	17.2336	16.7007	17.0641
A0A0G2JZB8;E9PSV8;Q9JJK1	Gpm6b	16.717	16.5987	16.8278	16.5989	16.5125	16.812	16.5513	16.5928	16.7425	16.6905	16.4397	16.7404	16.598	16.5745	16.5335	16.7237	16.515	16.092	17.1455	16.6361	16.9209	17.368	16.6706	17.3737
Q63632	Slc12a4	16.4853	16.5331	16.6327	16.9202	15.9008	16.4929	16.2132	16.141	16.5177	16.3165	16.0569	16.5753	17.1592	16.9459	16.9599	16.9642	17.0049	17.0272	16.8093	16.9239	16.8068	16.5473	16.8136	16.7171
G3V8R2;P55067	Ncan	16.7933	16.9087	16.467	16.9919	16.0679	16.5428	16.3981	16.5532	16.3544	16.2495	16.6411	16.683	16.9905	16.7484	16.7491	16.7267	16.6948	16.524	16.5698	16.5495	16.6274	16.5323	17.1343	16.8649
P54900	Scn2b	16.4508	16.1779	16.6458	16.9175	16.2053	16.7084	15.8806	16.4392	16.2113	16.3838	16.2794	16.4014	16.4917	16.2584	16.3837	16.6605	16.7702	14.7181	16.9018	16.5127	17.2545	17.0425	16.6212	17.1339
F1LTJ5	#N/A	16.6027	16.7118	16.094	16.7062	16.3248	16.4126	16.531	16.54	16.5287	15.9994	16.3077	16.1706	16.7136	16.8452	17.0982	16.8401	16.5022	16.7767	16.4752	16.5657	16.0523	15.8821	16.2214	15.594
P0CC10	Lrrc4b	16.1006	16.0791	16.4954	15.9994	16.5177	16.4427	16.5426	16.0459	16.3436	16.4199	16.4218	16.3978	16.1956	16.3231	16.5952	16.3963	16.3792	16.5641	16.7923	16.2154	16.5186	16.4119	16.3399	16.2656
M0R5U4	Adcy9	16.3666	16.2084	16.9577	16.0724	16.5762	16.0534	16.1597	16.0682	15.6713	16.62	16.0703	16.2157	16.4791	15.8111	16.6068	16.1263	16.4939	16.6844	16.299	16.4542	16.9291	16.6214	16.2572	16.3648
P29457;Q5RJR9	Serpinh1	15.519	15.7326	15.5397	16.0014	15.1095	15.5953	16.1692	15.8657	16.4085	16.0662	16.4212	16.3002	15.9278	16.1012	16.04	15.9487	15.9133	16.1385	15.9728	16.4202	16.2777	15.8139	17.0538	16.2455
P27615	Scarb2	15.6152	15.7463	15.3534	16.4143	15.2639	16.1366	15.8473	15.7302	15.9772	15.4455	15.9814	16.1886	16.1886	16.4234	16.4461	16.5072	16.3421	16.4544	16.2494	16.3708	15.7791	15.6146	16.1052	16.1213
A0A0G2K5X6;Q63604;Q63604-2;Q63604-3	Ntrk2	16.0007	15.8087	16.2466	15.1375	16.3516	16.2258	15.9882	15.9744	15.9059	16.2425	15.9142	15.949	15.2654	15.836	14.7158	15.2308	15.9029	16.3081	16.1412	16.0828	16.4038	16.422	16.0617	15.9768
A0A0G2K3I1;P30823;P70608	Slc7a1	15.4565	15.5771	15.9084	15.9935	15.7259	15.9943	15.8084	15.9358	15.9137	15.4185	15.5425	15.6434	15.6182	15.5279	16.1686	16.162	16.5984	16.3046	16.4719	16.2088	15.9906	15.8848	15.7215	15.8972
F1M7N2	Entpd2	15.9422	16.0377	15.9434	15.7894	16.1886	15.3227	16.1789	15.4364	16.106	15.9616	16.1544	15.8495	15.833	16.2435	16.0881	15.9503	15.5833	15.9117	15.3367	15.767	15.8339	15.6757	16.1052	15.6211
Q63564	Sv2b	15.8698	16.1799	15.4037	16.0836	15.6496	15.5869	15.6881	15.445	15.8067	16.0469	16.3642	16.0013	15.8903	16.0107	16.1982	16.2222	15.7575	15.9226	15.8257	15.9203	15.6172	15.48	15.9987	15.5704
A0A0G2JYH8;G3V8G4;P55068;P55068-2	Bcan	16.0136	15.9637	15.7652	16.1214	16.0023	15.8285	15.7004	15.9438	15.7298	15.6612	15.6631	15.7002	15.8062	15.8567	15.6834	15.9385	15.8089	15.838	15.9972	15.5712	15.9101	15.8614	15.8788	15.9008
M0R9L2;Q08406	Cntfr	15.6418	15.8973	16.0148	15.5343	16.1154	16.0164	16.0449	15.8456	15.6945	16.0694	16.0239	15.8735	15.6344	15.516	15.0199	15.5488	15.7979	16.0173	15.7516	15.8008	16.1005	16.1032	16.062	16.0112
B0BN20	Tspan6	14.6399	14.8544	16.1946	16.787	15.1026	15.8858	16.1278	15.4791	16.2213	15.301	14.9187	15.5809	12.8	15.6921	16.7872	16.7556	16.808	16.8027	16.9563	16.1368	16.0862	15.444	16.6317	15.7523
M0RC17	Chl1	15.627	15.5487	15.9657	15.653	15.5889	15.8791	15.4659	15.8448	15.7891	15.7368	15.6705	15.6024	15.6211	15.5882	14.6555	15.5282	16.203	16.274	15.8743	15.8646	15.6501	15.6158	15.6042	15.8927
A0A0G2K1M7	Ano6	15.8226	15.6988	15.6103	15.7705	15.8446	15.9345	16.2037	15.5824	15.7256	15.4098	15.63	15.6778	15.5364	15.6906	15.8321	15.7763	16.0276	15.3885	16.0351	15.6103	15.3522	15.4451	15.5885	14.7971
G3V881	Lingo1	15.091	15.2173	15.8389	15.6232	15.4484	15.7605	15.4627	15.5324	15.302	15.5266	15.1825	15.478	15.6654	15.2519	15.7924	15.541	16.1804	16.0245	16.1117	15.817	15.9675	15.8883	15.5933	16.0085
B4F7C1;Q9QYC5	Gpr37l1	15.5031	15.5121	15.4453	15.9266	15.6663	15.5373	15.7511	15.4144	15.4145	15.3844	15.0366	15.4529	16.1068	15.8635	16.2126	16.044	15.8436	16.2898	15.5602	16.0573	15.3753	14.9173	15.1701	14.9946
A0A0G2K1P1;D3ZTB0	Mtmr7	15.6596	15.3777	15.9056	15.2072	16.0923	15.2449	15.5611	15.237	15.281	16.1781	15.4174	15.2597	15.5347	15.5553	15.3664	15.2558	15.3126	16.0275	15.6136	15.9256	16.3306	15.5751	15.2398	15.2079
F1LNP8	Nectin1	15.5319	15.7969	15.7161	15.3208	15.706	15.874	15.3525	15.6101	15.5045	15.8662	15.3844	15.5329	15.2456	15.4086	15.1245	15.5507	15.7979	15.3094	15.566	15.1903	15.4624	15.9	15.3226	15.8571
D3ZUD8	Tm9sf3	15.2514	15.3468	15.2654	15.7582	15.065	15.3804	15.3673	15.4215	15.5904	15.1177	15.696	15.619	15.666	15.6585	15.8795	15.5105	15.6526	15.8744	15.7795	15.8347	15.4609	15.3733	15.6738	15.4404
D3Z9K9	Gdpd2	15.3914	15.4822	15.553	15.5397	15.5569	15.7639	15.5439	15.6007	15.4314	15.2633	15.1854	15.4268	15.5919	15.4184	15.7154	15.6195	15.8015	16.0045	15.8309	15.5681	15.3312	15.3224	15.4054	15.2103
A0A0G2K7P9;A0A0G2K7R3;F1M8G9	Ncam2	15.6566	15.7086	15.6443	15.2967	15.5226	15.2591	15.5968	15.1725	15.5938	15.6834	15.2785	15.1111	15.7125	15.525	15.7953	15.3656	15.7233	15.7888	15.5509	15.5865	15.4399	15.5942	15.4123	14.9989
Q63198	Cntn1	15.669	15.7591	15.3216	15.0887	15.4727	15.3089	15.315	15.3244	15.2526	15.9048	15.9535	15.6774	15.2176	15.5131	15.5124	15.3884	15.2614	15.1029	15.2728	15.2329	15.5207	15.397	15.4863	15.8449
D4A994	Emc1	15.2701	15.4005	14.5358	15.3687	14.8737	15.1853	15.8744	15.5352	15.6755	15.1583	16.0854	15.7309	15.4648	15.916	15.5093	15.5282	15.2838	15.3528	15.2348	15.5127	15.309	14.9672	15.8223	15.3061
A0A0G2K3S9	Slc24a4	15.3715	15.3523	15.5902	15.7066	15.0124	15.6433	14.8699	15.0004	15.0916	14.674	14.7331	15.2563	16.2516	15.5322	15.9311	15.7443	15.7515	15.8316	15.5584	15.423	15.1572	14.9324	15.4328	15.7114
A0A0A0MY16;Q1WIM2;Q1WIM2-2	Cadm2	15.2802	15.4494	15.8242	15.04	15.8225	15.6124	15.3134	15.7612	15.0372	15.9134	15.6368	15.5288	14.7444	14.9792	14.7117	15.362	15.3365	14.5997	15.5332	15.3008	15.7565	16.0239	15.4697	15.4297
Q68HB8	Pcdh7	15.1516	15.207	15.7738	15.2046	15.3332	15.5845	14.303	15.5478	15.0622	15.2348	15.2934	14.5357	15.5599	15.2273	14.812	15.2088	15.8697	15.1474	14.6184	15.1764	15.4134	15.5915	14.5522	15.3735
D4A435	Icam5	15.1904	15.1398	15.2717	14.8134	15.327	15.1511	15.0816	15.3577	15.2449	15.7558	15.2989	15.3752	14.8107	14.8121	14.7269	14.9153	14.8601	15.0509	15.3872	15.0176	15.4262	15.7206	15.0062	15.4274
G3V8X8	Nog	15.1518	14.8591	15.4837	14.8255	15.332	15.1052	15.5587	15.1943	15.4944	15.0452	14.817	14.9986	15.2567	15.2439	15.3406	14.9788	15.2091	15.4822	15.4348	15.4345	14.9082	14.6023	14.8855	14.2782
Q66H06	Tspan3	14.0941	14.488	14.988	15.106	14.827	15.3386	15.5356	15.3899	15.4742	14.6503	15.0954	15.3728	14.4068	14.9918	15.4145	15.1464	15.436	15.3663	15.5878	15.5845	15.1551	14.8369	15.4747	15.0007
A0A0H2UHQ0;Q794F9	Slc3a2	14.5275	14.5646	15.5182	14.7483	15.4877	15.2849	15.2038	15.3891	15.2525	14.5283	14.8708	15.1507	14.8659	14.822	14.8172	15.0125	15.5923	15.4642	15.4602	15.4718	15.0948	14.8334	15.2112	15.1983
A0A0G2KB42;G3V836;P05371	Clu	14.3276	14.7054	15.1632	16.1344	14.701	15.4595	15.2314	14.8696	14.9897	14.5109	14.9629	14.9808	15.4182	15.2302	15.0891	15.326	15.783	14.9779	15.1032	15.3486	14.6232	14.4859	15.0333	15.3778
E9PTX9	Slc12a2	15.2842	14.9497	14.9835	15.0915	14.9627	15.6386	14.6932	15.0483	14.3398	14.6189	14.7161	14.8455	15.5585	15.2319	15.6266	15.4267	14.9273	14.3905	15.6153	15.3493	15.1856	15.0635	14.9642	14.9965
B2GUV4;O70594	Slc22a5	15.0788	15.2263	14.9109	15.3108	15.0261	15.1545	15.1591	14.9515	15.0027	14.6443	14.8875	14.8666	15.145	15.2022	15.2594	15.4153	14.9966	15.0437	15.3253	15.083	14.7711	14.9186	14.7444	14.7492
F7EYB9	Omg	15.2487	15.2808	15.3783	14.8646	15.1617	14.3184	15.0819	15.0678	15.1964	15.5647	15.5071	15.0716	14.9997	14.9495	14.5345	14.6767	14.6162	14.3136	14.4906	14.9443	15.5188	15.3967	15.4297	15.2235
P13852	Prnp	14.8004	14.717	15.3025	15.2538	14.7166	15.2227	14.3506	14.5702	14.4367	14.5185	14.5543	14.6572	15.5027	14.911	15.4739	15.189	15.5121	15.4128	15.0714	14.9214	15.1418	15.1936	15.2221	15.4504
F1MAN8	Lama5	15.1389	15.0399	14.9327	15.0589	15.0962	15.1773	15.0962	14.8767	15.2245	14.666	14.7671	14.7269	15.2366	15.3066	15.5433	15.2649	15.0774	15.2635	15.245	15.2375	14.6852	14.6912	14.5511	14.0596
A0A140TAA1	Igsf8	14.5041	15.1594	14.8443	14.8813	14.3512	15.2202	15.4027	15.5629	15.2684	15.3806	15.5865	15.6996	13.7289	14.5472	14.2429	14.9609	14.7975	14.8408	15.0019	14.6818	15.132	15.6366	15.1583	15.189
Q6AYT8	Mpzl1	15.0506	15.0395	15.0225	14.6826	15.2204	14.3702	15.2289	14.6656	14.8084	15.2154	15.3642	14.9659	14.8	14.9943	14.9302	14.6362	14.7149	14.9814	14.7076	14.9347	15.0926	15.0376	15.1249	14.7539
Q99ML5	Pcyox1	14.7494	14.9479	14.1956	15.304	14.0892	14.6619	14.9538	15.0035	15.168	14.549	15.3442	15.4523	15.1672	15.4313	15.0206	15.0264	14.6711	14.8438	14.5627	15.0469	14.7553	14.7648	15.515	15.0643
A0A0G2K1E1;A0A0G2K2E1;A0A0G2K4X1;A0A0G2K8G8;D3ZLE6;E9PSS8;F1MAQ9;P15978;P16391;Q6MGB8;Q6MGB9	RT1-A1	14.3342	14.7097	15.0557	14.7145	14.9587	14.6886	15.2587	14.6647	15.1935	14.7898	14.6572	15.0622	14.7605	14.6787	15.3796	14.812	14.957	14.9064	14.9048	15.1217	15.105	14.8187	15.5898	14.7539
A0A0G2JSH6;Q9WUD2	Trpv2	13.9193	13.7488	15.3567	14.2824	14.8576	15.2314	14.579	14.7234	14.832	14.7873	14.6846	14.8874	14.3509	14.0087	14.368	14.5397	15.6063	15.6092	15.4549	15.1589	15.8673	15.6529	15.2067	15.7415
G3V6I2;P21932	Adcy3	14.5402	14.5034	15.0357	14.8422	14.4253	14.8503	14.4048	14.4217	14.5966	14.6651	14.7113	14.7923	15.1125	14.4356	14.966	14.8418	15.1931	15.1665	15.0238	15.0338	15.6823	15.5106	15.1969	15.4871
P20272	Cnr1	14.6307	14.3844	14.7513	15.1738	14.287	14.9091	14.1193	14.2422	14.1381	14.1917	14.556	14.7345	15.1337	14.7312	14.7989	15.0817	15.2384	15.3484	15.3219	15.0602	15.3242	14.9472	14.8381	15.3039
F1LZ38	Tenm4	14.7512	14.7188	14.903	14.3873	14.7962	14.1891	14.7636	14.3451	14.6843	15.2099	14.704	14.5844	14.5183	14.5798	14.5386	14.3265	14.5641	14.4831	14.3643	14.4548	15.0267	15.0467	14.8431	14.7886
F1LR11;Q6WAY2	Plppr1	14.8223	14.5656	14.6085	15.1507	14.0954	14.4678	13.5253	14.096	14.2148	13.7161	13.7554	14.253	15.3204	14.655	14.948	15.0961	15.0477	14.7026	15.0165	14.4327	15.0601	15.0127	14.6595	15.7473
A0A0G2JU92;A0A0G2JWP4;O88775	Emb	14.5992	14.5372	14.6381	14.4889	14.5783	14.3308	14.4691	14.4392	14.6337	14.8702	14.7711	14.498	14.6768	14.3044	14.3819	14.2873	14.4279	14.6473	14.4212	14.7153	15.0701	14.8275	14.7133	14.8574
A0A0G2K3C8;B5DFC9;W4VSR4	Nid2	14.5592	14.6673	14.3806	14.8412	14.4779	14.3541	14.8482	14.5927	14.442	14.1555	14.5094	14.3821	14.7998	14.7175	15.0743	14.7767	14.5633	14.7058	14.5483	14.6944	14.3427	14.3717	14.4897	14.0914
Q4V8I7	Lrrc8a	14.4226	14.1939	14.6494	14.7189	14.7873	14.3523	14.6338	14.58	14.6475	14.598	14.4586	14.4145	14.3063	14.449	14.8349	14.8102	14.5272	13.7734	14.9338	14.5077	14.7755	14.6457	14.388	14.6269
G3V803;Q9Z1Y3	Cdh2	14.6484	14.5778	14.5898	14.0409	14.2433	14.5163	14.5779	14.5697	14.6419	14.6974	14.942	14.8443	13.7775	14.7404	14.1339	14.5812	14.0143	14.5452	14.7777	14.4142	14.5323	14.833	14.5223	14.4256
Q99M75	Rtn4r	14.4708	14.4931	15.174	14.0993	14.441	14.2094	14.1267	14.2496	14.1779	14.5961	13.9836	14.345	14.6294	13.9166	14.6643	14.5119	14.8771	14.6418	14.41	14.2189	15.133	14.8964	14.5233	15.2916
G3V7D4	Efnb3	14.1785	14.1217	14.6597	13.4209	14.2993	14.5093	14.6047	14.4672	14.678	14.3312	14.4416	14.4723	14.5575	14.5446	14.8241	14.4971	14.7985	14.904	14.6745	14.695	14.5188	14.4528	14.6344	14.7275
A0A0G2JSU1;A0A0G2KAS7;G3V846;P24942;P24942-2	Slc1a3	14.4688	14.5654	14.6163	14.4763	14.581	14.9697	14.472	14.5538	14.4201	13.8568	13.8664	14.3074	14.6277	14.4256	14.4368	14.5559	14.6548	14.7231	14.6576	14.7597	14.4756	14.2579	14.5177	14.3857
Q921A2	Slc2a13	14.5082	14.5846	14.8281	14.9608	14.4252	14.9991	14.4605	14.6458	14.4023	14.3787	14.4905	14.4059	14.6085	14.2651	14.6164	14.6299	14.3493	14.3202	14.3231	14.3965	14.2639	14.0977	14.2311	14.3477
B4F795	Slc44a2	14.4246	14.4532	14.5282	14.6069	14.5491	14.3995	13.9875	14.4784	14.2943	14.438	14.1819	14.2849	14.6775	14.2694	14.6582	14.7619	14.8516	14.2267	14.3365	14.3498	14.441	14.5129	14.2636	14.6627
D4A758	Lrrc8b	14.4115	14.2164	14.6093	14.6311	14.4318	14.3952	14.1651	14.0774	13.9295	14.3091	14.1379	14.1743	14.6821	14.3049	14.7156	14.6466	14.6761	14.7303	14.6324	14.3902	14.6835	14.6089	14.4503	14.5709
Q4V887	Slc39a6	14.3159	14.1584	14.5406	14.2456	14.3646	14.4075	14.511	14.2204	14.5122	14.3571	14.3718	14.2414	14.4533	14.3873	14.4405	14.1793	14.4056	14.7408	14.6812	14.5962	14.5396	14.4383	14.4134	14.4383
D4A6P1	Sez6l2	14.5639	14.5809	14.3258	14.7245	14.2182	14.6024	14.4332	14.2277	14.4312	14.1181	14.3341	14.4196	14.705	14.6185	14.5659	14.5295	14.2919	14.3322	14.6959	14.5899	14.0612	14.0387	14.4431	14.0594
Q80WD1	Rtn4rl2	14.3601	14.5905	14.7689	14.7607	14.1255	14.6951	13.5576	13.5458	14.0241	14.275	14.0447	14.2491	14.8155	14.3956	14.421	14.7228	14.7787	14.3537	14.681	14.2885	14.5284	14.7523	14.1215	14.8851
O54701;O54701-2	Slc24a2	13.7644	13.8648	15.2704	14.1719	14.4118	14.3912	14.2249	14.2248	14.1842	14.3872	14.1679	14.3822	13.994	13.3226	14.0573	13.8021	14.9678	14.2966	14.6177	14.6127	15.0513	14.9062	14.5931	15.2179
A0A0G2K293;D4A2V0;Q9Z0J8	Negr1	14.397	14.4733	14.0997	14.56	13.9603	14.3287	14.6241	14.9886	14.916	15.2768	15.1351	14.9189	13.1761	14.4438	13.5458	14.0032	14.0148	12.9839	14.0473	12.9361	14.9289	15.281	14.7433	14.8964
D3ZH36	Elfn2	14.5025	14.3865	14.4793	14.4246	14.4584	14.2219	14.206	13.9674	14.1182	14.1663	14.2601	14.2922	14.6594	14.4262	14.4426	14.4079	14.4574	14.4643	14.3142	14.3401	14.3529	14.3305	14.4653	14.3219
F1M790;Q62786	Ptgfrn	14.2404	14.3484	14.4257	14.9803	14.4806	14.08	13.8039	13.6919	13.7313	14.3012	13.6092	14.139	15.0938	14.3053	14.8087	14.7812	14.2006	14.5534	14.2822	14.4499	14.6589	14.6756	13.8547	14.8215
A0A0G2K2S2;P11167	Slc2a1	14.7343	14.9121	14.9326	14.5764	14.926	14.2275	14.2083	14.5662	14.3977	14.5442	14.0289	14.0222	14.2795	14.2842	13.8956	14.4363	14.4486	13.5528	14.0617	13.86	14.182	14.4073	14.2602	14.4459
A0A0G2JV93;P31422	Grm3	14.6019	14.3977	14.4511	14.2769	14.673	13.6171	14.5781	13.9565	14.1681	14.6796	14.475	14.3096	14.2741	14.25	14.5537	14.274	13.9655	14.2449	14.0574	14.4936	14.4808	14.3854	14.3601	14.2789
P62813	Gabra1	14.438	14.395	14.51	14.0089	14.3391	14.1213	14.4139	14.1389	14.1399	14.4455	14.4464	14.3537	14.5532	14.2725	14.4296	14.0673	14.1887	14.4684	14.0775	14.1573	14.5724	14.5689	14.379	14.0164
P07340	Atp1b1	14.7353	14.6257	14.6851	14.2154	14.0137	14.4054	14.1647	14.4595	14.0843	15.0116	14.0327	13.8092	14.1627	14.2777	14.0397	14.061	13.6583	14.2269	14.8974	13.9245	14.5048	15.0896	14.0477	14.1721
A0A0G2JTK0;F1LM73;F1LNE2;O08722;Q761X5	Unc5c	14.3532	14.2262	14.4047	13.9423	14.4774	13.9289	14.2643	14.186	14.1326	14.1268	14.1417	13.7982	14.3787	14.3518	14.6052	14.1675	14.2333	14.3958	14.323	14.2559	14.1455	13.888	14.3084	13.6745
Q63617;Q6P136	Hyou1	14.0826	14.1988	13.2866	14.5603	13.2366	13.8821	14.5223	14.3423	14.5641	13.6595	14.7569	14.6225	14.3045	14.8719	14.4583	14.4494	14.0884	14.369	13.7783	14.3966	13.7305	13.635	14.7187	14.1425
Q9QZG1	Slc22a23	14.1529	14.1749	14.5521	14.453	14.2393	14.2095	13.8989	14.0673	13.9274	13.883	13.7149	13.9088	14.4472	13.9651	14.2601	14.4832	14.4485	14.0811	14.162	14.1414	14.222	14.2361	14.0288	14.2914
F1LPF2	Agrn	14.2265	14.2442	14.037	14.1392	14.1029	14.0667	14.4968	14.2898	14.4567	14.3536	14.3708	14.2026	13.9979	14.2396	14.186	14.1575	14.1085	13.9918	14.2392	14.3805	14.0855	13.7514	14.0448	13.7559
P28570	Slc6a8	13.2859	12.9921	14.2631	13.6317	14.5096	15.1484	14.2357	14.7267	14.2308	13.8909	14.0213	14.7339	13.3696	13.2103	12.3852	14.1456	14.8474	14.1885	14.8789	14.4866	14.6989	14.7499	14.3165	14.8607
A0A0G2JSK5;P49134	Itgb1	13.9001	13.955	14.1011	14.1488	13.8012	14.1027	14.3046	14.1156	14.2323	14.2604	14.1212	14.3763	14.2341	13.7788	13.9474	13.8766	14.4041	14.3372	14.597	14.2877	14.2612	14.2022	14.2268	13.9324
F1LQ87;Q02294	Cacna1b	14.1318	14.0329	14.2525	13.7861	14.6344	13.9444	14.4344	13.8171	14.1102	14.4404	13.9654	13.8619	13.9489	13.986	14.2087	13.728	14.0666	14.1501	14.4744	14.2796	14.3265	14.1881	14.2737	13.8141
M0R9R3	Adra2a	13.8241	13.5918	14.3154	14.447	13.7218	13.9619	13.3474	13.3859	13.5293	13.5863	13.845	14.1806	14.1529	13.8065	13.9212	14.2958	14.2059	14.3805	14.1589	14.4199	14.7484	14.835	14.2797	14.9738
Q5PPI4	Lamp5	14.1977	14.041	14.3244	14.0098	13.9315	14.0524	14.0011	13.899	13.717	14.2849	14.0999	14.1649	14.2871	13.8859	13.9064	13.9927	13.9351	12.9747	14.4042	14.1332	14.5526	14.2408	14.2107	14.3421
D3ZNW5;P97685-2;P97685-3	Nfasc	14.2814	14.097	14.1574	14.1963	14.0859	13.8732	14.1448	13.7901	14.1441	13.934	13.8973	13.9509	14.1929	14.244	14.4625	14.0518	14.1139	14.5162	14.1929	14.1054	13.7631	13.7399	13.874	13.6011
F1M7V6;Q1WIM1	Cadm4	14.0923	14.0802	14.5672	14.3286	14.1622	14.2635	14.0212	13.6182	13.6111	14.0009	13.4957	13.8207	14.4417	13.847	14.1641	14.3335	14.6269	13.9465	13.8625	13.8467	13.8377	14.0238	13.8854	14.2634
D3ZKS5	Nrxn3	14.4083	13.2448	14.5874	12.3818	15.179	14.583	14.8053	12.0315	14.3046	15.2048	15.0613	14.8398	14.3118	14.5762	14.6853	11.402	12.645	14.2535	13.4729	14.6644	13.5573	14.8245	14.4147	13.6437
P97603	Neo1	14.0188	14.0409	14.0968	14.2678	13.929	13.7272	13.7086	13.5415	13.3454	14.2487	13.7989	13.8155	14.1278	13.989	13.7949	14.1753	13.7413	13.9316	14.1856	14.2782	14.5062	14.5597	14.0306	14.7633
D3ZQP6	Sema7a	14.0475	13.9609	14.304	13.8319	14.2655	13.4149	14.1324	14.0448	13.8805	14.5435	14.2511	14.1452	13.7742	13.6562	13.5373	13.5287	13.5721	13.8375	13.4836	13.9104	14.7165	14.6041	14.525	14.1193
D3Z981	Plxna1	14.2009	14.0932	14.1912	13.8724	14.1701	13.5477	14.0555	13.8528	13.9267	14.2736	14.1342	13.9292	13.828	14.0707	13.9539	13.5569	13.7304	13.8211	13.5713	13.8043	14.2014	14.3768	14.1401	13.971
A0A0G2K9I6;G3V7K3;P13635	Cp	13.8223	13.6705	14.1896	13.7363	14.2719	14.0811	13.9724	13.7002	14.2846	13.1545	13.5417	14.061	13.8017	13.8893	14.0158	13.8762	14.1625	14.2849	14.167	13.911	14.0731	14.1815	14.3173	13.9698
F7FHT4	Sema3c	13.892	13.7789	13.1797	13.9581	13.3832	13.8175	14.1231	14.1323	14.0319	13.5823	14.2373	14.196	14.183	14.2274	14.3682	14.2895	13.6901	14.1428	14.0042	14.3668	13.9222	13.4545	14.3273	13.6542
A0A0G2K3Q5;A0A0G2K498;Q6PW34	Nrcam	13.5698	13.5595	14.4917	14.1406	13.9771	13.8048	14.227	14.5496	14.0535	13.8169	13.6392	12.8844	14.0773	13.7609	13.9836	13.7271	14.238	14.1139	14.299	14.4042	13.7619	13.716	14.14	14.0062
P27274	Cd59	13.9191	13.6093	13.9457	13.8477	14.3234	13.542	14.187	13.9866	13.9439	14.0807	13.905	14.1002	13.7042	13.7832	14.0516	13.7487	13.7947	13.8998	14.1665	14.1206	13.8178	13.8496	14.1185	13.8937
A0A096MJE6;F1LQ63;Q05546;Q05546-2	Tnr	13.3236	13.1789	13.8672	13.3881	14.0758	14.0481	14.2219	14.0118	14.2533	13.8788	14.0549	13.8867	13.6578	13.6107	13.9768	13.6742	14.0655	14.3386	14.3867	14.2857	13.9577	13.6751	14.0714	14.0792
Q505J3	Wscd1	14.0293	13.9386	13.6228	14.383	13.5141	13.8203	13.78	13.9444	13.796	13.4248	13.5893	13.5844	14.3606	14.2156	14.3606	14.3827	13.9803	13.9664	14.0546	13.8875	13.6962	13.8099	13.5746	13.6324
P20611;Q642D2	Acp2	13.4871	13.4339	13.2694	14.1357	13.1799	13.4299	14.1001	14.3048	14.3458	13.6488	14.5033	14.5792	13.7047	14.1408	14.1488	13.8742	13.8712	13.9904	13.5531	13.9898	13.358	13.1733	14.2555	14.1634
A0A0G2K6T0;G3V6N7	Slc12a6	14.114	13.6705	14.5643	14.2803	14.4733	14.328	14.0669	13.6176	13.4623	13.2532	12.7701	12.8566	14.3687	13.8702	14.6049	14.3805	14.6073	14.5017	14.4842	14.0607	13.3924	13.0501	12.8515	12.8003
D3Z9N6;D3ZFC3;D4A8Y6;Q9ERB4;Q9ERB4-2;Q9ERB4-3	Vcan	13.7134	13.686	13.8681	13.6937	14.1171	13.7447	14.2365	13.8962	14.0988	13.9315	13.894	13.9263	13.53	13.6402	13.6985	13.5823	13.6081	13.8463	13.8873	13.9369	13.8348	13.8494	14.1075	13.6993
A0A0G2K0J2;F1M9X7;Q8CFG6	Cacna2d2	13.8673	13.6747	14.1015	13.7882	13.9309	13.6848	13.8102	13.6573	13.7865	13.8841	13.6846	13.6478	13.7953	13.7766	13.6509	13.6468	13.8603	14.104	14.0276	13.7462	14.086	14.0015	13.9681	13.7565
F1LSY2;O35764	Nptxr	13.4685	13.8877	14.0824	14.0176	13.7027	14.0395	13.4561	13.7174	13.6461	13.6426	13.6356	13.8015	13.9804	13.5981	13.9447	13.6458	13.8048	14.0722	13.8656	14.023	14.0069	13.9525	13.9504	13.9659
M0R3V7;Q01728;Q01728-2;Q01728-3;Q01728-4;Q01728-5;Q01728-6;Q01728-7	Slc8a1	11.825	11.1854	14.7336	13.0009	14.2476	14.3299	14.1576	13.9715	14.0654	14.1082	13.9822	14.4235	11.8609	11.4873	12.8619	12.7837	15.0147	14.7152	14.9678	14.6629	14.7777	14.4377	14.5995	15.5118
Q8K3V5	Fndc5	13.7055	13.6905	13.7694	13.9928	13.5925	13.7797	13.4963	13.3802	13.4909	13.6911	13.6108	13.6607	14.1385	13.7216	14.151	13.9833	13.88	14.2039	13.8626	13.9419	14.0754	13.9364	13.9268	14.0246
A0A096MJH1;D3ZYR4	Sema4d	14.0239	13.9163	14.1094	13.4125	14.2575	13.2369	13.9718	13.6217	13.9289	14.4429	14.1734	13.9787	13.5548	13.5638	13.4901	13.4348	13.3241	13.8181	13.4346	13.6441	14.3614	13.933	14.2095	13.8155
A0A0G2K798;M0R5P7;M0R9A7;P19490;P19490-2	Gria1	13.5822	13.7819	13.9575	13.7159	13.3632	13.7449	13.5228	13.0291	13.6515	13.7284	13.8213	13.8474	13.77	13.9461	13.8177	13.7483	13.973	14.2865	13.7231	13.8973	14.2406	14.145	14.0749	14.0406
Q62682	Cntn3	13.7607	13.8428	13.9107	13.666	14.0172	13.5993	13.838	13.8647	13.7297	13.8943	13.8622	13.5184	14.0487	13.7361	14.0403	13.564	14.0003	14.0461	13.8784	13.87	13.4855	13.682	13.8771	13.5537
Q9R066;Q9R066-2	Cxadr	13.4274	13.277	13.9682	13.5337	13.9513	13.6611	14.0314	13.996	14.1548	14.2489	14.1621	13.9744	13.5106	13.512	13.5629	13.5373	13.8428	12.6659	13.9684	13.7805	14.0367	14.1507	14.1251	13.895
Q496Z2	Tril	13.7819	13.9159	13.4448	14.0214	13.8948	13.5443	13.8722	13.9151	14.0048	13.8125	13.9436	13.982	13.7351	14.1703	13.6744	14.1165	13.4178	13.5265	13.2531	13.6135	13.8166	13.7324	13.8901	13.7441
O35112	Alcam	13.8307	13.6059	14.2239	13.3379	14.2184	13.3379	13.6577	13.5081	13.6498	14.1482	13.8467	13.4228	13.6424	13.8264	13.5197	13.494	13.6595	13.9508	13.7696	13.8205	14.276	14.0531	13.9774	13.8768
P35439;P35439-2;P35439-3;P35439-4;P35439-5;P35439-6;P35439-7;Q62648	Grin1	13.9064	14.1324	13.8226	13.7848	13.4443	13.1548	13.4482	13.4896	13.4974	14.1155	13.9927	13.9113	13.6585	13.3938	13.5769	13.6214	13.6808	13.5952	13.3777	13.6012	14.3983	14.7002	14.0316	14.2275
P21451	Ednrb	13.5141	13.6575	14.1112	14.1418	13.7815	13.7792	13.952	13.3905	13.6773	13.2576	13.0327	13.1878	14.1693	13.8909	14.4987	14.1936	14.1864	14.2159	14.2717	13.8531	13.45	13.1011	13.5126	13.1311
D3ZDX5	Plxnb1	13.6606	13.525	13.8672	13.7213	13.6747	13.6864	13.7207	13.4949	13.7496	13.5764	13.6224	13.7077	13.7931	13.6016	13.8694	13.614	13.7814	14.055	13.8038	13.8489	13.9982	13.8172	13.8735	13.7237
P35053;Q6P7Q2	Gpc1	13.6175	13.8605	13.7674	13.5257	13.7896	13.8514	13.5814	13.8085	13.8153	13.8561	13.6061	13.6412	13.6819	13.6142	13.8735	13.8116	13.8836	13.9196	13.6858	13.8332	13.6627	13.5966	13.7661	13.6982
F1LS01	Pcdh9	13.7423	13.8687	14.1166	13.1979	14.0016	13.558	13.5913	13.9044	13.5014	14.0764	13.4483	13.7545	13.8551	13.5089	13.0621	13.609	13.828	13.172	13.6831	13.4504	14.1043	14.0485	13.77	13.8232
Q6P7C7	Gpnmb	13.0572	13.6104	13.0549	13.775	12.8246	14.3128	13.7283	13.8529	13.904	13.2351	14.0402	14.339	13.6457	13.8653	13.4394	13.6154	14.0775	13.7376	13.5797	14.0377	13.5075	13.568	13.9845	13.8766
F1LMF4;Q8R508	Fat3	13.6372	13.6325	13.8886	13.7865	13.8086	13.5111	13.8386	13.5682	13.7394	13.529	13.4351	13.5405	13.8901	13.8838	14.132	13.5857	13.9444	14.0719	13.8212	13.5078	13.5151	13.3862	13.6373	13.3424
P97846	Cntnap1	13.7848	14.0288	14.2513	13.3526	13.8639	13.2188	13.4452	13.7405	13.6403	14.5557	13.9396	13.7528	13.4815	13.3879	12.9822	13.0466	13.4554	12.9841	13.0426	13.3223	14.4976	14.5736	13.7657	14.2286
P14562	Lamp1	13.0349	13.2198	13.2039	13.9708	13.1786	13.5771	14.0092	13.6663	14.1011	13.381	13.8437	13.7836	13.283	13.9225	13.9809	13.9137	13.8581	13.6527	13.8605	13.9111	13.5752	13.4249	14.2204	13.6163
P55159	Pon1	13.4962	13.9483	13.5056	14.2947	13.6443	14.152	14.1003	14.1829	13.7432	13.2202	13.6219	13.4032	13.9569	13.934	13.6425	14.3766	14.1264	12.964	13.3217	13.3564	12.8851	13.0418	13.6779	13.4039
D4AD89	Sez6l	13.6993	13.8385	13.6138	13.8019	13.4175	13.7785	13.3596	13.8134	13.7933	13.8448	13.8582	13.8434	13.1636	14.0373	13.3177	13.8176	13.0362	13.5176	13.7271	13.7363	13.616	13.6493	13.5105	13.9467
Q568Y7;Q568Y7-2	Olfm2	13.7175	13.5807	13.8711	13.5309	13.9023	13.6912	14.0061	13.5511	13.5743	13.8496	13.7948	13.67	13.4295	13.3741	13.2945	13.2814	13.722	12.9415	14.0185	13.556	13.9445	13.8008	13.8547	13.6346
A0A0H2UHA7;Q63424	Slc15a2	13.3865	13.4944	13.544	13.6091	13.1605	14.2192	13.2888	13.9859	13.7223	13.4342	13.3896	13.9614	12.8057	13.4869	12.7254	14.1748	13.5864	13.722	13.9702	13.617	13.8619	14.327	13.5617	14.5299
Q4QQU9	Ostm1	12.6409	12.8675	13.0738	14.1303	12.6104	13.6936	13.8236	13.625	13.7032	13.075	13.5964	13.6331	13.7172	13.5336	13.9369	13.9767	14.1986	14.1297	14.1993	14.116	13.65	13.1073	14.5466	13.7231
A0A0G2K9D7	Pcdhgc3	13.664	13.7446	13.6228	13.3223	13.9737	13.7984	13.963	13.4298	13.753	13.7987	13.9889	13.4983	13.3983	13.8104	13.61	13.5951	13.4308	13.706	13.6059	13.5629	13.4252	13.6923	13.5283	13.0803
A0A0G2JTV8;Q63734	Kcnc4	13.8276	13.5819	13.8787	13.6052	13.6224	13.1147	13.5128	13.4654	13.5203	13.6891	13.4239	13.3267	14.0949	13.5877	14.0286	13.5538	13.8536	14.0081	13.5522	13.6853	13.6581	13.6876	13.5059	13.1588
A0A0H2UHD9;Q5XIA1	Ncln	13.5754	13.7579	13.023	14.0635	12.8098	13.4058	13.5424	13.7836	13.8159	12.9462	13.8968	13.8777	14.0407	13.9993	13.8609	13.9184	13.4888	13.5968	13.4206	13.4926	13.4814	13.198	14.1746	13.6598
G3V6K6	Egfr	13.7585	13.6568	13.7474	13.5131	13.8204	13.4841	13.9691	13.4669	13.7778	13.7259	13.8656	13.784	13.6993	13.7405	13.6277	13.6178	13.5043	12.939	13.5304	13.7505	13.5206	13.5507	13.5521	13.1911
F7ESR8	Lgi2	13.802	13.6978	13.8455	12.8999	14.1587	13.1623	13.2048	13.059	13.3812	14.2987	13.9891	13.3804	13.4553	13.5165	13.2542	13.0454	13.4937	13.4575	13.4343	13.6124	14.5092	14.2012	13.8995	13.9125
A0A0G2JUW8;A0A0G2JYN3;A0A0H2UHK5;P97629	LOC108348118	13.2392	13.3946	13.3045	13.3264	13.6203	13.4839	14.1184	13.7879	14.0703	13.6456	13.9658	13.9316	13.0754	13.6019	13.2033	13.1906	13.5438	13.9208	13.7851	14.018	13.6747	13.4974	13.8128	13.4369
D3ZRF9	Mcoln1	13.2165	12.8579	13.0128	13.521	13.0418	14.0914	13.5358	13.811	13.7097	13.0199	13.5302	14.0573	13.0643	13.6903	13.7348	13.6007	14.2111	13.7168	14.0683	14.0386	13.5034	13.4338	13.8597	14.052
Q3L472	Sulf2	13.8191	13.9583	13.0318	13.6469	13.5799	12.8916	13.6548	13.6346	13.7139	13.7669	13.9498	13.4896	13.9156	13.9028	13.7987	13.733	13.011	13.3911	13.3948	13.5911	13.2834	13.6447	13.2148	13.7374
Q6TMA8	Angptl4	13.2729	13.5066	13.0471	14.1709	13.0934	14.2376	13.7112	13.4098	13.6883	12.5002	13.2161	13.5884	13.9959	14.2746	14.0841	14.5552	13.9848	13.9423	13.7524	13.6813	12.6658	12.5412	13.4173	13.1792
P17046	Lamp2	13.1151	13.1835	12.9954	13.5159	12.9034	13.4461	13.7284	13.4676	13.8236	13.3382	13.7853	13.9078	13.4024	13.9769	13.8478	13.5018	13.6295	13.8921	13.7217	13.7961	13.5366	13.3414	13.7875	13.4385
A0A0G2K6T9	Pcdh1	13.7065	13.6664	14.1888	12.1581	14.3336	13.254	13.9389	12.9831	13.4944	14.3127	14.1935	13.9749	13.23	13.0563	13.3168	12.9846	13.3372	13.8619	13.5147	13.803	13.5274	13.0651	13.8559	12.962
G3V7P2	Fgl2	13.2511	13.398	12.8075	13.9109	13.1426	13.8878	13.9065	13.5938	13.7081	12.5989	13.5974	13.7345	13.8013	14.0983	13.6895	14.0709	13.7196	13.9161	13.9149	13.8164	12.6378	12.6935	13.3897	12.9827
M0R6K0;P15800;Q5M7W9	Lamb2	13.4125	13.6496	13.3516	13.8037	13.7666	13.7126	13.6287	13.6998	13.7449	13.3273	13.3733	13.4138	13.6406	13.6459	13.4685	13.8898	13.887	13.3261	13.4449	13.6679	13.3406	13.1354	12.8977	12.9551
Q7TPB4	Cd276	13.8435	13.522	13.5891	13.4668	13.6458	13.2717	13.8472	13.2904	13.6575	13.5313	13.5905	13.6773	13.6652	13.4999	13.7354	13.2905	13.3758	13.3485	13.3276	13.6963	13.4344	13.3408	13.4596	12.9573
M0RBX7;M0RDX2;P15943;P15943-2;P15943-3;P15943-4	Aplp2	13.6379	13.7787	13.4761	14.0464	13.5982	13.7672	13.4676	13.5504	13.399	13.3789	13.2086	13.3188	13.9117	13.8297	13.2701	13.7261	13.7915	13.2561	13.0292	13.3993	13.066	13.0632	13.1125	12.9244
P25099	Adora1	13.2458	13.3222	13.7785	14.0244	12.8321	13.4637	12.6896	12.7832	12.6518	12.6964	12.643	13.1465	14.1328	13.3489	14.0183	13.9423	14.0744	13.8076	13.764	13.4728	13.7409	13.6336	13.4989	14.2542
D3ZT36	Adam23	13.4353	13.4714	13.5887	13.2616	13.7125	13.4531	13.3274	13.2318	13.2796	13.5223	13.3796	13.3643	13.7694	13.0667	13.242	13.2638	13.4816	13.2153	13.6504	13.3205	13.859	13.4374	13.3575	13.7775
D3ZHA3	Lpar4	13.2266	13.0373	13.4463	13.4357	13.6277	13.4242	13.8802	13.4276	13.693	13.2309	13.3983	13.3567	13.4384	13.355	13.7007	13.4721	13.394	13.7708	13.8933	13.7014	13.1839	13.2162	13.3583	12.7846
P15431	Gabrb1	13.5716	13.4341	13.3153	13.2306	13.5295	13.1585	13.2446	13.4265	13.6278	13.97	13.9868	13.7227	13.1241	13.3325	12.9607	13.1271	12.8801	13.1703	13.0468	13.3318	13.7471	13.9417	13.8949	13.649
G3V6Z5;G3V8Y9;P19492;P19492-2	Gria3	13.0726	13.0034	13.7387	13.0782	13.2284	13.5097	12.9745	13.1278	12.8884	13.2714	12.9852	13.5963	13.0843	12.8324	13.1707	13.2021	13.798	13.9721	14.0049	13.7255	14.1642	13.9641	13.6987	14.1564
Q08469	Slc6a15	13.6343	13.5755	13.2672	14.0686	13.2663	13.0544	13.4588	13.0775	13.1535	13.1359	13.139	13.2504	13.8399	13.5503	13.9778	14.0489	13.4693	13.4092	13.5624	13.5969	13.1985	12.8977	12.9477	13.1973
A0A0G2KA71;Q5FVC5	Nectin2	13.5483	13.4108	13.4722	13.2272	13.8076	13.1827	13.572	13.2071	13.4343	13.5162	13.4379	13.3988	13.317	13.4944	13.6646	13.2277	13.3078	13.1676	13.3638	13.3777	13.1947	13.204	13.3482	13.269
D3ZQ57	Plxnb2	13.4397	13.3091	13.2244	13.4826	13.6565	13.3756	13.4886	13.3362	13.552	13.5636	13.3006	13.4321	12.9669	13.4292	13.5927	13.3979	13.3442	13.3715	13.3362	13.2329	13.3142	13.1416	13.3947	13.1378
F1LQC5	Bmpr2	12.9778	13.3432	13.779	13.9203	13.3764	13.3802	12.8953	13.4854	12.8072	13.4722	12.9685	13.3291	13.6038	12.9113	12.9236	13.2667	13.9761	13.1601	13.3049	13.1421	13.5702	13.815	13.1431	13.9838
A0A096MJL9;A0A0G2K992;D3ZTH7;Q99N02	Slco3a1	12.298	11.8214	13.4009	13.31	13.003	13.3663	13.3109	12.92	13.6633	13.2677	13.1947	13.6335	12.5442	12.4713	13.148	13.6247	13.8655	13.9157	14.1965	13.8671	14.1488	13.5813	14.0342	13.7018
Q02563	Sv2a	13.7854	13.7592	13.1206	13.6287	12.6245	12.9294	12.808	12.5892	13.014	13.0634	13.2946	13.2254	13.7598	13.802	13.7244	13.8134	12.9567	13.511	13.3521	13.4028	13.6237	12.8207	14.0811	13.1826
A0A0G2JZN2;O08721	Unc5a	13.7755	13.4576	13.4326	14.16	13.0424	13.7005	12.8673	12.7555	12.7845	12.8656	12.8139	12.6019	13.9258	13.5845	13.5686	13.3435	13.4203	13.3073	13.1739	13.2736	13.2906	13.4448	13.3319	13.9229
B1WC18	Podxl2	13.092	13.0486	13.2122	13.0797	13.6395	13.1648	13.9143	13.605	13.7977	13.7586	13.8273	13.5394	12.743	13.0867	12.8105	12.9348	13.0505	13.2259	13.4012	13.5685	13.3536	13.1503	13.5588	13.2377
D3ZCG5	Mmp15	13.7293	13.6281	13.559	13.8565	12.7144	12.9954	13.055	13.442	13.5073	13.0262	12.83	13.0347	13.3373	13.4782	13.4654	13.4363	13.4304	13.1603	12.999	12.9411	13.6215	13.7648	13.2057	13.5165
P31647	Slc6a11	13.3429	13.5698	13.6373	13.2641	13.3542	13.3244	12.9083	13.0872	12.8503	12.9244	12.603	12.691	13.6893	13.2803	13.8434	13.5063	13.2542	13.9268	13.6666	13.5013	13.5313	13.3204	13.3799	13.1435
Q5XI31	Pigs	13.2503	13.3617	12.6041	13.4352	12.5705	13.0805	13.4209	13.7512	13.6184	12.829	13.6979	13.5934	13.471	13.6289	13.5873	13.3789	13.1474	13.2957	12.9391	13.4342	12.9871	13.0972	13.9666	13.0433
D4ABB3	Adamts17	13.1245	13.304	13.3353	12.9036	13.23	13.2746	13.4966	13.6239	13.3309	13.1148	13.3159	13.594	13.3893	13.1158	13.4027	13.3145	13.4852	13.2139	13.2405	13.3554	13.254	13.2291	13.2925	13.0371
A0A2U3UXS5;M0RAS4	Igsf21	13.5322	13.5778	13.2742	13.4256	13.0732	12.6154	13.117	12.858	12.865	13.6211	13.6362	13.3885	13.635	13.3331	13.1387	13.1791	12.7625	13.0898	12.795	13.247	13.427	13.4322	13.514	14.0354
D3ZWJ9	Fam234b	13.1069	12.9659	12.9777	13.1473	13.0203	13.1739	13.6886	13.3747	13.522	12.9747	13.3747	13.4305	13.2441	13.4116	13.5083	13.2651	13.2976	13.5278	13.3083	13.4283	12.9639	12.8091	13.3893	12.9687
F1LV44	Tenm3	13.5097	13.5651	13.2909	13.0872	12.9096	12.8992	13.1065	13.1062	13.3577	13.8349	13.8803	13.4784	13.0284	13.0726	12.4589	12.9414	12.8303	12.9509	12.9047	12.804	13.6432	13.9569	13.5397	13.5075
Q76GL9	Slc1a4	13.328	13.5925	13.7553	13.1186	13.2013	13.5246	12.9522	13.0517	13.0539	13.0922	12.6875	12.9906	13.3196	13.2585	13.0712	13.3105	13.5966	13.1937	13.127	13.1989	13.2872	13.6055	13.0436	13.2793
Q9JK00	Scn3b	13.4931	13.4175	13.3729	13.4227	12.9268	12.775	12.8706	12.7643	12.6181	12.8784	13.0925	13.3457	13.853	13.6683	13.5097	13.5751	13.0943	13.1389	13.03	12.993	13.5265	13.2503	13.3997	13.5432
Q99J86;Q99J86-2	Atrn	13.0491	13.1706	13.0765	13.2156	13.0673	12.8941	13.2159	13.241	13.2253	13.3642	13.3611	13.4587	13.1418	13.1126	13.0466	13.0937	13.2787	13.0818	12.9209	13.1435	13.5079	13.5072	13.5821	13.66
A0A096MK06;A0A0G2JYU3	Astn2	13.2461	13.5847	13.5989	13.778	12.6479	13.5038	12.726	12.407	12.4588	12.9181	12.5069	12.9227	13.7151	12.7548	13.2167	13.6015	13.6558	13.0704	13.3162	13.0601	13.6845	13.8984	12.8801	13.7237
G3V746;Q00960	Grin2b	13.0127	13.4932	13.7619	13.1603	13.1952	13.1678	12.5413	13.3193	13.3911	13.3528	13.1019	13.1723	13.145	12.8922	12.8557	13.1075	13.2722	12.6682	12.5286	12.8556	13.9489	14.0014	13.3851	13.4971
Q3SWT0	Pecam1	13.0655	12.7967	12.8805	12.9361	13.3919	13.081	13.2689	12.9997	13.5804	12.8454	13.4118	13.3819	13.1654	13.4345	13.2303	13.0165	13.1616	13.6674	13.275	13.4679	12.827	12.9664	13.6124	13.3579
F1LMR7;P46101;P46101-2	Dpp6	13.2964	13.2193	13.1444	12.6992	13.3507	12.8899	13.3184	13.2729	13.3918	13.7241	13.7521	13.3789	12.9646	13.0776	12.8476	12.7331	12.7295	12.7248	12.8556	13.0633	13.6866	13.5866	13.5693	13.5266
Q6Q629	Dpp10	13.484	13.5744	13.9429	13.1919	14.1311	12.9683	13.5105	13.0049	13.2416	13.3935	12.9847	12.8946	12.9703	13.2609	13.2774	12.8926	13.2726	12.7939	13.0024	12.9583	13.2716	13.1156	12.9163	12.7395
A0A0G2KA39;P60570	Panx1	13.0462	13.2139	13.2111	13.6381	13.2822	13.6466	13.3099	13.459	13.0886	12.1372	12.5258	13.3064	13.5344	13.1198	13.0938	13.5757	13.4327	12.7455	13.17	13.1485	12.989	13.2796	12.9689	13.0307
B0BND0;D3ZRI1	Enpp6	13.2938	13.2949	12.9334	13.0179	13.0409	12.9359	13.2994	13.0701	13.2686	13.0394	13.5139	13.173	13.1747	13.5349	12.9433	13.1826	12.9919	13.2348	12.7496	13.66	13.2058	13.0566	13.3761	12.9041
D3ZZ44	Elfn1	13.6509	13.4957	13.6023	13.092	13.7109	13.0139	13.0585	13.0701	13.2036	13.2605	13.0169	12.8696	13.2415	13.303	13.0878	13.1124	13.1293	12.9947	12.9692	12.9352	13.0998	13.0859	13.0216	12.8512
B2RYD7;Q7TQ74	Stt3b	12.9545	13.0232	12.5623	13.2465	12.4474	13.1743	13.1397	13.4151	13.4849	12.6358	13.3825	13.3405	13.3232	13.6219	13.2721	13.369	13.2219	13.1016	13.1959	13.2372	12.9943	12.7987	13.1466	13.3665
A0A140TAJ2;Q63175;Q63175-2	Serinc5	13.0966	13.2418	12.9449	13.4804	12.6199	13.8621	12.8026	12.9781	12.8707	12.4795	12.898	13.5195	12.8617	13.134	13.6314	14.0558	13.2042	11.1765	13.7832	13.2403	12.9967	13.2317	13.0417	13.6821
P63138	Gabrb2	12.9529	13.1092	13.0753	12.7411	13.1309	13.08	13.1235	13.3836	13.1686	13.635	13.5864	13.4244	12.27	12.7647	12.5298	12.9045	12.6142	12.9031	12.7659	13.0548	13.7785	13.7302	13.4837	13.4311
F1LMW3;Q8K3V3	Adgrg1	13.049	13.2982	13.2257	13.3785	13.2064	13.3998	13.0364	13.1773	12.9753	12.9023	12.8094	13.229	13.4566	13.1477	13.0831	13.3532	13.4745	12.8581	13.1955	13.0166	12.7719	12.9718	12.611	12.8122
Q4QQR8	Vstm4	13.2141	13.1655	12.8972	13.2138	13.1408	13.0657	13.0993	13.0174	13.1246	12.8307	13.0862	12.668	13.273	13.5858	13.4046	13.308	13.2399	13.6098	13.4488	13.4165	12.9525	12.5613	12.8112	12.1677
D4A617;F1M0G3	LOC103689954	12.6512	12.6315	13.3527	12.9445	13.176	13.076	13.4376	13.0595	13.2913	13.5674	13.3479	13.4438	12.4932	12.4148	12.3549	12.488	12.9421	13.2886	13.3672	13.2167	13.5135	13.6458	13.2496	13.174
A0A0G2K728;Q63149	Cdh4	13.0697	13.1555	12.9746	12.6345	13.2359	13.0054	13.2468	13.2283	13.3564	13.6033	13.8743	13.39	12.4813	12.9225	12.5931	12.5517	12.3451	13.0106	12.9071	13.1687	13.3168	13.538	13.4274	13.0482
G3V963;Q80WF4	Tmem132a	13.1413	13.6673	13.3475	13.3941	13.5096	13.2933	12.9419	13.4821	13.0764	13.2107	12.8744	13.1817	13.2271	12.9547	12.6452	13.4452	13.3313	12.4115	12.0197	12.6008	13.0087	13.7496	12.5332	13.036
F7EL93	Igdcc4	13.0568	13.1186	13.0935	13.1788	13.0799	13.4068	12.8345	13.2253	13.2836	12.8119	12.5927	13.0176	13.1944	13.3693	12.3102	13.1941	13.5267	12.8902	13.0461	12.8994	13.1361	13.4829	12.8077	13.0674
Q63475	Ptprn2	13.3604	13.5345	13.7678	13.3392	12.6482	13.4825	12.0408	13.2272	13.5779	13.2189	13.1242	13.1626	13.2452	13.1046	12.7029	12.5907	13.2967	11.8094	12.541	12.2855	13.8922	13.4204	12.7063	13.0424
Q9QZA6	Cd151	12.4899	13.1758	13.3782	13.3786	12.8285	13.2115	13.0083	11.9689	12.8282	13.1312	13.0336	13.5457	13.321	12.6725	13.0122	13.2301	13.6546	12.7863	12.7395	12.9426	13.2082	13.4446	13.0983	12.6562
Q6AY20	M6pr	12.0846	12.9561	12.7859	13.3604	12.719	13.2782	13.0884	13.0816	13.236	12.6781	12.9857	13.4506	13.3622	12.5423	12.6904	13.3431	13.5517	13.1692	12.9192	13.419	13.048	12.8018	12.9658	13.2129
A0A0G2K8V0;F1LPJ1	Ptprm	13.1318	13.1256	12.9861	12.9275	13.3556	12.9014	13.3284	13.1485	13.0126	12.9347	12.9454	12.8644	12.8805	13.0792	13.1595	12.8324	13.0757	12.9387	13.1147	12.9651	12.8187	12.8215	12.8546	12.5698
A0A0G2K8S1;Q5RK27	Slc12a7	12.7754	12.8587	12.8783	13.3878	12.807	12.9228	13.149	13.2154	12.9151	12.6142	13.0097	13.0526	13.3447	13.2378	13.2282	13.3179	12.8736	12.4781	13.2001	13.0771	12.7968	12.951	12.8241	12.7534
D3ZZM0	Slc39a14	12.9723	12.8503	13.138	13.269	12.663	13.0503	12.7802	12.5871	12.5415	12.5629	12.6403	12.7866	13.3645	13.069	12.7082	13.3221	13.2653	13.4436	13.352	13.1954	12.9806	12.9889	12.8911	13.0516
F1MA97	Thsd7a	12.7971	12.7022	13.1718	12.544	13.1973	12.8026	13.1092	12.8323	13.0039	13.4612	13.0198	12.9921	12.7344	12.5048	13.0004	12.4427	12.8834	12.966	12.9718	13.0931	13.4084	13.4434	13.112	13.0308
A0A0G2JYM4;F1LRK7;P97528	Cntn6	12.6018	12.6654	13.1282	12.6724	13.1217	12.7495	13.0775	12.8829	13.0789	13.0548	13.188	13.0796	12.6554	12.6712	12.912	12.7639	13.0551	13.2189	12.9997	12.932	13.2445	13.1312	13.2528	13.0357
F1M6P8	Edil3	12.6022	13.203	12.858	11.4897	13.3382	13.4164	13.5744	13.5841	13.6044	13.5614	13.9253	13.7682	10.9731	12.9604	12.1427	12.6531	12.6347	11.1542	13.0289	13.3654	13.3211	13.2827	13.1554	12.9694
F7EPE0;P10960	Psap	12.6021	13.4535	12.3624	13.4797	11.9405	13.5337	12.5658	13.4059	12.9856	12.2653	12.6904	13.0925	12.6702	13.3413	12.3386	13.8155	13.2365	12.7336	13.2772	12.8762	12.8098	12.8273	12.5837	13.0204
D3Z9E1	Emilin1	12.7142	12.7935	12.5798	12.8973	12.7041	13.0466	12.9918	13.1576	13.1691	12.5064	12.8878	12.8668	12.884	13.2252	13.2345	12.8394	13.1443	13.1726	13.0449	13.0788	12.7103	12.6733	13.0474	12.5269
Q06000	Lpl	12.4271	13.2914	12.9675	12.8302	13.0884	13.7073	12.4891	13.903	13.4806	13.2479	12.6712	13.2075	12.9535	13.5227	11.4043	13.1828	13.0023	10.7633	13.56	11.8898	13.1437	13.4099	12.476	13.261
F1MAA7	Lamc1	12.951	13.0514	12.4632	12.9236	12.6368	12.5882	13.053	12.9968	12.9282	12.8595	13.1852	13.0711	12.9609	13.0845	12.9381	13.0414	12.5312	12.9441	12.7868	13.0071	12.8975	12.8283	12.9898	12.6168
A0A0G2K0J9;A0A0G2K5D4;P63079	Gabrb3	13.059	12.9036	12.8466	12.644	12.9832	12.5994	12.6845	12.8351	13.0923	13.4258	13.4156	13.1052	12.6579	12.7995	12.3756	12.5913	12.4105	12.5962	12.515	12.7877	13.1967	13.3242	13.3536	13.0479
F1LR52;F1M3J4	Abcc4	12.7028	12.4679	12.7807	13.0568	12.4262	13.1539	13.4807	12.722	12.9418	12.6007	12.74	12.7097	12.7279	12.5578	13.2898	13.2298	13.2265	13.3491	12.2829	12.7007	12.9542	12.5011	13.7573	12.6996
G3V9L7	Gdpd5	13.0293	13.4087	12.8671	13.3	12.7187	13.3439	12.617	12.8173	12.6531	12.9101	12.7026	12.9219	13.0365	13.0241	12.7676	13.4118	13.0697	12.708	12.6587	12.3552	12.5247	12.858	12.5826	12.7714
P0C7J6	Lrfn1	12.7309	12.3503	12.6569	12.4335	13.4017	12.8298	13.1578	13.0913	12.8134	13.77	13.1377	13.0061	11.8287	12.3458	12.2945	12.1732	12.5964	13.0028	13.2805	13.1747	13.1913	13.3174	13.1876	12.8714
F1LX08;P08104	Scn3a	12.5219	12.5626	12.7395	12.9639	12.2633	12.9857	12.4793	12.5638	12.6558	12.3254	12.565	12.7406	13.3541	12.9227	13.2222	13.2964	13.1458	13.1801	13.2697	13.0451	13.0838	12.7884	12.6734	13.204
E9PTB7	Ptprj	12.6795	12.8579	13.1106	12.9549	13.1195	12.8792	12.7386	13.0579	12.7312	12.8845	12.5612	12.8512	12.7815	12.7292	12.213	12.8883	13.2534	12.2827	12.9975	12.7494	12.9495	13.3362	12.6111	13.1894
F1LNE4;G3V914;P19491;P19491-2;P19491-3	Gria2	12.7458	13.1036	12.961	12.9414	12.6639	12.6022	12.3174	12.1074	12.2583	12.5709	12.5	12.6371	13.0726	12.6908	12.952	13.1296	13.185	13.6078	13.0223	13.0445	13.1617	13.1242	12.7984	13.1236
F1LZS5;P35400	Grm7	12.9061	12.7999	12.9341	12.8615	13.0287	12.9378	12.9191	12.7177	12.645	13.0924	12.7809	12.9585	13.0355	12.8394	12.6659	12.8838	12.8534	12.6527	12.8759	12.7513	12.7255	12.7795	12.7882	12.7233
Q68FV6	Glmp	12.7047	12.9588	12.448	12.9454	12.1457	13.6803	12.2256	13.2381	13.3602	12.2905	12.6337	13.072	12.8756	13.2772	11.8476	13.1781	13.0704	12.685	12.8094	12.3889	12.8895	13.2668	12.9987	13.094
A0A0G2K377;D3Z8E2	Sema3e	12.8592	12.6772	12.1078	12.7335	12.3466	12.9295	13.3605	13.4419	13.0862	12.9508	13.5975	13.2183	12.5174	13.1643	12.5113	12.6073	12.4373	11.4031	13.3588	13.3326	12.947	12.7349	12.9874	12.7675
A0A0G2K127;P29534	Vcam1	12.2607	12.5022	13.0593	12.5864	13.2677	12.7299	13.0077	12.9336	13.1447	13.1256	12.7584	12.7405	12.1997	12.6714	12.6992	12.8389	12.7726	13.1033	13.1724	12.9035	13.021	12.8842	12.8163	12.776
F1M7X3;Q8R490	Cdh13	12.995	13.0838	12.6559	12.3598	12.8957	12.403	12.6422	12.631	12.9064	13.4701	13.4725	13.2456	12.5444	12.9534	11.9937	12.8219	12.3506	11.8927	11.9664	12.5828	13.3686	13.5957	13.4082	13.4775
Q62656-3	#N/A	12.0477	12.0358	12.6435	12.7205	12.5869	13.3986	13.0508	13.363	12.9922	12.2485	12.7725	12.6976	12.2009	12.2477	12.7985	12.7693	13.5642	13.8956	13.5174	13.5402	12.5005	12.2563	12.6809	12.5286
A0A0G2JSJ5;Q0PMD2	Antxr1	12.7136	12.748	12.856	12.8494	12.6295	12.8471	12.8673	12.6477	12.7772	12.5067	12.6013	12.6413	12.9528	12.8652	13.3224	12.8812	12.8689	13.224	12.9189	12.9594	12.6987	12.6	12.695	12.2807
D4A2W1;F1LTZ5	Enpp4	12.6908	12.845	12.2695	13.061	11.9683	12.6316	12.6292	12.4868	12.7795	12.284	12.7467	12.8382	13.2403	13.1781	13.1875	13.2535	12.8839	13.0548	12.7871	12.8903	12.6495	12.44	12.9789	12.5571
A0A0G2KA64;D4A0Y9;Q9JK64	Abcb1b	13.3247	13.2842	13.0553	13.3152	NA	12.9954	13.7255	13.2988	13.6473	13.1823	13.5686	13.3166	13.1252	13.5853	13.3473	13.2708	13.3118	13.7068	13.3086	13.5528	13.2267	13.0161	13.2657	12.8562
A0A0H2UH93;P60756	Mdga2	12.7781	12.8356	12.8177	12.3355	12.7889	12.2794	12.8713	12.6212	12.8932	13.4206	13.3285	13.1239	12.2792	12.5258	12.3788	12.2826	12.2019	12.6098	12.5509	12.8292	13.306	13.1873	13.2314	12.7415
Q63548	Sema3a	12.9305	12.5479	12.8351	12.7275	13.0454	12.9063	13.2088	12.9356	12.8413	12.9058	12.9278	12.7945	12.6108	12.8624	12.5951	12.6128	12.5371	12.2049	13.0152	12.8255	12.6545	12.606	12.4761	12.489
A0A0G2K7L2;F1LZ40	Igsf3	12.3415	12.6858	12.797	12.291	13.264	12.9395	12.947	13.0642	13.0373	13.0925	12.9044	13.0032	12.204	12.6303	12.1219	12.6214	12.7656	12.3616	12.8973	12.3814	12.5105	12.9215	12.7724	12.7382
Q5EBA8	Slc46a1	12.1567	12.6892	12.8698	12.6544	12.6612	12.9788	12.8619	12.6563	12.7504	12.4298	12.5475	12.7839	13.113	12.7867	13.1732	13.0332	13.2341	13.3247	13.0437	13.0782	12.3538	12.0702	12.3787	11.6553
A0A096MK63;D3ZDC0;F1LPZ8;Q62889;Q62889-2;Q62889-3;Q62889-4	Nlgn3	13.4632	13.1043	12.6407	12.712	12.6126	12.7489	11.9223	12.047	12.2489	12.8053	12.2867	11.9529	13.1281	13.0831	12.9588	12.704	12.8402	12.8966	13.0053	12.8722	13.0034	12.538	12.7775	12.6515
A0A0G2JVI9;Q62845	Cntn4	12.3384	12.2533	12.7371	12.4089	12.8466	12.4755	12.9245	12.7614	12.8506	12.7645	12.9862	12.9422	12.4105	12.4068	12.6532	12.3324	12.7254	12.9123	12.8438	12.798	12.9024	12.6948	12.9996	12.7513
F1LR02	Col18a1	12.4544	12.5066	12.1069	12.4224	12.7161	12.9354	12.9934	12.8668	12.6775	12.7599	13.0397	12.7648	12.2106	12.6733	12.8046	12.6308	12.6638	13.1953	13.0473	12.9031	12.7766	12.7954	12.685	11.9845
G3V6G1	Jchain	12.1906	12.3754	12.2807	13.197	11.9554	13.0356	12.6661	12.2737	12.2725	11.6061	12.3367	12.706	12.9387	12.5198	13.3239	13.3837	13.1922	13.1897	13.0653	12.8139	12.7092	12.5626	13.1512	12.8116
A0A0G2JXY6;Q00954	Scn1b	12.8825	13.3659	12.8838	12.7396	12.6779	12.8422	12.3913	13.0132	12.8317	13.0795	12.6225	12.6385	12.5404	12.917	11.7705	13.0612	12.5186	11.8895	12.3603	11.8025	13.1937	13.2233	12.469	12.8063
Q9Z1J7	Slc1a5	12.0807	12.6092	13.0423	12.6881	12.5664	13.2414	13.0447	12.9516	13.0401	11.8359	12.4668	13.0892	12.7541	12.3366	12.6634	12.4967	13.3598	12.8091	12.7725	13.249	12.3472	12.2404	12.5234	12.2764
B2B9A9	Efnb2	12.7581	12.8219	12.7657	12.2371	13.1536	12.6759	12.9634	13.1826	13.107	12.784	13.2972	13.1475	11.7396	12.6247	12.5614	12.6749	12.1182	11.698	12.9294	12.5032	12.5824	12.7837	12.5127	12.6573
A0A0G2JU46;Q6AY61	Prss23	12.094	11.9048	12.5164	12.8407	12.1422	13.0011	12.9327	12.7718	12.6376	11.696	12.425	12.6696	12.5817	12.5016	13.3978	13.0565	13.1393	13.38	13.5132	12.9969	12.4127	11.9682	12.7907	12.792
Q5U334	Pvr	12.6703	12.6095	12.8383	12.7809	12.5632	12.6498	13.1494	12.6096	12.7916	12.4331	12.5418	12.3784	12.7019	12.8521	12.9831	12.8955	12.7475	12.7114	12.9286	12.744	12.3622	12.3753	12.3067	12.0933
P30120	Timp1	12.5776	12.661	12.3015	12.6816	12.4348	12.6854	13.0219	12.7958	12.9366	12.2147	12.4784	12.8282	12.7182	13.0594	13.0003	12.9201	12.7476	12.8048	12.8249	12.9583	12.3047	12.1765	12.5091	12.0166
A0A0G2K946	Spock2	11.3711	11.7495	12.626	12.7463	11.9139	12.9146	11.9511	12.5159	11.9081	11.7894	11.9712	12.491	12.8594	11.9251	13.0156	12.7838	13.6294	13.7844	13.608	13.1903	12.9667	12.4253	12.9715	13.8754
D3Z9D0	RGD1306271	12.7093	12.6009	12.6341	12.3159	12.7316	12.3104	12.7718	12.419	12.7308	12.9941	12.97	12.8834	12.3757	12.6777	12.2718	12.1556	12.383	12.7139	12.3938	12.6231	12.7139	13.0119	12.8763	12.5837
M0RAR2	#N/A	12.5004	13.2126	12.1798	12.5848	11.7991	12.9199	12.556	13.3656	13.1244	12.8586	12.8414	13.0986	11.2927	12.7564	12.3217	13.1276	12.3431	12.3606	12.588	12.2513	12.4482	12.9264	12.4897	12.5335
B2RYF6	Clptm1	12.6226	12.7708	12.0114	12.7922	11.8429	12.4361	12.5543	12.7144	12.9288	12.3521	12.9002	13.0931	12.4529	12.9634	12.5442	12.7803	12.2755	12.4351	12.2229	12.8022	12.6556	12.433	13.0143	12.5806
F1M2Y4	Slc29a4	12.2171	12.2026	12.4717	12.6553	12.5743	12.7885	12.6514	12.6268	12.4843	12.42	12.6109	12.9817	12.3586	12.3423	12.5502	12.5395	12.5262	12.058	13.1087	12.8567	12.7001	12.6802	12.7668	12.8229
A0A0G2K2T4;Q9QYP1	Lrp4	12.6689	12.5973	12.436	12.5235	12.3955	12.5071	13.0465	12.6257	12.5268	12.4134	12.4091	12.5309	12.7604	12.6258	13.1007	12.7295	12.5258	12.776	12.5418	12.24	12.5303	12.418	12.603	12.4331
F1MA24;P38444	Acvr2a	12.286	12.0788	12.8607	12.5236	12.5383	12.6718	12.5617	12.521	12.4302	12.6481	12.5315	12.5052	12.1416	11.9108	12.4972	12.3653	13.0905	12.7973	12.5923	12.729	12.8001	12.7018	12.7587	13.0564
Q45R42	Lrrc4	12.5011	12.3557	12.6238	12.132	12.7412	12.318	12.5499	12.2685	12.5447	12.9735	12.7074	12.7856	12.3285	12.3339	12.5349	12.2767	12.3705	12.3932	12.6067	12.7057	12.9978	13.0231	12.7712	12.459
D3ZES7	Plxna4	12.8803	12.48	12.417	11.6756	12.343	12.0581	12.5124	12.3951	12.7563	13.2046	12.9966	12.9286	12.6685	12.5442	12.3388	11.802	12.1222	12.2817	12.1695	12.548	13.0433	13.1586	12.8437	12.8441
P31424;P31424-2	Grm5	12.4986	12.552	12.5846	12.7371	12.3955	12.8014	12.3743	12.775	12.5992	12.6045	12.553	12.8197	12.1498	12.4189	12.4546	12.6837	12.4879	10.8034	12.9701	12.4204	12.6447	12.8361	12.5877	12.9289
F1LRS5	Aplp1	11.0462	10.5285	12.7924	13.4253	12.264	12.7842	12.7402	12.5312	12.7492	12.0604	12.145	12.3781	11.4489	12.0413	12.9122	13.2149	13.323	12.6617	13.1486	13.1428	12.7237	12.2497	13.0084	13.3569
D3ZCF8;D3ZXD2	Abca8a	12.7206	12.6438	12.1923	12.4532	12.6483	12.4702	12.4292	11.8363	12.5594	12.2566	12.2293	12.3035	12.8238	12.8853	12.9267	12.5821	12.6134	12.8497	12.7218	12.6169	12.3951	12.5388	12.4082	12.2203
A0A0G2K5J5;D4A9F4	Ntng2	12.1223	12.1765	12.6674	12.3921	12.3899	12.2229	12.5918	12.4374	12.6069	12.3031	12.5628	12.5179	12.3139	12.1246	12.5982	12.3998	12.8011	12.7479	12.8348	12.7605	12.7385	12.375	12.6955	12.8882
F1M542;M0R5P8	Adam22	12.5711	12.588	12.748	12.1784	12.3755	12.3606	12.4291	12.5627	12.6666	13.0221	12.9303	12.716	12.2417	12.2878	12.0511	11.8922	12.6405	12.0587	11.8067	12.248	13.0167	12.9996	12.5914	13.2356
F1M8Y2;F1M9I6	Tspan7	11.7578	12.9098	12.7258	12.7967	12.5049	13.171	11.5961	13.2142	12.8643	12.755	12.2856	12.8128	11.9345	12.1633	10.7584	13.0057	13.1418	11.5897	12.8704	11.9714	13.1082	12.9405	12.479	12.7639
Q66H28	Pacc1	12.178	12.7918	12.3005	12.7748	12.4025	12.9375	12.2647	12.9063	12.7868	12.3364	12.4088	12.6264	12.4462	13.0892	11.8722	12.9112	12.8213	12.201	12.4431	11.996	12.3057	12.6919	12.055	12.5706
G3V9B3;P07722;P07722-2	Mag	12.1042	12.3481	12.4668	12.3466	12.7599	12.2309	12.6033	12.6555	12.7765	12.287	12.6323	12.6506	11.9899	12.1589	11.6835	12.5706	12.7995	12.482	13.0849	13.1113	12.4461	12.8223	12.3275	12.6328
D4A8L9	Btbd17	12.1993	12.6175	12.5218	12.6783	12.319	12.6676	12.8108	12.6554	12.6415	12.5806	12.5091	12.8902	12.7568	12.4162	12.2401	12.7012	13.1682	12.2088	12.1687	12.3749	12.089	12.2077	12.1375	12.3359
Q62997	Gfra1	12.5499	12.3323	12.2256	12.4856	12.4196	12.7141	12.8406	12.1179	12.0947	12.4337	12.567	12.5719	12.9253	13.03	12.7319	12.4756	12.4536	12.9389	12.7695	12.9745	11.7378	11.6394	12.4199	12.4208
A0A0G2JYF0;D3ZGB5;D3ZY00;D4AD03;D4ADV4;Q80ZA5;Q80ZA5-2;Q80ZA5-3;Q80ZA5-4;Q80ZA5-5;W0NT44;W0NXI0	Slc4a10	12.4771	12.5417	13.3023	12.5696	12.4806	12.5628	12.0178	12.1598	12.1867	12.2483	11.931	12.0746	12.6009	12.0257	12.6216	12.5985	13.2591	12.319	12.5374	12.4686	12.9051	12.8674	12.2631	12.8437
O54698	Slc29a1	12.321	12.1085	12.7404	12.7448	12.6956	12.726	12.3545	11.9659	12.5084	12.3227	12.4581	12.4025	11.6264	12.3826	12.3766	12.7223	12.3618	12.8507	12.8309	12.5439	12.2158	12.735	12.2499	13.5644
M0R544;Q6P7A9	Gaa	12.3633	12.3843	12.0021	12.6693	12.0756	12.3332	12.4617	12.4888	12.6193	12.2787	12.6844	12.8408	12.4252	12.8034	12.4622	12.5992	12.4206	12.6145	12.4413	12.5865	12.367	12.2661	12.6384	12.7672
D4A7M0	Plxnc1	12.5112	12.4097	12.2732	12.2462	12.3975	12.0385	12.8008	12.4207	12.789	12.7207	12.9382	12.6997	12.2731	12.5248	12.3272	12.3514	12.1691	12.195	12.3265	12.4706	12.7304	12.582	12.8179	12.4997
G3V8G5;Q62638	Glg1	12.2645	12.6037	11.9986	12.7344	11.6936	12.5389	12.426	12.601	12.6396	11.791	12.3456	12.7206	12.8928	12.7161	12.8578	12.8855	12.6273	12.5911	12.5055	12.6289	12.2871	12.1236	12.6049	12.409
A0A1W2Q656	Dner	12.1354	12.2937	12.4529	12.5719	12.377	12.7435	12.6402	12.4436	12.3691	12.2756	12.5587	12.6759	12.2594	12.3435	12.2416	12.478	12.475	12.6398	12.7657	12.8356	12.2562	12.1789	12.5468	12.5959
Q6QD51	Ccdc80	12.1444	12.179	12.2831	12.7034	12.4325	12.7014	12.9768	12.8801	12.3727	11.8733	12.4146	12.3762	12.4733	12.2098	12.8034	12.724	12.5169	13.0902	12.8716	12.5651	12.1573	11.8968	12.3156	12.1833
G3V9J2;Q5DWV2	Cdh7	12.8441	13.3023	12.7666	12.4744	13.3243	12.4801	12.2385	12.6779	12.5932	13.1639	12.7986	12.4754	12.4738	12.0591	11.4693	12.2204	12.4702	10.468	12.422	11.9417	13.1723	13.3652	12.1922	11.4903
F1MA42	Sez6	12.7425	12.9248	12.3202	12.6008	10.8694	11.2883	10.8616	12.9591	12.4339	12.5508	12.3778	12.1175	13.3326	12.8985	12.0454	12.7322	12.8262	12.9306	12.8636	12.5098	12.0996	12.7372	12.8647	12.8361
G3V8N2;Q9JHS6	Asic4	12.3118	12.3771	12.1574	11.5435	12.4759	11.9616	12.8097	12.571	12.618	12.939	13.0965	12.8396	12.0544	12.2527	11.9933	11.8569	11.9176	12.5208	12.3215	12.5985	12.7116	12.6731	13.1211	12.8015
Q99MZ4	Ggt7	12.0101	12.5626	12.3412	12.8874	11.8461	12.5672	12.2029	12.2903	12.258	12.4359	12.4066	12.8248	12.5796	12.4852	12.0314	12.6123	12.8137	12.1358	12.1093	12.3944	12.5787	12.4594	12.5385	13.1498
F1LQQ7	Scn7a	12.6577	12.3014	11.827	12.161	12.3544	12.5386	12.1471	12.5164	12.8639	12.2582	12.6902	13.0154	11.794	12.6066	11.3946	12.9601	12.5296	12.6982	12.6996	12.4593	12.3123	12.4562	12.5461	12.4721
F1LSR8;Q8CFG5	Cacna2d3	12.0239	12.1067	12.7445	13.1695	11.946	12.3973	11.6732	12.2851	11.8637	12.0957	11.8849	12.1385	13.005	12.1098	12.8055	12.6162	12.8263	12.5682	12.532	12.074	12.8176	12.9671	12.3436	13.0991
P42893;P42893-2;P42893-3;P42893-4;Q6IN10	Ece1	12.3363	12.6575	12.4068	12.5715	12.4731	11.855	12.5443	11.9412	12.1436	12.4253	12.4106	12.269	12.9767	12.7213	12.8321	12.7302	12.2801	12.482	12.6522	12.4997	12.2191	11.8345	12.1453	12.6826
D4A144;O88917;O88917-2;O88917-3;O88917-4	Adgrl1	12.6718	13.5631	12.4459	12.6297	11.7493	12.5018	11.6491	13.3357	12.8051	13.2149	12.5137	12.5974	12.7108	12.6092	10.7159	12.858	12.2165	10.7036	11.801	11.7096	12.7326	13.1088	12.338	12.8989
Q6AYP2	Mfap3l	12.2251	12.3415	12.3067	12.6649	12.1103	12.8995	12.147	12.2672	12.11	11.8591	12.2024	12.6501	12.1988	12.3916	12.3429	12.833	12.5338	12.6301	12.8905	12.6205	12.4557	12.3702	12.3486	12.562
A0A0G2JWH5;B4F7C9	Stt3a	12.0997	12.605	12.0168	12.6633	11.8999	12.2455	12.5509	13.0728	12.8177	12.0817	12.7952	12.9407	12.5805	12.8732	12.3308	12.5893	12.2774	11.6643	12.0836	12.2937	12.101	12.3256	12.4432	12.3199
D4ADC6	Slc45a4	11.8966	11.7113	12.6933	12.3261	12.3707	12.2219	12.5423	12.0818	12.4143	12.7669	12.2064	12.1589	11.9509	11.9044	12.4088	12.0721	12.8003	12.6385	12.956	12.6252	13.0267	12.7148	12.751	12.3635
A0A0G2JVU0;D3ZAL8	Lrrtm3	12.8302	12.9391	12.8434	12.0804	12.561	12.5176	12.227	12.4276	12.4114	12.3201	12.5158	11.6937	12.4912	12.607	12.4361	12.5119	12.2747	12.4885	12.4528	12.1648	12.3453	12.3683	12.3726	11.7093
P97685	Nfasc	12.5874	12.9364	12.6493	12.539	12.6341	12.0192	12.179	12.6875	12.345	12.9758	12.5682	12.1586	12.5392	12.5188	11.9315	12.5035	12.1875	11.1516	11.8778	11.8361	12.6736	12.8654	12.4177	12.6842
D3Z9I5	Slc26a6	11.997	12.41	12.2735	12.2715	12.4543	12.5273	12.7216	12.6993	12.8573	12.3205	12.6585	12.6405	11.7695	12.0653	12.076	12.3656	12.1314	12.6381	12.5605	12.3439	12.1679	12.6237	12.4704	12.2917
G3V758;P22063	Cntn2	12.4572	12.4487	12.5519	12.1203	12.5885	11.819	12.6409	12.2661	12.3539	13.0511	12.618	12.2668	12.373	12.3995	12.2382	11.7254	11.9523	12.3584	12.1628	12.2893	12.7284	12.647	12.8033	12.3979
P31423	Grm4	11.2192	11.0751	12.3253	10.884	12.9169	13.1182	13.1935	13.0975	12.9883	12.9237	12.9336	13.155	10.6534	11.5269	10.3583	11.3035	12.3976	13.0909	13.2205	12.8594	12.9066	12.9662	13.048	13.0337
Q5BJT4	Txndc15	12.4538	12.6411	11.4317	12.2615	11.6564	12.2111	12.5518	12.7981	12.7557	12.42	12.8293	12.8757	12.3399	12.7966	12.1325	12.7246	11.906	12.4685	11.9859	12.2452	12.2591	12.1763	12.7282	12.4808
A0A0G2K5S7;Q80Z26	Entpd3	12.1833	12.0496	12.2724	12.0817	12.0794	12.0474	12.4349	12.3611	12.632	12.6606	12.9185	12.7357	12.1185	12.1764	12.0687	11.8818	12.0088	12.3439	12.2943	12.3773	12.8574	12.7079	13.0642	12.6392
A0A0G2JST1	Adgrg6	12.3734	12.2647	12.3145	12.4042	12.3248	12.3931	12.5989	12.0893	12.2039	11.9704	12.3232	12.2533	12.5941	12.4857	12.837	12.6283	12.5311	12.6985	12.5166	12.443	12.2636	12.1717	12.2209	11.918
Q5U355;Q8R4E1	Itfg1	12.3624	12.6386	12.1794	12.2467	12.0451	12.0331	12.4497	12.5622	12.6831	12.3457	12.6535	12.5972	12.4502	12.581	12.1201	12.4856	12.1848	12.2086	11.833	12.3123	12.3643	12.327	12.6405	12.4573
D1M8S3;F1M9B9;Q63621	Il1rap	12.5621	12.4427	12.6367	12.2552	12.3749	12.3338	12.3279	12.3547	12.1814	12.3261	12.4613	12.0755	12.2304	12.3127	12.1807	12.2916	12.374	12.1702	12.5813	12.4597	12.3092	12.1664	13.2296	12.0833
G3V7S0;P70627	Folh1	12.5945	12.5182	12.1787	12.3878	12.5275	11.9754	12.6706	12.1359	12.5162	12.5642	12.5248	12.4162	12.2618	12.5864	12.4574	12.6442	12.1122	12.3075	11.9266	12.406	12.335	12.1779	12.3437	12.0513
Q71RJ2	Cacng2	11.5496	11.611	12.9681	12.2876	11.4865	12.2309	12.0519	11.3928	12.1798	11.8333	11.3617	11.6147	12.9015	11.9698	12.8963	12.7475	13.2134	12.8728	13.0922	12.7523	12.8132	12.9402	13.0386	12.765
G3V7K5	Npc1	12.1346	12.3456	11.5115	12.4201	11.8463	12.3834	12.6214	12.5819	12.8018	11.925	12.8206	12.7817	12.1698	12.7115	12.1704	12.6389	12.1099	12.0023	12.2263	12.6676	12.2406	12.3703	12.4027	12.2423
Q5RJQ0	Chst1	12.1578	12.3103	12.4349	12.5638	12.2678	12.3014	12.3887	12.4516	12.1042	11.8054	12.2052	12.2507	12.8197	12.7077	12.5978	12.4311	12.5172	12.452	12.2138	12.329	12.171	12.1053	12.3835	12.0515
P57097	Mertk	12.4119	12.3214	12.6592	12.0871	12.8279	12.4184	12.3185	12.266	12.404	12.4949	12.2206	12.3318	12.2844	12.3191	11.9135	12.2054	12.5381	12.025	12.3398	12.2729	12.4411	12.6062	12.1072	12.0385
A0A0G2K5L1;G3V9W9	Fat1	12.1243	12.1555	11.9293	12.2291	12.0607	12.0606	12.6466	12.4559	12.7668	12.382	12.8591	12.7037	12.0961	12.307	12.1464	12.0073	12.0915	12.298	12.0691	12.3683	12.4919	12.3177	12.7844	12.3741
F1LPK1;P40190	Il6st	12.4912	13.0385	12.7732	13.2442	11.1587	12.6516	10.7334	12.4219	12.4952	11.2567	11.6106	11.793	13.413	13.2478	12.4544	13.291	13.2115	11.7843	11.5226	11.8451	12.5217	12.5169	11.8346	12.294
A0A0G2JZA1;A0A1W2Q6F3;F1M950	Robo2	12.7134	12.4643	12.2407	12.9675	12.4428	11.4636	11.9626	12.4894	11.7543	12.725	12.9714	12.0074	12.6255	12.2079	11.9383	12.3053	12.18	11.9111	11.5555	12.2083	12.3694	12.3869	12.5378	12.958
A0A0G2K902;D3ZW09	Sorcs2	12.6426	12.7192	12.3678	12.1961	12.3048	12.3454	12.2866	12.7252	12.6112	12.9553	12.757	12.7652	12.1884	12.5939	11.9082	11.1741	12.0748	12.0677	12.2536	11.1668	11.641	12.8074	12.3918	12.3057
F1LMU7;F1LNE8;P23576	Gabra2	12.551	12.412	12.4104	12.2282	12.2927	12.1651	12.4266	12.0622	12.1999	12.1223	12.2844	12.3858	12.4994	12.6184	12.668	12.4362	12.2436	12.431	12.115	12.3571	12.3111	12.1148	12.2612	11.5673
Q5U2P1	Cnnm2	12.4725	12.2759	12.6536	12.0704	12.7319	11.8796	12.3906	12.0691	12.1958	12.5246	12.3816	12.1458	12.2169	12.1874	12.4243	12.2338	12.3922	12.431	12.1911	12.2375	12.3352	12.427	12.2805	11.9291
O54715;Q6IRF8	Atp6ap1	11.9072	12.6659	12.0081	12.7861	12.1961	12.5408	12.5214	12.344	12.3401	11.8023	12.2187	12.4797	12.4602	12.1135	12.245	12.7264	12.589	11.8595	11.8468	12.0962	12.168	12.2979	12.1709	12.5131
D3ZTT7	Sun2	12.2178	12.1295	12.0168	12.7937	10.6877	12.3486	11.4274	12.5078	12.4881	11.3537	11.8224	12.5875	12.6575	12.5039	12.524	12.4595	12.4488	12.6199	11.526	11.8589	13.0068	12.7941	12.8726	12.7515
B3SXS4;P35353	Crhr1	11.8959	11.9979	12.8166	12.0903	12.4364	12.308	12.1171	12.1869	12.2334	12.4688	12.2749	12.1091	12.0215	11.842	12.2302	11.8124	12.5687	12.3565	12.5463	12.2185	12.781	12.5127	12.4151	12.0966
A0A0G2K0X8;P08289	Alpl	12.234	12.5858	12.5703	12.3166	12.423	12.3006	12.3808	12.0231	11.9444	12.1109	12.1201	11.9818	12.2963	12.3266	12.1379	12.0373	12.6307	12.8003	12.644	12.4648	12.4329	12.3768	11.8032	11.3491
O54861	Sort1	12.4667	12.6523	12.0551	12.374	11.9115	12.2781	12.2846	12.4732	12.5107	12.3791	12.3828	12.4266	12.075	12.4337	12.1809	12.315	12.0463	12.1546	12.2234	11.996	12.0267	12.1782	12.4048	12.0021
Q6AZ61	Lmbrd1	12.1283	12.4338	11.7028	12.8154	11.3174	12.1347	12.0171	11.9963	11.7649	11.2087	12.0637	12.3123	13.1456	12.9585	13.1715	12.994	12.6399	12.6172	12.3351	12.5142	11.9342	11.4989	12.1058	12.1598
P31662	Slc6a17	12.4513	13.3251	12.8061	13.1647	12.9436	12.8985	11.818	12.9714	12.3586	12.4466	12.3457	12.6904	12.3719	12.1441	10.6879	12.4785	12.2318	10.0373	11.972	10.6989	12.1044	12.5455	11.6826	12.6841
Q5PQX1;Q5PQX1-3	Tor1aip1	12.3313	12.6014	12.1956	12.7016	10.3361	12.3166	11.6957	12.5419	12.3573	11.7722	12.6271	12.9362	12.6616	12.7896	12.1211	12.2795	12.4929	11.8022	12.0477	12.2984	11.9935	12.3813	11.8423	12.6277
D3ZZK3	Epha4	11.5969	11.7267	13.0428	11.9435	12.0138	11.8549	12.292	11.6037	12.2457	12.2231	11.6969	11.3171	12.4436	11.627	12.5971	12.1014	12.5168	12.3708	12.8023	12.5479	12.9988	12.8833	12.9082	12.3519
A0A0H2UHW8;Q62765;Q62765-4	Nlgn1	11.5237	11.1299	12.8105	12.5399	12.3228	12.2031	12.1119	11.9434	12.3009	12.3441	11.8539	11.6356	12.0749	11.8009	12.3725	12.0944	12.4568	12.3132	12.4459	12.2391	13.0828	12.4264	12.9131	12.5382
A0A0G2JZT0;Q64663	P2rx7	12.3884	12.3983	11.9256	11.9971	12.1774	11.9707	12.3982	12.1861	12.3509	12.5732	12.7233	12.3343	12.0254	12.2018	12.1858	12.0759	11.921	12.3061	11.9953	12.2466	12.5299	12.2444	12.3625	11.923
Q91XV7	Tmem158	11.8261	11.7238	11.8268	12.0441	12.3526	12.1027	12.6875	12.5133	12.4555	12.1466	12.5756	12.4855	11.9797	12.0245	12.256	12.0935	12.2234	12.4604	12.2768	12.4069	11.9305	11.8926	12.6948	12.3457
D3ZK41	Slitrk2	12.45	12.2945	12.1269	12.2821	12.0626	12.3878	12.5181	12.2174	12.4253	12.3066	12.5139	12.3127	11.5764	12.3414	12.1954	12.4054	11.9363	12.069	12.454	12.0456	12.2154	12.173	11.94	12.0457
G3V7J3;Q460M5	Lrfn2	12.3448	12.1623	12.6217	12.7146	12.803	12.9549	12.4679	12.8168	13.1353	13.0797	12.9615	12.6494	12.3278	12.6221	12.3472	12.8489	12.7543	NA	13.4167	12.5814	13.1657	13.0213	12.89	12.5415
Q66HG0	Rnf13	11.9526	12.3522	11.6105	12.2607	11.6541	12.6127	12.2437	12.6305	12.2081	12.0004	12.4213	12.4212	12.1299	12.2635	11.9663	12.7684	12.3023	12.1032	12.666	12.117	11.7822	12.1898	11.9286	12.3481
Q9ESS6	Bcam	12.7699	13.071	12.9052	12.888	10.3168	12.6025	10.8458	12.1349	12.0248	11.2339	11.7075	12.36	13.2118	12.6557	12.4432	12.6218	12.849	12.1935	11.2657	11.9761	12.0478	12.5078	11.9518	12.2584
D4A5C0	Nectin3	12.2164	12.5831	12.5403	12.197	12.0908	12.3069	11.6929	12.5411	12.0354	12.7077	12.3354	12.4316	11.953	12.1728	11.5266	12.0842	12.1234	10.0374	12.3767	12.0742	12.6755	12.8358	12.1681	12.9766
A0A0G2K8M5;G3V6N2	Tmed4	11.2942	12.6698	11.255	12.4425	10.5231	13.2404	11.3562	13.4601	12.7228	12.7328	11.9886	12.4974	12.3164	12.7631	11.1822	12.9728	12.221	11.1014	12.6547	11.1273	12.3552	12.5634	12.2699	12.9368
Q8K4Y5	Lgi1	12.2682	12.0371	12.1321	11.8001	12.1646	11.9337	12.3104	12.0149	12.4184	12.4714	12.6732	12.3757	11.6003	12.2202	12.157	11.7145	11.8715	12.8815	12.0806	11.9942	12.3265	12.3976	12.4127	12.0876
D3ZYF8	Tm2d1	12.1126	12.1635	12.1387	12.1449	12.0737	11.8426	12.2763	12.0554	12.3517	12.3943	12.2386	12.3604	11.9492	12.2528	12.1802	12.0117	12.1468	12.1714	12.1984	12.2602	12.2231	12.351	11.9596	12.3249
Q2VJ17;Q9QYN8;Q9QYN8-2;Q9QYN8-3;Q9QYN8-4	Hrh3	12.5658	12.3717	12.4147	12.2086	12.4667	12.0434	11.7678	11.7581	11.4206	12.3788	11.5112	11.9948	12.5035	12.1894	11.9914	11.8378	11.9111	12.4494	12.037	12.1889	12.5516	12.7066	12.2255	12.4253
F1M7U7;P55146	Tyro3	12.3265	12.2553	12.4114	12.1013	12.3634	11.9387	11.8618	11.8246	11.6018	12.516	12.2705	12.0578	12.4302	11.8885	12.1576	11.8172	12.2558	12.4268	12.2243	12.1927	12.491	12.2584	12.1764	11.9995
D4A017	Tmem87a	11.7946	12.0195	11.7921	12.0499	10.9594	12.2921	11.6475	12.011	11.9262	11.8089	12.1939	12.4561	12.5279	12.1222	12.3506	12.36	12.4623	12.5067	12.3948	12.6361	12.6618	12.4308	12.6256	11.8156
A0A0G2JX02;P55926;P55926-2;P55926-3	Asic1	11.5368	11.3341	12.0768	11.4253	12.1515	11.8345	12.8125	12.4276	12.7711	12.6747	12.9221	12.7334	11.3484	11.8172	11.2935	11.566	11.7639	12.081	12.193	12.3612	12.6128	12.6037	12.7934	12.3797
Q7TQM3	Fgfrl1	11.9108	11.9825	12.045	12.4075	11.992	12.2441	12.2294	12.2961	12.0164	11.7573	11.7878	11.9816	12.4837	12.6645	12.6783	12.4941	12.6903	12.5199	12.188	12.2656	11.6722	11.6302	11.815	11.7527
F1LVR0	Iglon5	12.2639	12.3881	12.3668	12.0095	12.4469	12.0709	12.3917	12.2169	12.3121	12.55	12.2319	12.513	12.0539	12.143	11.8811	11.8171	11.7717	11.5759	11.7096	11.8775	12.1864	12.2221	12.0999	12.2976
Q9JHZ9	Slc38a3	12.0677	12.6182	12.3841	12.4114	11.986	12.7527	11.6668	12.6206	12.0535	11.935	11.5671	11.9737	12.2313	12.4971	11.5293	12.611	12.7024	11.6512	12.372	11.6051	12.1495	12.3642	11.505	12.1126
A0A0G2K1L0	Tnc	11.7421	12.1875	11.3098	13.0082	11.2006	12.6219	12.013	12.4033	12.3465	10.772	11.8719	12.5263	12.6358	12.6055	12.1362	13.0516	12.7492	12.0122	12.0069	12.2188	11.4274	11.4578	12.2906	12.3706
P18506	Gabrd	11.9606	11.8594	12.6277	12.1831	12.1034	12.6898	11.7238	11.8516	12.0689	11.8734	11.5432	11.8421	12.1849	11.5279	11.674	11.8304	12.6014	11.9262	12.297	12.1502	13.1479	12.682	11.8616	12.6266
G3V7E2;Q9ESG5	Hs3st1	11.8419	12.1222	11.9484	11.83	12.0316	12.3052	12.1921	12.0963	12.1517	11.9943	12.1963	12.2458	11.0788	11.9857	12.1342	12.2666	12.1329	12.5926	12.4922	12.199	12.2411	12.4553	12.1642	12.0097
P51577	P2rx4	12.174	12.2486	11.9386	11.7817	12.2266	11.9844	12.5871	12.3073	12.2268	12.3351	12.5935	12.1364	11.8576	12.3442	12.1237	11.8654	11.8213	12.0939	11.9251	12.1516	12.0726	12.093	12.2032	11.5589
F8WFG6;G3V636;P97943	Scarb1	11.9344	11.8348	11.7343	12.0194	11.8735	11.8859	12.3182	12.2276	12.4524	12.3301	12.5927	12.4793	11.7524	11.7434	11.8464	12.0697	12.0035	12.1296	12.0506	12.1815	12.1897	12.226	12.3125	12.2432
Q09426	Ugt8	12.1999	12.1173	11.9174	11.7483	11.8125	11.7981	12.1614	12.3409	12.2764	12.3826	12.5775	12.4157	11.5328	12.1162	11.558	11.9568	11.666	11.9832	12.0741	11.9639	12.4378	12.5396	12.5255	12.3188
P21588;Q66HL0	Nt5e	12.5614	12.3648	12.1348	11.8811	12.8705	11.6429	12.5952	11.3641	11.7577	12.9683	12.7481	11.8638	12.3972	12.095	12.1038	11.9788	11.7158	12.2725	12.0528	12.3303	11.5757	11.4873	11.8072	11.8057
D3ZQA9;D3ZWQ0	Prrt3	13.4194	13.7735	10.7339	12.7879	11.6591	11.8376	14.0161	13.3671	12.7298	11.9481	11.4276	11.4772	NA	11.8988	12.7001	12.3736	12.4465	12.6327	15.1653	13.4518	12.7936	12.4078	13.0059	12.1818
D3ZWN3	Evc2	11.9949	11.7851	11.9451	11.9627	12.065	12.0199	12.3311	12.2441	12.4043	12.0505	12.0537	12.1665	11.921	12.1681	12.1192	11.8673	12.1642	12.3918	12.2945	12.3569	12.0878	12.0419	12.1049	11.6785
Q5PQV5	Tpbg	10.6624	12.214	11.7356	12.6815	11.3441	13.2658	11.7435	13.8242	12.9402	12.0281	11.5832	12.4159	12.0456	11.8625	11.6059	13.408	12.3889	10.2615	12.6491	10.456	12.1306	12.5166	11.4908	12.7336
P11654	Nup210	11.8862	11.898	11.3707	11.9412	11.344	11.9396	12.234	12.4154	12.1319	11.8449	12.3393	12.4498	12.1719	12.3868	12.548	12.2005	11.9702	12.2401	12.0049	12.4226	12.0282	11.7126	12.452	11.938
A0A0G2JTL4;Q63116	Kit	11.4771	11.4966	12.2105	12.297	11.5597	12.1994	12.1952	11.9095	12.3167	11.8248	12.0336	11.8917	11.9193	11.8852	12.5779	12.0496	12.2199	12.5828	12.4351	11.9774	12.2296	11.9023	12.5406	12.1164
A0A0G2K227;P31643	Slc6a6	11.9347	12.5752	12.1675	12.7182	10.6708	12.8275	10.8522	12.934	12.5072	12.5961	10.7046	11.9846	12.0023	12.1057	11.0188	12.6841	12.1722	11.279	12.1387	10.8178	12.8094	13.1758	12.0283	13.0232
A0A0G2QC32;Q66HD9	LOC100910275	11.7558	11.7449	11.8898	12.1195	11.9806	12.2967	12.0639	11.6758	11.8041	11.6764	11.8683	12.2175	12.3063	12.2025	12.1767	12.344	12.24	12.0868	12.3972	12.2725	12.0783	11.9578	12.2815	12.2604
Q8K4Y7	Cant1	NA	12.4917	11.9114	13.8975	NA	13.4063	12.0999	13.5502	13.4243	10.6401	13.0265	13.9185	13.6402	13.4858	12.6801	13.8306	12.3389	13.6742	13.8583	13.6592	13.38	13.2443	13.684	13.6774
D3Z8J6	Fam189b	12.0075	11.821	12.3787	11.8548	12.4257	11.8783	12.2639	11.9172	11.8866	12.2565	12.04	11.9543	12.0658	11.6691	12.3607	11.8978	11.9983	12.3162	12.1396	12.2783	12.2931	11.7974	12.0466	11.7581
D3ZF92	Tnfrsf21	11.9092	12.1688	12.3228	12.1895	12.0937	12.041	11.7759	11.9917	12.0085	11.9372	11.5658	12.0971	11.7936	11.4946	11.6667	11.5664	12.2352	12.5001	12.2019	12.1647	12.2691	12.2672	12.2241	12.4248
D4AC39	Flrt1	12.1983	11.8432	12.1336	11.9373	12.273	11.7311	12.1986	11.7764	11.9486	11.9575	12.1056	12.1046	12.1997	12.0291	12.2458	11.7456	11.9772	12.2898	11.9727	12.168	11.8595	12.0586	12.2576	11.864
Q64244	Cd38	11.9386	12.0222	11.9949	11.9713	12.3023	11.787	12.2919	11.9261	12.2351	12.0675	12.2628	12.3613	11.8855	11.9616	12.1583	11.8137	11.8305	12.111	12.023	11.8789	12.1129	11.972	12.1347	11.8029
O35276	Nrp2	12.009	11.8924	12.5954	13.3734	12.1701	12.7326	NA	11.6519	12.3768	10.4121	11.9716	12.4584	13.2657	12.5406	13.0152	13.486	13.1383	12.7672	12.9503	12.7649	12.5654	12.7131	12.567	13.4005
G3V711;Q9Z1K9	Adam17	11.3135	11.9466	12.1592	10.9747	12.3513	12.0454	12.6153	12.13	12.4794	12.2977	12.3831	12.3787	10.975	11.4975	12.3326	11.0787	12.1499	12.3522	12.4044	12.4729	12.0157	11.8984	12.2893	12.0311
F1M855;P42260	Grik2	11.9414	12.2258	12.1161	12.3177	11.7206	12.3096	11.9036	11.8789	11.9624	11.809	11.69	12.0424	12.4638	11.8054	11.7981	11.9256	12.4621	11.7948	11.7382	12.0035	12.2248	12.1148	12.1345	12.1681
F1LNL3	Abca1	11.5066	11.9063	12.0682	12.6909	11.3869	12.0412	11.5284	11.676	11.7321	11.3701	11.4961	12.1459	12.5522	12.0035	12.2052	12.8959	12.3592	11.7534	12.1807	11.895	12.2309	12.2346	11.8928	12.7647
Q63118	Calcrl	11.3218	11.1829	12.1537	12.0826	11.6985	12.0886	11.9492	11.8405	12.1007	11.5569	11.735	12.1424	11.8286	11.569	12.1412	12.2278	12.5669	12.5067	12.4201	12.4466	12.4321	12.03	12.1369	12.0724
F1LM84	Nid1	11.7856	11.7139	11.987	11.6518	12.0638	12.2109	12.0526	12.0763	12.2955	11.7066	11.8824	11.8926	11.8875	12.2652	12.4555	12.0984	12.5604	12.5891	12.5513	12.0492	11.7061	11.5683	11.6333	11.4829
D3ZPJ0	Shisa7	11.8311	11.9488	12.7082	11.6541	12.1963	11.9816	11.8318	11.4632	11.7086	12.1132	11.8687	11.6733	12.1114	11.4741	12.2003	11.5597	12.2228	12.3643	11.9805	12.1078	12.6819	12.3782	12.038	12.0082
A0A140TAB8;P24062	Igf1r	11.8925	11.8983	11.9164	11.9338	11.9179	12.1677	12.0685	11.9142	12.0705	11.6836	12.128	12.0957	12.0857	12.032	12.1348	11.9124	11.9063	12.127	11.9792	12.1301	12.0658	11.9184	12.1635	11.6834
B4F7D5	Tmem181	11.8406	11.7333	11.5338	12.1798	11.6657	12.0987	12.1435	11.7945	12.197	11.388	12.2008	12.0642	12.1812	12.2843	12.0752	12.0641	12.018	12.3348	12.0946	12.0861	11.7501	11.6433	12.2615	12.0024
F1M753	Lrp11	11.8776	12.3242	11.8452	12.6516	10.8138	12.613	11.2002	12.4333	12.4405	11.2019	12.1466	11.7188	12.5908	12.6152	12.0502	12.7299	12.6704	11.5356	11.2361	11.7896	11.7212	11.765	11.3554	12.1618
E9PSX9;E9PSY0	Axl	12.034	12.2693	11.8304	11.9203	12.6306	12.0799	12.4258	12.1849	12.4803	11.5043	11.5462	12.0678	11.9289	11.9269	11.8312	12.2081	12.0669	11.8008	11.885	11.9421	11.9681	11.9257	11.6281	11.3687
A0A096MJW6;P59824	Il1rapl1	11.8237	11.5433	11.9739	11.4251	12.0764	11.5045	12.3386	12.6588	12.3146	13.1095	12.8832	12.4395	11.2781	11.3824	11.1315	10.8726	10.9444	11.5728	11.8236	11.9301	12.6353	12.978	12.5081	12.1998
D3ZFQ5	Cdh9	12.1249	12.1958	12.3713	11.4652	12.3423	12.3834	12.0269	12.1743	11.9949	12.435	12.5752	12.3503	12.0705	12.1645	11.3971	11.8374	11.9109	9.80083	11.861	11.844	12.435	12.5284	12.1349	10.8573
F1LVK3	Chadl	11.2308	12.3322	11.3269	12.531	11.9527	12.8675	12.1298	12.8227	12.3738	11.6827	12.1038	12.6346	12.3437	12.3308	10.7292	12.601	12.4893	10.0618	12.3439	11.4325	11.4048	11.3517	10.8878	12.6345
M0R4G0	Islr2	11.488	11.6824	11.7818	12.1339	11.7785	12.0463	12.2783	12.1325	12.2565	11.6559	11.9462	12.3026	12.2938	12.1545	11.9627	11.9932	12.4099	11.6753	11.8106	11.8831	11.5085	11.6356	11.75	11.9076
D4A062	Slitrk3	12.1075	12.0405	12.4069	11.751	12.2611	11.8121	12.0205	11.9463	11.8022	12.5111	11.9374	11.7654	11.917	11.7193	11.4655	11.4069	12.3968	11.5892	11.6363	11.9432	11.9593	12.2045	11.8178	12.0439
Q5FVL6	Tspan13	11.3318	11.4621	11.7059	12.3198	11.1186	12.1622	11.7743	11.9733	11.707	11.0022	11.8015	12.176	11.7422	11.8508	12.1175	12.522	12.5549	12.3599	12.3972	12.2561	11.8283	11.3591	12.1465	12.7833
D3ZR79;D3ZXD8	Tmem245	11.7352	11.8061	11.2748	12.0546	10.7534	11.8736	11.8707	11.8215	12.2848	11.7443	12.3695	12.33	12.1423	12.3201	12.015	12.1061	11.511	11.8499	11.9357	12.1827	12.0347	12.0299	12.2958	12.1106
G3V894	Chrm4	11.43	11.4756	12.3218	12.092	11.7101	12.0757	11.4772	11.7659	11.3758	11.5632	11.3362	11.7475	12.021	11.4708	12.2016	12.0549	12.2823	12.3233	12.2843	12.0271	12.4825	12.4022	12.081	12.4174
Q5U2S8	Ltbr	11.8627	11.8528	12.1859	12.1111	12.0004	12.0933	12.053	11.8661	11.9568	12.0061	11.9446	12.1273	11.9986	12.0121	11.7703	11.7345	12.2611	11.7245	12.0353	12.0172	11.6455	11.8469	11.5658	11.6974
A0A0G2K4Q6;Q8JZQ0	Csf1	11.3074	11.4434	11.8695	11.9482	11.6159	12.0793	12.1612	11.9229	12.2326	11.1964	11.8675	11.8981	11.9073	11.9533	12.2091	12.0556	12.4057	12.2742	12.1579	12.2821	11.8203	11.6249	12.2456	11.8385
A0A0G2K1E2	Itga5	11.9649	12.06	11.8078	12.4141	11.8115	12.4773	11.71	12.4956	11.9915	11.7379	11.4763	11.7332	12.3829	11.7343	11.1581	12.0864	12.404	11.0024	12.2699	11.6735	11.8918	12.077	11.4958	12.198
Q66HF2	Tm9sf1	12.072	12.2259	11.314	11.4263	11.8586	12.3439	12.1687	12.1207	12.586	12.0427	12.3137	12.1864	11.4063	12.4379	11.402	11.7991	11.4044	12.018	11.8716	11.74	11.7519	11.8402	12.1826	11.5412
D4A7B6	Tmem87b	11.5761	11.749	11.7947	11.9726	11.9914	11.8665	12.1209	11.9874	12.3016	11.8646	12.0929	11.7647	11.9736	12.1376	12.3469	12.0541	12.2101	11.6158	11.911	11.5251	11.9046	11.7254	11.9372	11.5458
A0A0G2JY30;F1LPC6;Q9JHW1;Q9JHW1-2	Cpd	11.7326	11.9249	11.2244	11.9602	11.2437	11.9771	11.9495	12.3008	12.314	11.4007	11.8404	12.2896	11.9433	12.2303	12.1459	12.1403	11.7516	11.7848	11.8369	11.8689	11.8661	11.7139	12.2753	12.2117
A0A0G2K506;P70490;Q1PBJ1	Mfge8	11.8957	11.7635	12.0038	11.7823	11.6713	12.0101	11.1149	11.8369	11.5367	11.6681	11.392	11.4774	12.108	11.9676	12.3181	11.9503	12.324	12.3829	12.4664	12.4599	12.0569	11.6785	12.2317	11.67
D4ABX8	Lrfn4	11.7864	12.3165	12.457	12.0779	11.8822	12.557	11.4996	11.744	11.6084	11.4319	10.5224	11.9933	12.4456	12.1371	10.9708	12.0219	12.5259	11.6468	11.3402	11.5541	12.2968	12.6392	11.7033	12.5167
F1LR33;Q6W5G4	Plppr2	11.2821	12.1609	12.2325	12.582	11.6253	12.4978	10.9204	12.2768	11.7637	11.7235	11.5475	12.0836	12.0738	11.6032	11.3378	12.7446	12.4362	9.85368	12.3359	10.9978	12.4169	12.7091	11.5079	12.9379
A0A0A0MXV8;O88871	Gabbr2	11.9479	11.5612	12.0004	11.82	12.2286	11.7843	11.7888	12.1161	12.0682	12.1962	12.0831	11.8597	12.0776	11.7638	11.7072	11.8263	11.8333	11.6571	11.4694	11.7597	12.2245	12.0922	11.709	11.8025
A0A0G2JYA3;D3ZNG3	Sppl2a	11.8258	11.96	11.1636	11.9811	11.3684	12.0622	11.9605	12.2261	12.1874	11.5932	12.3576	12.4634	11.2156	12.3259	11.6281	12.2365	11.2441	11.575	11.8033	11.9321	11.849	12.0674	11.9751	12.306
F1MAP4	Megf10	11.2528	11.1054	11.8472	11.5435	12.5078	12.2868	11.8702	11.9913	12.1689	12.2807	11.497	12.1625	11.6803	11.539	11.7073	11.4948	12.0235	12.5065	12.4536	11.777	11.8656	11.8652	11.9463	11.5777
A0A0G2K0F2;G3V671	Cd80	11.7351	10.801	12.0076	12.5053	11.5831	12.2172	11.6075	11.7037	11.5989	10.8363	11.663	11.9488	11.9668	11.7299	12.2036	12.5143	12.3099	12.4836	12.3781	11.9049	11.9158	11.7112	11.5921	11.8111
Q9QZE9	Tmem150a	11.474	11.9302	11.9412	12.3358	11.6242	12.3496	11.7937	12.1681	11.8695	11.4141	11.5988	12.1724	12.0534	11.9352	11.3845	12.3421	12.4632	11.4724	12.0888	11.761	11.6472	11.6414	11.4292	11.7741
D4A3L3	Megf9	11.514	12.1257	11.9881	11.7717	12.0469	11.6331	12.0121	12.0297	12.0119	11.9608	11.9642	11.9172	11.8721	11.72	11.8094	11.9546	11.8512	11.7321	11.6015	11.841	11.6586	11.8078	11.8406	11.9238
D3ZCQ0	Col19a1	11.5547	11.3661	12.2964	11.4045	12.4837	12.0758	12.2272	11.6792	12.0694	12.4769	11.9717	11.975	11.1364	11.2759	11.0404	11.2297	12.1485	11.7324	12.4114	11.8155	11.9986	12.5793	11.6343	11.8459
P0CI71	#N/A	11.9181	11.9497	11.2432	12.2271	11.2856	11.8427	11.2646	11.6798	12.2387	11.09	11.8713	11.8939	12.1289	12.5001	11.9342	12.1266	11.9061	12.4104	12.2125	11.9682	11.3939	11.4486	12.0444	11.7342
Q6AYA5;Q6TUE3	Tmem106b	11.3437	11.7888	10.6899	11.4654	10.9802	11.7223	12.0458	11.8441	12.0695	11.7182	12.7847	12.7245	11.6315	12.4108	11.1105	11.7894	11.5483	12.0384	11.4297	12.2101	11.9602	11.8611	12.6995	12.1432
A0A0G2JU36;A0A0G2K6A4;Q811A2	Bst2	11.4993	11.307	10.9372	11.9848	10.6743	12.4112	11.9895	12.6403	11.7079	11.285	12.0838	12.4334	10.9234	11.2185	11.4441	11.7884	11.8936	12.5976	11.5735	11.9478	12.3891	12.1901	12.6954	12.2882
P30553	Cckbr	10.397	10.2042	12.4912	10.6304	11.361	12.2276	12.5512	11.9496	12.5499	12.2101	11.6831	12.2772	10.9213	11.4383	12.2389	11.1241	12.37	12.9281	12.5356	12.5719	11.8622	12.3943	11.9227	10.978
D4A4P8	Ttyh2	11.6494	11.415	11.7647	11.6196	11.6599	11.7267	11.9094	11.5735	11.8749	11.5762	11.509	11.5903	11.7934	11.7691	12.2167	11.9271	12.0897	12.488	12.1957	12.1165	11.9224	11.7418	11.8581	11.6585
F1LRY8;Q63366	Nxph1	11.5474	11.7805	12.2622	11.3537	12.1179	11.6414	11.4957	11.6898	11.4931	12.4904	12.0504	12.0095	11.7194	11.1913	11.2036	11.2899	11.7254	11.4514	11.4574	11.6965	12.749	12.6883	12.175	12.1903
Q5FWU3	Atg9a	11.2642	12.1349	11.6365	11.3807	11.5817	12.3691	11.8447	12.2744	12.1256	11.7258	11.6791	12.3507	12.5778	12.0176	11.6261	12.4801	12.6313	11.3249	11.6235	11.465	10.833	11.262	11.1379	12.0462
Q642E6;Q9EQV6	Tpp1	9.88516	11.0454	10.7137	11.4091	10.2415	12.4021	12.4627	12.7402	12.7565	11.4918	13.1459	13.292	12.3857	12.1251	10.3153	11.8747	12.7807	10.2493	11.2465	9.81961	12.743	12.5135	13.0184	12.122
Q00238	Icam1	11.4704	11.8802	12.0088	11.9029	11.4277	11.4183	12.0437	11.6665	12.1275	11.8418	11.8787	11.9675	11.7514	11.7195	11.4524	11.465	11.9008	11.181	11.3759	11.9046	12.2513	11.9662	12.0385	12.0088
A0A0G2JY76;F1LP92;Q65Z14	Osmr	11.2495	11.5178	11.7611	11.5138	11.4919	11.9255	11.7184	11.725	11.7148	11.5395	11.7412	12.0738	11.4162	11.6642	12.0683	11.7243	11.8641	12.315	12.1737	11.9521	11.7769	11.8547	11.8871	11.9209
D4A7W8;G3V6A9	LOC102553715	11.5428	10.9833	11.5367	11.4893	11.8898	12.0077	12.0899	11.987	12.0714	11.4121	11.9636	12.0924	11.1358	11.8354	11.348	11.268	12.1131	12.288	12.2381	12.3612	11.7402	11.4506	12.0288	11.4437
D4AA49	#N/A	11.5201	11.3781	12.1226	12.0757	11.8637	11.9236	11.8698	11.5023	11.666	11.8394	11.9027	11.4425	11.6476	11.6586	11.6707	11.5686	11.9063	11.7665	12.2419	11.5584	11.684	11.8843	11.6747	11.8949
F1LSV0	Sema4b	11.8139	11.9124	12.0716	11.7719	12.1813	11.379	11.7143	11.5743	11.7331	12.0847	12.0372	11.6461	11.6578	11.4823	11.6157	11.4081	11.6443	11.4281	11.2188	11.4469	12.197	12.059	12.0002	11.8701
D4AD37;Q7TPJ5	Impad1	11.4954	11.6569	11.2357	11.793	11.1083	11.7993	11.91	12.147	11.917	11.6072	12.0919	12.2829	11.3982	12.0409	11.7913	11.8439	11.7939	11.5993	11.8269	11.5792	11.7613	11.6555	11.7285	11.8511
D3ZTV3	Flrt2	12.3805	12.429	11.5272	11.4126	12.0837	11.5784	12.2693	11.6463	11.8511	11.9762	12.3164	11.9233	11.4274	11.5583	11.7092	11.1048	11.068	11.7442	11.2957	12.0416	11.698	11.8722	11.4953	11.4886
A0A0G2JY11;D4AAV9	Tspan9	11.8818	11.8964	11.9386	12.1099	11.1133	11.4386	10.9069	10.849	11.1653	10.8262	11.0152	11.4718	12.7511	12.1651	12.5189	12.6226	12.2565	12.0835	12.0228	11.716	11.7039	11.675	11.6405	12.0621
A0A0G2KB93;F1LMH2;O88420;O88420-2	Scn8a	11.8086	11.8596	12.2686	11.6611	11.8507	11.6256	11.1439	11.3221	11.3042	11.7169	11.1359	11.23	11.8084	11.5257	11.9583	11.4864	12.1626	11.8921	11.7267	11.7752	12.5391	12.1671	11.7776	11.9847
F1M4B6	RGD1563349	11.464	11.7399	11.3922	12.0949	11.3207	11.9194	11.8897	11.981	11.9728	11.1808	11.9708	12.2558	11.558	11.6988	11.1272	11.7842	11.9956	11.5792	11.6571	11.8506	11.4319	11.6334	12.1443	11.9937
A0A0G2K0W3;D4A383	Ttyh3	11.2487	12.8443	11.5284	12.3793	10.6818	13.333	11.891	13.8829	13.4278	12.8057	12.774	13.4834	9.73566	11.8189	10.0623	12.8173	12.2763	NA	12.0707	11.0289	12.5148	13.2707	12.3301	13.4123
D4A831	Adgrb3	11.6101	11.5345	11.8226	11.4909	11.7749	11.7051	11.6391	11.4199	11.5967	11.8195	11.6815	11.568	11.7634	11.4483	11.9051	11.7077	11.7289	11.8985	11.8896	11.801	11.9494	12.0583	11.9258	11.8709
F1LPV2;P98166	Vldlr	12.0184	12.5096	12.0747	12.0254	12.725	11.6965	11.5646	10.8404	12.5103	11.9339	12.4531	12.2209	11.8846	8.88408	12.7578	12.2585	10.3071	12.0782	11.5057	11.7575	10.9832	12.2311	10.176	12.1504
Q5I0E7	Tmed9	10.8488	12.1917	10.809	11.963	10.5343	12.5495	11.1117	12.8072	12.384	12.0341	11.5453	12.1649	11.9201	11.9938	10.8586	12.1108	11.727	10.8713	12.0743	10.6043	11.8368	11.7231	11.8314	12.3266
G3V7A5;P35952	Ldlr	10.9486	10.6529	11.9131	10.9204	12.2097	11.7438	12.3699	11.7866	12.2366	12.5135	11.9707	12.1725	10.4611	11.05	10.7887	10.8301	11.5851	11.7767	12.2852	11.8427	12.0523	12.4797	11.9704	11.9538
F1LNW0	Fgfr2	10.8987	11.0846	11.9198	12.3782	10.6077	11.8643	11.7817	11.1178	11.7629	11.1517	10.6406	11.18	10.9899	11.8448	12.4714	12.2492	12.1732	12.2693	12.5632	12.2006	11.6319	11.7579	12.3781	11.5476
A0A0G2JSI4	Adgre5	11.6796	11.7857	11.3223	11.8374	11.6432	11.5742	12.0118	11.6671	11.8813	11.4293	11.8363	11.7504	11.5148	12.0014	11.9997	11.9989	11.7429	11.8583	11.8165	11.9289	11.2351	11.5023	11.431	11.0137
F1M798	Bmp1	11.658	11.8001	11.6806	12.0047	11.4306	11.7082	11.624	11.7219	11.6895	11.2451	11.4543	11.5297	11.9638	12.041	12.1126	12.1763	11.8081	11.6778	11.7453	11.8775	11.3918	11.1733	11.4528	11.4121
B5MEV3	Slc52a2	11.6915	11.5983	11.8662	11.8526	12.037	12.1228	12.1605	11.9636	11.6725	11.0148	11.8236	11.9924	11.5541	11.5729	11.4184	11.7535	11.9541	11.2147	11.3311	11.4505	11.5366	11.6252	11.2945	11.7114
A0A096P6L6;Q9R1K2;Q9R1K2-2;Q9R1K2-3;Q9R1K2-4	Tenm2	11.4528	12.104	12.0744	11.6288	11.8387	11.5809	11.3349	12.0387	11.9076	12.4877	11.9233	11.8304	11.801	11.5086	10.8095	11.5081	11.6518	10.2189	10.957	10.7007	12.3476	12.5928	11.7638	11.9206
D4A8X4;P15087	Cpe	11.3982	11.9839	11.1663	12.2725	11.1467	11.6775	11.5568	11.8412	11.7057	11.2704	11.8685	12.1587	11.819	12.1425	11.3495	12.0546	11.8027	10.9345	11.311	11.3523	11.3354	11.6918	11.9605	12.1535
Q7M730	Scn4b	11.8422	11.959	12.2204	11.6075	12.0221	11.1844	11.549	11.5437	11.6268	12.3098	11.8263	11.1129	11.3273	11.4168	11.5634	11.5214	11.7842	11.3956	11.4251	11.3831	12.222	12.0888	11.5122	11.1197
B1WBW6	Mfsd2a	NA	13.0695	13.7038	14.2583	NA	14.3049	12.0796	14.1958	13.6359	NA	13.8984	14.1073	14.0443	NA	13.9394	14.1929	14.2724	14.3735	14.5231	14.0207	14.5626	13.8277	14.4646	13.9993
Q63259	Ptprn	11.9747	12.338	12.085	12.4279	12.1198	12.5168	11.8661	12.2015	12.2517	11.8146	12.0815	12.2688	11.1425	11.1	10.6246	11.2981	11.354	10.6626	11.1776	10.6226	11.3912	11.6144	11.1162	11.2941
M0R6Q0	Casd1	11.4755	11.5325	11.2457	11.9314	11.2668	11.687	11.5528	11.6696	11.5808	10.9504	11.435	12.1017	11.9804	12.0161	11.4849	12.0687	12.0709	11.8272	11.4874	11.8771	11.2844	11.2442	11.9053	11.6041
E9PT92	Csmd1	11.5432	11.5718	11.7496	11.1455	11.6917	11.1589	11.666	11.6555	11.6872	12.3745	12.1889	11.829	11.3212	11.41	11.498	10.9611	11.2193	11.341	11.1938	11.6267	12.3598	12.2093	12.1163	11.7356
B1PLB1;B1PLB2	Cd34	12.1324	12.0464	12.1242	11.598	11.5272	11.5576	11.6238	10.9698	11.6309	12.7289	11.6759	11.1475	11.6464	11.3358	11.7903	10.5165	11.3673	11.8819	11.3121	11.357	12.1651	12.3316	11.4374	11.3441
B2RYC9	Gba	10.905	11.6436	11.3427	12.0766	11.4345	12.3772	11.3731	12.271	12.1984	10.8202	11.9377	12.422	11.5044	12.0559	10.931	11.9493	12.0511	10.8139	11.1884	11.0774	11.3205	11.7161	11.7305	12.1028
F1M4R7;Q9ERQ6;Q9ERQ6-2	Cspg5	11.3898	11.3501	12.0899	11.3916	11.6319	11.6875	11.395	11.2358	11.5499	11.5558	11.5422	11.5257	11.6964	11.3624	11.7909	11.4914	11.7289	11.8342	11.7021	11.8717	11.9403	11.7532	11.6257	12.0884
A0A140TAF4;P85171	Mdga1	11.5088	11.6379	11.1911	11.6827	11.3675	11.4465	11.7824	11.7656	11.6915	11.4315	12.1933	11.8875	11.5561	11.8784	11.3837	11.7398	11.045	11.3186	11.4362	11.5865	11.3318	11.5194	12.0564	12.1425
D3ZE55;D3ZE55-2	Pcdh8	11.4324	11.7238	11.8357	11.7495	12.0222	11.7707	11.6142	12.1126	11.4668	12.0302	11.6705	11.7642	11.5961	11.4717	11.0048	11.4823	11.5895	10.5959	11.6119	11.0213	11.6093	12.0928	11.327	11.926
D3ZPN0	Pcdh17	11.3915	11.3624	11.7223	11.377	11.7978	11.6081	11.8854	11.5262	11.5956	12.1707	12.003	11.7981	11.245	11.3585	11.3471	10.961	11.4963	11.5571	11.2764	11.58	11.9989	12.0419	11.8659	11.5424
D3Z8D8	Slitrk1	11.6041	11.5787	11.7351	11.4527	11.4023	11.5093	11.3353	11.3035	11.4807	11.7139	11.4824	11.2628	11.8472	11.6434	11.9728	11.5163	11.5897	11.6225	11.8392	11.9291	11.7533	11.4952	11.8135	11.5839
C0HL12	Adgrb1	11.5513	11.5191	11.8629	12.0904	10.9626	11.6255	10.7393	10.4138	11.0746	11.1097	11.016	11.4158	12.1409	11.3084	11.7895	11.8953	12.2624	11.6024	11.8545	11.6286	11.973	11.698	12.1182	12.4118
D3ZHA1	B4gat1	11.0354	11.5266	12.0213	11.8454	11.345	11.6702	11.6598	11.3087	11.4947	11.6628	11.5227	11.6794	12.0296	11.6935	11.1835	11.4147	12.1705	11.3701	11.3882	11.8646	11.43	11.2423	11.4172	11.6928
D3ZPX4	Plxna3	11.4284	11.3045	11.423	11.4533	11.2175	11.4671	11.7721	11.7055	11.6838	11.6785	11.7283	11.8829	11.3307	11.5471	11.1669	11.5151	11.5567	11.8423	11.6351	11.6186	11.5213	11.946	11.7275	11.3849
A0A0G2K5C8;A0A1B0GWQ1;P84903	Stim1	11.3574	11.6576	10.6108	11.8417	10.7968	11.2784	11.8916	11.7633	12.0305	11.2406	12.1866	12.0689	11.6434	12.1238	11.5905	11.6521	11.2232	10.7376	11.3394	11.8979	11.5822	11.239	11.8969	11.8845
P42533;Q66HI4	F3	11.6138	11.788	11.6708	11.626	11.8303	11.4901	11.6969	11.5965	11.6092	11.5487	11.5781	11.4378	11.6753	11.7151	11.3738	11.827	11.6642	11.2675	11.3389	11.5477	11.4554	11.4635	11.3204	11.353
P47853	Bgn	10.5845	11.6512	11.241	12.0907	11.1142	12.0175	11.4594	12.0526	11.5282	10.9948	11.4643	11.4057	11.6508	11.4052	11.916	12.3122	11.9526	11.4975	11.9398	11.5599	11.1124	11.4134	11.4111	11.6119
Q32Q07	Lrrn1	11.4543	11.4732	11.3614	12.0148	11.4044	11.6983	11.382	11.3045	11.4965	11.0071	11.3085	11.5702	11.756	11.8333	11.8539	12.0306	11.5126	11.797	11.5743	11.6761	11.4398	11.0183	11.71	11.502
Q9ESK8	Kcnmb4	11.1728	11.3547	11.9824	11.0796	11.95	11.4994	11.4806	11.4952	11.5501	11.9283	11.3985	11.4518	11.0641	11.1052	11.3381	10.9972	11.7896	11.5806	12.1433	11.8027	11.6239	11.944	11.6132	11.7561
F1LQ92;G3V9D3;Q80Z70	Sel1l	11.2013	11.2111	10.8781	11.9203	10.5436	11.3386	11.6332	11.6805	11.8484	11.1824	12.0113	12.0012	11.5077	11.7392	11.5602	11.7779	11.4454	11.6622	11.4531	11.7787	11.4961	11.2704	12.1216	11.7378
Q6IE50	Smoc1	10.9194	11.2012	11.5213	11.4903	11.8302	11.601	11.8874	12.1376	11.8692	11.0271	11.346	11.6105	11.3675	11.4251	11.6978	11.6966	12.1627	11.8983	11.7641	12.0855	11.054	10.6517	11.6876	10.9087
G3V7N0	Hs2st1	10.3333	11.577	11.3698	12.3391	11.5141	12.2085	11.5659	12.2152	12.1921	11.6742	11.2417	12.3681	11.6008	11.5231	10.8967	11.4767	11.7425	10.764	11.5053	11.0447	11.0769	11.2436	11.2857	11.9702
F1M9W4	Pcdhgb7	11.1519	11.0388	11.6405	10.7067	11.8883	11.3529	11.9265	11.3484	12.0198	11.9073	11.9768	11.8185	10.9343	11.0107	11.111	11.1578	11.5152	11.9096	11.8424	11.8107	11.6683	11.7473	11.6414	11.5279
A0A0G2K6L9;F1M3J7	Cntnap4	11.8454	11.554	12.0274	11.7684	11.2934	11.3391	11.7703	11.1449	11.4854	12.0298	10.7657	11.8265	11.2417	11.0918	11.3437	11.2091	11.1484	10.9866	11.2803	11.5753	11.9336	12.1384	11.8304	11.9737
A0A0G2K429;F1LSD1;Q03343	Adcy6	11.2384	11.5875	11.5314	12.5133	11.0218	11.7144	11.0109	11.4295	11.0677	10.5588	10.741	11.4342	11.9905	11.3987	11.4469	12.5355	12.1633	11.1894	11.8099	11.49	11.7167	11.6147	10.9096	12.0471
A0A0G2K2B5	Asph	11.532	11.3879	10.2981	12.0245	10.4019	11.5399	11.4108	11.516	11.531	10.7358	11.6219	11.8859	11.8868	12.1843	11.6168	12.1456	11.4142	11.2539	11.4669	11.569	11.3689	11.121	11.8892	12.0153
D4A6W5	#N/A	10.923	10.9931	11.5845	11.5451	11.3351	11.7215	11.8739	11.8338	11.3426	11.2091	11.4146	11.1636	11.055	11.5217	12.1019	11.169	12.1677	12.1242	12.1391	12.0233	11.0729	10.8707	11.5171	11.0197
D4A477	Pcdhgb8	11.2348	11.167	11.6616	10.8685	11.5979	11.4225	12.0673	11.6536	12.0826	11.8848	11.6071	11.7877	11.2757	11.422	11.0953	10.6344	11.1936	11.7279	11.5249	11.6463	11.5333	11.7171	11.6085	11.1874
Q8K1M8	Brinp2	11.4634	11.5689	12.0421	11.4635	11.734	11.0809	11.3597	11.6847	11.4315	11.9955	12.1789	11.6652	11.4587	11.1482	11.0767	11.0352	11.5628	10.4402	10.7264	11.1122	11.7534	12.0293	11.4898	12.0815
G3V8P3;Q9QYP2	Celsr2	11.5217	11.701	11.5554	11.2232	11.2087	11.6787	11.3964	11.854	11.8788	11.8506	11.7844	11.6992	10.9508	11.4684	10.5717	11.3988	11.3711	11.0392	11.131	10.8535	11.8254	11.9855	11.5257	11.9273
O35977	Gfra2	11.5545	11.412	11.895	11.1288	12.1197	11.3051	11.89	11.4647	11.7337	11.065	11.4112	11.291	11.2911	11.2519	11.4553	11.1405	11.3365	11.7032	11.7964	11.4194	11.4748	11.3257	11.6873	11.2447
A0A0G2QC25;E9PT56;F1MA84;P22002;P22002-2;P22002-3;P22002-4;P22002-5	Cacna1c	11.4051	11.3636	11.8655	10.9849	11.7509	11.1281	11.5906	11.3315	11.5394	11.6918	11.361	11.3513	11.4152	11.3022	11.29	11.3814	11.5857	11.5827	11.2743	11.5773	11.8182	11.8355	11.6056	11.2749
G3V667	Itga6	11.5572	11.8197	11.3379	11.3982	11.3834	11.3181	11.552	11.8014	11.8544	11.4384	11.8159	11.7865	11.0893	11.7362	11.1477	11.4449	11.2546	10.7989	11.2303	11.2407	11.6534	11.6561	11.6528	11.333
D3ZQU1	Tm2d3	11.5615	11.1018	11.2922	11.3805	11.1356	11.4615	11.8093	11.4398	11.5903	11.5131	11.7	11.8205	11.1967	11.282	11.5979	11.1192	11.2765	11.5177	11.8583	11.7501	11.6733	11.2884	11.6975	11.2142
A0A096MJF9;D4A2A3	Tmem132e	11.2263	11.4604	11.4845	11.527	11.3998	11.6317	11.5835	11.5821	11.2423	11.2958	11.6291	11.7776	11.7101	11.4301	11.3577	11.4314	11.7368	11.249	10.8243	11.2545	11.375	11.4499	11.6632	11.7659
A0A096MIS4;Q9R1M7;Q9R1M7-2	Grin3a	11.7045	11.5921	11.1871	11.7965	11.6476	11.351	11.7107	10.7018	10.562	11.9059	11.8479	11.7778	11.6432	11.4984	11.4822	11.2277	11.5565	10.8729	11.1793	11.6515	11.44	10.9379	12.0426	11.737
D4A188	Rgma	11.2815	11.5755	12.0226	11.8726	11.7022	11.7135	11.1888	11.4022	11.3287	11.5357	11.0258	11.5323	11.5539	10.9198	10.7623	11.4542	11.863	10.8814	11.2328	11.2653	11.7404	11.8902	11.253	12.0481
Q2I6B1;Q7TP16	Atp6v0a2	11.3651	11.5233	11.1267	11.7462	11.1429	11.3422	11.7323	11.6877	11.7726	11.4308	12.1018	11.8314	11.1917	11.6123	11.3693	11.4116	11.3809	10.7787	11.6361	11.4483	11.2471	11.2117	11.4808	11.3804
D4A117;Q6Q3F5	Sidt1	11.3045	11.1876	11.6875	11.7006	11.0015	11.643	11.1872	11.4586	11.3815	11.3346	11.4807	11.427	11.4652	11.0286	11.2777	11.4263	11.5588	11.582	11.7481	11.424	11.5695	11.499	11.5422	11.9371
G3V8B1;Q8R2H5	Gpld1	11.2253	11.0416	11.073	11.5796	11.3849	11.5382	12.0174	11.6602	11.5724	11.0933	11.6867	11.0341	11.319	11.4022	12.1759	11.6348	11.5776	11.7766	11.4617	11.3855	11.2925	10.6745	12.0565	11.0031
D3ZRX7;F1M6B6	Pcdh10	11.092	10.7763	11.7722	10.5245	11.5877	11.2358	11.6589	11.4575	11.6771	11.8526	11.7353	11.1661	10.9404	10.9313	11.2666	10.593	11.3733	11.9887	11.7246	11.7725	11.9421	11.8162	12.0855	11.5368
F1M1A2	Cdh12	11.783	11.4076	11.865	10.956	11.7379	11.2962	11.5319	11.5213	11.5829	11.8407	11.378	11.1606	11.2925	11.5063	11.1229	10.528	11.2009	11.5925	11.6412	11.2846	11.7223	11.7559	11.2618	11.2112
Q63634	Npy5r	11.372	11.235	11.694	11.7467	11.2429	11.4181	10.8623	11.074	10.8383	11.2971	11.1058	11.1991	11.9423	11.1331	11.6622	11.7114	11.5106	11.5735	11.5095	11.5221	11.8478	11.176	11.3962	12.0893
D3ZBE9;D3ZNG0;F1M7T0;O88923;O88923-1;O88923-2;O88923-3;O88923-4;O88923-5;O88923-6	Adgrl2	11.7746	11.5839	11.2772	11.6856	10.7691	11.0767	11.1162	11.436	11.4875	11.601	11.9613	11.4641	11.6451	11.5717	10.5842	11.265	10.981	11.1261	11.1893	11.3045	11.7695	12.0149	11.7355	11.6987
G3V795;Q9EPZ7	Slco1c1	11.2019	11.5771	11.8118	10.9267	11.552	11.2105	11.3699	11.3968	11.2244	12.1626	11.7086	11.4317	11.0029	11	11.179	10.4551	11.3353	11.3618	11.2434	11.5074	12.1442	12.0083	12.0006	11.2962
D4AEM7	Sema5b	11.1226	11.0838	11.2476	11.1398	11.5538	11.506	11.8287	11.4264	11.7144	11.493	11.5324	11.4822	11.0451	11.4066	11.4363	11.0733	11.2627	11.8884	11.6224	11.477	11.5402	11.3441	11.552	11.2751
A0A0G2K6W5;K4DIC3;P09483;P09483-2	Chrna4	11.4105	11.1628	11.2261	11.4846	11.7315	11.2405	11.766	11.1836	11.6989	11.4773	11.543	11.5383	11.1207	11.1538	11.3797	11.4011	11.5542	11.5541	11.6458	11.5564	11.4527	11.2918	11.2963	11.1147
P24268;Q6P6T6	Ctsd	11.2525	11.9361	10.6123	12.1201	9.95419	11.8739	11.1485	12.0885	11.7466	11.3792	11.6975	12.0365	11.1792	11.6367	10.6954	12.088	11.5746	10.4454	11.1772	10.904	11.3773	11.3837	11.5191	12.0347
A0A1W2Q6C2;D4A6U1	Adam11	11.653	11.8681	11.8702	11.1268	11.8018	11.1459	11.4163	11.2757	11.3372	11.7046	11.5226	11.1287	11.4491	11.3924	11.2693	10.0789	11.3414	11.3737	11.2228	11.301	11.6766	11.7469	11.6783	11.3329
Q75NI5	Cdh15	11.4006	11.2526	11.4628	10.5648	11.3056	10.4966	11.643	11.7153	11.7862	11.5998	11.5692	11.5403	11.2866	11.0859	11.4612	11.0706	11.5141	11.5786	11.6151	11.6354	11.5621	11.4483	11.6462	11.2958
A0A0G2K8I5;D3ZG18	Pcdh19	11.2184	11.2746	11.82	10.9161	11.3853	11.2442	11.6103	11.445	11.6031	11.8846	11.8553	11.3504	11.4566	10.8465	11.1777	10.9817	11.5084	11.5532	11.1541	11.4032	11.3128	11.4201	11.2531	11.7322
G3V679;Q99376	Tfrc	11.6265	11.5783	11.1597	11.686	10.3508	11.3013	10.5189	10.7101	10.5975	10.7898	11.0159	11.4762	11.8952	11.6356	11.1874	12.0531	11.524	11.2361	11.2975	11.3215	11.864	11.9051	11.78	12.8705
D3ZEH1	Fat4	10.9997	11.11	10.9643	11.3409	11.1868	10.9228	11.7458	11.4625	11.6704	11.4702	11.9661	11.9917	10.8831	11.5051	11.2277	11.1547	11.1521	11.2984	11.3383	11.5231	11.4069	11.3343	12.0675	11.6363
P18614	Itga1	11.2115	10.7136	11.4115	11.3413	11.4924	11.2179	11.6302	11.4766	11.5465	11.2628	11.7201	11.4174	11.1883	10.8777	11.3184	11.3205	11.3285	11.5365	11.4946	11.5298	11.4089	11.5121	11.7186	11.6559
O55158	Tspan8	11.8074	NA	13.5036	13.6181	11.0341	13.2854	11.6302	13.2941	NA	9.23329	10.6811	12.5825	13.7944	12.5391	12.0794	13.1179	13.6276	11.7259	12.1046	11.1216	13.2173	13.3447	11.9939	13.9204
Q62797	Ptpro	11.5173	11.7678	11.1707	11.7741	10.5419	10.9469	11.3169	11.3096	11.6748	10.8998	11.2121	11.7035	11.5143	11.9509	11.7272	11.8209	11.2776	11.3744	11.1325	11.437	11.4938	10.9401	11.255	11.3838
P35446;Q3B7D6	Spon1	11.9842	11.9769	11.2376	11.7645	10.6248	10.9281	11.04	11.6337	11.1429	11.2748	11.4384	11.4987	11.9389	12.1508	11.5472	12.0078	11.0066	10.5868	11.209	10.7484	10.7594	11.5975	11.255	11.1861
Q9EPI9	Kcnh5	11.7005	11.4601	12.0405	11.1145	11.6762	11.0001	11.3076	10.9308	11.2478	11.6627	11.1657	10.8307	11.386	11.1656	11.5211	10.6882	11.4998	11.5732	11.2066	11.1623	11.8754	11.5068	11.4067	11.2578
A0A096P6L8;F1LST1;P04937;P04937-2;P04937-3;P04937-4	Fn1	11.3932	11.5025	11.18	11.3265	11.1298	11.9359	12.1037	12.0165	11.9335	11.257	12.1377	11.5691	10.4106	11.7097	10.3715	11.7202	11.4546	8.89201	11.8253	11.0717	10.7572	11.4067	11.9368	11.2948
D4A3H5	Clcn6	10.9896	11.1704	10.7165	11.4953	10.7645	11.2057	11.5275	11.4357	11.4472	10.858	11.7089	11.765	11.5143	11.8325	11.726	11.5716	11.3451	11.6699	11.3555	11.6199	11.004	10.7986	11.5977	11.215
F1M173;P97527	Cntn5	10.7407	10.8672	11.7949	10.9907	11.3137	11.2565	11.4652	11.0396	11.4598	11.4007	11.2283	11.3015	11.3393	11.1715	11.6489	10.9587	11.5577	11.6049	11.6084	11.4888	11.6597	11.2639	11.5797	11.307
M0R711;Q64605;Q64605-2	Ptprs	11.3732	11.3687	11.367	11.3752	11.4229	11.3275	11.5051	11.6153	11.44	11.4529	11.7429	11.6124	11.4605	11.2912	10.7164	11.0742	11.2711	10.6979	10.8743	11.0892	11.3967	11.3912	11.5555	11.5513
G3V9I2;P42264;P42264-2	Grik3	11.2077	11.3219	11.5694	11.7129	11.1911	11.0384	11.0435	11.1568	11.0737	11.2658	11.0414	11.4639	11.7081	11.2769	11.2455	11.5761	11.6295	11.1335	11.2803	11.2855	11.4695	11.3163	11.1428	11.62
A0A0G2JZH3	Thbs3	10.7605	10.5904	11.2837	11.8506	11.09	11.4519	11.638	11.9747	11.5804	10.3376	11.1056	11.689	11.3079	11.3445	11.5945	11.5935	11.8831	11.6146	11.3943	11.3994	10.5994	11.0719	11.405	11.1945
A0A0G2K0P8;A0A0G2K7R8;Q8VII6;Q8VII6-2	Slc44a1	11.4192	11.2614	11.2375	11.2691	11.0403	11.0259	11.4722	11.145	11.1435	11.6961	11.7489	11.5387	11.2858	11.3028	11.0845	11.3009	10.8914	10.8567	11.285	11.3202	11.7368	11.6107	11.5414	11.4087
Q8K1G0	Clmp	11.3553	11.5245	11.6083	11.4505	11.5341	11.3083	11.4275	11.3751	11.2684	11.4806	11.305	11.5095	11.2521	11.2545	11.0536	11.1424	11.7839	10.9325	11.0042	11.122	11.1988	11.3847	10.8937	11.2595
F1M7X4;Q62956;Q62956-2	Erbb4	9.65857	10.1289	11.7016	9.88266	12.1248	11.4705	11.9471	11.8034	12.1107	12.6786	12.3962	12.0174	9.36934	9.87462	9.66619	9.24179	11.1637	11.2296	11.5897	11.7946	12.5837	12.6478	12.2326	11.9302
A0A0G2KA37;A0A0R3P9D5;F1LW30	Unc5d	11.6288	11.5278	11.5042	11.06	11.813	11.1395	11.4261	11.146	11.0711	11.5175	11.5519	10.9918	11.5781	11.486	11.4747	11.0124	11.2298	11.346	10.9797	11.3014	11.1386	11.1706	11.1093	10.9991
A0A0G2K561;F1LP13	Ptprg	11.3068	11.0313	11.623	10.9657	11.1577	11.5276	11.5173	11.6711	11.4384	12.0219	11.3835	11.2007	10.825	11.1352	10.6992	10.5362	10.9994	10.8541	11.2413	11.2183	11.8231	11.7396	11.7666	11.4623
D3ZJG3	P4htm	10.7329	10.9135	10.7662	11.0497	10.4762	11.2753	11.6978	11.4547	11.5959	10.7324	11.6332	11.8957	11.3162	11.7372	11.4725	11.4088	11.3399	11.3867	11.4428	11.6772	11.4139	10.8675	11.5915	11.1737
F1M9I4	Heg1	11.0376	11.7228	11.7014	11.6198	11.3346	11.7559	10.9138	11.6305	11.1395	11.2031	10.7122	11.2548	11.6453	10.9199	11.0771	11.9195	11.7569	10.5266	11.2085	10.8761	11.3706	11.4156	10.8758	11.199
A0A0G2K7K0;Q6P6V1	Galnt11	11.2017	11.3422	10.9979	11.4046	10.9377	11.2457	11.5599	11.0923	11.3438	10.6792	11.1228	11.3605	11.4067	11.6706	11.7955	11.6363	11.5004	11.488	11.4829	11.4712	11.1998	10.9172	11.1876	10.7717
G3V864	Plppr4	11.2272	11.3755	11.6338	11.7481	10.7813	11.3574	10.6577	10.9173	10.5751	10.7861	10.719	10.8694	11.8573	11.1792	11.8631	11.5581	11.6397	11.3598	11.4162	11.0696	11.5934	11.5896	11.1784	11.8271
A0A0G2K726;F1MAQ6	Tmtc4	10.8221	10.962	10.0139	11.7091	9.86185	11.3803	11.5232	11.3545	11.4999	10.2058	11.7285	12.0615	11.4704	11.7169	11.4897	11.6943	11.1754	11.7255	11.4272	11.654	10.9746	10.568	11.8361	11.9083
G3V9G1;Q04400	Adcy5	11.2171	11.3948	11.4874	11.4767	10.9266	11.413	10.6287	10.6197	10.5691	10.9259	10.9811	11.059	11.8381	10.9991	11.4427	11.5855	11.7541	11.1546	11.1956	11.2872	11.8676	11.5089	11.3237	12.1036
D3ZSA9	Nomo1	11.0267	11.2194	10.6355	11.6283	10.8975	11.2711	11.7983	11.4006	11.6186	10.8694	11.9677	11.7466	11.3775	11.5198	10.7519	11.2506	11.2018	10.7182	10.8752	11.2692	11.1533	11.169	11.6756	11.6827
D3ZQV2	Lrig2	11.5885	11.3277	11.1563	10.8602	11.2998	11.3518	11.5459	11.1194	11.1138	11.4995	11.4552	11.1206	11.186	11.6899	11.4233	11.2982	11.1286	11.566	11.4202	11.6183	10.7531	11.1262	11.1444	10.7595
A0A0G2JW21;F1LQI2;O55005	Robo1	11.3601	11.2162	11.1814	11.0748	11.2545	11.4118	11.4563	12.0712	11.3566	11.1455	11.5333	11.2353	11.4081	11.1531	11.245	11.4216	10.9473	11.4439	10.7724	11.287	10.4337	11.1979	11.6363	11.181
G3V8G9;Q9QW30	Notch2	10.6694	10.5537	11.4214	10.381	11.4568	11.2554	11.6623	11.6698	11.8719	11.7139	12.0656	11.9695	10.5048	10.1538	10.2807	11.0051	11.5147	10.499	11.4331	11.3541	11.5607	11.8572	11.846	11.7122
F1M947;P0C152	Tmem67	11.361	11.2652	11.2123	11.2118	11.3843	11.1408	11.8365	10.6472	11.7792	11.2781	11.612	11.5211	11.221	11.596	11.4818	11.311	10.108	11.4349	10.3908	11.2408	11.2543	11.0461	11.6154	11.2869
A0A0U1RRX0;F1LQ41;Q62888;Q62888-2	Nlgn2	11.402	11.6825	11.4082	11.1979	11.1845	11.1945	10.9666	10.9414	10.8281	11.526	10.8614	10.7424	11.6567	11.6099	11.5214	11.1084	11.229	11.3712	11.5682	11.4621	11.3983	11.2845	11.3362	10.7016
D3ZDS9	Ifnar1	10.688	10.5457	10.9443	10.5385	11.5169	11.2064	11.9768	11.3297	11.252	11.5622	11.6063	11.5977	10.6309	10.9614	10.9009	10.9499	11.4509	12.0807	11.7764	11.7881	11.3345	11.4248	11.4172	10.4777
A0A0G2JVP0;Q5FVJ6	Bscl2	10.9189	10.4966	NA	11.6304	10.5098	11.5202	12.3873	11.9109	12.7793	11.5184	12.7767	12.5211	11.0724	12.0454	11.4592	11.4448	11.6471	10.945	11.9385	12.282	11.597	11.4888	12.8377	12.1367
B5DEQ0	Ssr2	10.84	11.3769	10.6457	11.4789	10.5652	11.2884	11.1783	11.7684	11.6754	11.0416	11.6078	12.0275	11.4995	11.5478	11.0744	11.574	11.1224	10.3547	10.873	10.9778	10.9773	10.9594	11.3808	11.799
F7EQ81;Q32KJ5	Gns	10.9246	11.1023	10.4342	11.505	10.0961	10.9675	11.2674	11.3978	11.9693	10.9411	11.8492	11.8337	11.1127	11.5244	11.4196	11.489	10.845	11.124	10.8997	11.5502	11.3122	10.8146	11.8196	11.4287
D3ZH59;D4AAL4;F1LRG7;Q9Z173;Q9Z173-2;Q9Z173-3;Q9Z173-4;Q9Z173-5;Q9Z173-6;Q9Z173-7	Adgrl3	11.3567	11.6945	11.6024	11.351	11.7736	11.471	11.0485	11.305	11.1593	11.5241	10.9034	10.9463	11.2437	11.3311	10.7934	11.2432	11.1752	10.7063	11.0096	10.5657	11.6521	11.8926	10.7506	11.0687
D3ZBN3	Epha2	10.6852	10.9198	10.9773	10.9584	11.3054	11.418	11.2584	11.3968	11.1053	10.9346	11.0834	11.237	11.1477	11.1226	11.4867	11.0777	11.6175	11.7232	11.7312	11.7414	11.2791	11.1886	11.1351	10.9958
D4A4U1	Ece2	10.2884	10.5152	11.2558	11.1604	11.529	11.5443	11.7861	11.7493	11.7506	11.5719	11.4863	11.7886	10.6004	10.0495	9.88034	11.0459	11.6092	11.2963	11.3413	11.4187	11.2952	11.5908	11.2408	11.6409
Q6P752	Tor1aip2	11.048	11.4324	10.4341	11.6099	10.8747	11.4242	11.2922	11.7948	11.6373	11.1783	11.6571	11.6789	11.2798	11.4814	10.4339	11.4986	11.4109	10.4368	10.8001	11.337	10.3867	11.4057	11.342	11.5215
Q5M7W6	Fam234a	NA	13.5323	12.4937	12.7352	11.2262	13.3067	NA	13.3319	13.0447	13.1859	12.7276	13.4596	NA	13.3541	11.8865	13.601	12.6913	12.1094	13.0071	11.6916	12.9112	13.4064	12.4028	13.138
D4A416	Clptm1l	11.041	11.5115	10.5795	11.5038	10.4812	10.6911	11.389	11.1712	11.1625	10.8573	11.5058	11.7131	11.6583	11.7984	11.6051	11.374	10.8463	11.1193	10.9915	11.3075	11.0949	11.023	11.6416	10.9969
Q8CGU6	Ncstn	10.5342	11.4567	10.9037	11.3505	11.1901	11.8234	11.1253	12.1448	11.8181	11.6562	11.6771	11.666	11.0135	11.6028	9.62492	11.3937	11.166	8.60963	10.9883	10.3334	11.4708	12.0193	11.2723	11.9638
Q5U367	Plod3	10.7254	11.0279	11.0903	11.6277	11.1047	11.2574	11.6998	11.9073	11.2744	11.0722	11.2777	11.6016	10.9034	11.0241	11.0711	11.0762	11.6291	11.2966	10.9891	11.5227	10.5802	10.8636	11.0863	11.0243
F1M443	#N/A	10.9791	10.8993	11.3638	10.9139	11.5041	11.0233	11.3313	10.9585	11.3764	11.4042	11.4266	11.218	10.9962	10.963	11.2634	10.9068	11.2125	11.2763	11.2223	11.2171	11.3548	11.2446	11.4363	11.1307
F1LQP8;P55280	Cdh6	10.922	10.697	11.509	10.8812	11.1281	10.773	10.7892	11.4553	11.3441	11.5992	11.4392	11.5356	10.451	10.3305	10.5462	10.2873	11.0617	11.682	11.3351	11.364	11.9572	11.8699	11.8441	11.7969
F1LS74;F1M450;O88279;O88279-2;O88279-3;O88279-4	Slit1	10.9529	11.1088	10.9275	11.1372	11.267	11.5823	11.4081	11.4885	11.2593	11.0137	11.0965	11.2018	11.3942	11.1253	11.0688	11.2461	11.4508	11.0664	11.179	11.2633	10.9611	11.0614	10.9622	11.2136
A0JPN8	Lrrc24	10.6536	11.5168	11.6447	11.5335	11.4325	11.6809	11.0729	11.7297	11.3826	11.5065	10.6039	11.4202	11.737	11.2133	10.6807	11.1691	11.5001	10.5817	10.9002	10.4312	10.8398	11.1213	10.7741	11.0975
Q9QWJ9	Nrp1	11.0195	10.978	11.2005	10.6836	11.227	11.2716	11.1785	11.4394	11.6158	11.2844	11.1688	11.2858	10.929	11.2369	11.2181	11.0753	11.2635	11.5902	11.3328	11.2994	11.0196	11.0744	11.0352	10.7926
Q6XQG8	Chst7	11.0155	11.1082	10.9334	11.2289	10.6397	11.1844	10.973	11.112	11.0042	10.6043	11.0673	11.1618	11.5919	11.4771	11.5484	11.2266	11.4068	11.8611	11.3464	11.4732	11.2263	10.9993	11.2085	10.7907
G3V901	Ext1	11.1096	11.2252	10.8819	11.1367	11.2843	11.4077	11.3684	11.2618	11.2219	11.1666	11.1395	11.3074	11.4409	11.3749	11.0569	11.4718	11.3225	11.0072	11.6342	11.1915	10.7923	10.8749	10.9276	10.5271
G3V8D0	St8sia3	11.1708	10.9498	10.0639	11.6595	10.3221	10.9433	11.289	11.1524	11.092	10.9526	11.4053	11.3741	11.5692	11.4486	11.4686	11.5719	10.8489	10.7482	10.8637	11.2492	11.4302	11.0854	11.6338	11.8093
D4AB70	Edem3	11.1087	11.3715	10.7639	11.5428	10.8768	10.9749	11.0456	11.1499	11.5848	10.8073	11.6282	11.5332	10.9727	11.1961	11.0722	10.9817	11.1573	10.9533	11.0979	11.2921	11.0294	11.2538	11.2602	11.4055
E9PSP1	Pltp	11.0909	11.0059	11.2573	11.4591	11.1281	11.2893	11.4325	11.0176	11.3775	11.02	11.2265	11.0071	11.4338	11.4723	11.3071	11.4604	11.2056	11.1901	10.8705	11.0736	11.0086	11.0334	10.8183	10.8504
A0A0G2JY19;P97523	Met	11.4685	11.269	11.4585	11.5126	11.3512	10.8647	10.9247	11.0281	10.9134	10.9351	10.9539	10.868	11.7005	11.228	11.7287	11.2461	11.3004	11.2505	10.9687	10.935	11.052	10.8762	10.9072	11.144
A2RRU4	Scap	10.606	10.7667	10.5793	11.5433	10.8409	11.7535	11.4933	11.5761	11.3578	10.2826	11.4232	11.7376	10.8119	11.2279	10.1496	11.2099	11.7192	10.7275	11.4571	11.347	10.8168	11.2069	11.3581	11.8131
Q10743	Adam10	11.0972	10.9747	11.1192	11.6103	11.3175	11.4717	11.2525	10.9275	11.134	9.53747	11.1865	10.7621	11.2324	11.2813	11.2694	11.2988	11.579	11.2409	11.34	11.6835	11.1457	10.3517	11.4547	11.531
Q9JMA8	Extl3	11.0154	11.3156	10.5091	11.3134	10.5561	11.6789	11.0365	11.2263	11.2967	10.8384	11.2363	11.0643	11.3205	11.6447	11.2934	11.5602	11.6074	11.1142	10.446	11.4046	11.0499	10.7806	11.2991	11.0912
A0A0G2K6Y2;A0A0G2K914;P04774	Scn1a	10.7906	11.0576	11.7943	11.3766	11.3239	11.12	10.9458	11.0568	10.7968	11.8217	10.6384	10.9943	11.2274	10.5496	10.5113	10.9783	11.6745	10.6338	10.8237	11.3745	11.8542	11.7624	10.9579	11.528
Q07490	Cd24	10.4308	10.5195	11.5204	10.9582	10.7395	11.2411	10.9426	10.8182	10.786	10.9662	10.8397	11.1398	11.0694	10.6464	11.4248	11.3846	11.6646	11.8131	11.5769	11.3341	11.3932	11.3053	11.2894	11.6079
A0A0G2K999;D3ZDA6	Sdk2	11.0046	11.1583	11.0698	11.2829	11.112	10.7756	11.2046	11.2099	11.33	11.0341	11.4612	11.1483	11.0911	11.3551	11.1848	11.1121	11.0842	10.8405	10.6194	10.9865	11.1459	11.3386	11.4668	11.1874
Q5BK80	Tspan4	10.8738	11.3255	10.8248	10.8726	10.839	12.7794	11.4245	13.0236	11.9099	10.997	10.7789	10.983	8.74357	10.8755	9.52212	12.289	11.0821	11.0609	12.2973	10.9897	10.6387	10.6039	11.0323	11.3625
A0A140TAF7;G3V9D0	Poglut1	11.3583	11.3369	10.4332	11.3449	10.6656	10.8234	10.8957	11.1339	11.1982	11.0693	11.3637	11.3766	11.0672	11.43	11.2391	11.2804	10.7225	11.1444	11.0827	10.8863	11.3234	11.0943	11.6229	11.137
P07314	Ggt1	11.1374	11.2488	11.3604	10.5342	11.3742	11.0636	11.0813	11.0037	10.9995	11.1123	10.9877	10.8985	11.1792	10.7902	11.2605	11.0583	11.3792	11.269	11.0982	11.308	11.4246	11.364	11.1206	10.5339
Q05030	Pdgfrb	10.9626	10.9518	11.0923	11.4973	10.7507	11.2103	11.0795	10.8327	10.9661	10.7546	10.9294	11.0985	11.2691	11.1419	11.6332	11.1419	11.275	11.5644	11.5015	11.2247	11.0424	10.8206	10.8287	10.8119
D3ZQY0	Pcdhga7	11.2552	11.3182	11.0785	10.9663	11.0969	10.6136	11.0876	10.9866	11.2589	11.3462	11.3058	11.2082	11.15	11.0684	11.1693	10.9273	10.7886	10.948	10.561	11.0061	11.3198	11.376	11.543	10.9858
F1LPD7	Thsd7b	10.7795	10.7244	10.991	10.4583	10.8649	10.7552	11.1947	11.1222	11.2384	11.4768	11.7285	11.613	10.7242	10.7979	10.491	10.8634	10.912	10.9173	11.06	11.1492	11.7043	11.4535	11.5957	11.4786
A0JPN6;A0JPN6-2	Med22	11.1834	11.2969	10.8543	11.046	10.8918	11.506	11.7549	11.172	11.2192	10.5747	11.2591	11.1118	10.5466	11.3216	11.0943	11.5828	10.989	11.2106	11.3756	11.1234	10.4435	10.792	11.2812	10.4501
A0A0G2K5L4;E9PTD7	Kirrel3	10.6147	11.0372	11.4387	11.1009	11.0921	11.1579	11.0637	11.2446	11.0119	11.2012	11.1244	11.2618	11.2796	10.8292	10.7761	11.014	11.112	10.8297	10.8363	10.9315	11.3645	11.247	11.2419	11.2249
F1LUB7;Q6RVG2;Q6RVG2-2;Q6RVG2-3	Slc4a8	11.334	11.6945	11.1531	11.83	11.1952	11.3503	10.4406	10.9172	10.744	10.545	10.6328	11.1515	11.2454	11.1842	10.8131	11.6984	11.512	10.5407	10.9426	10.4768	10.9659	11.2646	10.4686	11.6642
P70549	Slc8a3	11.4411	11.4561	11.7136	11.5892	10.5758	10.8069	10.0783	10.3455	10.5936	10.8784	10.1139	10.5293	11.5392	11.2689	12.1603	11.1596	11.5968	11.1765	10.9398	11.4153	11.3557	11.1794	10.7413	11.0799
M0R5E3	Tmem200c	11.1047	11.2468	10.5995	11.2092	11.2634	11.2872	11.1462	11.1907	10.9612	11.3114	11.1237	11.1506	11.5086	10.6066	10.8738	11.0507	11.6539	11.1504	10.6301	11.1625	11.3077	11.3367	9.75188	11.0289
A0A096MIU6;A0A0G2K9R6;A3RLA8;B0K007;M0R4F7;M0RCJ0;P27645;P27645-2;Q63203	LOC103694908	10.8197	10.8682	11.3382	11.3581	11.1487	10.6607	11.031	10.9148	10.8064	11.0588	10.9125	10.927	11.292	10.9529	11.4514	10.6152	11.1612	11.5833	11.2666	11.3416	11.1186	10.8843	11.0118	11.0127
D4A9J3	Sema4c	11.099	11.1961	11.0024	11.2878	10.9115	10.8198	11.0537	11.2882	11.1279	11.6233	11.3391	11.3065	11.0975	10.7756	10.5541	10.4502	10.9019	10.3442	10.5985	10.9149	11.4389	11.3726	11.2857	11.7263
O35793	Grem1	9.01889	9.75946	11.9252	11.1307	11.2899	11.1018	11.4539	11.2618	11.4603	10.9035	10.8548	11.386	10.7207	10.4108	10.8565	10.9339	12.0628	11.3686	11.3622	11.5712	11.2633	11.1851	10.8807	11.3249
G3V6Q9;Q925T8	Brinp1	10.9121	11.2291	11.086	11.4732	11.2156	11.1273	11.0808	11.3575	11.0412	11.5558	11.0932	11.3035	10.6649	10.7214	10.3597	11.1658	11.3453	9.84948	10.5863	10.4468	11.557	11.535	10.9745	11.7198
F1LNA6;Q8VI60	Sulf1	11.2589	11.3563	10.1446	11.1823	10.2364	11.2558	11.2752	11.5383	11.7607	9.87436	11.56	11.2295	11.0971	11.5643	11.1341	11.5869	10.9039	11.0474	10.8633	11.2109	10.6131	10.6693	11.0666	10.9393
G3V6Q2;Q10836	Trhde	10.8919	10.9585	11.4621	11.1212	10.7971	11.1474	11.0001	10.9354	10.9188	10.5448	10.7566	10.6953	11.1842	10.5819	11.4768	11.0767	11.4306	11.2684	11.3287	11.207	11.3546	10.707	11.1598	11.1999
D4A740	Il17ra	11.219	11.3407	11.4026	11.0664	11.1103	10.7837	11.1053	10.5244	10.7303	10.8972	11.0501	10.751	11.5207	11.1886	11.2441	11.1255	11.2274	11.5775	11.1768	11.0625	10.8856	10.4916	10.84	10.7305
A0A0G2JT89;A0A0G2JWD0;A0A0G2K044;Q91XN5	Prom1	10.8778	11.0074	10.9666	11.3748	10.6653	10.8332	11.2132	11.1736	11.4418	10.3175	11.0206	10.9421	11.167	11.2058	11.6115	11.2286	10.978	11.1386	11.3696	11.3914	10.6151	10.8111	11.0806	10.5572
A0A0G2K6F2	Csmd2	10.7919	10.9249	11.3416	10.7977	10.9422	10.3551	11.0952	10.8753	10.9213	11.312	11.0735	11.1115	10.92	10.828	11.0351	10.8469	10.8717	11.164	11.201	10.6985	11.5999	10.9707	11.3827	11.5905
F1LRT0	Ltbp3	10.2567	10.6754	10.5823	10.051	10.0729	10.9126	11.2145	11.1077	11.2628	11.0072	11.9767	11.7438	10.7624	10.7248	10.71	10.9259	11.0673	10.988	10.591	11.3694	11.5102	11.434	11.669	11.5183
D4AE63	Myorg	11.0598	11.6439	10.5371	11.6175	10.3077	11.1427	11.0356	11.4278	10.8603	11.1351	11.1005	11.1756	11.5216	11.1573	10.5892	11.2488	10.9293	10.3183	10.7037	10.3566	10.8419	11.4328	10.5598	11.2582
G3V6G3;P19969;P30191	Gabra6	10.5471	10.8317	11.2991	10.9525	11.1294	10.9124	11.3077	11.3184	11.467	11.6291	11.4108	11.5175	10.456	10.9551	10.3483	10.4695	11.436	10.1203	10.5879	10.9187	10.9519	11.1068	10.647	11.6297
D4AEL2	Golm1	11.202	11.0043	10.4387	10.8941	10.7678	10.8593	11.2248	10.6439	11.0899	10.6043	11.1301	11.1381	11.1235	11.1333	11.2802	11.2502	10.7984	11.2939	10.9213	11.3543	11.0484	10.749	11.4177	10.4856
Q5FVQ0	Slc39a8	10.5976	10.7247	10.7908	11.1801	10.8141	11.2882	11.1042	11.0265	10.845	10.2348	10.5355	11.2287	11.5152	11.1767	11.5387	11.33	11.4144	11.5506	11.5123	11.2836	10.4787	10.6795	10.863	10.0385
F1LPL6;P15127;P15127-2;T2CB11	Insr	10.2671	10.4185	11.0785	10.6962	10.4552	11.327	11.3983	11.1296	11.2014	11.1358	11.6233	11.5663	10.7248	10.3859	10.8538	10.6686	10.9975	11.0699	11.2128	11.089	11.2044	11.1953	11.1044	10.591
G3V9C5;Q00959	Grin2a	10.9399	11.0258	11.6692	10.4781	11.5815	10.6862	11.1447	10.9744	11.155	10.9419	10.4864	10.6618	10.5274	10.2944	11.1951	10.8029	10.8865	10.9252	10.9193	10.8848	11.6462	11.456	11.1328	10.9155
D3ZXM1	Adamts15	10.9277	11.1135	11.2225	10.7709	11.2401	10.9322	11.1707	10.9929	10.6373	10.9243	10.7282	10.7171	11.2537	10.766	11.3897	11.0665	11.0641	11.4002	10.9734	11.0661	11.1753	10.7113	10.3781	10.4643
Q66H12	Naga	10.9741	11.0738	10.4985	10.9633	10.2786	10.702	10.8291	11.0011	11.1507	10.7869	11.131	10.9828	11.2007	11.3289	11.4294	11.0104	11.0125	10.9918	10.7574	11.1679	10.6741	10.5467	11.3371	11.0821
D3ZW78	Cpxm1	10.402	10.5163	10.7673	11.198	10.4334	11.0902	10.8813	11.0222	10.9611	10.2054	10.4866	10.9541	11.1998	11.0218	11.5328	11.2835	11.6277	11.5638	11.4449	11.2059	10.7616	10.5639	10.8238	10.9269
Q765A7	Pgap1	10.4065	11.1826	10.1151	11.4748	10.189	11.3919	10.8024	11.7284	11.2297	10.7444	11.3151	11.5951	11.058	11.2015	10.4005	11.281	10.8143	10.0316	10.6277	10.3536	10.9732	11.1811	11.1714	11.603
Q9JJZ1	Slc2a8	9.46385	10.1688	10.0912	11.5624	9.61863	11.1349	11.2283	10.8662	11.259	9.98798	10.8542	11.2725	10.9333	11.0833	11.4908	11.4594	11.6832	11.5401	11.9157	11.5244	10.5641	10.193	11.7123	11.1148
O70513	Lgals3bp	10.7196	10.9665	10.4509	10.5604	10.3773	10.8008	11.0975	10.8563	11.0354	10.6806	11.3683	11.1607	10.7687	11.1719	11.3	10.9678	10.9353	11.1972	11.1367	11.3714	10.7345	10.5554	11.2517	10.8671
Q569A3	#N/A	10.6988	11.329	11.6468	11.0346	11.1914	11.026	10.8544	10.6632	10.7709	11.2132	10.6677	10.9626	11.358	10.6611	10.5258	10.9522	11.5387	10.6697	10.705	10.8225	10.9797	10.9116	10.3718	10.7135
G3V736;P97698	Smo	10.7817	10.8275	10.8886	10.6885	10.8524	11.025	11.3378	10.9027	11.179	10.8572	11.0562	11.0474	10.8212	10.82	11.2698	10.8396	10.856	11.1932	10.9034	11.2317	10.8454	10.6929	10.9821	10.3496
O88280	Slit3	10.4195	10.6411	11.0975	9.9595	11.4115	11.1054	11.1907	11.3944	10.9415	11.1372	11.16	11.2011	10.4954	10.8067	10.3299	10.9354	11.3174	11.2857	11.0356	11.2416	11.101	11.114	10.5031	10.29
A0A096MK93;M0R3V5;M0RAK3;Q66HR0	Slc12a9	10.5913	11.3125	10.7658	11.479	10.2136	11.1967	10.3627	10.7407	10.7344	10.571	10.8311	11.0764	11.3887	11.2853	11.4514	11.6258	10.8344	10.8713	11.056	10.5396	10.6037	10.7041	10.4622	11.3635
D3ZAD6;D3ZTM0;Q63374;Q63374-10;Q63374-2;Q63374-3;Q63374-4;Q63374-5;Q63374-6;Q63374-7;Q63374-8;Q63374-9	Nrxn2	13.6656	13.5831	NA	12.9355	11.803	11.2637	11.719	12.8763	12.5956	12.4498	11.2545	12.4038	13.1497	13.6768	NA	12.723	12.4665	NA	12.1827	12.1798	12.5558	12.7185	12.7075	10.7776
G3V7U1;P23385;P23385-2;P23385-3	Grm1	10.3419	10.2076	10.66	10.5826	10.5721	11.0361	10.7076	10.9761	11.2495	11.0011	11.1875	11.3675	10.5074	10.5382	10.5274	10.6952	10.7215	11.2574	11.2903	10.9022	11.1594	11.3766	11.2698	11.4619
F1LR84;P97738	Nptx2	10.3659	11.0231	11.2661	11.1697	11.2911	11.3407	11.2901	11.0514	10.9183	11.0447	10.9161	11.5517	11.1534	11.0467	10.4554	11.0722	11.4585	9.95182	10.5527	10.0621	10.187	10.7895	10.3131	11.1308
G3V7K2;O70535	Lifr	10.921	11.4852	11.4192	10.9916	10.9505	10.8918	11.0061	11.0363	11.166	10.8535	11.0758	11.2654	10.2986	10.6327	10.5229	10.8925	11.0066	10.5617	10.7222	10.7127	10.7951	10.9773	10.3141	10.6771
G3V710;Q63722	Jag1	10.9548	10.6648	10.7874	10.4642	11.1739	10.5362	10.9136	10.8882	10.6745	10.4698	10.7434	10.6128	10.9728	10.8272	11.0536	11.0957	11.0026	11.5792	11.2407	10.8407	11.0858	10.5638	10.9721	10.8428
O70352;Q6IN14	Cd82	NA	10.2235	11.9903	10.8859	11.8161	12.2822	12.1935	12.1509	12.1208	12.4838	12.2219	12.3283	10.1972	11.272	NA	10.9939	12.0893	11.6645	12.3827	11.7995	12.3489	12.5341	12.0908	12.444
Q767I4;Q767I6	Pcdha8	10.5917	10.848	10.9288	10.7668	10.5337	10.6333	10.7861	10.6867	10.5461	11.0337	10.5014	11.1013	11.0712	10.66	10.7631	10.9828	10.9277	11.2436	10.9176	11.0399	11.1021	10.9013	10.9117	10.8613
G3V9P3	Vsir	10.4318	10.7852	11.2146	11.3668	10.4976	11.1284	10.977	11.0235	10.9593	10.876	10.7264	11.3001	10.8254	10.9038	10.6457	10.6294	11.573	10.236	10.7245	10.8683	10.8263	10.5107	10.4589	10.8469
A0A0G2K3B8;A0A0H2UHF2;O54852	Kcnh7	10.1416	10.1042	11.4341	10.6329	10.6191	10.96	10.3697	10.5506	10.367	10.7219	10.5924	10.7429	10.7268	10.1118	10.8046	10.7216	11.2998	11.1663	11.1306	11.0835	11.6737	11.4763	11.1706	11.4628
F1MAN2;Q99N78	Trpc6	10.7143	10.5154	11.0156	10.7123	10.9099	10.9301	10.6383	10.5699	10.3604	10.6483	10.4335	10.6547	11.1448	10.3952	11.2294	10.8531	10.7343	11.2832	11.0042	11.1269	11.1736	10.9773	10.9029	11.1371
P20236	Gabra3	10.2866	10.6032	10.9274	10.7604	10.7184	10.709	11.1314	11.1418	11.219	11.1137	11.1959	11.485	10.4836	10.6274	10.3835	10.4919	11.2862	10.1036	10.275	10.8923	10.9268	10.9201	10.8928	11.3957
Q6AXM8	Pon2	10.2896	10.6345	9.51997	10.8723	9.74048	10.6263	11.0898	11.3486	11.0933	10.2306	11.5643	10.9822	11.2673	11.3542	10.5555	10.949	10.8341	10.5714	10.576	10.9833	11.1537	10.9663	10.8203	11.2371
P84039	Enpp5	10.2738	11.2313	10.2232	11.438	9.53498	11.7513	9.66546	11.4834	11.0276	10.8905	10.294	11.195	10.9868	11.0358	9.86063	11.6746	11.2691	10.1177	11.1102	9.71904	10.8487	11.2773	10.5389	11.7078
G3V824	Igf2r	10.4662	11.0197	10.1397	10.9743	10.5753	10.9145	10.9525	10.6454	10.9078	10.5362	10.8753	11.3306	10.8904	11.067	10.3628	11.032	10.8706	10.6034	10.4354	10.8223	10.3364	10.3912	10.8314	10.897
A0A0G2JW24;F1MA92	Pld5	10.4242	10.2812	10.8556	10.4868	10.8388	10.4682	10.8653	10.6767	10.8894	10.9664	10.7299	10.8465	10.2898	10.4514	10.7368	10.4368	10.8735	11.0926	10.8666	10.8832	11.0821	10.9717	10.9816	10.6413
D4A7Y1;F1LQI4;P07897;P07897-2	Acan	10.8646	11.3933	11.6389	10.276	11.5951	10.4733	10.5454	10.5122	10.549	11.7464	10.9473	10.4447	10.5445	10.0035	9.89721	9.94017	10.7008	10.0159	10.1559	10.3346	11.7692	11.6297	10.7065	10.4948
O88278	Celsr3	10.9418	10.5475	9.41622	10.348	11.014	8.64591	11.4512	11.2108	11.422	11.3974	11.6862	11.4589	10.6743	11.0051	9.6284	10.9386	10.326	9.43696	11.0981	10.9048	11.1351	11.2643	11.462	9.64574
A0A0G2K532;D4A1J9	Lrfn5	10.5086	11.0347	10.9928	10.2826	10.9698	10.5533	10.5991	10.7787	10.6726	11.2795	10.9531	10.7757	10.5085	10.4371	10.1865	10.2838	10.7771	10.3853	10.2798	10.5865	11.3955	11.1817	10.6136	10.7407
Q09326	Mgat2	10.2096	10.7349	10.8182	10.8256	10.8482	11.6523	10.3145	11.3342	11.0911	10.54	11.0718	11.5479	10.8754	10.9424	NA	11.2855	11.6302	11.2992	11.2051	11.4634	11.8249	11.714	11.3805	12.1128
A1A5P1	Galnt18	10.4293	10.5591	10.245	10.7757	10.5483	10.7113	10.9644	10.841	10.7731	10.6175	10.7289	10.7908	10.8338	10.935	10.9861	10.4835	10.6807	10.9408	10.6109	10.7974	10.4724	10.4453	10.9871	10.4837
Q9JJW1	Tspan2	11.5584	11.6343	11.658	11.7418	NA	11.1698	9.77379	10.8356	10.7921	9.5425	9.17453	10.6581	12.0667	11.6399	11.5435	11.705	11.5166	11.678	11.5548	10.5252	11.6289	11.4951	11.1663	11.5784
Q925N6	Igsf1	10.625	10.4226	11.0129	11.0639	9.81223	10.8834	9.73627	10.5029	11.1068	10.1209	10.6301	10.9424	11.0725	10.905	11.2384	11.0925	10.82	10.8781	10.3195	9.75856	11.047	10.6074	10.762	10.7414
F1LV86	Nkain3	10.4526	11.1659	10.2579	10.6446	10.4815	10.8668	10.5299	11.0374	10.8044	10.2199	10.9098	10.9529	10.8659	11.3019	9.59886	10.7821	10.6685	10.6718	10.6135	10.7332	10.5504	10.7189	10.6537	10.5842
A0A0A0MY13;D4A6L0	Gpr158	10.5935	10.8991	11.1736	10.5394	11.3447	10.9292	10.8471	10.6981	10.4096	10.6754	10.331	10.7841	11.2957	10.5759	10.2222	10.4408	11.0329	10.3745	10.3769	10.6701	10.5119	10.3689	10.2263	10.683
Q6AXS0	Slc8b1	10.4306	10.4407	10.5821	9.30596	10.2341	10.4852	10.5246	10.6761	11.0331	10.2244	10.8095	11.066	10.436	10.4442	11.2044	10.5804	11.05	11.5403	10.6609	11.1235	10.7368	10.8188	10.874	10.4193
Q58NB7	Rarres1	10.5041	10.5537	10.7474	11.1018	10.5628	10.7567	10.5096	10.9745	10.6571	10.2278	10.5738	10.6171	11.2111	10.8904	10.7468	10.7843	11.4224	10.773	10.4958	10.8929	9.84298	10.0591	10.0217	10.6738
G3V903;P49002	Bmp3	9.81629	10.3179	9.94885	10.8113	9.63374	10.6562	10.3001	10.7588	10.4567	8.78763	10.8417	11.0734	11.3136	10.8981	11.2321	11.2299	11.0069	10.9197	11.0812	11.1396	10.433	10.3858	11.0715	11.3818
F7EWE4;Q4FZX6;Q6MG34	RT1-CE10	11.1285	NA	11.3923	11.4958	11.9282	12.4945	11.9081	12.1926	11.2629	12.269	12.3346	12.3395	11.2754	11.6101	11.3202	11.7104	11.4227	NA	11.182	11.7054	11.3526	9.99758	11.8758	11.2932
B0BNG3	Lman2	10.6104	10.9952	10.4253	10.1885	9.96	10.5316	10.209	10.4808	10.6989	10.5812	10.6275	10.7592	10.8838	11.045	10.3996	10.8211	10.8122	11.4066	10.5719	10.5797	10.7248	10.8306	10.7848	10.5357
M0RB22	Ptprd	10.5331	10.9152	10.895	10.6234	10.4692	10.2312	10.8656	10.9245	10.9304	11.1491	11.1663	11.0233	10.6358	10.4709	10.0333	9.97634	10.5591	9.88332	9.96579	10.2615	11.0001	10.9459	10.9906	10.9409
A0A0G2JVQ8;A0A0G2KA01;P55108	Gdf10	10.3873	NA	11.5984	12.0217	11.5425	11.7415	11.749	11.5168	11.5432	NA	11.1827	11.7491	10.9139	11.0456	12.0258	12.1612	12.0304	12.296	12.214	12.2521	11.1256	11.401	11.5075	11.2623
D4A105	Tmem63b	10.4099	10.4913	10.6985	10.7733	10.4954	10.7856	10.4581	10.137	10.4365	10.3865	10.3821	10.5381	10.8578	10.6094	10.9665	10.5941	10.9496	10.955	10.773	10.8224	10.6182	10.4844	10.6072	10.5819
F1M3H3	Fras1	10.1294	10.4958	10.6738	10.4128	10.641	10.0526	10.2795	11.0783	10.7407	11.0375	11.2984	11.0918	10.145	10.2616	10.5101	9.64936	10.7697	10.694	10.5057	10.6706	11.0841	10.0892	11.2104	11.1273
G3V8L7	Itgam	10.2506	10.4469	10.6916	10.4895	10.2924	10.6881	10.4954	10.5765	10.1337	10.1205	10.4934	10.6381	10.8565	10.4185	11.0686	10.4579	10.868	10.9837	10.8603	10.7234	10.8921	10.6957	10.7784	10.5588
D3ZCG9;D3ZQM3	Itga3	10.804	10.7279	10.3946	10.3436	10.4533	10.6705	10.8259	10.7243	10.6693	11.0096	11.2682	10.9707	10.0869	10.6519	10.3296	10.6093	10.192	9.88555	10.4539	10.265	10.9816	10.7023	10.8065	10.4873
D4AE25	Cd274	11.041	10.992	10.3821	10.5753	10.5836	10.4785	10.4635	10.5433	10.7272	10.7116	10.8367	10.708	10.7507	10.9008	10.2253	10.4538	10.1414	10.1027	10.2983	10.0709	10.6893	10.782	10.8181	10.6148
Q6AYC1	Tnfsf12	10.1953	10.4896	10.3169	10.6505	10.3514	10.7333	10.5297	10.5892	10.4486	10.0906	9.94803	10.6299	11.0334	10.7134	10.6706	10.9741	11.0553	11.1533	11.0317	10.8884	10.635	10.043	10.3242	10.2144
B1H259	Coch	10.0642	10.1045	10.3428	10.8182	9.97594	11.0612	10.8388	10.9248	10.5525	9.37531	10.2979	10.7377	10.6626	10.5156	10.658	11.0954	11.1786	10.997	10.8809	10.6268	10.3428	10.1348	10.6508	10.5606
A0A0G2JSX5;A1Y2B8;A1Y2R8;P26684	Ednra	10.2984	10.5691	10.9987	10.4671	11.0398	10.6482	10.7162	10.3057	10.5182	10.4605	10.1423	10.7354	10.9367	10.6299	11.3433	10.059	10.6296	10.9554	10.5264	10.941	9.14998	10.9206	9.45626	10.3164
Q9JKA8	Hcn3	10.4095	10.6692	11.4479	10.9185	10.8526	10.4864	10.5691	10.5282	10.62	10.8785	10.1349	10.9201	10.5835	10.3502	9.96751	10.2699	11.2861	9.93342	10.3379	10.1123	10.263	10.304	9.67806	10.5731
A0A0H2UHC1;P47971	Nptx1	9.89809	10.0752	10.7404	10.4097	10.3315	10.4765	10.6058	10.3786	10.6001	10.6192	10.3973	10.4697	10.2678	10.4723	10.6722	10.2655	10.4888	10.6754	10.6446	10.8484	10.7724	10.3847	10.8747	10.5834
A0A0G2JXH3;Q6X936	Kirrel1	9.51201	10.1534	9.94333	10.5526	10.2973	11.07	10.2497	11.7575	11.038	10.4795	10.7508	11.2172	9.5028	10.1131	9.9746	11.0711	10.4618	9.49952	10.9688	10.0741	10.8071	10.8343	10.2143	11.0919
D3ZEF9	B3gnt2	10.2712	10.1896	10.192	10.3673	10.4805	10.3787	10.5941	10.659	10.6892	10.4756	10.4032	10.7336	10.1883	10.0619	10.6039	10.3887	10.641	10.95	10.5747	10.6218	10.5024	10.102	10.7797	10.7616
P32215;P32215-2;P32215-3;P32215-4;P32215-5	Adcyap1r1	10.7304	11.7125	11.4635	11.958	NA	11.6107	10.2809	10.841	10.362	11.4481	11.1692	12.1187	10.4989	11.0639	10.8639	12.0609	11.6056	NA	10.9305	11.245	12.5826	12.6115	11.5812	12.7932
D3ZGL3	Hhip	10.1411	10.2797	10.2222	10.1426	10.5561	10.5595	10.657	10.6004	10.2796	10.1278	10.5787	10.311	10.5308	10.3953	10.829	10.4776	10.9897	11.0309	10.6844	10.7423	10.4003	9.98119	10.2798	10.1603
A0A0G2JY06;F1LPS1;P08909	Htr2c	9.76434	10.1268	10.3854	10.579	9.93945	10.5603	10.3498	10.2801	10.528	9.79197	9.8686	10.5937	10.8666	10.6817	10.8604	10.3792	10.9905	10.9264	10.727	10.3957	10.5447	10.2023	10.6619	10.7151
D4A051;Q63258;Q63258-2;Q63258-3	Itga7	10.177	10.3136	10.349	10.5954	10.205	10.4732	10.4158	10.6652	10.7091	10.6952	10.7805	10.995	9.62971	10.1503	9.95547	10.2559	10.6674	10.442	10.1291	10.3999	10.5038	10.8492	10.5968	10.7452
F1M702	Cdh18	10.3948	10.5843	10.3516	10.3886	10.1194	9.69006	10.0969	10.1513	10.2319	10.9345	10.8512	10.9068	10.5291	10.1945	10.0677	10.3026	9.98274	10.1197	9.55302	10.562	11.404	11.2356	10.9078	11.1194
A0A0G2K618;D4A390	Large1	9.47722	9.76721	10.0996	10.4119	9.89255	10.5729	10.4608	10.4003	10.4549	10.2416	10.5636	10.8719	10.3551	10.0073	10.1013	10.3219	10.7995	10.6815	10.8043	10.7387	10.8587	10.6004	10.9783	11.0778
G3V8K5;Q9Z0J6	Gdf15	10.2334	9.98976	10.8977	12.2823	11.0527	NA	11.027	11.461	11.9324	11.1166	11.4488	12.2826	NA	11.3011	12.0292	11.8535	13.0039	11.8335	10.2473	11.0842	11.1765	11.2944	11.4479	11.5175
G3V7V4;Q924C3;Q924C3-2	Enpp1	9.9309	10.2604	10.286	10.1622	10.6014	9.98025	10.7934	10.4323	10.5598	10.7814	10.6794	10.1199	10.1457	10.4587	10.5351	10.2668	10.1714	10.2786	10.5533	10.2799	10.7341	10.465	10.77	10.8255
F1M065	Jam2	10.0874	10.3045	10.9006	10.6742	10.0308	10.4584	9.8683	9.78582	9.57824	9.77924	9.72532	9.94098	10.8766	10.3177	10.9216	10.655	11.0565	11.1605	10.7637	10.2555	10.9364	10.3192	10.715	10.9599
P07153;Q6P7A7	Rpn1	10.3141	10.2375	9.98035	10.0273	9.52107	10.3782	10.5111	10.6169	10.6759	10.0436	10.9466	10.8668	10.2998	10.4933	10.544	6.91667	10.469	10.8278	10.6266	10.9243	10.7662	10.7595	11.5348	10.7932
Q4FZU4	Adamtsl4	9.93062	10.0027	10.3296	10.4602	10.3944	10.2126	10.5542	10.2858	10.5401	9.99319	10.6072	10.6368	10.4125	10.5833	10.5986	10.4592	10.6576	10.3612	10.0026	10.4028	10.1272	10.0195	10.3532	10.3139
F1M9F4;Q8VHZ8	Dscam	10.1524	10.4349	10.5485	10.144	9.96839	9.79054	10.1803	10.1962	10.2023	10.4676	10.4481	10.27	10.645	9.80043	10.9159	10.4209	10.489	10.6242	10.4192	10.5837	9.98347	10.8093	10.2911	10.3827
D3ZW58	Casc4	9.87413	10.69	9.8572	10.8451	9.50411	10.6326	9.90884	10.719	10.4013	9.70392	9.9164	10.8395	11.1745	10.7537	9.88245	10.8707	10.8094	9.76179	10.1585	9.86524	9.98399	10.3141	10.5696	11.0596
P09759	Ephb1	9.87642	10.2214	10.5804	10.1228	10.2273	10.5946	10.3543	9.98772	9.88246	10.0243	10.0601	11.1772	10.9249	10.3755	10.0474	11.077	10.9132	10.8498	9.82424	11.2345	10.1962	9.94039	9.3731	10.0681
Q03351;Q03351-2;Q03351-3;Q03351-4;Q03351-5;Q03351-6;Q03351-7;Q03351-8	Ntrk3	10.0534	10.2454	10.4002	10.5385	10.3263	10.2032	10.4522	10.4276	10.2847	10.8609	10.601	10.7427	10.1882	10.1727	9.66881	9.9159	10.2697	9.86012	9.79781	10.1941	10.6586	10.8324	10.437	10.6497
A0A0G2K1V7;D4A5E5	Sgcb	10.1507	10.1102	10.023	10.1078	10.0334	9.82895	10.953	10.3006	10.6844	10.3533	11.0694	10.6841	10.1849	10.4661	10.3267	10.0318	10.0739	10.1227	10.3048	10.252	10.5009	10.0707	10.7434	10.1315
D4A950	B3galt2	9.68563	9.84948	10.3567	10.5555	9.61547	10.3129	10.571	10.3787	10.1546	9.98566	9.95377	9.98475	10.5147	10.4667	10.401	10.3403	11.0685	10.472	10.7146	10.8731	10.4669	10.2067	10.289	10.2355
A0A0G2JTI8;P50123	Enpep	10.1034	10.3087	10.3899	10.7477	10.262	10.5603	9.67008	10.2902	9.8033	9.63125	9.38594	9.78114	10.7455	10.4899	10.8248	10.6469	10.7708	10.6878	10.4733	10.5282	10.6899	10.1778	10.1247	10.3433
F2Z3U1;Q9QXQ7	Wnt5a	9.82789	10.0369	10.0188	10.3463	9.52421	10.5026	10.1176	9.99015	10.0043	9.75473	10.2734	10.6029	10.4273	10.2604	10.1603	10.6302	10.6065	10.5677	10.5956	10.4512	10.459	10.2377	10.3442	10.9973
P56819	Bace1	10.9023	11.4718	10.6976	11.7457	NA	12.2434	10.8797	11.7942	10.9889	10.8869	11.0606	11.5492	10.6528	11.2716	11.0191	11.9524	11.5853	NA	11.6619	10.5886	10.9132	11.1112	10.4446	11.1678
D3ZQG9	RT1-CE4	11.2573	11.8107	11.6188	11.4613	10.9396	11.8566	NA	11.8213	11.3379	10.7692	10.0457	10.5845	11.3664	11.479	NA	11.3513	11.4667	9.59631	11.4717	11.3644	11.1663	11.7414	10.3786	11.1541
A2VD12	Pbxip1	9.37656	9.91081	9.84866	10.4079	9.30772	10.1548	10.3372	10.6387	10.6474	10.4133	10.8404	11.1272	9.88172	9.97909	9.64932	10.0559	10.7525	9.21877	10.0108	10.1664	10.5741	10.5054	10.6609	11.0992
A0A0G2JSR9;Q91ZS3;Q91ZS3-2	Sdf4	9.14502	9.42029	10.5993	11.3391	9.70528	10.7402	10.4557	10.3024	10.2301	10.0578	9.93579	10.7801	9.82142	10.262	9.62324	10.6639	10.8913	9.33046	10.5367	10.122	10.1673	9.62763	10.5493	11.2263
F1LMY3;Q62656	Ptprz1	9.79119	9.65235	10.3105	10.0273	10.0017	10.7458	10.2552	10.7603	10.2958	9.75369	10.0372	10.2916	9.93171	9.66892	10.2433	10.3583	11.0969	11.0632	10.8212	10.4438	9.82516	9.72816	9.99343	10.3959
A0A096MJ90;F1LNW6	Ly6h	9.59444	10.0447	10.6095	10.6483	9.83698	10.3172	9.92205	10.106	10.0894	10.506	10.0301	10.3985	10.1914	9.63443	9.70167	9.90971	10.699	9.49282	10.0493	10.313	10.3422	10.5948	9.99588	12.1055
Q5PQL3	Sppl2b	9.72788	9.96593	9.91287	9.90985	10.3782	10.7915	10.4313	10.4804	10.3376	10.1436	10.2754	9.93046	9.52097	10.1761	8.77313	9.55329	10.4157	10.0571	10.2113	9.53465	10.8187	11.4277	10.8689	11.4163
F1LS79;Q00657	Cspg4	10.6915	11.1033	9.79504	9.30885	10.7171	11.3623	9.89464	11.3963	11.0366	11.3093	10.8047	10.9416	9.3676	11.0887	NA	10.3344	11.1776	10.444	11.0589	10.2799	10.7747	11.3548	10.1479	10.6182
P43140	Adra1a	7.9132	9.11918	10.243	10.7474	9.76525	10.5292	9.17631	9.9697	10.3572	9.51005	10.2876	10.2962	10.3208	9.65323	9.06182	11.1994	11.1218	9.86162	10.6349	10.4464	11.0333	11.0759	10.4488	11.7384
D3ZW19	Lingo3	9.15176	11.1035	10.1395	10.3144	9.87269	10.4344	9.77043	10.1225	10.2391	10.0757	9.98867	10.5583	9.48672	9.21194	9.52099	10.2315	10.8642	10.1196	10.6365	10.767	10.2494	10.0851	9.88783	11.0488
A0A096MJW1;Q5U2V1	Fkbp10	9.40779	9.84761	10.0197	10.7867	9.64062	10.1242	9.68589	10.4931	10.6346	10.2922	10.8279	11.0047	9.69326	9.59192	9.38701	10.1998	10.5127	9.68619	9.82369	9.99243	10.377	10.2367	10.7691	10.7892
P00787;Q6IN22	Ctsb	9.84087	10.1748	9.1912	9.80218	9.707	10.4021	9.8963	10.2753	10.5231	10.0681	10.6869	10.5159	9.93242	10.5242	10.2999	10.2815	10.0135	9.99136	10.2849	10.1513	9.56654	9.9796	10.4262	10.9422
D3ZKE0	Gnptab	9.59374	10.3285	9.58909	10.7441	9.15314	10.4536	9.82123	10.3467	10.0304	9.64327	9.8594	10.4389	10.6286	10.6214	9.82775	10.7203	10.6731	10.0121	10.1148	10.0151	9.86532	9.90588	10.1357	10.1938
Q5XIR1	RGD1311517	8.46763	10.155	10.5779	10.4909	9.7542	10.377	9.53836	10.1474	9.58884	9.32908	9.71174	10.2899	10.2953	9.88414	10.2485	10.6251	10.4479	10.2691	10.5256	10.2826	10.4664	10.1709	10.0961	10.3513
D3ZUN5	Pofut2	8.87982	9.31167	9.62887	10.1323	9.12046	10.1119	10.3591	10.4508	10.3725	10.0155	10.5654	10.9678	9.80396	9.70183	9.88028	10.0334	10.602	9.83245	9.87034	10.6962	9.92743	9.96626	10.9008	10.8046
Q7TSW6	Stimate	9.33828	9.28323	9.94867	10.0016	9.27	10.0908	9.87394	10.0577	10.1082	9.87636	9.83298	10.3745	9.98146	10.0252	10.3781	10.2257	10.3691	10.2972	10.2651	10.4415	10.4338	10.219	10.6056	10.5072
F7F3Z1	Lman2l	10.1115	10.4834	9.77124	10.2539	8.58121	10.2033	9.87586	10.3905	9.87309	9.59187	10.2067	10.5442	10.4205	10.1812	10.1018	10.4454	10.3184	9.06755	9.53786	10.0924	10.4431	9.99256	10.4442	10.8729
Q01129	Dcn	NA	10.4468	10.3766	10.8043	10.148	11.1594	10.3434	10.7479	10.6362	10.5858	10.947	11.0326	9.39976	10.0162	9.07882	10.4977	11.0312	9.99114	10.5894	9.80344	10.855	11.2514	10.872	10.8251
Q63377	Atp1b3	10.0488	9.35205	10.0363	10.21	9.73837	10.5232	9.94837	9.81552	9.98966	10.6978	10.045	9.90547	9.82429	9.70397	9.92721	9.41723	10.1463	10.2222	10.3976	10.2088	10.3111	10.2181	10.1484	10.4531
A0A0G2K6H1;P69478	Chst11	9.09767	9.35073	9.96053	10.3116	10.0797	10.3663	10.4059	10.3829	10.1111	9.96455	9.92454	10.3781	10.6011	9.94166	9.97653	9.98373	11.0297	9.83742	9.83938	10.0207	10.1882	9.54386	9.83155	9.9474
P31421	Grm2	9.99377	10.0363	10.1554	10.1151	10.3263	10.0765	10.1326	10.4559	10.1216	10.3346	10.0471	10.3812	9.87047	9.78656	10.1096	9.9137	10.2053	9.2216	9.61996	9.79332	9.93471	10.1492	9.96733	10.2298
B5DEY9	Csgalnact1	10.1558	10.4948	9.68269	10.9197	NA	10.5382	10.1651	10.4494	10.5789	9.97873	10.4273	10.4802	10.8542	10.8009	11.1007	10.542	10.9151	10.803	10.3957	10.7886	10.3253	9.94633	10.4062	10.0767
A0A096MIW3;A0A096MJ80;A0A0G2K087;A0A0G2KAG1;F1M9X3;Q710E6	Suco	9.69882	10.0169	9.16997	10.2293	8.90144	9.77613	10.3217	10.2982	10.3708	9.63735	10.5805	10.6902	9.96292	10.2542	10.177	10.163	9.72946	9.96831	9.86516	10.3817	9.98033	9.90703	10.4138	10.0885
F1LR98	Cdh10	9.57881	10.4805	10.4888	10.5718	9.61393	10.7691	9.20634	10.125	10.3086	10.2577	9.63247	10.6392	9.06944	9.54317	9.71444	10.7928	10.3936	8.72038	9.81843	9.04694	10.1123	10.6556	9.89754	10.8907
D3ZPL7	Dscaml1	10.0037	10.5368	10.472	10.5959	10.0563	10.4798	9.76403	10.4701	9.99139	10.6421	9.55405	9.97051	10.4429	10.0057	9.10926	10.0334	10.0089	8.89581	9.74254	9.10473	9.88822	10.1151	9.66311	10.1018
Q68FQ2	Jam3	10.2562	10.0982	10.1614	9.91232	10.4975	10.405	8.71698	11.3586	10.2664	9.84017	8.76644	9.45651	10.1287	10.445	10.4143	10.4853	9.45542	10.3087	9.77767	9.97753	9.0772	9.92292	9.56626	10.3068
Q811X3	Ca11	9.88455	10.2287	10.1135	9.96651	8.98832	9.2391	10.161	10.2456	10.1059	10.0156	10.3713	10.226	9.81984	10.2244	10.1003	10.1347	9.83272	8.78412	9.75894	9.9718	10.264	10.0479	10.6941	10.372
D3Z8G4	Adamts18	9.40232	9.51792	10.1045	9.61727	10.082	9.93628	10.3624	10.081	10.2184	10.1266	9.9069	10.4653	9.65872	9.61362	10.1776	9.84846	10.1714	10.5392	10.113	9.9315	10.1807	9.91688	9.93639	9.58764
P28471	Gabra4	9.13012	8.62136	10.4646	10.0469	10.1061	9.69079	10.1904	10.0054	10.137	10.5774	9.99156	10.2331	9.41105	9.70402	9.57604	9.66791	10.5307	9.48582	9.86691	10.1318	10.3158	10.2623	10.3143	10.6439
D3ZQY5	Pcdhga8	9.72495	9.19826	9.76105	9.93469	9.83331	9.41763	9.88124	10.0371	10.1776	10.0855	10.3201	9.979	10.07	9.11893	10.4188	10.2094	9.90655	9.8505	9.71042	9.24994	10.4424	10.2427	10.3216	10.2763
F1M8M1	Tmem108	9.28562	9.87782	10.3569	10.6125	10.6665	9.88437	9.98392	9.92249	9.81996	10.6098	9.53674	9.77468	9.99362	9.41781	9.35571	9.39542	10.2159	9.39739	8.78143	10.0024	10.0235	9.53162	10.5503	10.3686
F1LMA7;Q4TU93	Mrc2	9.70292	9.62981	9.49945	10.02	10.0817	9.99562	10.1736	10.0797	10.0713	9.72501	10.1775	10.1686	9.38687	9.6885	9.80525	9.56329	9.72633	9.67639	10.1025	10.0611	10.2274	9.89545	9.86302	9.77843
D4A0A3	Pamr1	8.99845	10.2151	9.84061	10.0653	10.4112	10.0916	9.73884	10.563	10.0682	9.3809	9.83428	10.078	10.2269	10.2628	9.18969	10.3253	10.3226	9.44701	9.25391	9.22759	9.61079	9.74373	10.0219	10.0865
A0A0G2K016;Q5U2W0	Sun1	9.91709	10.2572	8.9526	10.1091	9.26742	9.27288	10.0044	9.59068	9.65559	10.0218	10.8545	10.2974	10.4205	10.3335	9.8519	10.0778	9.02567	9.93216	9.64365	9.97035	9.5438	9.16795	10.1209	10.1202
M0R749	Tspan15	9.10238	9.3492	10.1213	9.89596	8.89829	9.99507	9.47621	9.24464	9.37679	8.84166	9.20688	9.99654	10.5197	9.68451	9.87568	10.3469	10.5936	10.5672	10.1478	10.223	10.3115	10.1316	9.83964	10.2943
A0A0G2JWG1;D4A4J3	Man2a2	9.20852	9.72419	9.19225	10.4156	8.47968	9.73058	9.56535	9.8456	9.667	9.25682	9.88891	10.0247	10.0613	10.1788	10.3504	10.5141	10.0789	8.93794	10.0953	9.85705	10.2554	9.8553	10.4132	10.414
D4A7I8	Sumf1	9.63729	9.37405	8.62036	10.1777	9.75987	9.41975	9.98076	10.2311	10.5242	9.97982	10.2619	10.2192	9.88006	10.2729	9.71643	9.66602	9.11414	10.0205	9.71533	9.90485	9.80353	9.7577	10.0629	9.78678
E9PSN0;E9PT50;E9PTK1;F1LNB7;P27732;P27732-10;P27732-12;P27732-2;P27732-3;P27732-4;P27732-5;P27732-6;P27732-7;P27732-8;P27732-9	P27732-7	9.11079	8.97408	9.88379	9.60477	9.34805	9.86833	10.0713	9.39567	9.99765	9.70143	9.33155	9.92731	8.95167	9.26091	10.3126	9.75056	10.4847	9.82944	10.5799	10.3071	10.4189	10.0477	10.2992	9.98529
A0A0G2K9W7;P98158	9.25313	9.41063	9.78421	9.53238	9.96738	10.2514	10.4459	9.99263	10.2766	9.83311	10.3111	10.181	8.96841	8.9051	9.65886	9.89677	10.2139	10.378	10.3368	8.20489	9.75314	9.9226	10.0043	9.65364
B2RYU3	9.27229	9.91631	9.17282	10.1102	7.21161	10.66	10.2494	10.4456	10.465	8.73146	10.3581	11.2908	10.5367	10.5276	9.91263	10.1968	11.1809	9.03148	8.5674	10.4741	7.94397	9.34802	9.61383	9.69199
G3V933;P18901	7.87535	7.74432	9.83734	10.1088	9.06329	9.91265	8.81001	9.53765	9.31112	9.40126	9.40577	10.0692	10.2409	9.02266	9.69708	10.1122	10.2193	10.5546	10.0985	10.351	10.9831	10.6174	10.3764	11.2792
P47752	9.36457	9.8281	10.1562	10.212	9.24544	10.1507	9.95353	10.0939	9.73658	8.77049	9.65346	10.1538	9.88896	9.46342	9.93034	10.0872	10.5861	9.50158	9.724	9.69603	9.60626	9.57162	9.3981	9.49823
A0A0G2K0Q8;A0A0G2K518;D3ZEV8	9.41227	9.82743	10.4796	10.2662	9.30513	9.28721	9.22664	9.54888	9.20983	9.71406	9.47518	9.9527	9.78386	8.91043	9.49878	9.47268	10.0766	9.22759	9.89583	9.48456	10.7267	10.2932	10.3911	10.4937
G3V862	10.2117	9.25571	9.53582	10.4474	10.182	10.2873	10.7024	10.5133	10.5334	9.33341	10.671	10.7344	9.07769	9.95226	NA	10.1498	10.4655	10.0674	10.7076	10.4721	10.103	9.91089	10.377	10.2664
G3V6E7;P50609	9.95861	10.5481	9.2805	10.6328	9.64411	9.90778	8.80594	9.93631	9.78264	8.81195	9.59785	9.74897	10.2593	9.96829	9.69323	10.5162	10.4206	9.41973	9.45718	9.30732	9.11167	9.48223	9.64716	9.76898
P52500	9.55791	9.77545	9.42239	10.6038	10.243	10.1146	8.84259	9.56567	8.47122	9.96975	9.70111	10.4374	10.6579	9.4263	8.29343	10.4502	9.79291	8.43541	10.1019	9.34348	9.94457	9.49709	9.7887	10.9367
A0A0G2JVE6;G3V7W7;P15684	9.57199	10.2828	10.0131	9.90984	9.96046	9.88088	10.075	9.91958	9.71674	9.65062	9.91759	9.64333	9.56403	9.56834	9.39255	9.93841	9.91951	8.80964	9.90748	9.35012	9.46954	9.65473	9.9425	9.24908
D3ZPK4	9.12426	9.42608	9.64931	10.276	9.54214	9.83339	10.0924	9.67015	9.61974	9.57585	9.59375	9.52855	10.1803	9.38305	9.66341	9.86835	10.3781	9.72126	9.45563	9.95151	9.75319	9.23748	9.43861	10.3439
Q9QYP0;R9PXW3	9.12786	9.21372	9.32706	9.31828	9.73108	9.88447	9.7047	10.1716	10.1666	10.132	10.3842	10.2335	9.16843	9.05469	8.28947	9.2398	9.37681	9.44724	9.03993	9.87901	10.3936	10.6484	10.4841	10.4236
D3ZJY8	9.10715	10.2573	9.08921	10.5132	9.17679	10.7697	9.41511	10.3642	10.5028	9.4948	9.11221	10.3508	10.38	9.48683	7.70652	10.7566	10.3336	8.43625	9.88309	8.72943	9.31923	9.87142	8.86531	10.2792
A0A0G2K6P5;D4A6P2	NA	10.6482	10.8416	10.9172	10.1444	11.4114	NA	11.3164	10.3878	10.676	9.99215	10.7032	10.6035	8.93569	9.43074	11.4433	9.95689	10.4626	10.5125	10.6356	10.8365	10.8482	9.78689	11.516
D4A517	9.15795	9.73422	9.99969	10.3409	8.82867	10.7039	8.35278	10.3031	10.1257	9.94131	8.72863	10.2374	9.63049	8.29398	7.68413	10.1073	10.137	8.21364	10.1309	9.26012	10.0835	10.611	10.1384	11.0289
F1LSN4	8.6581	8.45035	10.5324	10.5857	8.73628	9.83164	9.63071	9.02754	10.8007	9.04953	9.01319	9.38364	NA	10.1995	11.9068	11.3585	10.6204	11.7049	11.1842	9.69159	10.7202	9.99818	10.7755	9.54416
D4A4M0	8.78534	8.74571	9.76843	10.3279	9.44705	9.87507	9.85898	9.52929	9.85893	9.3921	9.32759	9.88072	9.08255	8.72504	9.7973	9.88746	10.2408	9.85236	9.86784	10.0389	9.365	9.13537	10.3137	9.93938
A0A140TAI2;Q5FVF9	9.27358	9.65779	9.05081	10.3143	8.81088	9.95481	10.0896	9.62839	9.5778	NA	9.86137	10.2911	10.4424	10.2124	10.8065	10.6258	10.3517	10.7523	10.4008	10.4135	9.50665	9.98844	10.6048	10.277
A0A0G2JYD6	7.38599	9.26063	8.70609	9.71023	8.22327	10.2322	8.68466	9.76266	9.77646	8.9305	9.79863	10.377	9.72731	9.84277	9.1084	10.3095	10.3028	9.79408	10.1763	10.3726	10.1978	9.89559	10.1646	9.99932
A0A0G2K2X9;A0A0G2K997;Q9WTN5	9.15176	8.92033	9.28553	9.55043	9.42228	9.35235	9.93903	9.83005	9.98262	9.565	10.0924	10.0119	9.42764	9.42492	9.61828	9.41943	9.62579	9.78861	9.69664	9.74975	9.43719	9.19846	9.88076	10.2652
G3V7X5;P24054	8.84423	6.70333	11.1945	7.89885	10.419	11.8054	11.2772	11.659	6.00534	11.8659	11.9653	12.1666	NA	8.57943	9.97113	8.52377	11.4499	NA	11.5801	11.6759	12.4165	11.2642	12.564	9.90469
O55145;Q6IRF7	9.16703	9.30989	9.98035	9.7545	9.97226	9.70133	9.65989	9.39798	9.46802	9.90441	9.30278	9.60546	8.84563	9.23846	9.31592	9.17368	9.99626	9.49734	9.13706	9.55501	9.70812	9.9739	10.1484	9.82248
F1MAB2	NA	10.3012	NA	10.6818	10.9832	11.0288	11.0558	10.9767	10.7643	11.3018	11.7656	10.5626	9.82917	10.4811	NA	10.4932	10.2458	11.3905	11.1854	11.4228	11.0752	11.5432	11.8614	10.5259
P14841	9.13776	9.62438	8.95238	9.37807	8.01223	10.3276	9.28627	10.2324	10.0055	9.48078	10.4733	10.5907	9.95358	9.5787	7.97171	9.94974	10.0517	8.1192	9.03253	8.89369	9.75267	10.2233	10.1378	10.0485
A0A0G2JWS6;Q91ZV2	9.54015	9.26062	9.89338	8.83418	9.49765	9.56589	9.90946	9.80239	9.64544	9.6371	9.41445	9.81732	9.2526	9.36925	8.45178	9.66853	9.35171	9.73599	9.69706	9.85005	9.65324	9.71317	9.48826	9.69472
D3ZIW4	9.99177	10.9593	9.95486	12.2392	11.5582	10.6201	11.4156	10.8287	NA	11.6532	10.6174	10.8454	8.10136	10.4748	8.07423	10.8592	10.5491	NA	10.4183	9.32157	9.99313	9.38178	9.99909	10.841
D3ZBZ7;D3ZCV9;F1M7W0;P54757;P54757-2;P54757-3;P54757-4;P54757-5	NA	12.3837	10.8376	11.732	11.1322	12.6414	10.4722	13.0881	12.6213	12.501	11.1818	12.3845	NA	11.8739	NA	12.4713	12.0889	NA	11.7397	NA	11.4706	12.4699	10.8987	12.3322
B2GV90	NA	13.3497	NA	NA	12.9137	12.7968	12.8662	NA	12.3228	NA	12.6361	12.0449	11.974	NA	11.3041	12.4358	12.719	11.7599	12.1416	11.9171	13.4552	13.6651	12.4321	13.0486
Q9JHE5	9.18097	9.77321	9.26768	9.70245	8.96687	9.47436	9.21839	9.3773	9.15167	9.28866	9.27009	9.30603	9.77471	9.59788	9.70195	9.48346	10.0735	9.32919	9.53704	9.49613	9.31004	9.14794	9.12315	9.22318
B1H219	8.55442	8.69714	8.88644	9.84936	8.86404	9.43393	9.74738	9.61677	9.68043	8.84463	9.60711	9.60725	9.18291	9.54969	9.46008	9.62368	9.97326	9.69313	9.68839	9.72809	8.93462	8.62804	9.98396	9.8872
Q6AY76	9.30753	9.52322	9.20784	9.54511	8.94601	8.96003	9.00519	9.13855	9.07545	9.40951	9.81767	9.96011	10.0856	9.17785	8.58093	9.78379	9.8305	8.75933	9.07308	9.74087	9.78754	9.52519	9.43816	9.64839
D4A6G2	8.97184	9.58999	9.56023	9.80727	9.23304	10.0879	9.24114	9.72379	9.58373	9.26223	9.4937	10.0645	8.63085	9.2236	8.80365	9.62071	9.43027	9.26471	9.27696	8.5132	9.08448	9.89726	8.81851	9.95497
A0A1B0GWV0;F1LMS4;Q0V8T3	9.39023	9.19933	9.11878	8.98703	8.68905	8.88629	9.59797	9.11207	9.21934	9.4684	9.97658	9.74625	9.7086	9.48911	9.66392	9.01047	9.20714	9.39799	8.9723	9.2764	9.94446	9.48359	9.86965	9.32675
Q5EAJ6-2	8.78149	9.37274	9.09334	9.22304	7.76786	10.0129	9.08131	9.98486	9.73455	9.10142	10.3993	10.2172	8.73599	9.21673	9.0469	9.36934	9.03942	8.86437	9.05377	9.66205	9.38774	9.52406	10.0191	9.55123
F1MA06	8.97844	8.95621	9.93572	9.26793	9.41136	9.26685	9.20173	9.04956	8.78233	9.49478	9.39232	9.12552	9.46803	8.35844	9.43507	8.9496	9.78124	9.72244	9.41615	9.17662	9.80857	9.63257	9.54499	9.61334
F1LPC8;Q924Z9	8.54383	8.98479	9.18568	9.69778	8.81573	9.61105	9.63992	9.7641	9.58918	9.16502	9.41492	9.75067	9.21642	9.3377	9.11017	9.38812	10.0536	9.12628	9.15491	9.70314	8.70754	8.9311	9.36226	9.40253
F8WG88;Q62632	8.95077	9.25085	8.49845	9.42361	8.74117	8.86905	9.01803	9.12809	9.02013	8.47089	9.77321	9.47001	9.47215	9.28673	10.0021	9.88077	9.75001	9.84765	9.57397	9.69841	9.06464	9.27019	9.67214	9.50858
F1LM32;Q02734	9.13123	9.60623	8.8749	9.82345	7.13545	9.43411	9.0124	9.12914	8.99223	8.84993	9.27561	9.70037	9.54527	9.24849	10.0263	9.68572	9.67627	9.47941	9.61216	9.42185	9.43064	9.40099	9.30595	9.43127
D3ZCR1	9.74885	9.4945	9.72355	9.62666	9.96276	8.97953	10.282	10.1009	10.0231	10.1095	10.177	10.3982	10.0327	9.76121	NA	9.3982	9.25512	8.56489	7.96426	9.56921	10.0268	10.1643	9.93294	9.79529
D4A409	9.33435	9.06126	9.42277	9.42391	9.11793	9.09676	9.64512	9.23065	9.07577	9.16091	8.91602	9.23677	8.63273	9.19501	9.80951	9.44269	9.34712	9.62503	9.88495	9.59933	9.77326	9.26115	8.73777	8.97385
Q14U74	10.5219	10.3679	10.4163	11.2435	NA	11.2331	NA	11.2815	11.3885	NA	11.2948	11.6967	10.8735	11.3182	11.0331	11.337	11.1629	11.4005	10.6364	NA	11.344	11.1942	11.4499	11.4204
Q5DWV1	NA	9.67559	NA	9.99571	9.07185	11.019	11.1485	9.74552	11.124	11.5147	11.2624	11.0685	9.97395	9.1349	NA	8.68668	11.1875	11.5222	11.3835	11.2098	10.9014	10.6741	11.719	10.4171
A0A0G2JUT7	9.33729	NA	9.03522	10.8829	7.46157	9.71082	8.45631	10.1634	10.5621	8.76585	11.3629	11.1973	10.8815	10.9087	NA	10.3657	10.2776	10.0265	10.3045	11.0884	10.3616	8.90104	11.2418	10.9118
D3Z9K1	9.48038	10.1338	9.06661	10.3529	8.89616	10.3823	8.9087	10.2445	8.88537	8.11891	9.70329	10.1112	10.3664	10.1955	8.32431	10.0496	9.83526	NA	10.0981	9.34136	9.84142	9.91547	8.83141	10.928
D4ACT8	9.58654	9.83122	9.38146	9.06796	9.74007	8.75538	9.38884	9.02489	9.05655	9.13189	9.3538	9.35931	9.59935	9.13796	9.61577	9.16277	9.18691	9.17156	8.80187	9.08874	9.23778	9.23017	9.3015	8.54204
P04157;P04157-2;P04157-3;P04157-4;P04157-5	8.33222	8.31452	9.05572	9.63007	7.74484	9.43901	8.66027	8.52015	8.1851	9.08979	8.61707	9.51898	9.86218	8.43178	10.0584	10.2238	10.0233	9.74076	10.0138	9.71412	9.76207	9.39451	9.34839	9.72691
A0A0H2UHX5;P07861	8.4964	8.87836	9.31434	9.09193	9.00546	8.99782	9.53604	9.23429	9.48833	9.52692	9.6648	9.69438	8.58802	8.88513	8.87453	8.76125	9.15912	9.24076	9.1403	9.27422	9.50496	9.44095	9.60328	9.68898
A0A0G2K207;F1M9G9;P04775	8.90519	8.99017	10.2158	9.78599	8.37008	9.2434	8.73119	8.15794	8.57243	9.5156	8.81771	8.96643	9.55193	8.5368	9.41806	9.10967	9.47924	9.46834	9.51345	8.96189	9.85893	9.99392	8.86022	9.80799
D3ZQN7	NA	9.1763	9.62064	10.0387	9.9137	10.1741	10.1131	9.66511	9.72191	NA	9.51969	10.5718	9.46188	9.47486	9.25486	10.3815	10.3816	10.6938	10.6419	10.2814	10.2512	9.85409	10.4337	10.641
P25961	8.48537	7.89406	9.02438	9.19875	8.98101	8.87588	9.00162	9.34268	9.64343	8.84623	9.28867	9.25166	9.23027	8.59338	9.85191	9.51335	9.24786	9.58922	9.17946	9.72617	9.61751	8.87001	9.41811	9.44917
F1LZX9	7.80481	8.71316	9.64716	9.50827	9.5414	9.70765	9.13517	9.58914	9.22907	8.77174	8.64585	9.35414	9.00007	8.33014	8.78626	9.50175	10.0345	8.94168	9.28984	9.12783	9.23345	9.20435	8.98147	9.38068
F1M987	8.84374	9.17182	8.80777	9.5262	8.27562	9.64078	9.21639	9.03505	9.27476	8.46586	8.70822	9.34811	9.51306	9.29927	9.57665	9.72274	9.87859	9.11311	9.0988	9.30273	8.6695	8.48067	8.76996	9.23997
A0A0G2K839;P51796	9.38152	9.64525	8.78902	9.12814	8.97355	9.526	9.4815	9.32429	9.21697	8.84146	9.05723	9.75916	8.616	9.6331	9.41255	9.12895	9.45388	8.99105	8.54698	9.12334	8.59987	8.4451	8.9851	8.68195
D4A3W2	9.09196	9.54751	9.15236	9.8058	9.41212	9.19491	9.73729	9.13405	9.64484	8.96457	9.82152	10.3327	9.09931	9.45353	10.3873	10.264	9.24411	9.50843	9.82696	9.9582	8.82609	8.29508	9.97389	NA
D3ZHG3	NA	10.2537	10.3892	10.5256	11.3554	10.7818	11.8436	11.4508	11.9297	NA	12.0738	12.0021	NA	NA	NA	10.8646	11.5276	11.4732	11.7919	11.6842	11.6128	11.5126	11.941	12.4006
D3ZPM7	8.86427	8.42974	9.2136	9.19415	8.70164	8.85487	9.03881	9.04987	8.66041	9.4117	8.94632	9.24149	8.61603	8.67117	8.97615	8.71642	9.56131	9.09566	9.16837	8.8351	9.0284	8.92695	8.84305	11.3383
A0A0G2KB04;A0A0H2UHT4;Q5HZE8	9.95293	NA	NA	10.5182	NA	10.2582	10.4609	10.856	10.4534	10.2697	10.6558	10.356	9.45671	10.0998	10.3116	10.631	10.3551	10.4837	10.363	10.7593	10.3115	9.68152	10.3732	10.7631
B2GV95	9.14247	NA	9.56655	11.0656	10.0492	9.37359	9.76358	10.5026	8.89192	9.72431	9.69398	9.4846	9.27146	NA	10.1293	10.0969	9.80431	9.52609	10.2086	9.55672	10.8717	9.29445	9.34665	11.4629
M0R834;P26824	NA	NA	13.5869	NA	13.739	13.9743	13.3693	13.4639	13.2078	13.75	13.1769	13.3244	NA	NA	NA	NA	13.219	NA	13.9732	13.4953	13.4021	13.8994	13.3909	13.5679
A0A0G2JT71;G3V9D5;O08680	8.73867	8.32033	9.2014	9.2164	9.2614	9.34565	9.27923	9.39679	9.00684	8.31046	9.30133	9.44496	8.96254	8.43989	9.4118	9.41943	9.11595	8.92754	8.96608	9.16629	8.78957	8.43086	9.04331	8.96826
Q6AY39	NA	9.62514	NA	10.6948	NA	10.4988	10.552	10.6584	9.72608	9.9099	11.0631	10.8115	10.5547	9.9629	8.86714	9.99093	10.3583	10.1896	9.83707	10.2655	10.501	10.4633	10.5501	11.0933
Q9JLD2	8.6534	8.45522	8.33309	9.97626	NA	9.52717	9.06669	9.24807	9.95373	8.66704	9.6239	9.75789	9.48038	9.64879	9.86158	9.84389	9.49995	9.71647	9.19009	9.46491	9.10217	8.62724	10.1247	10.0137
D3ZQ74;Q63321	8.242	8.87816	8.93769	9.37468	8.362	8.86881	9.36397	9.25389	9.28095	9.1087	9.41621	9.45194	9.05235	8.61181	8.54946	9.24796	9.32991	8.27771	8.53942	9.09972	8.56812	8.37	9.10261	9.15083
Q5Y4N8	8.52264	9.01932	9.48689	9.02394	9.06854	9.24229	9.17	8.90881	8.82995	8.83653	9.13695	9.20144	9.10677	7.63307	8.76079	8.60359	9.47412	8.61239	8.72086	8.5225	9.0861	9.0418	8.97671	8.78835
A0A0G2JZU6;D3ZRB9	7.05602	7.72059	9.84174	9.5784	8.2498	8.9636	9.22709	8.24238	9.97509	9.51704	8.47563	8.78148	NA	9.1471	10.4516	9.75053	10.142	9.90819	10.4087	8.99719	9.60927	9.49212	10.8713	9.26181
Q5FVH2	8.25016	8.78181	9.00167	9.30165	8.48047	9.24477	9.12554	9.23499	8.79663	8.86119	8.84231	9.37715	9.21649	8.97807	8.4618	9.00003	9.6538	8.48766	8.61656	9.05762	8.26336	8.438	8.6765	9.41043
A0A0H2UHM2;Q8CJ44	9.31101	9.5784	9.73656	8.74212	9.02276	9.5501	8.33312	9.86691	9.42784	9.2684	9.09772	9.38546	8.47234	7.9313	8.78182	9.08752	9.29104	NA	9.0943	8.58737	10.029	10.3235	9.44899	9.92454
Q9Z2H4	9.35253	9.15558	9.16551	9.55842	9.11633	9.17962	9.23786	8.68188	8.81875	8.652	NA	9.41448	9.91795	9.63302	8.96186	9.2096	9.07257	9.37184	9.34168	9.22227	8.97488	9.56371	8.26751	9.86042
Q8K5A9;Q8K5A9-2	8.19368	8.57646	9.22726	9.66773	9.03036	9.40875	8.92182	8.54496	8.55186	8.32424	8.11042	8.74165	9.25953	8.50711	9.45304	9.57177	9.96855	8.53801	9.51539	9.1469	7.60947	7.17658	8.15691	9.52025
O35789;O35789-2	NA	10.1439	9.84513	11.1693	9.3978	10.5142	9.32543	10.8015	10.1933	10.2398	9.94493	10.8089	10.5181	9.955	8.98802	10.2718	10.5406	NA	9.75257	9.05082	9.75434	9.81825	NA	10.3935
Q4V7A5	NA	7.97423	9.48215	10.084	NA	9.33183	8.38448	9.90844	10.2157	8.23391	9.65541	10.0098	8.91336	9.20369	10.3359	9.99414	9.98552	9.7196	10.0632	9.57919	9.53435	9.2743	10.1802	9.97833
P30951	10.7757	10.4476	11.5071	11.7178	10.8992	10.9932	10.5314	10.7015	10.0766	9.85114	NA	10.3748	11.7596	10.9138	11.8318	11.8032	11.6873	NA	12.0485	11.1216	NA	NA	NA	10.9305
G3V7X4;Q9ESR9	8.68104	8.46985	8.37434	9.13752	NA	8.88041	8.33306	9.35315	9.28468	9.17907	9.42817	9.65384	8.92831	8.85782	8.94929	9.03161	8.94884	9.43255	9.1969	9.38461	9.52146	9.20133	9.61361	9.8525
O88204	7.38234	8.48283	9.04604	9.58098	7.77152	9.20716	8.42646	9.50072	9.02937	8.18654	8.64754	9.33382	8.12862	8.14697	8.09932	9.1034	9.41693	8.71496	8.4326	9.17585	8.5946	9.09045	8.65195	8.62513
A0A096MIY7;A0A096MJ39;A0A096MJJ0;A0A0G2JYC5;D4A8Z2;F7F5B5;Q07969;Q6IMX5	7.91925	7.82043	9.33193	8.64291	8.75315	8.56069	8.76245	8.56316	8.46439	8.88243	8.6723	8.63451	8.74276	7.99998	8.8803	8.26111	8.92118	9.14267	9.42077	8.07899	9.40103	9.07006	9.09378	8.74296
P45479	7.83512	8.76184	8.5082	9.26428	6.76678	8.10173	8.64995	8.56865	8.60592	8.78947	8.84652	9.45217	9.37985	8.76875	7.23827	9.02547	9.07548	7.58614	7.66475	8.7687	8.69675	8.98958	8.82742	9.54354
A0A0G2JXF7;O35531	9.20788	8.72673	9.70389	8.18246	9.17069	8.83382	8.96084	8.74126	8.92202	NA	8.78519	9.31835	8.31543	7.86446	8.45161	8.91545	9.09926	9.52751	9.3685	9.37297	9.16377	8.87719	9.27	8.45721
A0A0G2JV56	7.13342	9.7302	9.33302	9.4665	7.39364	8.85656	7.88814	9.73529	9.03776	9.18817	8.31129	9.13227	9.40649	9.13536	6.94296	9.11431	8.48192	6.57802	7.48142	6.74895	8.88362	9.09877	8.28833	9.3747
D3ZWP6	NA	10.6449	9.80633	10.5084	NA	11.7468	9.57507	12.0644	11.1406	10.4732	10.3931	11.3936	NA	9.62196	NA	11.4492	11.2191	NA	10.6996	9.22467	10.6866	11.6549	10.3213	11.7777
D3Z9Z7	7.14809	10.2373	NA	10.2384	8.65976	NA	10.0022	10.2278	10.3486	9.76473	10.3902	10.2335	9.58791	10.2146	10.3184	7.39089	9.44339	NA	8.19544	10.1296	10.0872	10.0113	10.3418	10.1376
D4A1A1	8.43712	8.91083	NA	9.59003	NA	9.28573	9.50714	9.28776	9.35673	8.04614	9.49377	9.90315	9.07573	9.63837	8.82457	9.49688	8.9715	9.35882	8.90186	9.67499	8.83254	8.12047	9.2711	10.2063
Q6AYF6;Q7TP03	7.67864	8.42096	8.59602	8.48684	NA	8.24345	8.16549	9.22854	8.84887	8.17377	9.29228	8.83406	8.87849	8.80031	9.24663	8.98672	8.81216	8.99525	8.97463	9.12756	8.85303	8.51336	8.89784	9.12575
P51907	NA	10.8614	NA	8.78687	NA	9.63589	11.567	12.1622	12.1211	9.80237	9.73871	9.96983	8.22716	NA	NA	9.61189	9.27564	12.6793	11.8532	12.1165	10.0834	11.1856	8.91165	10.9148
F1M661	8.23267	8.1327	8.92324	7.07022	8.70349	7.15178	8.71958	7.76807	8.10943	8.31122	8.71238	8.25343	7.87423	7.77369	8.57832	8.26146	8.72954	8.3828	8.7321	8.25251	8.58113	8.20046	7.97813	8.52639
D3ZTM7	10.1183	10.2781	9.58596	9.0437	NA	9.47842	9.971	9.89433	9.99325	NA	10.085	9.89326	NA	10.1174	9.63562	10.3362	NA	10.5782	9.05578	10.2573	9.77192	9.90034	9.31601	8.64893
D3ZRM3	NA	NA	12.3809	13.1652	NA	13.4325	13.3404	13.127	12.93	13.2176	13.532	12.7475	NA	NA	NA	12.8196	12.7813	NA	13.1951	NA	12.3737	12.5353	NA	13.2268
Q6P762	6.77761	7.44674	7.50935	8.95144	7.74161	8.04844	7.68994	7.94456	7.79195	7.33954	7.73797	8.39304	8.46364	7.47694	8.74272	8.49829	8.3968	8.22242	8.03016	8.15037	8.6016	7.94575	8.24784	8.74021
A0A0A0MP80;D3ZEH5	NA	10.9096	8.04533	10.5731	NA	10.8099	7.77117	11.5037	10.8543	9.00062	9.40169	10.8365	NA	9.52119	NA	11.1621	9.74542	8.87125	8.72934	7.28694	7.41896	10.3836	8.86944	10.3429
P46002	NA	NA	8.8401	9.97261	8.9133	10.4928	9.09378	9.75488	9.47887	9.7031	9.51514	9.07618	NA	NA	9.00693	9.06269	9.62787	9.79392	10.1124	8.78546	9.7462	9.83642	10.1491	9.7504
P18508;Q6PW52	NA	NA	8.09743	10.3245	8.00857	9.13831	7.64579	8.68207	7.04426	7.2948	9.35711	9.93787	NA	8.01927	6.75312	9.23431	9.73712	8.99081	9.19053	8.82858	10.3058	9.66237	10.5836	10.8725
F1LSB2	7.1146	8.07116	8.18377	8.89903	NA	8.4735	9.04556	8.51207	8.68864	8.22221	8.77279	8.97343	8.50006	NA	8.51692	8.66904	8.77882	8.82818	8.25645	8.99451	8.31971	8.54757	8.84959	8.18178
D4A6E6	9.17799	10.2796	9.75563	10.465	NA	10.4257	7.28789	10.3797	10.1179	NA	7.6009	10.2362	10.5715	9.80516	NA	10.2816	10.1953	NA	8.86407	NA	10.2658	10.2342	9.18189	10.2469
M0R8A5	7.8359	8.20483	8.98498	9.06484	9.18294	8.50459	9.61062	9.97017	9.60891	10.3432	10.0019	9.61036	8.63804	NA	NA	8.0658	8.73287	NA	NA	7.64458	9.81809	9.68342	9.3583	9.78501
Q5RKH6	6.74758	6.62106	7.10618	8.13569	6.35973	7.32918	7.47398	7.66487	7.8471	7.1755	7.50254	8.23306	7.02563	7.02983	7.41821	7.53845	8.19994	7.10363	6.71983	7.96206	7.36843	7.75832	7.90872	8.71623
Q4QQW8	NA	NA	NA	10.4634	NA	9.71953	9.79337	10.0804	8.85207	NA	10.4742	10.6429	9.57961	9.75705	NA	10.3651	9.70417	9.86174	9.43672	9.8087	9.55083	9.65078	10.4787	10.6489
M0R3R1;Q9Z137	8.37253	8.0311	8.52962	8.36011	NA	7.69853	7.65011	8.49103	8.62688	7.33074	6.70105	8.72955	8.28429	8.43774	8.03194	8.28634	9.12863	NA	7.7945	7.15832	8.01484	8.14858	7.97589	8.21838
A0A0G2JVY2;D3Z9U2	NA	10.1568	10.5629	10.398	NA	10.5244	NA	10.6821	10.311	NA	NA	10.1564	10.5292	10.1362	9.6224	10.1482	10.7302	NA	10.0542	NA	10.7289	10.7371	10.2025	10.445
D3ZAA3;Q00918	9.39696	9.79428	9.86617	10.0727	10.7981	10.6677	NA	10.7947	NA	NA	10.1599	10.0667	10.5251	9.75979	10.0211	10.4594	10.6441	NA	10.3641	NA	NA	NA	10.0604	10.2928
G3V8B2;Q11205	NA	10.6639	NA	11.1886	NA	10.9467	10.4149	11.6715	11.2797	NA	10.6065	11.184	10.4211	NA	NA	11.0296	10.467	NA	NA	10.1381	10.662	11.2574	9.92229	11.0554
A0A0G2K199;Q9R1J8	NA	8.27512	7.76692	7.9591	7.0442	8.03545	7.68524	8.59486	8.58844	7.53107	8.21545	8.43949	7.64909	8.34478	NA	7.46871	7.38342	7.46002	6.47699	7.28123	7.9328	8.49726	8.26624	7.28786
A0A0G2KAJ7	NA	9.86448	9.69971	10.2479	9.22905	10.3085	10.5681	10.1842	10.2139	NA	10.0704	10.1276	NA	NA	NA	NA	NA	10.1986	10.3847	10.0962	9.64902	9.85712	10.3866	9.76054
M0R4S2;P23593	NA	NA	8.63683	10.2283	8.34959	8.25017	NA	8.32688	8.47957	10.0724	9.58853	7.30129	NA	8.30393	8.05468	8.57353	8.32745	8.16783	10.3021	7.26172	9.98446	8.47334	NA	10.3605
B0BN16	NA	8.08552	8.01564	NA	10.2072	10.1753	11.6078	10.0351	10.2667	10.144	10.8518	11.0408	8.04565	9.58201	NA	NA	10.3539	NA	NA	10.7429	NA	7.90067	10.2496	9.49766
D3ZPD8	NA	10.2132	10.6648	10.129	NA	10.3249	NA	10.7865	9.86997	NA	9.80583	10.0221	10.4496	10.1649	NA	10.4448	10.8992	NA	10.1647	NA	NA	10.0173	10.304	10.1215
P17945	NA	7.73351	NA	8.60728	NA	10.0608	NA	11.1954	10.6119	9.13043	9.95662	10.4075	8.49955	8.87696	8.68557	9.68791	9.82116	NA	NA	NA	10.7985	9.64653	10.2598	10.0159
F1LWK9	NA	NA	8.35358	7.77436	NA	7.02029	8.52893	8.24288	8.62181	9.15113	8.69975	8.54427	7.42111	6.56645	NA	7.56729	8.22366	7.84869	7.16917	8.03029	8.93625	8.94515	8.89801	8.98634
Q91XT9	8.54041	8.14375	8.74601	8.18905	8.51638	7.77363	8.35314	8.56742	9.17349	8.33621	8.7656	8.56532	NA	NA	NA	8.28584	8.84341	NA	NA	8.74837	8.57837	9.33504	8.99094	9.07114
Q6AY09	NA	NA	7.91846	10.3586	8.40859	7.7468	8.21787	9.50248	7.6865	NA	7.96633	8.21395	6.74264	2.37528	9.1589	8.73497	8.01931	7.97219	7.62995	NA	9.59506	7.25461	7.3533	9.75199
A0A0G2JZA7;D3ZZ19	NA	5.93228	8.35113	7.7936	8.63354	7.72969	8.81513	8.67432	7.25281	7.62463	6.92633	8.26811	NA	7.20692	NA	7.03451	8.23069	7.36851	6.34877	7.61828	7.41635	6.4984	7.6995	8.3346
A0A0G2JSU2	NA	8.05924	8.80968	7.55528	7.97798	8.36845	8.20858	8.12299	NA	NA	8.43251	8.25195	8.75888	7.90901	8.8871	NA	8.33413	8.70633	NA	8.55104	8.91128	8.12749	8.44938	8.4656
A0A0G2K6J5;B2GV99;Q64119	NA	NA	8.21418	10.2342	10.2211	7.25993	NA	10.3912	NA	9.19474	9.87129	9.07131	NA	NA	9.31281	9.10807	9.21161	7.32745	9.55968	NA	10.4264	8.88092	6.77135	11.013
A0A0G2JVU1	NA	10.8586	NA	10.7629	NA	11.1686	7.39026	12.4932	11.5412	11.3356	10.9768	11.5815	NA	NA	NA	11.4046	NA	NA	10.7118	NA	10.5589	11.5797	NA	11.4674
D4AD55	NA	NA	NA	NA	12.3395	12.5739	12.574	NA	12.5733	NA	12.2084	12.8462	NA	NA	NA	NA	NA	11.4893	NA	11.8536	12.6973	12.8569	12.5036	12.3058
G3V8M6	NA	7.36745	NA	7.02198	7.02761	6.40056	8.06774	6.03562	7.92681	7.15646	7.65692	6.29266	7.65132	NA	7.65261	7.30948	7.866	7.30364	7.86525	7.51228	7.70315	7.46735	NA	7.88025
D3ZAE6	8.67733	NA	7.03938	NA	7.94845	NA	8.66747	8.35389	7.43809	8.69785	9.17988	8.52197	8.67036	7.00358	NA	7.82886	7.46658	7.90745	NA	8.07721	8.70805	NA	8.49422	7.89433
G3V6X1	NA	NA	NA	NA	NA	10.7916	8.75994	10.4724	10.2045	9.78693	9.77808	9.80286	NA	NA	NA	9.43099	9.48495	NA	10.2783	8.7261	9.27506	9.86549	9.17549	9.5778
M0RDM7	NA	9.74633	NA	9.86818	NA	9.93873	NA	9.39972	10.337	NA	NA	9.55323	9.77435	9.26821	NA	10.271	10.218	NA	9.13021	NA	7.85799	9.02747	9.14483	9.17846
F1LM19;P24090;Q7TP75	NA	7.88036	7.92235	8.43713	NA	8.54623	NA	7.86205	7.58092	NA	7.3862	7.82661	8.09966	7.69825	8.20701	7.65587	8.24557	NA	7.38823	NA	7.62624	7.541	7.77266	7.50256
A0A0G2K7Y0;Q63135;Q63135-2	NA	NA	6.30264	8.82167	NA	11.4679	NA	11.6079	10.9402	9.73202	9.29682	10.9277	7.6474	NA	NA	9.63248	9.59709	NA	NA	NA	9.56826	11.3814	NA	10.897
P0C5X8	NA	NA	NA	10.9027	NA	12.4053	NA	14.5627	12.872	NA	11.2559	13.5291	NA	NA	NA	12.6391	NA	NA	10.1602	NA	11.4172	11.1221	NA	11.2853
D3ZBQ5	9.57945	NA	NA	NA	NA	10.4188	NA	10.1385	10.2353	NA	9.7705	10.1526	NA	9.88845	9.97395	NA	NA	NA	9.07935	9.83974	10.2693	NA	8.62248	11.2046
D3Z9V8	NA	8.64186	NA	9.75349	NA	10.4193	NA	11.8639	9.2522	8.42337	8.88234	10.6501	NA	NA	NA	10.1292	NA	NA	7.92374	NA	8.53571	10.3659	NA	10.779
P19814	NA	NA	6.94814	NA	NA	7.23591	7.77259	7.16848	8.25265	6.75102	7.57433	8.22827	NA	NA	NA	NA	8.1776	7.974	7.96714	8.11226	7.86189	8.11146	8.81026	8.31479
M0R3P2;M0R6Z6;P49616	NA	8.62032	7.71285	7.66105	NA	8.85321	NA	8.92518	8.67388	7.54901	NA	8.24762	NA	NA	NA	9.2815	7.70363	NA	8.18241	NA	8.83372	8.53278	6.15981	9.57246
Q8VHX0	NA	NA	8.97615	NA	7.87445	NA	7.50239	NA	7.92857	NA	NA	7.68171	NA	NA	9.02329	7.65848	9.12481	9.91061	7.74336	NA	9.97406	8.57176	10.1621	9.46906
Q5M7U6	NA	NA	NA	10.1655	9.19125	NA	NA	9.74821	NA	NA	9.33488	7.9555	NA	NA	8.61202	8.94544	8.53278	NA	8.46822	NA	10.1196	8.56476	8.79654	10.9807
A0A0G2JVQ5;A0A0G2KA54;A0A0G2KAY3;F7EUK4;P01048;P08932;P08934;P08934-2	NA	NA	11.2284	NA	NA	10.7159	10.2695	NA	NA	12.1354	NA	12.1647	NA	NA	NA	NA	9.18137	NA	12.2887	NA	11.1855	NA	9.09722	8.79252
P08592;P08592-2;Q6P6Q5	NA	NA	NA	NA	NA	NA	NA	7.84111	NA	NA	11.5659	11.1147	NA	NA	NA	NA	10.7227	NA	11.2535	9.15968	10.8937	10.6128	11.1538	11.1302
A0A0G2JZC4;D3ZDA2	7.20039	NA	7.48513	6.82119	NA	NA	NA	6.84623	NA	7.77316	NA	9.78716	NA	NA	8.32792	NA	NA	NA	8.22273	8.37488	6.49261	8.47247	NA	6.03732
Q5PPG2;Q9R0J8	NA	NA	NA	7.79229	NA	6.79441	NA	6.61834	NA	NA	7.16099	7.64945	NA	NA	NA	NA	7.38866	NA	7.58763	NA	8.19461	5.2418	3.79181	8.84476
Q6AYH6	NA	NA	NA	NA	6.2218	9.92794	NA	11.3477	9.844	NA	NA	8.05172	NA	NA	NA	NA	5.15224	NA	NA	NA	NA	8.76719	NA	9.3068
Q9WTW8	NA	NA	NA	NA	NA	9.82698	NA	11.1248	7.97323	NA	NA	7.0807	NA	NA	NA	8.28157	NA	NA	6.95146	NA	NA	7.41932	NA	7.71489
P28494	NA	NA	5.21043	6.58278	NA	6.49784	4.62616	6.78385	NA	NA	5.49983	4.78299	NA	NA	NA	NA	5.64293	NA	7.18883	NA	4.83086	NA	NA	5.78808
P30009	NA	NA	NA	7.17113	NA	NA	NA	8.00221	NA	NA	NA	NA	NA	NA	NA	NA	7.519	NA	6.7466	NA	8.6921	NA	6.32022	11.3001
D4A497	NA	NA	NA	NA	NA	NA	NA	NA	NA	8.75505	8.88323	NA	NA	NA	NA	NA	NA	8.73111	NA	NA	NA	NA	NA	NA
P28841	NA	NA	NA	12.3816	11.9602	NA	NA	NA	NA	NA	NA	NA	NA	NA	NA	NA	NA	NA	NA	NA	NA	NA	NA	NA

## Sheet: cLTP Surface sign testing
Protein	GeneName	Label	log2FC	SE	Tvalue	DF	pvalue	adj.pvalue	issue	MissingPercentage	ImputationPercentage	features	features control	features cLTP	measurements	measurements control	measurements cLTP	mean log2(Intensity)
Q63259	Ptprn	cLTP-vs-control	-1.04572	0.111699	-9.36198	22	3.95081e-09	3.09348e-06	NA	0	0	2	2	2	48	24	24	11.6393
Q71RJ2	Cacng2	cLTP-vs-control	0.952909	0.16393	5.81289	22	7.55274e-06	0.0029569	NA	0	0	4	4	4	96	48	48	12.6475
F1LX08;P08104	Scn3a	cLTP-vs-control	0.484916	0.0876709	5.53109	22	1.4712e-05	0.00362926	NA	0.0104167	0	12	12	12	285	144	141	11.9798
Q8K3V5	Fndc5	cLTP-vs-control	0.332129	0.0611196	5.43408	22	1.85403e-05	0.00362926	NA	0	0	12	12	12	288	144	144	14.0294
Q63632	Slc12a4	cLTP-vs-control	0.491154	0.0939267	5.22912	22	3.03039e-05	0.00474559	NA	0	0	6	6	6	144	72	72	16.3776
P20272	Cnr1	cLTP-vs-control	0.584166	0.116711	5.00521	22	5.20234e-05	0.00678905	NA	0.00657895	0	19	19	19	453	225	228	14.6189
M0R749	Tspan15	cLTP-vs-control	0.752548	0.153229	4.91127	22	6.53267e-05	0.00730726	NA	0.166667	0	6	6	6	120	60	60	9.94026
G3V7K2;O70535	Lifr	cLTP-vs-control	-0.412403	0.0887897	-4.64472	22	0.000124948	0.0122293	NA	0.270833	0	6	6	6	105	48	57	10.7546
A0A0G2JSJ3;A0A0G2JVB0;A0A0G2JX37;Q07647	Slc2a3	cLTP-vs-control	0.449844	0.10672	4.21518	22	0.000356723	0.0161862	NA	0	0	6	6	6	144	72	72	17.0028
A0A0G2JY11;D4AAV9	Tspan9	cLTP-vs-control	0.717074	0.175002	4.09752	22	0.000475457	0.0161862	NA	0	0	4	4	4	96	48	48	11.9549
A0A0G2K506;P70490;Q1PBJ1	Mfge8	cLTP-vs-control	0.455139	0.110627	4.11416	22	0.000456536	0.0161862	NA	0.0125	0	10	10	10	237	118	119	11.9155
A0A0G2K946	Spock2	cLTP-vs-control	0.923912	0.215793	4.28148	22	0.000303371	0.0161862	NA	0	0	6	6	6	144	72	72	12.5395
A0A0G2QC32;Q66HD9	LOC100910275	cLTP-vs-control	0.292546	0.0706771	4.13919	22	0.000429472	0.0161862	NA	0	0	4	4	4	96	48	48	11.8993
D4A758	Lrrc8b	cLTP-vs-control	0.300264	0.0730193	4.11211	22	0.000458823	0.0161862	NA	0	0	9	9	9	216	108	108	14.5471
F1LNE4;G3V914;P19491;P19491-2;P19491-3	Gria2	cLTP-vs-control	0.458613	0.107584	4.26284	22	0.000317513	0.0161862	NA	0	0	22	22	22	528	264	264	13.3086
F1LR11;Q6WAY2	Plppr1	cLTP-vs-control	0.702319	0.170312	4.12372	22	0.000446006	0.0161862	NA	0.0892857	0	7	7	7	153	78	75	13.7729
F1LVR0	Iglon5	cLTP-vs-control	-0.343816	0.0812621	-4.23095	22	0.000343243	0.0161862	NA	0.100877	0	19	19	19	410	215	195	12.9254
F1M065	Jam2	cLTP-vs-control	0.650314	0.147003	4.42381	22	0.000214257	0.0161862	NA	0.243056	0	6	6	6	109	50	59	10.7383
G3V6I2;P21932	Adcy3	cLTP-vs-control	0.488426	0.111759	4.37034	22	0.000244161	0.0161862	NA	0	0	12	12	12	288	144	144	13.9264
P04157;P04157-2;P04157-3;P04157-4;P04157-5	Ptprc	cLTP-vs-control	0.93268	0.218183	4.27476	22	0.000308393	0.0161862	NA	0.361111	0	6	6	6	92	43	49	9.26878
P13852	Prnp	cLTP-vs-control	0.491797	0.113501	4.33298	22	0.000267501	0.0161862	NA	0.501984	0	20	20	12	259	131	128	14.8498
P25099	Adora1	cLTP-vs-control	0.700982	0.158735	4.41604	22	0.00021836	0.0161862	NA	0	0	5	5	5	120	60	60	13.413
Q7TSW6	Stimate	cLTP-vs-control	0.474379	0.115751	4.09828	22	0.000474579	0.0161862	NA	0	0	3	3	3	72	36	36	10.1772
D4A4P8	Ttyh2	cLTP-vs-control	0.325706	0.081609	3.99105	22	0.000616444	0.0201115	NA	0	0	5	5	5	120	60	60	11.5875
G3V894	Chrm4	cLTP-vs-control	0.473129	0.121007	3.90991	22	0.00075112	0.0233396	NA	0	0	5	5	5	120	60	60	12.2289
G3V8L7	Itgam	cLTP-vs-control	0.320422	0.0822219	3.89704	22	0.000775005	0.0233396	NA	0	0	3	3	3	72	36	36	10.2083
F8WG88;Q62632	Fstl1	cLTP-vs-control	0.534425	0.138185	3.86745	22	0.000832833	0.0241522	NA	0	0	3	3	3	72	36	36	9.38672
A0A140TAI2;Q5FVF9	Btd	cLTP-vs-control	0.682414	0.176904	3.85754	21	0.000912846	0.0246469	NA	0.0416667	0	3	3	3	69	33	36	10.1619
D4A017	Tmem87a	cLTP-vs-control	0.49527	0.12929	3.8307	22	0.000910626	0.0246469	NA	0.0708333	0	10	10	10	223	108	115	12.6539
Q07490	Cd24	cLTP-vs-control	0.467312	0.122883	3.8029	22	0.000974209	0.0254268	NA	0	0	19	19	19	456	228	228	11.5074
A0A0G2JY06;F1LPS1;P08909	Htr2c	cLTP-vs-control	0.431998	0.115789	3.7309	22	0.00115999	0.0285205	NA	0	0	4	4	4	96	48	48	10.6541
G3V6G1	Jchain	cLTP-vs-control	0.563831	0.15198	3.7099	22	0.0012205	0.0285205	NA	0	0	5	5	5	120	60	60	13.3891
G3V933;P18901	Drd1	cLTP-vs-control	1.03964	0.280575	3.7054	22	0.00123386	0.0285205	NA	0.0138889	0	3	3	3	71	35	36	10.3047
M0R9R3	Adra2a	cLTP-vs-control	0.536851	0.144943	3.70387	22	0.00123844	0.0285205	NA	0	0	3	3	3	72	36	36	13.8365
C0HL12	Adgrb1	cLTP-vs-control	0.608485	0.165596	3.67451	22	0.00132955	0.029744	NA	0	0	3	3	3	72	36	36	11.6092
F1LSN4	Fgfr3	cLTP-vs-control	1.22537	0.333056	3.67918	21	0.0013954	0.03035	NA	0.0555556	0	3	3	3	68	35	33	10.082
A0A0G2K798;M0R5P7;M0R9A7;P19490;P19490-2	Gria1	cLTP-vs-control	0.326417	0.0907545	3.5967	22	0.00160417	0.0335029	NA	0	0	19	19	19	456	228	228	13.3892
G3V881	Lingo1	cLTP-vs-control	0.364882	0.101607	3.59111	22	0.00162594	0.0335029	NA	0.00119048	0	35	35	35	839	419	420	15.4896
D3Z8D8	Slitrk1	cLTP-vs-control	0.2288	0.0640587	3.57173	22	0.00170361	0.0338304	NA	0.077381	0	7	7	7	155	78	77	11.6239
F2Z3U1;Q9QXQ7	Wnt5a	cLTP-vs-control	0.394801	0.11072	3.56577	22	0.00172824	0.0338304	NA	0.0208333	0	6	6	6	141	69	72	9.95721
F1MAN2;Q99N78	Trpc6	cLTP-vs-control	0.321623	0.0922	3.48832	22	0.0020816	0.0390319	NA	0.130952	0	7	7	7	146	74	72	11.3164
G3V903;P49002	Bmp3	cLTP-vs-control	0.72421	0.207754	3.48591	22	0.00209367	0.0390319	NA	0	0	3	3	3	72	36	36	10.4823
Q6XQG8	Chst7	cLTP-vs-control	0.343632	0.0997349	3.44545	22	0.00230667	0.0420029	NA	0	0	6	6	6	144	72	72	11.1382
Q63548	Sema3a	cLTP-vs-control	-0.259754	0.0761323	-3.41188	22	0.0024994	0.0444779	NA	0	0	3	3	3	72	36	36	12.5754
A0A0G2JTI8;P50123	Enpep	cLTP-vs-control	0.464086	0.137661	3.37121	22	0.00275403	0.0468784	NA	0	0	3	3	3	72	36	36	10.7993
G3V679;Q99376	Tfrc	cLTP-vs-control	0.646588	0.191748	3.37206	22	0.00274843	0.0468784	NA	0	0	4	4	4	96	48	48	11.4577
D3ZZM0	Slc39a14	cLTP-vs-control	0.315904	0.0947966	3.33244	22	0.00302022	0.0503156	NA	0.0611111	0	15	15	15	338	168	170	12.5541
B2B9A9	Efnb2	cLTP-vs-control	-0.459021	0.141392	-3.24645	22	0.00370313	0.0541321	NA	0	0	3	3	3	72	36	36	12.9667
D4A105	Tmem63b	cLTP-vs-control	0.235588	0.0724959	3.24967	22	0.00367499	0.0541321	NA	0.0160256	0	13	13	13	307	151	156	10.6864
D4A831	Adgrb3	cLTP-vs-control	0.190335	0.0581763	3.2717	22	0.00348838	0.0541321	NA	0	0	6	6	6	144	72	72	11.8329
D4A950	B3galt2	cLTP-vs-control	0.387056	0.119403	3.24159	22	0.00374584	0.0541321	NA	0	0	3	3	3	72	36	36	10.3683
G3V864	Plppr4	cLTP-vs-control	0.456956	0.139363	3.27889	22	0.00342945	0.0541321	NA	0	0	11	11	11	264	132	132	11.4713
G3V9G1;Q04400	Adcy5	cLTP-vs-control	0.446788	0.137853	3.24105	22	0.00375066	0.0541321	NA	0.375	0	7	5	7	122	60	62	11.5232
O35276	Nrp2	cLTP-vs-control	0.781753	0.237171	3.29616	21	0.00344052	0.0541321	NA	0.0416667	0	3	3	3	69	33	36	12.627
P31596;P31596-2	Slc1a2	cLTP-vs-control	0.222009	0.0686218	3.23525	22	0.00380238	0.0541321	NA	0	0	30	30	30	720	360	360	19.6628
D3ZZK3	Epha4	cLTP-vs-control	0.54933	0.171231	3.20811	22	0.00405383	0.0561906	NA	0	0	6	6	6	144	72	72	12.4078
P30951	Gpr12	cLTP-vs-control	0.796007	0.240083	3.31554	17	0.0040905	0.0561906	NA	0.208333	0	3	3	3	57	33	24	11.1794
P31662	Slc6a17	cLTP-vs-control	-0.881753	0.276005	-3.1947	22	0.00418403	0.0564843	NA	0.00694444	0	12	12	12	286	144	142	12.7504
A0A0G2JZU6;D3ZRB9	Tmeff2	cLTP-vs-control	1.0194	0.31922	3.19341	21	0.00436985	0.0570266	NA	0.0555556	0	3	3	3	68	35	33	9.55565
Q8K1G0	Clmp	cLTP-vs-control	-0.238778	0.0750591	-3.1812	22	0.00431902	0.0570266	NA	0	0	10	10	10	240	120	120	11.578
P27615	Scarb2	cLTP-vs-control	0.408541	0.129537	3.15385	22	0.00460578	0.0591201	NA	0	0	30	30	30	720	360	360	15.5568
A0A0G2K902;D3ZW09	Sorcs2	cLTP-vs-control	-0.508581	0.16288	-3.12244	22	0.00495788	0.0616193	NA	0	0	3	3	3	72	36	36	12.0453
P31647	Slc6a11	cLTP-vs-control	0.373853	0.119695	3.12337	22	0.00494707	0.0616193	NA	0	0	8	8	8	192	96	96	13.1479
D3ZIW4	Tmem62	cLTP-vs-control	-1.15184	0.367258	-3.13631	20	0.00519814	0.063596	NA	0.0833333	0	3	3	3	66	33	33	9.90231
D3ZTV3	Flrt2	cLTP-vs-control	-0.40754	0.1327	-3.07114	22	0.00558931	0.0663095	NA	0	0	2	2	2	48	24	24	11.7457
D3ZW78	Cpxm1	cLTP-vs-control	0.419865	0.136432	3.07746	22	0.00550751	0.0663095	NA	0.182292	0	8	8	8	157	78	79	10.572
F1LNW0	Fgfr2	cLTP-vs-control	0.640751	0.209266	3.0619	22	0.00571102	0.0667423	NA	0	0	3	3	3	72	36	36	11.2071
D3ZDX5	Plxnb1	cLTP-vs-control	0.147731	0.048427	3.05059	22	0.00586351	0.0675166	NA	0.00735294	0	17	17	17	405	204	201	12.8847
A0A0G2JY48;F1MAJ0	Ephb2	cLTP-vs-control	0.183658	0.060392	3.04109	22	0.00599453	0.0680249	NA	0	0	12	12	12	288	144	144	17.2684
P31421	Grm2	cLTP-vs-control	-0.281215	0.0926795	-3.03427	22	0.00609032	0.0681246	NA	0.0798611	0	12	12	12	265	138	127	10.112
D3ZUD8	Tm9sf3	cLTP-vs-control	0.243748	0.0810468	3.00749	22	0.00648105	0.0714741	NA	0	0	6	6	6	144	72	72	15.6231
F1LNL3	Abca1	cLTP-vs-control	0.451615	0.151652	2.97797	22	0.00693961	0.0754683	NA	0	0	7	7	7	168	84	84	11.6653
Q09326	Mgat2	cLTP-vs-control	0.514615	0.173047	2.97385	21	0.00724143	0.0776717	NA	0.0416667	0	3	3	3	69	36	33	11.8237
F1LSR8;Q8CFG5	Cacna2d3	cLTP-vs-control	0.452947	0.154282	2.93584	22	0.00764844	0.079373	NA	0.340278	0	6	6	6	95	47	48	12.8897
Q4QQU9	Ostm1	cLTP-vs-control	0.530176	0.180781	2.93269	22	0.00770415	0.079373	NA	0.0113636	0	11	11	11	261	129	132	13.2292
Q63118	Calcrl	cLTP-vs-control	0.377133	0.128479	2.93537	22	0.00765672	0.079373	NA	0	0	8	8	8	192	96	96	11.4072
A0A0G2K3B8;A0A0H2UHF2;O54852	Kcnh7	cLTP-vs-control	0.466009	0.160853	2.89711	22	0.00836058	0.0850174	NA	0.0297619	0	7	7	7	163	82	81	10.253
A0A0G2K3S9	Slc24a4	cLTP-vs-control	0.412992	0.143071	2.88663	22	0.00856405	0.0859699	NA	0	0	6	6	6	144	72	72	15.0732
Q63634	Npy5r	cLTP-vs-control	0.3324	0.115412	2.8801	22	0.00869306	0.0861603	NA	0	0	4	4	4	96	48	48	11.4398
G3V6Z5;G3V8Y9;P19492;P19492-2	Gria3	cLTP-vs-control	0.441563	0.153634	2.87413	22	0.00881273	0.0862546	NA	0.00320513	0	13	13	13	311	155	156	13.4659
G3V7D4	Efnb3	cLTP-vs-control	0.303699	0.106719	2.84578	22	0.00940266	0.0908924	NA	0	0	14	14	14	336	168	168	14.2785
P19814	Ttgn1	cLTP-vs-control	0.674748	0.224935	2.99975	14	0.0095563	0.091251	NA	0.333333	0	3	3	3	48	24	24	8.20153
M0R711;Q64605;Q64605-2	Ptprs	cLTP-vs-control	-0.269447	0.095594	-2.81866	22	0.0100021	0.0943571	NA	0.0514706	0	17	17	17	387	192	195	11.3119
G3V710;Q63722	Jag1	cLTP-vs-control	0.266124	0.0949278	2.80344	22	0.0103544	0.0965178	NA	0	0	3	3	3	72	36	36	10.7707
Q767I4;Q767I6	Pcdha8	cLTP-vs-control	0.202041	0.0730939	2.76413	22	0.0113191	0.104269	NA	0	0	3	3	3	72	36	36	10.6884
A0A0G2JYD6	Mfsd8	cLTP-vs-control	0.753556	0.273889	2.75132	22	0.0116518	0.105654	NA	0.0416667	0	3	3	3	69	33	36	10.0083
Q921A2	Slc2a13	cLTP-vs-control	-0.220015	0.0800637	-2.748	22	0.0117394	0.105654	NA	0.115741	0	9	9	9	191	93	98	14.3066
A0A0G2JVE6;G3V7W7;P15684	Anpep	cLTP-vs-control	-0.314654	0.115035	-2.7353	22	0.0120806	0.10749	NA	0.0972222	0	3	3	3	65	34	31	9.43202
D4A2W1;F1LTZ5	Enpp4	cLTP-vs-control	0.322535	0.118139	2.73014	22	0.0122218	0.107525	NA	0	0	3	3	3	72	36	36	12.3833
Q6P762	Man2b1	cLTP-vs-control	0.512045	0.188782	2.71235	22	0.0127207	0.11067	NA	0	0	3	3	3	72	36	36	8.47661
A0A0G2JWG1;D4A4J3	Man2a2	cLTP-vs-control	0.501034	0.187613	2.67057	22	0.0139699	0.118793	NA	0	0	3	3	3	72	36	36	10.1302
A0A0G2K3I1;P30823;P70608	Slc7a1	cLTP-vs-control	0.303048	0.113666	2.66612	22	0.0141095	0.118793	NA	0	0	11	11	11	264	132	132	16.1158
Q5FVL6	Tspan13	cLTP-vs-control	0.448586	0.168214	2.66676	22	0.0140893	0.118793	NA	0.0357143	0	7	7	7	162	78	84	11.2562
Q9JKA8	Hcn3	cLTP-vs-control	-0.397993	0.15111	-2.6338	22	0.0151639	0.126312	NA	0	0	3	3	3	72	36	36	10.4191
A0A0G2K2S2;P11167	Slc2a1	cLTP-vs-control	-0.330176	0.126225	-2.61578	22	0.0157836	0.129088	NA	0.128968	0	21	21	21	439	220	219	14.19
B5MEV3	Slc52a2	cLTP-vs-control	-0.281584	0.107699	-2.61454	22	0.0158269	0.129088	NA	0.145833	0	6	6	6	123	60	63	11.639
D3ZPL7	Dscaml1	cLTP-vs-control	-0.452109	0.173729	-2.60239	22	0.0162593	0.131248	NA	0	0	6	6	6	144	72	72	10.1235
Q6AZ61	Lmbrd1	cLTP-vs-control	0.514951	0.198479	2.59449	22	0.0165462	0.1322	NA	0.087963	0	9	9	9	197	93	104	11.9043
D3ZK41	Slitrk2	cLTP-vs-control	-0.208355	0.0807317	-2.58083	22	0.0170536	0.133336	NA	0.014881	0	14	14	14	331	163	168	12.0759
F7EWE4;Q4FZX6;Q6MG34	RT1-CE10	cLTP-vs-control	-0.54552	0.209973	-2.59805	20	0.0171992	0.133336	NA	0.194444	0	3	3	3	58	30	28	10.663
Q6AYF6;Q7TP03	Glt8d1	cLTP-vs-control	0.391682	0.150971	2.59442	21	0.0169216	0.133336	NA	0.0555556	0	3	3	3	68	32	36	8.7266
F1M790;Q62786	Ptgfrn	cLTP-vs-control	0.387823	0.151031	2.56783	22	0.01755	0.134722	NA	0	0	14	14	14	336	168	168	14.5169
Q9JJW1	Tspan2	cLTP-vs-control	0.731939	0.285534	2.5634	21	0.0181075	0.137653	NA	0.0416667	0	3	3	3	69	33	36	11.0573
F1LR84;P97738	Nptx2	cLTP-vs-control	-0.421331	0.166831	-2.52549	22	0.0192621	0.142285	NA	0	0	3	3	3	72	36	36	10.8569
Q6Q629	Dpp10	cLTP-vs-control	-0.320928	0.126675	-2.53347	22	0.0189283	0.142285	NA	0.171875	0	8	8	8	159	82	77	12.9294
Q9JJZ1	Slc2a8	cLTP-vs-control	0.642179	0.254216	2.52612	22	0.0192358	0.142285	NA	0	0	3	3	3	72	36	36	11.0065
A0A0G2K7L2;F1LZ40	Igsf3	cLTP-vs-control	-0.286782	0.113974	-2.5162	22	0.0196582	0.142405	NA	0.0173611	0	24	24	24	566	282	284	12.852
F1M4R7;Q9ERQ6;Q9ERQ6-2	Cspg5	cLTP-vs-control	0.211704	0.0842646	2.51237	22	0.0198239	0.142405	NA	0	0	15	15	15	360	180	180	14.2192
G3V9J2;Q5DWV2	Cdh7	cLTP-vs-control	-0.616248	0.244953	-2.51578	22	0.0196763	0.142405	NA	0	0	3	3	3	72	36	36	12.5291
Q9JK00	Scn3b	cLTP-vs-control	0.30037	0.120338	2.49604	22	0.0205438	0.146234	NA	0	0	4	4	4	96	48	48	13.2051
B0BNG3	Lman2	cLTP-vs-control	0.277353	0.111348	2.49087	22	0.0207768	0.146561	NA	0.00694444	0	6	6	6	143	72	71	10.4999
Q6AYC1	Tnfsf12	cLTP-vs-control	0.313649	0.126326	2.48286	22	0.021143	0.147812	NA	0.0138889	0	3	3	3	71	35	36	10.5223
O54861	Sort1	cLTP-vs-control	-0.179834	0.0725825	-2.47765	22	0.021384	0.148174	NA	0.075	0	15	15	15	333	162	171	12.5303
D3ZCF8;D3ZXD2	Abca8a	cLTP-vs-control	0.236614	0.095674	2.47313	22	0.0215955	0.148327	NA	0.299242	0	11	11	8	188	94	94	12.1769
F1LPF2	Agrn	cLTP-vs-control	-0.170679	0.0693162	-2.46232	22	0.022109	0.150533	NA	0	0	14	14	14	336	168	168	14.026
G3V6G3;P19969;P30191	Gabra6	cLTP-vs-control	-0.391307	0.159467	-2.45385	22	0.0225191	0.150705	NA	0.131944	0	6	6	6	125	66	59	11.0086
P97603	Neo1	cLTP-vs-control	0.295379	0.120249	2.45639	22	0.0223954	0.150705	NA	0	0	15	15	15	360	180	180	13.9436
A0A0G2KB93;F1LMH2;O88420;O88420-2	Scn8a	cLTP-vs-control	0.323068	0.13192	2.44896	22	0.022759	0.15102	NA	0.205128	0	13	13	13	248	120	128	12.2635
B1WC18	Podxl2	cLTP-vs-control	-0.296442	0.122865	-2.41275	22	0.0246114	0.161336	NA	0	0	3	3	3	72	36	36	13.2003
D3ZE55;D3ZE55-2	Pcdh8	cLTP-vs-control	-0.322001	0.133578	-2.41059	22	0.0247259	0.161336	NA	0.0448718	0	13	13	13	298	150	148	11.7914
G3V6K6	Egfr	cLTP-vs-control	-0.195458	0.081289	-2.40448	22	0.0250534	0.162123	NA	0	0	17	17	17	408	204	204	13.7559
Q5XIR1	RGD1311517	cLTP-vs-control	0.436245	0.182752	2.38709	22	0.0260076	0.166917	NA	0	0	3	3	3	72	36	36	10.5576
A0A0G2JY76;F1LP92;Q65Z14	Osmr	cLTP-vs-control	0.22042	0.0928025	2.37515	22	0.0266815	0.168935	NA	0	0	9	9	9	216	108	108	11.9309
D3ZCG9;D3ZQM3	Itga3	cLTP-vs-control	-0.284183	0.119712	-2.37389	22	0.0267534	0.168935	NA	0	0	3	3	3	72	36	36	11.0618
D3ZBN3	Epha2	cLTP-vs-control	0.24727	0.104423	2.36796	22	0.0270955	0.169726	NA	0	0	4	4	4	96	48	48	11.3228
E9PSN0;E9PT50;E9PTK1;F1LNB7;P27732;P27732-10;P27732-12;P27732-2;P27732-3;P27732-4;P27732-5;P27732-6;P27732-7;P27732-8;P27732-9	Cacna1d	cLTP-vs-control	0.417765	0.178834	2.33604	22	0.0290044	0.180242	NA	0	0	5	5	5	120	60	60	9.87612
P70549	Slc8a3	0.457562	0.196359	2.33023	22	0.0293652	0.181047	NA	0.0104167	0	8	8	8	190	94	96	10.5857
F1MA42	Sez6	0.552497	0.239506	2.30682	22	0.0308603	0.18735	NA	0.0486111	0	6	6	6	137	65	72	12.1984
P01830	Thy1	-0.411256	0.178285	-2.30673	22	0.0308662	0.18735	NA	0	0	18	18	18	432	216	216	18.5571
G3V667	Itga6	-0.235409	0.102365	-2.2997	22	0.0313286	0.188694	NA	0	0	7	7	7	168	84	84	11.4376
A0A0G2K4Q6;Q8JZQ0	Csf1	0.269331	0.117767	2.28699	22	0.0321809	0.190892	NA	0	0	12	12	12	288	144	144	11.6813
P43140	Adra1a	0.72351	0.316023	2.28942	22	0.032016	0.190892	NA	0.0138889	0	3	3	3	71	36	35	10.2364
A0A0G2K618;D4A390	Large1	0.342543	0.150333	2.27857	22	0.0327573	0.192849	NA	0.166667	0	6	6	6	120	54	66	10.0742
A0A0G2JU46;Q6AY61	Prss23	0.408217	0.180335	2.26366	22	0.0338005	0.19515	NA	0.00925926	0	9	9	9	214	107	107	11.4955
D3ZH36	Elfn2	0.124939	0.0551301	2.26625	22	0.0336171	0.19515	NA	0	0	20	20	20	480	240	240	13.8386
G3V8M6	Folr1	0.525753	0.228978	2.29608	18	0.0338958	0.19515	NA	0.180556	0	3	3	3	59	29	30	7.48648
A0A096MK63;D3ZDC0;F1LPZ8;Q62889;Q62889-2;Q62889-3;Q62889-4	Nlgn3	0.326153	0.145617	2.2398	22	0.0355344	0.199653	NA	0.0138889	0	6	6	6	142	70	72	12.8298
A0JPN8	Lrrc24	-0.344277	0.15414	-2.23354	22	0.0360023	0.199653	NA	0	0	3	3	3	72	36	36	10.9473
M0RB22	Ptprd	-0.33857	0.151029	-2.24175	22	0.0353895	0.199653	NA	0	0	11	11	11	264	132	132	10.7835
P03994	Hapln1	0.253202	0.113436	2.23212	22	0.0361093	0.199653	NA	0	0	4	4	4	96	48	48	18.1772
P13638;Q5M9H4	Atp1b2	-0.352219	0.156937	-2.24433	22	0.0351992	0.199653	NA	0	0	20	20	20	480	240	240	16.9822
P25961	Pth1r	0.371059	0.166576	2.22756	22	0.0364545	0.199653	NA	0.0277778	0	3	3	3	70	34	36	9.17479
Q80WD1	Rtn4rl2	0.312227	0.140172	2.22745	22	0.0364628	0.199653	NA	0	0	3	3	3	72	36	36	14.376
Q8VHX0	Cacng3	1.07818	0.461192	2.33781	12	0.0375343	0.204093	NA	0.416667	0	3	3	3	42	15	27	8.92146
G3V963;Q80WF4	Tmem132a	-0.34645	0.157064	-2.20579	22	0.0381449	0.205983	NA	0.125	0	11	11	11	231	117	114	12.8539
G3V6Q2;Q10836	Trhde	0.228866	0.103985	2.20095	22	0.0385303	0.206639	NA	0	0	4	4	4	96	48	48	11.5929
P51577	P2rx4	-0.202488	0.0921738	-2.1968	22	0.0388636	0.206801	NA	0	0	8	8	8	192	96	96	11.9504
Q4V887	Slc39a6	0.122258	0.0557234	2.19402	22	0.0390889	0.206801	NA	0	0	18	18	18	432	216	216	14.1685
D3ZTT7	Sun2	0.470203	0.21485	2.18852	22	0.039537	0.207219	NA	0	0	4	4	4	96	48	48	12.4865
Q02563	Sv2a	0.348989	0.159606	2.18656	22	0.0396972	0.207219	NA	0	0	4	4	4	96	48	48	13.6507
A0A0G2K5J5;D4A9F4	Ntng2	0.190571	0.0874908	2.17819	22	0.0403911	0.209445	NA	0	0	10	10	10	240	120	120	12.4379
Q5U2S8	Ltbr	-0.14591	0.0672927	-2.16828	22	0.0412258	0.212367	NA	0.0208333	0	12	12	12	282	141	141	11.7078
A0A096MJL9;A0A0G2K992;D3ZTH7;Q99N02	Slco3a1	0.492448	0.228624	2.15396	22	0.0424603	0.215886	NA	0.00757576	0	11	11	11	262	132	130	13.4527
B1WBW6	Mfsd2a	0.507035	0.232106	2.1845	18	0.0423966	0.215886	NA	0.166667	0	3	3	3	60	27	33	13.4951
A0A0G2K293;D4A2V0;Q9Z0J8	Negr1	-0.556498	0.259601	-2.14367	22	0.0433681	0.218855	NA	0.263889	0	11	11	9	214	110	104	12.8617
Q91XT9	Asah2	0.363626	0.1668	2.18001	17	0.0436032	0.218855	NA	0.291667	0	3	3	3	51	32	19	8.64943
A0A0G2JTL4;Q63116	Kit	0.252012	0.118762	2.12199	22	0.0453381	0.223568	NA	0.185897	0	13	13	13	254	120	134	12.0775
A0A0G2K0F2;G3V671	Cd80	0.35948	0.16946	2.12133	22	0.0453989	0.223568	NA	0	0	3	3	3	72	36	36	13.0416
A0A0G2K9D7	Pcdhgc3	-0.176004	0.0828722	-2.1238	22	0.0451707	0.223568	NA	0	0	14	14	14	336	168	168	13.7168
F1LM32;Q02734	St3gal3	0.441606	0.20871	2.11589	22	0.0459068	0.224656	NA	0	0	3	3	3	72	36	36	9.25629
D3ZQ57	Plxnb2	-0.125121	0.0597829	-2.09292	22	0.0481057	0.233955	NA	0	0	19	19	19	456	228	228	13.1284
Q2I6B1;Q7TP16	Atp6v0a2	-0.22118	0.107386	-2.05968	22	0.0514555	0.248702	NA	0	0	4	4	4	96	48	48	11.4496
A0A0G2JSH6;Q9WUD2	Trpv2	0.472911	0.230845	2.04861	22	0.0526162	0.25186	NA	0.0246212	0	22	22	22	515	255	260	14.6187
D4A6G2	Sema4g	-0.341686	0.166894	-2.04733	22	0.0527523	0.25186	NA	0	0	6	6	6	144	72	72	9.52792
D3ZZ44	Elfn1	-0.184449	0.0905866	-2.03616	22	0.0539498	0.254474	NA	0	0	8	8	8	192	96	96	12.6896
Q6AXS0	Slc8b1	0.339683	0.16674	2.03721	22	0.0538362	0.254474	NA	0	0	3	3	3	72	36	36	10.5997
A0A096P6L8;F1LST1;P04937;P04937-2;P04937-3;P04937-4	Fn1	-0.552868	0.272568	-2.02837	22	0.0547999	0.256936	NA	0	0	3	3	3	72	36	36	11.6144
A0A0G2JSU2	Adgra3	0.311508	0.153488	2.02953	17	0.0583586	0.26411	NA	0.208333	0	3	3	3	57	27	30	8.55988
A0A0G2K728;Q63149	Cdh4	-0.288688	0.144094	-2.00347	22	0.0575958	0.26411	NA	0	0	3	3	3	72	36	36	13.3205
A0A0G2K839;P51796	Clcn5	-0.292184	0.145502	-2.0081	22	0.0570666	0.26411	NA	0.215278	0	6	6	6	113	53	60	9.10405
A0A0H2UHW8;Q62765;Q62765-4	Nlgn1	0.336545	0.168778	1.99401	22	0.0586912	0.26411	NA	0	0	3	3	3	72	36	36	11.6584
D3ZFQ5	Cdh9	-0.466475	0.233401	-1.9986	22	0.0581581	0.26411	NA	0	0	3	3	3	72	36	36	11.7388
F1M6P8	Edil3	-0.607027	0.303239	-2.00181	22	0.0577866	0.26411	NA	0	0	2	2	2	48	24	24	12.9403
P42533;Q66HI4	F3	-0.123698	0.0618375	-2.00037	22	0.0579529	0.26411	NA	0.00694444	0	18	18	18	429	213	216	11.6276
A0A096MK06;A0A0G2JYU3	Astn2	0.356526	0.180463	1.97562	22	0.0608736	0.272366	NA	0.0666667	0	5	5	5	112	56	56	12.3562
Q99M75	Rtn4r	0.278989	0.141977	1.96503	22	0.0621628	0.276554	NA	0	0	5	5	5	120	60	60	14.9506
Q6AYP2	Mfap3l	0.199503	0.102477	1.94681	22	0.0644375	0.285054	NA	0.00925926	0	18	18	18	428	212	216	12.8359
D3ZRF9	Mcoln1	0.297376	0.153325	1.93951	22	0.0653682	0.28626	NA	0.0375	0	10	10	10	231	117	114	13.3949
P17046	Lamp2	0.221844	0.114415	1.93894	22	0.0654414	0.28626	NA	0	0	13	13	13	312	156	156	13.4129
Q66HF2	Tm9sf1	-0.271984	0.141055	-1.92822	22	0.066833	0.290723	NA	0	0	3	3	3	72	36	36	12.0908
A0A0G2K8V0;F1LPJ1	Ptprm	-0.129303	0.0672462	-1.92283	22	0.0675422	0.292185	NA	0	0	12	12	12	288	144	144	12.9555
F1LSY2;O35764	Nptxr	0.142709	0.07444	1.9171	22	0.068303	0.292247	NA	0	0	14	14	14	336	168	168	13.2916
F1M9F4;Q8VHZ8	Dscam	0.213459	0.111236	1.91897	22	0.0680541	0.292247	NA	0	0	3	3	3	72	36	36	10.288
G3V8P3;Q9QYP2	Celsr2	-0.275287	0.14494	-1.89931	22	0.0707137	0.300918	NA	0.108974	0	13	13	13	278	140	138	10.8811
A0A0G2K429;F1LSD1;Q03343	Adcy6	0.371945	0.196777	1.89018	22	0.0719801	0.304651	NA	0.0185185	0	9	9	9	212	104	108	11.4446
A0A0G2KA95;D3ZPC4	L1cam	-0.24459	0.130083	-1.88026	22	0.0733783	0.306481	NA	0	0	6	6	6	144	72	72	17.5972
D3Z9I5	Slc26a6	-0.19395	0.103456	-1.87472	22	0.0741702	0.306481	NA	0	0	3	3	3	72	36	36	12.3
D4A3L3	Megf9	-0.113566	0.0606369	-1.87289	22	0.0744335	0.306481	NA	0	0	21	21	21	504	252	252	12.1177
E9PTX9	Slc12a2	0.263666	0.141122	1.86835	22	0.0750891	0.306481	NA	0	0	10	10	10	240	120	120	15.1648
G3V7N0	Hs2st1	-0.372387	0.199935	-1.86254	22	0.0759352	0.306481	NA	0	0	9	9	9	216	108	108	11.3581
G3V8G5;Q62638	Glg1	0.23101	0.123968	1.86346	22	0.0758012	0.306481	NA	0	0	12	12	12	288	144	144	12.665
P97710;Q499T3	Sirpa	-0.222619	0.118195	-1.88349	22	0.0729214	0.306481	NA	0	0	31	31	31	744	372	372	16.0484
Q64244	Cd38	-0.122996	0.0658588	-1.86757	22	0.0752027	0.306481	NA	0	0	4	4	4	96	48	48	12.2113
Q7TPB4	Cd276	-0.150182	0.0804476	-1.86683	22	0.0753096	0.306481	NA	0	0	11	11	11	264	132	132	13.1835
D3Z9N6;D3ZFC3;D4A8Y6;Q9ERB4;Q9ERB4-2;Q9ERB4-3	Vcan	-0.132142	0.0711232	-1.85793	22	0.0766129	0.30763	NA	0	0	3	3	3	72	36	36	13.7804
F1M173;P97527	Cntn5	0.194149	0.105814	1.83481	22	0.0800923	0.315137	NA	0.0714286	0	7	7	7	156	81	75	11.335
P0CI71	#N/A	0.275286	0.149702	1.8389	22	0.0794682	0.315137	NA	0	0	3	3	3	72	36	36	11.8494
Q505J3	Wscd1	0.207884	0.113144	1.83734	22	0.0797052	0.315137	NA	0	0	4	4	4	96	48	48	13.9691
Q8K1M8	Brinp2	-0.312823	0.169866	-1.84158	22	0.0790603	0.315137	NA	0	0	4	4	4	96	48	48	11.405
Q32Q07	Lrrn1	0.185724	0.102817	1.80635	22	0.0845636	0.331066	NA	0.00320513	0	13	13	13	311	155	156	11.6564
G3V8R2;P55067	Ncan	0.171764	0.0954059	1.80035	22	0.0855336	0.333198	NA	0	0	6	6	6	144	72	72	16.6106
A0A0G2JUT7	B3glct	0.757593	0.422574	1.79281	20	0.0881434	0.338477	NA	0.0833333	0	3	3	3	66	33	33	10.2582
A0A0G2K2B5	Asph	0.337179	0.188977	1.78423	22	0.0881857	0.338477	NA	0	0	3	3	3	72	36	36	11.788
A0A0H2UHC1;P47971	Nptx1	0.162348	0.0908051	1.78787	22	0.0875806	0.338477	NA	0.0722222	0	15	15	15	334	163	171	10.4618
F1LPV2;P98166	Vldlr	-0.633217	0.356453	-1.77644	22	0.0894936	0.341822	NA	0	0	3	3	3	72	36	36	12.6347
D4A8L9	Btbd17	-0.190504	0.107631	-1.76998	22	0.0905901	0.34433	NA	0	0	5	5	5	120	60	60	12.4997
E9PSX9;E9PSY0	Axl	-0.207783	0.117749	-1.76463	22	0.0915065	0.346133	NA	0	0	5	5	5	120	60	60	11.955
Q8K4Y7	Cant1	0.592786	0.335403	1.76738	20	0.0924204	0.347499	NA	0.0833333	0	3	3	3	66	30	36	12.4365
Q9EPQ0	Slc24a3	0.158392	0.0901278	1.75742	22	0.092755	0.347499	NA	0	0	6	6	6	144	72	72	17.7265
Q5Y4N8	Adgre1	-0.260021	0.148199	-1.75453	22	0.0932593	0.347724	NA	0.0462963	0	9	9	9	206	102	104	9.42112
Q05030	Pdgfrb	0.177467	0.101487	1.74867	22	0.0942903	0.349902	NA	0	0	5	5	5	120	60	60	11.6321
A0A140TAA1	Igsf8	-0.32861	0.188796	-1.74055	22	0.0957329	0.35192	NA	0.0227273	0	11	11	11	258	132	126	14.7548
F1LZS5;P35400	Grm7	-0.083962	0.0481961	-1.74209	22	0.0954574	0.35192	NA	0	0	14	14	14	336	168	168	12.6285
A0A0G2JZN2;O08721	Unc5a	0.277534	0.160611	1.72799	22	0.0980039	0.358584	NA	0	0	6	6	6	144	72	72	13.1226
A0A0G2JST1	Adgrg6	0.149578	0.0872147	1.71505	22	0.100389	0.363692	NA	0	0	5	5	5	120	60	60	12.2603
A0A0G2JXY6;Q00954	Scn1b	-0.284699	0.166692	-1.70794	22	0.101722	0.363692	NA	0.025	0	15	15	15	351	177	174	12.781
D4AE25	Cd274	-0.182895	0.106973	-1.70973	22	0.101385	0.363692	NA	0	0	3	3	3	72	36	36	10.7642
G3V6Q9;Q925T8	Brinp1	-0.29578	0.173111	-1.70862	22	0.101594	0.363692	NA	0.0648148	0	9	9	9	202	104	98	11.0988
P29457;Q5RJR9	Serpinh1	0.2604	0.151809	1.71532	22	0.10034	0.363692	NA	0	0	3	3	3	72	36	36	15.8543
G3V8D0	St8sia3	0.279371	0.163898	1.70453	22	0.102365	0.364328	NA	0	0	3	3	3	72	36	36	11.2077
Q5U367	Plod3	-0.216646	0.127736	-1.69605	22	0.103983	0.368411	NA	0	0	9	9	9	216	108	108	11.7406
A0A0G2K207;F1M9G9;P04775	Scn2a	0.357373	0.211494	1.68975	22	0.105199	0.36891	NA	0.291667	0	6	6	6	102	50	52	9.67289
D3ZCR1	Wnt3	-0.38873	0.229819	-1.69146	21	0.105538	0.36891	NA	0.111111	0	3	3	3	64	34	30	8.90399
F1LRS5	Aplp1	0.482289	0.285477	1.68942	22	0.105264	0.36891	NA	0	0	3	3	3	72	36	36	12.6741
D4A062	Slitrk3	-0.188539	0.112088	-1.68206	22	0.106698	0.369666	NA	0	0	9	9	9	216	108	108	12.0959
D4A7Y1;F1LQI4;P07897;P07897-2	Acan	-0.399457	0.237408	-1.68257	22	0.106598	0.369666	NA	0.375	0	6	6	6	90	45	45	11.7704
A0A0U1RRX0;F1LQ41;Q62888;Q62888-2	Nlgn2	0.19267	0.114842	1.67769	22	0.107559	0.371008	NA	0.0486111	0	6	6	6	137	66	71	11.4895
A0A096P6L6;Q9R1K2;Q9R1K2-2;Q9R1K2-3;Q9R1K2-4	Tenm2	-0.368488	0.22073	-1.66941	22	0.109206	0.372	NA	0	0	13	13	13	312	156	156	12.0166
D4ADC6	Slc45a4	0.235153	0.140888	1.66908	22	0.109272	0.372	NA	0	0	3	3	3	72	36	36	12.503
P57097	Mertk	-0.139195	0.0833214	-1.67059	22	0.108971	0.372	NA	0	0	12	12	12	288	144	144	12.6917
A0A0G2K7K0;Q6P6V1	Galnt11	0.186641	0.112132	1.66448	22	0.110196	0.372252	NA	0	0	3	3	3	72	36	36	11.3927
A0A0G2K9I6;G3V7K3;P13635	Cp	0.180344	0.108381	1.66398	22	0.110297	0.372252	NA	0.291667	0	10	8	10	172	85	87	14.1394
P0C5X8	Ttyh1	-1.26314	0.717862	-1.75959	9	0.112335	0.377504	NA	0.541667	0	3	3	3	33	18	15	12.1554
G3V8B2;Q11205	St3gal2	-0.375379	0.221953	-1.69125	14	0.112918	0.377843	NA	0.347222	0	3	3	3	47	24	23	10.0054
Q03351;Q03351-2;Q03351-3;Q03351-4;Q03351-5;Q03351-6;Q03351-7;Q03351-8	Ntrk3	-0.207584	0.125971	-1.64787	22	0.11359	0.378357	NA	0.0138889	0	9	9	9	213	107	106	10.1782
Q66H12	Naga	0.18062	0.109752	1.6457	22	0.114039	0.378357	NA	0	0	6	6	6	144	72	72	10.7801
A0A0G2KA71;Q5FVC5	Nectin2	-0.106555	0.0649676	-1.64013	22	0.1152	0.380597	NA	0.0131579	0	19	19	19	450	225	225	13.5305
M0RAR2	#N/A	-0.300166	0.184271	-1.62893	22	0.117564	0.386775	NA	0	0	9	9	9	216	108	108	12.3393
A0A0A0MY16;Q1WIM2;Q1WIM2-2	Cadm2	-0.247685	0.152337	-1.6259	22	0.118212	0.387062	NA	0.0133929	0	28	28	28	663	336	327	15.3469
B4F7D5	Tmem181	0.163002	0.100519	1.6216	22	0.119134	0.387062	NA	0	0	7	7	7	168	84	84	12.7144
M0R6Q0	Casd1	0.201792	0.124279	1.62371	22	0.118681	0.387062	NA	0	0	12	12	12	288	144	144	11.9709
A0A0G2K199;Q9R1J8	P3h1	-0.371539	0.228552	-1.62562	20	0.119685	0.387245	NA	0.152778	0	3	3	3	61	31	30	7.97925
A0A0A0MY13;D4A6L0	Gpr158	-0.203816	0.12616	-1.61554	22	0.120446	0.388103	NA	0	0	10	10	10	240	120	120	11.048
G3V7X4;Q9ESR9	Abca2	0.263681	0.163135	1.61634	21	0.120946	0.388117	NA	0.2	0	5	5	5	96	43	53	9.9903
A0A0G2JYF0;D3ZGB5;D3ZY00;D4AD03;D4ADV4;Q80ZA5;Q80ZA5-2;Q80ZA5-3;Q80ZA5-4;Q80ZA5-5;W0NT44;W0NXI0	Slc4a10	0.229825	0.14292	1.60806	22	0.122079	0.38888	NA	0.0144231	0	26	26	26	615	306	309	12.0217
D3ZH59;D4AAL4;F1LRG7;Q9Z173;Q9Z173-2;Q9Z173-3;Q9Z173-4;Q9Z173-5;Q9Z173-6;Q9Z173-7	Adgrl3	-0.225305	0.140148	-1.60762	22	0.122177	0.38888	NA	0.106061	0	11	11	11	236	121	115	11.8707
B1H259	Coch	0.267508	0.166758	1.60417	22	0.122938	0.389719	NA	0.0138889	0	6	6	6	142	70	72	10.3638
O70513	Lgals3bp	0.181946	0.113659	1.60081	22	0.123683	0.390499	NA	0	0	9	9	9	216	108	108	11.1405
A0A0G2K726;F1MAQ6	Tmtc4	0.376483	0.237813	1.5831	22	0.127669	0.401465	NA	0	0	3	3	3	72	36	36	11.4163
A0A096MJW6;P59824	Il1rapl1	-0.402856	0.255268	-1.57817	22	0.128798	0.401789	NA	0	0	3	3	3	72	36	36	11.7922
Q9JLD2	Serpini1	0.34214	0.216319	1.58164	21	0.128676	0.401789	NA	0.0416667	0	3	3	3	69	33	36	9.56374
B5DEY9	Csgalnact1	0.227677	0.144228	1.57858	21	0.129377	0.401994	NA	0.0416667	0	4	4	4	92	44	48	10.672
A0A096MIU6;A0A0G2K9R6;A3RLA8;B0K007;M0R4F7;M0RCJ0;P27645;P27645-2;Q63203	LOC103694908	0.153963	0.0981805	1.56816	22	0.131115	0.404185	NA	0	0	4	4	4	96	48	48	11.1407
G3V6X1	Fbln2	-0.465541	0.288532	-1.61348	13	0.13064	0.404185	NA	0.402778	0	3	3	3	43	20	23	9.55478
P97685	Nfasc	-0.257709	0.164871	-1.56309	22	0.132302	0.406246	NA	0	0	8	8	8	192	96	96	12.3668
Q8CGU6	Ncstn	-0.490641	0.31446	-1.56026	22	0.132968	0.406696	NA	0.0357143	0	7	7	7	162	84	78	11.3342
A0A0A0MXV8;O88871	Gabbr2	-0.127652	0.0832462	-1.53342	22	0.139428	0.413043	NA	0.348214	0	14	14	11	219	117	102	12.3392
A0A0G2JSJ5;Q0PMD2	Antxr1	0.131837	0.0862184	1.5291	22	0.140491	0.413043	NA	0	0	11	11	11	264	132	132	12.884
A0A0G2JTV8;Q63734	Kcnc4	0.150477	0.0972868	1.54674	22	0.136192	0.413043	NA	0	0	5	5	5	120	60	60	13.7395
D3ZGL3	Hhip	0.170504	0.110471	1.54343	22	0.136989	0.413043	NA	0	0	4	4	4	96	48	48	10.7093
D4A144;O88917;O88917-2;O88917-3;O88917-4	Adgrl1	-0.439549	0.286895	-1.53209	22	0.139756	0.413043	NA	0	0	3	3	3	72	36	36	12.4181
D4A9J3	Sema4c	-0.216254	0.140469	-1.53951	22	0.137941	0.413043	NA	0.0659722	0	12	12	12	269	141	128	10.9481
F1LVK3	Chadl	-0.448122	0.292672	-1.53114	22	0.139989	0.413043	NA	0.0416667	0	6	6	6	138	69	69	11.9007
G3V9I2;P42264;P42264-2	Grik3	0.133106	0.086344	1.54158	22	0.137439	0.413043	NA	0	0	13	13	13	312	156	156	11.3464
M0RBX7;M0RDX2;P15943;P15943-2;P15943-3;P15943-4	Aplp2	-0.187332	0.122797	-1.52554	22	0.141374	0.413043	NA	0	0	8	8	8	192	96	96	13.4462
Q568Y7;Q568Y7-2	Olfm2	-0.157303	0.102369	-1.53663	22	0.138642	0.413043	NA	0	0	9	9	9	216	108	108	13.6819
Q63475	Ptprn2	-0.320568	0.209935	-1.52698	22	0.141015	0.413043	NA	0	0	4	4	4	96	48	48	12.8195
Q9QZG1	Slc22a23	0.132076	0.0862153	1.53193	22	0.139794	0.413043	NA	0.0078125	0	16	16	16	381	189	192	14.243
A0A096MJH1;D3ZYR4	Sema4d	-0.207512	0.136578	-1.51936	22	0.142913	0.415988	NA	0	0	11	11	11	264	132	132	13.6303
A0A0G2JW21;F1LQI2;O55005	Robo1	-0.180808	0.121121	-1.49279	22	0.149695	0.427008	NA	0.194444	0	6	6	6	116	59	57	11.6177
D3ZQN7	Lamb1	0.294468	0.196518	1.49843	20	0.149641	0.427008	NA	0.201389	0	6	6	6	115	48	67	10.1851
D3ZR79;D3ZXD8	Tmem245	0.217945	0.145576	1.49713	22	0.148571	0.427008	NA	0	0	5	5	5	120	60	60	11.7624
M0RDM7	LOC100910143	-0.488247	0.319108	-1.53004	13	0.149971	0.427008	NA	0.388889	0	3	3	3	44	18	26	9.51868
P11654	Nup210	0.190077	0.126997	1.49671	22	0.14868	0.427008	NA	0	0	5	5	5	120	60	60	11.6427
P21588;Q66HL0	Nt5e	-0.260899	0.174476	-1.49533	22	0.149037	0.427008	NA	0	0	8	8	8	192	96	96	12.1739
Q5FVQ0	Slc39a8	0.250917	0.169032	1.48443	22	0.151882	0.430882	NA	0	0	5	5	5	120	60	60	11.0894
A0A0G2K6T9	Pcdh1	-0.3075	0.208953	-1.47162	22	0.155284	0.43451	NA	0.298611	0	18	15	18	303	147	156	13.6718
D4A477	Pcdhgb8	-0.205756	0.139892	-1.47082	22	0.155498	0.43451	NA	0	0	3	3	3	72	36	36	11.2611
F7EYB9	Omg	-0.220695	0.149966	-1.47164	22	0.15528	0.43451	NA	0	0	19	19	19	456	228	228	14.7661
F7FHT4	Sema3c	0.193157	0.13106	1.47381	22	0.154698	0.43451	NA	0.047619	0	21	21	21	480	240	240	13.0807
G3V9P3	Vsir	-0.186491	0.126934	-1.4692	22	0.155935	0.43451	NA	0.0130208	0	16	16	16	379	190	189	11.0162
P21451	Ednrb	0.249278	0.170096	1.46551	22	0.156929	0.435729	NA	0	0	6	6	6	144	72	72	13.7074
P18508;Q6PW52	Gabrg2	0.735844	0.502821	1.46343	19	0.159698	0.438748	NA	0.236111	0	3	3	3	55	24	31	9.56881
P20236	Gabra3	-0.217753	0.149499	-1.45655	22	0.159364	0.438748	NA	0.0381944	0	12	12	12	277	140	137	10.784
Q9JHE5	Slc38a2	0.151711	0.103981	1.45903	22	0.158689	0.438748	NA	0.125	0	9	9	9	189	94	95	9.20606
Q4V7A5	#N/A	0.402157	0.275871	1.45777	20	0.160427	0.439212	NA	0.0833333	0	3	3	3	66	30	36	9.381
B4F795	Slc44a2	0.11545	0.0799581	1.44388	22	0.162863	0.442783	NA	0	0	26	26	26	624	312	312	14.4961
D3ZJG3	P4htm	0.217027	0.150198	1.44495	22	0.162567	0.442783	NA	0	0	3	3	3	72	36	36	11.3974
D3ZRM3	Chsy1	-0.27506	0.186731	-1.47303	13	0.164539	0.445384	NA	0.375	0	3	3	3	45	27	18	12.9607
P14562	Lamp1	0.187465	0.130694	1.43438	22	0.165526	0.445384	NA	0	0	12	12	12	288	144	144	13.8701
Q5RJQ0	Chst1	0.128171	0.0892626	1.43589	22	0.165102	0.445384	NA	0	0	4	4	4	96	48	48	12.75
A0A0G2JVQ5;A0A0G2KA54;A0A0G2KAY3;F7EUK4;P01048;P08932;P08934;P08934-2	Kng1	-1.19373	0.786803	-1.51719	8	0.167695	0.449676	NA	0.583333	0	3	3	3	30	15	15	10.4113
F1LSV0	Sema4b	-0.157609	0.110882	-1.42141	22	0.16922	0.452215	NA	0	0	11	11	11	264	132	132	11.2315
P42893;P42893-2;P42893-3;P42893-4;Q6IN10	Ece1	0.168494	0.118714	1.41933	22	0.169818	0.45227	NA	0	0	6	6	6	144	72	72	12.3505
A0A0G2K561;F1LP13	Ptprg	-0.212073	0.151751	-1.39751	22	0.176196	0.459873	NA	0.0833333	0	9	9	9	198	99	99	11.4287
D3ZHG3	Ptk7	0.384817	0.271568	1.41702	17	0.174543	0.459873	NA	0.208333	0	3	3	3	57	30	27	11.3846
D4AEL2	Golm1	0.154875	0.110483	1.40179	22	0.174928	0.459873	NA	0	0	3	3	3	72	36	36	11.1099
F1M8M1	Tmem108	-0.274804	0.196401	-1.3992	22	0.175695	0.459873	NA	0.0555556	0	3	3	3	68	35	33	9.38361
Q10743	Adam10	0.251478	0.1796	1.40021	22	0.175397	0.459873	NA	0.0340909	0	11	11	11	255	127	128	11.3001
Q5BK80	Tspan4	-0.511213	0.365184	-1.39988	22	0.175494	0.459873	NA	0.159722	0	6	6	6	121	62	59	11.322
D3ZPN0	Pcdh17	-0.163969	0.118678	-1.38163	22	0.180957	0.465894	NA	0.173611	0	18	18	15	357	180	177	11.9583
D3ZQ74;Q63321	Plod1	-0.219927	0.158558	-1.38704	22	0.179322	0.465894	NA	0.125	0	6	6	6	126	68	58	9.29254
D4A435	Icam5	-0.153853	0.111227	-1.38323	22	0.180471	0.465894	NA	0	0	29	29	29	696	348	348	15.241
Q6AXM8	Pon2	0.273011	0.1973	1.38373	22	0.180321	0.465894	NA	0	0	6	6	6	144	72	72	10.9065
Q7TQM3	Fgfrl1	0.183673	0.133105	1.37991	22	0.181479	0.465894	NA	0	0	11	11	11	264	132	132	12.0596
A0A0G2JTH4;P97829;P97829-2	Cd47	-0.175207	0.128062	-1.36814	22	0.18508	0.472692	NA	0	0	18	18	18	432	216	216	16.9642
D4A051;Q63258;Q63258-2;Q63258-3	Itga7	-0.17078	0.124901	-1.36732	22	0.185334	0.472692	NA	0.125	0	8	8	8	168	90	78	10.8692
A0A0G2K1M7	Ano6	-0.152558	0.11292	-1.35104	22	0.190416	0.473972	NA	0	0	6	6	6	144	72	72	15.502
A0A0G2K8I5;D3ZG18	Pcdh19	-0.15064	0.111727	-1.34829	22	0.191284	0.473972	NA	0.0231481	0	9	9	9	211	104	107	11.364
B1H219	Dkk3	0.245344	0.18177	1.34975	22	0.190822	0.473972	NA	0.263889	0	6	6	6	106	53	53	9.44681
D3ZKE0	Gnptab	0.225962	0.166896	1.35391	22	0.189511	0.473972	NA	0.274306	0	11	11	9	211	104	107	10.0412
G3V7S0;P70627	Folh1	-0.116663	0.0864149	-1.35003	22	0.190733	0.473972	NA	0	0	11	11	11	264	132	132	12.3407
M0R5U4	Adcy9	0.173927	0.127748	1.36148	22	0.187142	0.473972	NA	0	0	11	11	11	264	132	132	14.9405
Q01129	Dcn	-0.306149	0.226079	-1.35417	21	0.190077	0.473972	NA	0.0694444	0	3	3	3	67	32	35	10.3347
Q06000	Lpl	-0.395147	0.292356	-1.3516	22	0.19024	0.473972	NA	0	0	11	11	11	264	132	132	12.5583
Q9WTW8	Slc23a2	-1.40962	0.951641	-1.48125	6	0.189045	0.473972	NA	0.722222	0	3	3	3	20	10	10	8.76746
D3ZPJ0	Shisa7	0.179026	0.133811	1.33791	22	0.194594	0.480653	NA	0	0	19	19	19	456	228	228	12.4314
F1LMA7;Q4TU93	Mrc2	-0.129233	0.0967381	-1.3359	22	0.195237	0.480725	NA	0.277778	0	12	9	12	211	104	107	9.60132
A0A0G2KA37;A0A0R3P9D5;F1LW30	Unc5d	-0.129333	0.0973173	-1.32898	22	0.197474	0.48471	NA	0.204167	0	10	10	10	191	93	98	12.2946
A0A0G2JZT0;Q64663	P2rx7	-0.117157	0.088405	-1.32523	22	0.198694	0.48618	NA	0.163462	0	13	13	11	263	131	132	12.1154
D4AD89	Sez6l	-0.132191	0.0999595	-1.32245	22	0.199603	0.486883	NA	0.0267857	0	14	14	14	327	165	162	13.7976
D4A3H5	Clcn6	0.180475	0.136867	1.31861	22	0.200862	0.488431	NA	0	0	6	6	6	144	72	72	11.2296
Q496Z2	Tril	-0.120241	0.0918278	-1.30942	22	0.203903	0.494291	NA	0	0	5	5	5	120	60	60	13.8633
B2RYD7;Q7TQ74	Stt3b	0.153532	0.117603	1.30552	22	0.205206	0.495914	NA	0.0454545	0	22	22	22	504	249	255	12.9251
A0A0G2JZA7;D3ZZ19	Cemip2	-0.442673	0.338159	-1.30907	19	0.206124	0.4966	NA	0.222222	0	3	3	3	56	31	25	7.56305
A0A096MIY7;A0A096MJ39;A0A096MJJ0;A0A0G2JYC5;D4A8Z2;F7F5B5;Q07969;Q6IMX5	Cd36	0.228999	0.179691	1.2744	22	0.215818	0.49758	NA	0.0277778	0	3	3	3	70	35	35	9.25865
A0A0A0MP80;D3ZEH5	Sidt2	-0.737472	0.575966	-1.28041	18	0.216655	0.49758	NA	0.194444	0	3	3	3	58	30	28	9.58888
A0A0G2K0J9;A0A0G2K5D4;P63079	Gabrb3	-0.161517	0.126991	-1.27188	22	0.216698	0.49758	NA	0	0	3	3	3	72	36	36	14.1678
A0A0G2K1E1;A0A0G2K2E1;A0A0G2K4X1;A0A0G2K8G8;D3ZLE6;E9PSS8;F1MAQ9;P15978;P16391;Q6MGB8;Q6MGB9	RT1-A1	0.141673	0.110491	1.28221	22	0.213115	0.49758	NA	0	0	5	5	5	120	60	60	14.2409
A0A0G2K532;D4A1J9	Lrfn5	-0.168713	0.132487	-1.27343	22	0.216156	0.49758	NA	0	0	15	15	15	360	180	180	11.0989
A0A0G2K9W7;P98158	Lrp2	-0.27858	0.218766	-1.27342	22	0.216161	0.49758	NA	0	0	3	3	3	72	36	36	9.90475
B4F7C1;Q9QYC5	Gpr37l1	0.199211	0.153429	1.29839	22	0.2076	0.49758	NA	0	0	6	6	6	144	72	72	15.4022
D4A4U1	Ece2	-0.284699	0.223506	-1.27379	22	0.216032	0.49758	NA	0.0231481	0	9	9	9	211	104	107	10.5443
F1LNP8	Nectin1	-0.121774	0.0941491	-1.29342	22	0.209284	0.49758	NA	0	0	30	30	30	720	360	360	15.6384
F1LV44	Tenm3	-0.19894	0.156337	-1.2725	22	0.21648	0.49758	NA	0.00641026	0	13	13	13	310	156	154	12.9445
F1M1A2	Cdh12	-0.161745	0.126878	-1.27481	22	0.215678	0.49758	NA	0	0	3	3	3	72	36	36	11.4481
O55158	Tspan8	0.648593	0.507602	1.27776	20	0.215967	0.49758	NA	0.0833333	0	3	3	3	66	30	36	12.0494
P0CC10	Lrrc4b	0.0992189	0.0768317	1.29138	22	0.209976	0.49758	NA	0.0166667	0	10	10	10	236	118	118	15.0003
P55159	Pon1	-0.218793	0.170999	-1.2795	22	0.214051	0.49758	NA	0.0625	0	8	8	8	180	87	93	12.6695
Q2VJ17;Q9QYN8;Q9QYN8-2;Q9QYN8-3;Q9QYN8-4	Hrh3	0.176268	0.137491	1.28203	22	0.213177	0.49758	NA	0.235119	0	14	14	11	260	132	128	12.232
Q6P752	Tor1aip2	-0.227304	0.175158	-1.29771	22	0.20783	0.49758	NA	0	0	3	3	3	72	36	36	11.3226
A0A0G2K0W3;D4A383	Ttyh3	-0.583523	0.459675	-1.26942	21	0.218178	0.499513	NA	0.0416667	0	3	3	3	69	36	33	12.0569
P15431	Gabrb1	-0.167658	0.132462	-1.26571	22	0.218858	0.499608	NA	0	0	4	4	4	96	48	48	14.1248
F1LMR7;P46101;P46101-2	Dpp6	-0.172727	0.137546	-1.25578	22	0.222371	0.506153	NA	0	0	22	22	22	528	264	264	13.5278
O35789;O35789-2	B3gat1	-0.312441	0.248612	-1.25674	19	0.22408	0.508564	NA	0.125	0	3	3	3	63	33	30	10.2677
D3ZCQ0	Col19a1	-0.22769	0.182628	-1.24674	22	0.225604	0.510544	NA	0	0	3	3	3	72	36	36	11.7115
P32215;P32215-2;P32215-3;P32215-4;P32215-5	Adcyap1r1	0.376542	0.302894	1.24315	20	0.22819	0.514908	NA	0.0833333	0	3	3	3	66	33	33	11.5316
F1M7K7;Q8VHW5	Cacng8	0.157441	0.127313	1.23665	22	0.229258	0.515831	NA	0	0	22	22	22	528	264	264	17.2508
A0A0G2K0J2;F1M9X7;Q8CFG6	Cacna2d2	0.0751528	0.0614746	1.2225	22	0.234454	0.526009	NA	0	0	32	32	32	768	384	384	13.5996
M0R6K0;P15800;Q5M7W9	Lamb2	-0.132076	0.108279	-1.21977	22	0.235466	0.526771	NA	0.00347222	0	12	12	12	287	143	144	13.3152
Q3SWT0	Pecam1	0.128546	0.105687	1.21629	22	0.236764	0.528165	NA	0	0	3	3	3	72	36	36	13.2053
A0A096MK93;M0R3V5;M0RAK3;Q66HR0	Slc12a9	0.192567	0.159122	1.21019	22	0.23905	0.530244	NA	0	0	6	6	6	144	72	72	11.1136
B0BN20	Tspan6	0.463334	0.382365	1.21176	22	0.238459	0.530244	NA	0	0	2	2	2	48	24	24	15.8227
Q7M730	Scn4b	-0.170378	0.141008	-1.20829	22	0.239765	0.530327	NA	0	0	5	5	5	120	60	60	11.4823
Q569A3	#N/A	-0.154082	0.12927	-1.19194	22	0.245983	0.542548	NA	0	0	13	13	13	312	156	156	10.8928
A0A0G2JV56	Efna3	-0.472619	0.401099	-1.17831	22	0.251262	0.551388	NA	0.0277778	0	3	3	3	70	36	34	8.81816
D4A117;Q6Q3F5	Sidt1	0.10534	0.0895632	1.17616	22	0.252103	0.551388	NA	0	0	3	3	3	72	36	36	11.5557
F1LPK1;P40190	Il6st	0.355753	0.302136	1.17746	22	0.251593	0.551388	NA	0	0	4	4	4	96	48	48	12.2432
P97846	Cntnap1	-0.233845	0.199272	-1.1735	22	0.253145	0.552124	NA	0	0	24	24	24	576	288	288	13.9256
A0A1B0GWV0;F1LMS4;Q0V8T3	Cntnap5c	0.163256	0.139529	1.17005	22	0.2545	0.553539	NA	0	0	3	3	3	72	36	36	9.67068
F1LQ92;G3V9D3;Q80Z70	Sel1l	0.175036	0.15024	1.16504	22	0.256479	0.55476	NA	0.025	0	15	15	15	351	177	174	12.1272
F1M947;P0C152	Tmem67	-0.188543	0.161753	-1.16562	22	0.256251	0.55476	NA	0	0	3	3	3	72	36	36	11.6164
D3Z9E1	Emilin1	0.105577	0.0912027	1.15761	22	0.259436	0.558073	NA	0	0	11	11	11	264	132	132	12.7746
M0R544;Q6P7A9	Gaa	0.0991794	0.0856228	1.15833	22	0.25915	0.558073	NA	0	0	12	12	12	288	144	144	12.1478
F1MA06	LOC100362176	0.17036	0.148014	1.15097	22	0.262101	0.560724	NA	0	0	3	3	3	72	36	36	9.63049
G3V803;Q9Z1Y3	Cdh2	-0.132676	0.115165	-1.15204	22	0.261669	0.560724	NA	0	0	15	15	15	360	180	180	13.9809
P63138	Gabrb2	-0.181699	0.158906	-1.14344	22	0.265147	0.565695	NA	0	0	3	3	3	72	36	36	13.3898
F1M987	Scube1	0.195896	0.171919	1.13947	22	0.266764	0.567598	NA	0.347222	0	6	6	6	94	46	48	10.2353
A0A0G2K6F2	Csmd2	0.130549	0.114913	1.13607	22	0.268153	0.569008	NA	0	0	6	6	6	144	72	72	10.8358
F1M542;M0R5P8	Adam22	-0.173196	0.152732	-1.13399	22	0.269006	0.569276	NA	0	0	14	14	14	336	168	168	12.6867
P47853	Bgn	0.18157	0.161278	1.12582	22	0.272375	0.57485	NA	0.0104167	0	20	20	20	475	240	235	11.7944
A0A0G2JSU1;A0A0G2KAS7;G3V846;P24942;P24942-2	Slc1a3	0.110326	0.0991487	1.11273	22	0.277835	0.583944	NA	0	0	28	28	28	672	336	336	14.359
A0A1W2Q6C2;D4A6U1	Adam11	-0.165656	0.148981	-1.11192	22	0.278175	0.583944	NA	0	0	7	7	7	168	84	84	11.7388
Q925N6	Igsf1	0.19859	0.179355	1.10725	22	0.280147	0.586511	NA	0.09375	0	8	8	8	174	87	87	10.9281
A0A0G2JWH5;B4F7C9	Stt3a	-0.158898	0.144036	-1.10318	22	0.28187	0.586979	NA	0	0	12	12	12	288	144	144	12.6795
G3V9L7	Gdpd5	-0.126795	0.114793	-1.10456	22	0.281286	0.586979	NA	0	0	10	10	10	240	120	120	13.1065
A0A0H2UH93;P60756	Mdga2	-0.16411	0.1494	-1.09846	22	0.283881	0.58804	NA	0	0	4	4	4	96	48	48	12.8666
M0R9L2;Q08406	Cntfr	-0.117365	0.106755	-1.09938	22	0.283486	0.58804	NA	0.0138889	0	15	15	15	355	180	175	14.8425
D3Z981	Plxna1	-0.101803	0.0930131	-1.0945	22	0.285575	0.588093	NA	0	0	12	12	12	288	144	144	13.119
D3Z9K9	Gdpd2	0.0900841	0.0822567	1.09516	22	0.285292	0.588093	NA	0.0654762	0	7	7	7	157	80	77	14.2407
Q63198	Cntn1	-0.108114	0.0989022	-1.09314	22	0.28616	0.588093	NA	0	0	18	18	18	432	216	216	15.3542
D3Z9D0	RGD1306271	-0.107574	0.0989703	-1.08693	22	0.288834	0.592034	NA	0	0	20	20	20	480	240	240	12.4636
D4AE63	Myorg	-0.177176	0.164217	-1.07891	22	0.292315	0.597605	NA	0	0	7	7	7	168	84	84	10.8175
A0A0G2K377;D3Z8E2	Sema3e	-0.211678	0.197313	-1.07281	22	0.294985	0.59993	NA	0	0	3	3	3	72	36	36	12.801
D4ACT8	Pcdhga3	-0.133457	0.124266	-1.07397	22	0.294476	0.59993	NA	0	0	3	3	3	72	36	36	9.77063
P18506	Gabrd	0.181916	0.170083	1.06957	22	0.296406	0.601259	NA	0	0	5	5	5	120	60	60	11.8694
A0A0G2JY30;F1LPC6;Q9JHW1;Q9JHW1-2	Cpd	0.134256	0.125983	1.06566	22	0.298132	0.603198	NA	0.0875	0	10	10	10	219	108	111	12.1268
A0A0G2K0Q8;A0A0G2K518;D3ZEV8	Susd2	0.212499	0.200649	1.05906	22	0.301064	0.607559	NA	0	0	3	3	3	72	36	36	10.2105
A0A0G2K1L0	Tnc	0.246636	0.23551	1.04724	22	0.306358	0.614361	NA	0	0	16	16	16	384	192	192	12.0799
A0A0G2K6P5;D4A6P2	Mfsd4a	-0.28978	0.276763	-1.04703	20	0.307573	0.614361	NA	0.189815	0	9	9	9	175	84	91	10.4565
D3ZJY8	Shisal1	-0.342156	0.327453	-1.0449	22	0.307415	0.614361	NA	0.0138889	0	3	3	3	71	36	35	9.49384
P97546;P97546-1;P97546-3	Nptn	-0.0999466	0.0953835	-1.04784	22	0.306088	0.614361	NA	0	0	28	28	28	672	336	336	16.5413
Q66H06	Tspan3	0.170137	0.163166	1.04272	22	0.3084	0.614445	NA	0.00961538	0	13	13	13	309	156	153	15.0892
A0A0H2UHD9;Q5XIA1	Ncln	0.152796	0.147004	1.0394	22	0.309908	0.615884	NA	0	0	3	3	3	72	36	36	13.6733
Q6AY09	Hnrnph2	-0.756787	0.728025	-1.03951	18	0.312332	0.619129	NA	0.347222	0	3	3	3	47	22	25	8.24919
D4A416	Clptm1l	0.154146	0.149999	1.02765	22	0.31528	0.623394	NA	0	0	4	4	4	96	48	48	11.6213
A0A096MJE6;F1LQ63;Q05546;Q05546-2	Tnr	0.13252	0.130349	1.01666	22	0.320368	0.631046	NA	0	0	28	28	28	672	336	336	13.9751
G3V7U1;P23385;P23385-2;P23385-3	Grm1	0.151482	0.149201	1.01529	22	0.321005	0.631046	NA	0.0486111	0	6	6	6	137	69	68	11.0416
G3V8G9;Q9QW30	Notch2	-0.247482	0.244251	-1.01323	22	0.321967	0.631046	NA	0	0	3	3	3	72	36	36	10.8862
Q9R066;Q9R066-2	Cxadr	-0.149877	0.148232	-1.01109	22	0.322964	0.631046	NA	0	0	13	13	13	312	156	156	13.6304
Q9Z2H4	Lgr4	0.161931	0.160052	1.01174	21	0.323179	0.631046	NA	0.0416667	0	3	3	3	69	33	36	9.624
F1LR98	Cdh10	-0.251412	0.252959	-0.993884	22	0.331086	0.644876	NA	0.185185	0	9	9	9	176	93	83	9.83058
B0BN16	Igfbpl1	-0.561203	0.564162	-0.994755	15	0.335632	0.647492	NA	0.291667	0	3	3	3	51	30	21	9.86462
B1PLB1;B1PLB2	Cd34	-0.18974	0.192794	-0.984161	22	0.335737	0.647492	NA	0	0	3	3	3	72	36	36	11.6531
D4AD55	Adamts3	-0.234787	0.231606	-1.01373	10	0.33461	0.647492	NA	0.5	0	3	3	3	36	18	18	12.1358
F1M798	Bmp1	0.107123	0.108339	0.988781	22	0.333522	0.647492	NA	0.094697	0	11	11	11	239	121	118	12.3411
A0JPN6;A0JPN6-2	Med22	-0.138294	0.140847	-0.981872	22	0.336838	0.647655	NA	0	0	6	6	6	144	72	72	10.9051
D4A409	Lama1	0.130015	0.132826	0.978837	22	0.338302	0.647655	NA	0.322917	0	12	12	12	195	100	95	9.52977
Q08469	Slc6a15	0.13454	0.137232	0.980385	22	0.337555	0.647655	NA	0.0231481	0	9	9	9	211	104	107	12.5666
A0A0G2JZB8;E9PSV8;Q9JJK1	Gpm6b	0.11062	0.114342	0.96745	22	0.343835	0.654494	NA	0	0	14	14	14	336	168	168	16.4843
F1LRT0	Ltbp3	0.200572	0.207561	0.96633	22	0.344383	0.654494	NA	0	0	2	2	2	48	24	24	11.0056
Q6TMA8	Angptl4	0.219304	0.226313	0.969029	22	0.343064	0.654494	NA	0.0343137	0	17	17	17	394	197	197	13.8458
A0A0G2K6W5;K4DIC3;P09483;P09483-2	Chrna4	-0.0784893	0.0816416	-0.961389	22	0.346805	0.656894	NA	0	0	3	3	3	72	36	36	12.0066
D3ZQA9;D3ZWQ0	Prrt3	0.392005	0.408497	0.959628	21	0.348162	0.656894	NA	0.0416667	0	3	3	3	69	36	33	12.7041
D4A617;F1M0G3	LOC103689954	-0.152579	0.158891	-0.960275	22	0.347353	0.656894	NA	0.0208333	0	4	4	4	94	46	48	12.8777
D4A5C0	Nectin3	-0.222834	0.233722	-0.953414	22	0.350739	0.658583	NA	0.0446429	0	14	14	14	321	164	157	12.0567
F1LM84	Nid1	0.127359	0.133392	0.954768	22	0.350069	0.658583	NA	0	0	9	9	9	216	108	108	11.5561
D3ZW58	Casc4	0.19262	0.202739	0.950086	22	0.35239	0.660099	NA	0	0	15	15	15	360	180	180	10.3502
F1LM19;P24090;Q7TP75	#N/A	-0.156528	0.163741	-0.955951	16	0.353319	0.660259	NA	0.375	0	6	6	6	90	41	49	8.02724
P0C7J6	Lrfn1	-0.176271	0.186476	-0.945274	22	0.354786	0.661422	NA	0	0	3	3	3	72	36	36	12.753
B2RYC9	Gba	-0.196702	0.209931	-0.936982	22	0.358941	0.666747	NA	0.0625	0	6	6	6	135	66	69	11.6073
P31424;P31424-2	Grm5	-0.159055	0.169898	-0.936178	22	0.359345	0.666747	NA	0.0125	0	10	10	10	237	119	118	12.6663
F1MA24;P38444	Acvr2a	0.106997	0.114841	0.931699	22	0.361605	0.669353	NA	0	0	12	12	12	288	144	144	12.3687
D3ZAE6	Vasn	-0.274853	0.294424	-0.933529	16	0.364422	0.672978	NA	0.416667	0	3	3	3	42	20	22	8.4601
G3V8K5;Q9Z0J6	Gdf15	0.278624	0.305046	0.913383	20	0.371921	0.68521	NA	0.0833333	0	3	3	3	66	33	33	11.1683
Q9JMA8	Extl3	0.12707	0.139704	0.909563	22	0.372911	0.685421	NA	0	0	6	6	6	144	72	72	11.4913
Q5RKH6	Os9	0.212734	0.236038	0.901273	22	0.377204	0.691689	NA	0.467593	0	8	6	8	117	54	63	7.98095
A0A0G2K7P9;A0A0G2K7R3;F1M8G9	Ncam2	0.0807566	0.0902271	0.895037	22	0.380456	0.69602	NA	0	0	5	5	5	120	60	60	15.7515
D4A6E6	Hs6st1	0.388064	0.436234	0.889579	17	0.386108	0.703075	NA	0.208333	0	3	3	3	57	30	27	10.2228
Q9ESS6	Bcam	0.260201	0.294163	0.884547	22	0.385967	0.703075	NA	0.0902778	0	6	6	6	131	65	66	12.0417
D3Z9K1	Tmem200a	0.269671	0.30621	0.880672	21	0.388463	0.70409	NA	0.0416667	0	3	3	3	69	36	33	10.0488
D4A6W5	#N/A	0.153526	0.174276	0.880936	22	0.387876	0.70409	NA	0	0	4	4	4	96	48	48	11.2277
Q14U74	Pomt2	0.147936	0.168214	0.879449	18	0.390748	0.704967	NA	0.166667	0	3	3	3	60	27	33	11.3372
Q62797	Ptpro	0.122701	0.139898	0.877076	22	0.389923	0.704967	NA	0.120833	0	10	10	10	211	105	106	11.4007
A0A0G2JT89;A0A0G2JWD0;A0A0G2K044;Q91XN5	Prom1	0.110041	0.126598	0.86922	22	0.394112	0.70763	NA	0	0	6	6	6	144	72	72	11.2619
A0A0G2JVQ8;A0A0G2KA01;P55108	Gdf10	0.183058	0.210869	0.868112	20	0.395631	0.70763	NA	0.0833333	0	3	3	3	66	30	36	12.2211
D3ZEI4	Hepacam	-0.104187	0.120543	-0.864312	22	0.396743	0.70763	NA	0	0	18	18	18	432	216	216	16.7996
D3ZPK4	Ssc5d	0.120264	0.138914	0.865745	22	0.395973	0.70763	NA	0.087963	0	9	9	9	197	90	107	9.8978
F1M8Y2;F1M9I6	Tspan7	-0.222267	0.25662	-0.866132	22	0.395766	0.70763	NA	0.0333333	0	15	15	15	348	177	171	12.7104
A0A0G2KB42;G3V836;P05371	Clu	0.14667	0.170415	0.860661	22	0.398708	0.709518	NA	0.152778	0	21	18	21	430	216	214	13.7544
A0A0G2K3C8;B5DFC9;W4VSR4	Nid2	0.0804524	0.0941146	0.854834	22	0.401856	0.710325	NA	0	0	10	10	10	240	120	120	14.502
B2GV90	Tmem219	-0.263171	0.305608	-0.861139	16	0.401883	0.710325	NA	0.263889	0	3	3	3	53	20	33	11.757
O35977	Gfra2	-0.0953343	0.111316	-0.856427	22	0.400994	0.710325	NA	0.0208333	0	6	6	6	141	69	72	11.3888
A0A0G2K3Q5;A0A0G2K498;Q6PW34	Nrcam	0.126169	0.148707	0.848441	22	0.40533	0.713923	NA	0.284722	0	6	6	6	103	53	50	14.6537
D3ZQP6	Sema7a	-0.129798	0.153422	-0.846014	22	0.406653	0.713923	NA	0.0078125	0	16	16	16	381	189	192	13.5805
O54701;O54701-2	Slc24a2	0.166135	0.19634	0.846161	22	0.406573	0.713923	NA	0	0	9	9	9	216	108	108	14.4835
D4A7M0	Plxnc1	-0.0814857	0.097593	-0.834954	22	0.412719	0.719731	NA	0	0	5	5	5	120	60	60	12.4177
Q6AYH6	Emc10	-1.33656	1.51667	-0.881245	6	0.412091	0.719731	NA	0.722222	0	3	3	3	20	13	7	9.03912
Q99MZ4	Ggt7	0.104579	0.125194	0.835332	22	0.412511	0.719731	NA	0.00833333	0	15	15	15	357	177	180	12.6407
A0A0G2JUT1;Q6AYP5;Q6AYP5-2	Cadm1	0.0713131	0.08686	0.821012	22	0.420448	0.722118	NA	0	0	12	12	12	288	144	144	17.6906
A0A0G2JXH3;Q6X936	Kirrel1	-0.200669	0.243503	-0.824094	22	0.418731	0.722118	NA	0.0763889	0	6	6	6	133	69	64	10.6011
D3ZKS5	Nrxn3	-0.348356	0.426361	-0.817045	22	0.422663	0.722118	NA	0.0138889	0	9	9	9	213	105	108	14.0502
F1LR52;F1M3J4	Abcc4	0.124467	0.15185	0.819674	22	0.421194	0.722118	NA	0.125	0	11	11	11	231	116	115	13.0095
F1LWK9	Ntng1	-0.272475	0.33287	-0.818562	18	0.423741	0.722118	NA	0.194444	0	3	3	3	58	27	31	8.35606
F1M7X4;Q62956;Q62956-2	Erbb4	-0.383058	0.466768	-0.82066	22	0.420643	0.722118	NA	0	0	3	3	3	72	36	36	11.1414
F7F3Z1	Lman2l	0.169263	0.205346	0.824282	22	0.418627	0.722118	NA	0.0138889	0	3	3	3	71	35	36	9.67401
M0R5E3	Tmem200c	-0.12773	0.156234	-0.817556	22	0.422377	0.722118	NA	0.0416667	0	6	6	6	138	69	69	10.8724
P07314	Ggt1	0.0820126	0.0990393	0.828082	22	0.416517	0.722118	NA	0.0583333	0	15	15	15	339	172	167	11.193
P54900	Scn2b	0.170645	0.205508	0.830356	22	0.415258	0.722118	NA	0	0	18	18	18	432	216	216	15.9655
P56819	Bace1	-0.168347	0.206362	-0.815785	20	0.424233	0.722118	NA	0.0833333	0	3	3	3	66	33	33	11.4935
A0A0G2JW24;F1MA92	Pld5	0.0815357	0.100414	0.811999	22	0.425492	0.722506	NA	0	0	3	3	3	72	36	36	11.3859
F1LMW3;Q8K3V3	Adgrg1	-0.0779361	0.0961523	-0.810549	22	0.426307	0.722506	NA	0.00219298	0	19	19	19	455	227	228	12.7309
Q66H28	Pacc1	-0.109256	0.135608	-0.805677	22	0.429052	0.725589	NA	0.00833333	0	10	10	10	238	120	118	12.6164
Q6AYT8	Mpzl1	-0.077141	0.095992	-0.803619	22	0.430215	0.725988	NA	0	0	9	9	9	216	108	108	14.5759
A0A0H2UHQ0;Q794F9	Slc3a2	0.109765	0.137083	0.800721	22	0.431856	0.72719	NA	0	0	23	23	23	552	276	276	15.2041
Q99ML5	Pcyox1	0.12088	0.151297	0.798959	22	0.432856	0.727309	NA	0	0	20	20	20	480	240	240	14.7993
A0A0G2KB04;A0A0H2UHT4;Q5HZE8	Tmem59l	-0.120997	0.151551	-0.798391	19	0.43451	0.727738	NA	0.125	0	3	3	3	63	27	36	10.386
D3ZPM7	Adam19	0.180835	0.227396	0.795241	22	0.43497	0.727738	NA	0	0	3	3	3	72	36	36	8.81243
A0A0G2JVU0;D3ZAL8	Lrrtm3	-0.0953889	0.121153	-0.787339	22	0.439484	0.728673	NA	0	0	3	3	3	72	36	36	12.1808
D3ZGI9;F1LNP4;Q63633;Q63633-2	Slc12a5	-0.0523387	0.0667829	-0.783714	22	0.441564	0.728673	NA	0	0	24	24	24	576	288	288	18.6634
D3ZQY5	Pcdhga8	0.12226	0.155378	0.786854	22	0.439762	0.728673	NA	0	0	3	3	3	72	36	36	9.63711
D3ZSA9	Nomo1	-0.119538	0.153289	-0.779816	22	0.443808	0.728673	NA	0	0	7	7	7	168	84	84	11.6189
D3ZUN5	Pofut2	0.175292	0.222876	0.786501	22	0.439964	0.728673	NA	0	0	7	7	7	168	84	84	10.0758
F1LMY3;Q62656	Ptprz1	0.137299	0.176103	0.779649	22	0.443904	0.728673	NA	0.0277778	0	6	6	6	140	68	72	10.0673
G3V7X5;P24054	Sparcl1	0.642579	0.817615	0.785919	20	0.441127	0.728673	NA	0.138889	0	3	3	3	62	33	29	10.9713
O35112	Alcam	0.0898385	0.114242	0.786387	22	0.44003	0.728673	NA	0	0	14	14	14	336	168	168	13.3814
Q6AY20	M6pr	0.110092	0.140655	0.782708	22	0.442143	0.728673	NA	0	0	13	13	13	312	156	156	12.9016
Q6AY76	Tmem248	0.127918	0.164763	0.776377	22	0.445794	0.730244	NA	0	0	3	3	3	72	36	36	9.63811
A0A0G2K5L1;G3V9W9	Fat1	-0.0851462	0.111058	-0.766684	22	0.451419	0.730291	NA	0.0111111	0	15	15	15	356	178	178	11.3649
D4A740	Il17ra	0.0908131	0.118427	0.766827	22	0.451336	0.730291	NA	0	0	3	3	3	72	36	36	11.1955
F8WFG6;G3V636;P97943	Scarb1	-0.0778433	0.101073	-0.770168	22	0.449392	0.730291	NA	0	0	5	5	5	120	60	60	11.6325
M0R8A5	Car10	-0.277846	0.36017	-0.77143	18	0.450461	0.730291	NA	0.368056	0	6	6	6	91	56	35	8.92577
Q4QQR8	Vstm4	0.104666	0.136039	0.769384	22	0.449847	0.730291	NA	0	0	4	4	4	96	48	48	12.9846
Q76GL9	Slc1a4	0.0785999	0.101472	0.774596	22	0.446824	0.730291	NA	0.00208333	0	20	20	20	479	240	239	13.1821
F1LMF4;Q8R508	Fat3	0.0668732	0.0878043	0.761616	22	0.454377	0.732366	NA	0	0	12	12	12	288	144	144	13.2061
F1M661	Bmper	0.148547	0.195537	0.759685	22	0.455507	0.732366	NA	0.0277778	0	3	3	3	70	36	34	8.67643
G3V7A5;P35952	Ldlr	-0.196876	0.258768	-0.76082	22	0.454843	0.732366	NA	0.0416667	0	6	6	6	138	66	72	11.7271
O35793	Grem1	0.199536	0.263462	0.757363	22	0.456868	0.733049	NA	0	0	3	3	3	72	36	36	11.1289
A0A140TAF7;G3V9D0	Poglut1	0.0858657	0.113765	0.754762	22	0.458396	0.733996	NA	0	0	3	3	3	72	36	36	11.1425
A0A0G2JUW8;A0A0G2JYN3;A0A0H2UHK5;P97629	LOC108348118	-0.0939812	0.12514	-0.751011	22	0.460605	0.734417	NA	0	0	7	7	7	168	84	84	12.5533
B2GV95	Cd83	0.21007	0.279767	0.750873	20	0.461473	0.734417	NA	0.0833333	0	3	3	3	66	33	33	9.97187
Q62656-3	#N/A	0.161876	0.215737	0.750338	22	0.461001	0.734417	NA	0.0677083	0	8	8	8	179	92	87	11.6251
Q5U355;Q8R4E1	Itfg1	-0.0693393	0.0932876	-0.743285	22	0.465173	0.738303	NA	0	0	5	5	5	120	60	60	12.6592
Q6AY39	B3galnt1	-0.173821	0.233535	-0.744302	19	0.4658	0.738303	NA	0.479167	0	6	6	6	75	33	42	9.90587
D4A188	Rgma	-0.109748	0.148294	-0.740072	22	0.467081	0.738838	NA	0.0833333	0	9	9	9	198	102	96	10.7632
F1M7N2	Entpd2	-0.080081	0.108945	-0.735058	22	0.470068	0.74057	NA	0	0	6	6	6	144	72	72	15.8124
G3V758;P22063	Cntn2	-0.0922327	0.125396	-0.735534	22	0.469784	0.74057	NA	0	0	15	15	15	360	180	180	12.8229
Q99J86;Q99J86-2	Atrn	0.0614493	0.0838519	0.732832	22	0.471398	0.741174	NA	0	0	19	19	19	456	228	228	12.9595
F1LSB2	Angpt1	0.135079	0.184417	0.732468	20	0.472381	0.741231	NA	0.0833333	0	3	3	3	66	33	33	8.55288
D4A0A3	Pamr1	-0.130561	0.179604	-0.72694	22	0.474928	0.743184	NA	0	0	3	3	3	72	36	36	9.71057
D4ABX8	Lrfn4	0.160148	0.220975	0.724733	22	0.476254	0.743184	NA	0.0166667	0	10	10	10	236	120	116	12.0503
G3V901	Ext1	-0.074129	0.10241	-0.723843	22	0.476789	0.743184	NA	0.0659722	0	12	12	12	269	132	137	11.0877
P30553	Cckbr	0.229413	0.317399	0.722792	22	0.477422	0.743184	NA	0	0	3	3	3	72	36	36	12.5047
F1M7X3;Q8R490	Cdh13	-0.150432	0.209792	-0.71705	22	0.480887	0.747093	NA	0.014881	0	14	14	14	331	168	163	13.0957
P09759	Ephb1	0.142924	0.200668	0.71224	22	0.483802	0.750132	NA	0	0	7	7	7	168	84	84	10.7116
A0A0G2JX02;P55926;P55926-2;P55926-3	Asic1	-0.157213	0.222791	-0.70565	22	0.487811	0.754854	NA	0	0	6	6	6	144	72	72	12.3239
A0A096MJW1;Q5U2V1	Fkbp10	-0.142179	0.202511	-0.702084	22	0.489989	0.75629	NA	0.0138889	0	3	3	3	71	36	35	9.96351
F1M7V6;Q1WIM1	Cadm4	0.0847872	0.120957	0.700968	22	0.490671	0.75629	NA	0.0113636	0	22	22	22	522	259	263	14.1402
A0A0G2JU36;A0A0G2K6A4;Q811A2	Bst2	0.166337	0.239231	0.695299	22	0.494148	0.757177	NA	0.0208333	0	2	2	2	47	23	24	11.9007
A0A0G2K1V7;D4A5E5	Sgcb	-0.090789	0.130395	-0.696263	22	0.493555	0.757177	NA	0	0	4	4	4	96	48	48	10.5645
Q09426	Ugt8	-0.0896106	0.128722	-0.696158	22	0.49362	0.757177	NA	0	0	3	3	3	72	36	36	12.5166
P00787;Q6IN22	Ctsb	0.109144	0.158944	0.686683	22	0.499457	0.763818	NA	0.1	0	10	10	10	216	105	111	10.0763
A0A0G2JTK0;F1LM73;F1LNE2;O08722;Q761X5	Unc5c	0.062112	0.0914822	0.678952	22	0.504249	0.769643	NA	0	0	5	5	5	120	60	60	14.2856
G3V7V4;Q924C3;Q924C3-2	Enpp1	0.0747357	0.110412	0.676877	22	0.505539	0.770111	NA	0	0	3	3	3	72	36	36	10.4234
A0A0G2JT71;G3V9D5;O08680	Epha3	-0.0984949	0.146089	-0.674212	22	0.5072	0.77114	NA	0	0	3	3	3	72	36	36	10.4034
A0A140TAB8;P24062	Igf1r	0.0376281	0.0561006	0.670726	22	0.509376	0.772948	NA	0.269444	0	15	12	15	266	132	134	12.2029
A0A0G2JSK5;P49134	Itgb1	0.0555175	0.084895	0.653956	22	0.519918	0.773506	NA	0	0	21	21	21	504	252	252	13.9527
A0A0G2K1E2	Itga5	-0.108827	0.164545	-0.66138	22	0.515237	0.773506	NA	0	0	9	9	9	216	108	108	11.7309
A0A0G2K5L4;E9PTD7	Kirrel3	-0.0552011	0.0833578	-0.66222	22	0.514708	0.773506	NA	0	0	6	6	6	144	72	72	10.849
A0A0G2K5X6;Q63604;Q63604-2;Q63604-3	Ntrk2	-0.116454	0.177211	-0.657148	22	0.517902	0.773506	NA	0	0	27	27	27	648	324	324	16.2954
A1A5P1	Galnt18	0.0560318	0.0845525	0.662686	22	0.514415	0.773506	NA	0	0	3	3	3	72	36	36	10.8777
B5DEQ0	Ssr2	-0.112836	0.174499	-0.646629	22	0.524561	0.773506	NA	0.0465686	0	17	17	17	389	191	198	11.883
D3ZRX7;F1M6B6	Pcdh10	0.11959	0.184579	0.647906	22	0.523751	0.773506	NA	0	0	3	3	3	72	36	36	11.5062
E9PT92	Csmd1	-0.105798	0.16275	-0.650066	22	0.52238	0.773506	NA	0	0	9	9	9	216	108	108	11.9402
F1LPL6;P15127;P15127-2;T2CB11	Insr	-0.0999795	0.154381	-0.647617	22	0.523934	0.773506	NA	0	0	6	6	6	144	72	72	10.7579
F1M7U7;P55146	Tyro3	0.0657809	0.100202	0.656486	22	0.51832	0.773506	NA	0.00595238	0	7	7	7	167	84	83	11.7402
F1M9I4	Heg1	-0.102925	0.155506	-0.661869	22	0.514929	0.773506	NA	0	0	7	7	7	168	84	84	11.2595
G3V711;Q9Z1K9	Adam17	-0.131452	0.203274	-0.646674	22	0.524533	0.773506	NA	0.0416667	0	6	6	6	138	69	69	11.9858
Q5PQV5	Tpbg	-0.240768	0.366532	-0.65688	22	0.518071	0.773506	NA	0	0	10	10	10	240	120	120	12.1414
Q62997	Gfra1	0.0970387	0.147827	0.656436	22	0.518351	0.773506	NA	0	0	3	3	3	72	36	36	12.6212
Q9QYP0;R9PXW3	Megf8	-0.162513	0.248635	-0.653619	22	0.520131	0.773506	NA	0.0833333	0	6	6	6	132	63	69	9.90689
P35439;P35439-2;P35439-3;P35439-4;P35439-5;P35439-6;P35439-7;Q62648	Grin1	0.0969296	0.15071	0.643151	22	0.526774	0.775308	NA	0	0	20	20	20	480	240	240	13.7235
P24268;Q6P6T6	Ctsd	-0.152541	0.238394	-0.63987	22	0.528865	0.776925	NA	0	0	6	6	6	144	72	72	11.3623
D3ZEF9	B3gnt2	0.0618216	0.0969853	0.637433	22	0.530421	0.777752	NA	0.0138889	0	3	3	3	71	35	36	9.85475
Q6P7C7	Gpnmb	0.100036	0.1575	0.635149	22	0.531882	0.778437	NA	0.0549242	0	22	22	22	499	248	251	13.6325
P07340	Atp1b1	-0.0983595	0.155682	-0.631799	22	0.534029	0.779521	NA	0	0	11	11	11	264	132	132	14.3243
Q6AYA5;Q6TUE3	Tmem106b	0.137979	0.218706	0.630888	22	0.534614	0.779521	NA	0	0	3	3	3	72	36	36	11.5513
D3ZCG5	Mmp15	0.0815436	0.130626	0.624253	22	0.538882	0.781379	NA	0	0	3	3	3	72	36	36	13.3006
F1M855;P42260	Grik2	0.0596871	0.0954258	0.625482	22	0.53809	0.781379	NA	0.0480769	0	13	13	13	297	144	153	11.9504
P08592;P08592-2;Q6P6Q5	App	0.529846	0.823037	0.64377	8	0.537739	0.781379	NA	0.597222	0	3	3	3	29	8	21	10.4267
A0A0G2K2T4;Q9QYP1	Lrp4	0.0503201	0.0814438	0.61785	22	0.543018	0.78592	NA	0.347222	0	9	9	9	141	66	75	11.9346
D4A4M0	Shisa6	0.120714	0.195996	0.615902	22	0.544279	0.786293	NA	0.00595238	0	7	7	7	167	83	84	11.0269
A0A0G2K8K3;Q64268	Serpind1	0.107183	0.175763	0.609816	22	0.548231	0.789143	NA	0	0	4	4	4	96	48	48	16.6961
O88280	Slit3	-0.100301	0.164492	-0.60976	22	0.548268	0.789143	NA	0	0	6	6	6	144	72	72	10.9324
M0R3V7;Q01728;Q01728-2;Q01728-3;Q01728-4;Q01728-5;Q01728-6;Q01728-7	Slc8a1	0.304198	0.502127	0.605819	22	0.550835	0.790348	NA	0	0	8	8	8	192	96	96	13.6786
Q5EBA8	Slc46a1	0.100391	0.165833	0.605376	22	0.551124	0.790348	NA	0	0	12	12	12	288	144	144	12.4696
O54698	Slc29a1	0.0926579	0.15362	0.603162	22	0.552569	0.790972	NA	0	0	3	3	3	72	36	36	13.5473
F1LQC5	Bmpr2	0.088857	0.148479	0.59845	22	0.555652	0.793933	NA	0.104167	0	16	16	16	344	173	171	13.3328
Q765A7	Pgap1	-0.123186	0.206707	-0.595947	22	0.557293	0.794827	NA	0.025	0	15	15	15	351	173	178	10.9443
A0A0G2JY19;P97523	Met	0.065785	0.111094	0.592156	22	0.559783	0.796624	NA	0	0	3	3	3	72	36	36	11.5167
G3V736;P97698	Smo	-0.0532377	0.0900907	-0.590934	22	0.560587	0.796624	NA	0	0	3	3	3	72	36	36	10.8245
D4AB70	Edem3	-0.0596235	0.101297	-0.588599	22	0.562126	0.797363	NA	0	0	3	3	3	72	36	36	11.2013
A0A096MIW3;A0A096MJ80;A0A0G2K087;A0A0G2KAG1;F1M9X3;Q710E6	Suco	0.100002	0.170567	0.58629	22	0.563648	0.798077	NA	0	0	6	6	6	144	72	72	9.97617
A0A0G2K6L9;F1M3J7	Cntnap4	-0.0914457	0.158454	-0.577113	22	0.569722	0.798338	NA	0.229167	0	6	6	6	111	55	56	11.6851
D3ZPD8	B3galt1	0.0937009	0.159143	0.588785	14	0.565385	0.798338	NA	0.333333	0	3	3	3	48	24	24	10.1559
D3ZQY0	Pcdhga7	-0.0565611	0.0973729	-0.58087	22	0.567231	0.798338	NA	0	0	3	3	3	72	36	36	11.0565
E9PSP1	Pltp	-0.0489913	0.0847704	-0.577929	22	0.569181	0.798338	NA	0.109848	0	11	11	11	235	113	122	10.8654
F1LS01	Pcdh9	-0.0705691	0.122352	-0.57677	22	0.56995	0.798338	NA	0	0	20	20	20	480	240	240	13.8511
Q8K4Y5	Lgi1	-0.0713018	0.122812	-0.580579	22	0.567424	0.798338	NA	0.0119048	0	14	14	14	332	168	164	12.1786
D3ZBQ5	Scarf2	-0.209492	0.360389	-0.581294	11	0.572761	0.800842	NA	0.527778	0	3	3	3	34	16	18	9.18969
F1M3H3	Fras1	-0.101216	0.178656	-0.566541	22	0.576761	0.804998	NA	0	0	2	2	2	48	24	24	10.6104
G3V7E2;Q9ESG5	Hs3st1	0.0663805	0.119435	0.555787	22	0.583965	0.813603	NA	0	0	9	9	9	216	108	108	12.6677
G3V824	Igf2r	-0.0664802	0.119971	-0.554137	22	0.585074	0.8137	NA	0.173611	0	18	18	15	357	180	177	10.5861
A0A096MJF9;D4A2A3	Tmem132e	-0.0493509	0.0911415	-0.541476	22	0.593621	0.815448	NA	0.0535714	0	7	7	7	159	78	81	11.5794
A0A0G2JYM4;F1LRK7;P97528	Cntn6	0.0476316	0.086534	0.550438	22	0.587565	0.815448	NA	0	0	25	25	25	600	300	300	12.6928
F1M702	Cdh18	0.106398	0.196324	0.541952	22	0.593299	0.815448	NA	0	0	3	3	3	72	36	36	10.878
Q5FVH2	Pld3	-0.0865035	0.15919	-0.543398	22	0.59232	0.815448	NA	0.0833333	0	6	6	6	132	65	67	9.14232
Q5FWU3	Atg9a	-0.111822	0.203786	-0.548722	22	0.588723	0.815448	NA	0.00925926	0	9	9	9	214	106	108	11.8631
Q5M7W6	Fam234a	-0.159	0.289715	-0.548813	19	0.589526	0.815448	NA	0.125	0	3	3	3	63	30	33	12.4538
Q63617;Q6P136	Hyou1	0.102381	0.187524	0.545964	22	0.590585	0.815448	NA	0	0	16	16	16	384	192	192	14.5179
A0A0H2UHA7;Q63424	Slc15a2	0.0977403	0.181334	0.539006	22	0.595296	0.816317	NA	0	0	6	6	6	144	72	72	13.9876
P35053;Q6P7Q2	Gpc1	0.0255216	0.0476302	0.535828	22	0.597454	0.816896	NA	0	0	30	30	30	720	360	360	13.9441
Q75NI5	Cdh15	0.0719303	0.134371	0.535311	22	0.597805	0.816896	NA	0	0	3	3	3	72	36	36	11.3352
A0A0G2JWS6;Q91ZV2	Dcbld2	-0.074306	0.139362	-0.533188	22	0.599249	0.817443	NA	0.234375	0	8	8	8	147	75	72	9.8862
A0A0G2JYA3;D3ZNG3	Sppl2a	-0.0825994	0.156191	-0.528837	22	0.602214	0.819597	NA	0	0	4	4	4	96	48	48	11.9331
D4AC39	Flrt1	0.0383016	0.0725685	0.5278	22	0.602922	0.819597	NA	0	0	10	10	10	240	120	120	11.9703
P31423	Grm4	-0.205435	0.394201	-0.521143	22	0.607474	0.824353	NA	0.0104167	0	4	4	4	95	48	47	12.5205
A0A0G2QC25;E9PT56;F1MA84;P22002;P22002-2;P22002-3;P22002-4;P22002-5	Cacna1c	0.0482854	0.0937991	0.514775	22	0.611844	0.824966	NA	0	0	11	11	11	264	132	132	11.1025
D3ZF92	Tnfrsf21	0.0589374	0.114456	0.514933	22	0.611735	0.824966	NA	0.078125	0	16	16	16	354	178	176	12.0918
F1M2Y4	Slc29a4	0.0521359	0.102277	0.509753	22	0.6153	0.824966	NA	0	0	3	3	3	72	36	36	12.4038
G3V795;Q9EPZ7	Slco1c1	-0.0866549	0.169076	-0.512521	22	0.613394	0.824966	NA	0	0	2	2	2	48	24	24	11.4212
G3V7P2	Fgl2	0.099468	0.194781	0.510666	22	0.614671	0.824966	NA	0.00198413	0	21	21	21	503	251	252	13.3959
G3V8X8	Nog	-0.0675572	0.131205	-0.514898	22	0.611759	0.824966	NA	0	0	3	3	3	72	36	36	15.0208
O54715;Q6IRF8	Atp6ap1	-0.0603153	0.118107	-0.510685	22	0.614658	0.824966	NA	0	0	10	10	10	240	120	120	12.2695
F1LS74;F1M450;O88279;O88279-2;O88279-3;O88279-4	Slit1	-0.0375971	0.0749044	-0.501935	22	0.6207	0.829365	NA	0.0104167	0	12	12	12	285	141	144	11.0411
O88278	Celsr3	-0.168375	0.335008	-0.502599	22	0.62024	0.829365	NA	0.0833333	0	3	3	3	66	33	33	10.6684
A0A0G2JZH3	Thbs3	0.0875205	0.175541	0.498575	22	0.623027	0.830697	NA	0	0	3	3	3	72	36	36	11.3126
F7EPE0;P10960	Psap	0.0960761	0.193739	0.495905	22	0.62488	0.830697	NA	0	0	10	10	10	240	120	120	12.5997
Q5U2P1	Cnnm2	-0.0421106	0.0848177	-0.496483	22	0.624478	0.830697	NA	0	0	6	6	6	144	72	72	12.5572
A0A0G2JZA1;A0A1W2Q6F3;F1M950	Robo2	-0.0848577	0.173255	-0.489785	22	0.629134	0.833838	NA	0	0	3	3	3	72	36	36	12.6155
G3V928	Lrp1	0.0539931	0.110315	0.489444	22	0.629372	0.833838	NA	0	0	24	24	24	576	288	288	16.9931
A0A0G2JU92;A0A0G2JWP4;O88775	Emb	0.0397277	0.0827442	0.480127	22	0.635877	0.840367	NA	0	0	23	23	23	552	276	276	14.6826
O55145;Q6IRF7	Cx3cl1	-0.0676311	0.1411	-0.479313	22	0.636446	0.840367	NA	0	0	3	3	3	72	36	36	9.44941
F1M4B6	RGD1563349	-0.060671	0.127084	-0.477407	22	0.637781	0.840711	NA	0.0520833	0	12	12	12	273	129	144	11.7311
P14841	Cst3	-0.149023	0.313602	-0.475198	22	0.63933	0.841337	NA	0.488095	0	7	4	7	89	45	44	9.43924
A0A0G2K6T0;G3V6N7	Slc12a6	0.126295	0.269582	0.468485	22	0.644047	0.842769	NA	0	0	6	6	6	144	72	72	14.2628
F1M9W4	Pcdhgb7	-0.0749613	0.160337	-0.467523	22	0.644724	0.842769	NA	0	0	3	3	3	72	36	36	11.4127
G3V8B1;Q8R2H5	Gpld1	0.071114	0.150656	0.47203	22	0.641554	0.842769	NA	0	0	3	3	3	72	36	36	11.7781
P27274	Cd59	-0.0368336	0.0786477	-0.468337	22	0.644151	0.842769	NA	0	0	8	8	8	192	96	96	13.8101
F7EQ81;Q32KJ5	Gns	0.0876312	0.188196	0.465639	22	0.646051	0.843097	NA	0	0	3	3	3	72	36	36	11.4566
P46002	Ptafr	0.103066	0.222165	0.463916	18	0.648269	0.844583	NA	0.479167	0	6	6	6	75	35	40	8.45554
Q5EAJ6-2	#N/A	-0.108285	0.235798	-0.459228	22	0.650576	0.846181	NA	0.152778	0	6	6	6	122	54	68	9.52205
A0A0G2JV93;P31422	Grm3	-0.0471907	0.103433	-0.456246	22	0.652685	0.847517	NA	0	0	6	6	6	144	72	72	14.2283
Q4QQW8	Plbd2	-0.108939	0.241143	-0.45176	16	0.657506	0.852363	NA	0.263889	0	3	3	3	53	20	33	10.0263
Q9QWJ9	Nrp1	-0.0404958	0.0909813	-0.4451	22	0.660596	0.854953	NA	0.0604167	0	20	20	20	451	230	221	11.3198
A0A0H2UHX5;P07861	Mme	-0.0639627	0.145012	-0.441086	22	0.663455	0.85584	NA	0.0185185	0	9	9	9	212	106	106	9.68036
Q00238	Icam1	-0.0515519	0.11688	-0.441069	22	0.663468	0.85584	NA	0	0	8	8	8	192	96	96	11.8766
A0A0G2JSX5;A1Y2B8;A1Y2R8;P26684	Ednra	-0.0862443	0.203464	-0.423879	22	0.67577	0.859078	NA	0.05	0	5	5	5	114	57	57	10.0153
A0A0G2JVY2;D3Z9U2	Cd163	-0.0654168	0.153189	-0.427033	15	0.675421	0.859078	NA	0.291667	0	3	3	3	51	21	30	10.4734
A0A140TAJ2;Q63175;Q63175-2	Serinc5	0.103764	0.238469	0.435128	22	0.667708	0.859078	NA	0	0	3	3	3	72	36	36	13.4743
B2GUV4;O70594	Slc22a5	0.0362364	0.0841661	0.430535	22	0.670995	0.859078	NA	0	0	9	9	9	216	108	108	14.5212
D3ZAA3;Q00918	Ltbp1	0.0861623	0.198341	0.434416	15	0.670171	0.859078	NA	0.291667	0	3	3	3	51	27	24	10.0699
F7ESR8	Lgi2	0.0760009	0.177122	0.429087	22	0.672033	0.859078	NA	0	0	11	11	11	264	132	132	13.2206
G3V8N2;Q9JHS6	Asic4	-0.0731787	0.171704	-0.426191	22	0.67411	0.859078	NA	0	0	3	3	3	72	36	36	12.355
Q5XI31	Pigs	0.0636432	0.148166	0.42954	22	0.671708	0.859078	NA	0	0	4	4	4	96	48	48	13.5897
Q9QZA6	Cd151	0.0656313	0.155436	0.422239	22	0.676949	0.859078	NA	0	0	9	9	9	216	108	108	12.9205
Q9Z1J7	Slc1a5	-0.0689764	0.163196	-0.422661	22	0.676645	0.859078	NA	0	0	10	10	10	240	120	120	12.7872
A0A0G2K8S1;Q5RK27	Slc12a7	0.041377	0.0988458	0.418602	22	0.679566	0.861003	NA	0	0	5	5	5	120	60	60	12.8595
Q63377	Atp1b3	0.0556502	0.133834	0.415814	22	0.681574	0.862152	NA	0.0555556	0	9	9	9	204	99	105	10.2693
Q9QZE9	Tmem150a	-0.0565823	0.137372	-0.411892	22	0.684404	0.864336	NA	0	0	10	10	10	240	120	120	12.1831
A0A0G2KA64;D4A0Y9;Q9JK64	Abcb1b	-0.0398551	0.0978837	-0.407168	21	0.688005	0.8647	NA	0.0416667	0	5	5	5	115	55	60	13.411
A0A140TAF4;P85171	Mdga1	-0.0493305	0.120556	-0.40919	22	0.686357	0.8647	NA	0	0	11	11	11	264	132	132	11.7546
D3ZT36	Adam23	0.0344366	0.0846103	0.407002	22	0.687939	0.8647	NA	0	0	19	19	19	456	228	228	13.2326
P45479	Ppt1	0.117838	0.292917	0.402291	22	0.691352	0.867514	NA	0.0138889	0	3	3	3	71	35	36	8.54217
A0A0G2K6J5;B2GV99;Q64119	Myl6	-0.239317	0.600819	-0.398318	15	0.696008	0.867793	NA	0.291667	0	3	3	3	51	24	27	9.34123
A0A0H2UHM2;Q8CJ44	Slc13a5	-0.0974491	0.245896	-0.396303	21	0.69588	0.867793	NA	0.0972222	0	3	3	3	65	35	30	9.34762
F1LZ38	Tenm4	-0.0418569	0.104773	-0.399502	22	0.693375	0.867793	NA	0	0	13	13	13	312	156	156	14.068
Q5PPG2;Q9R0J8	Lgmn	-0.361552	0.893983	-0.404428	9	0.69534	0.867793	NA	0.541667	0	2	2	2	22	10	12	7.00589
M0R834;P26824	F2r	0.0536897	0.138016	0.389011	14	0.70312	0.875268	NA	0.333333	0	3	3	3	48	27	21	13.2268
D4ABB3	Adamts17	-0.0264957	0.0691565	-0.383126	22	0.705303	0.876591	NA	0	0	7	7	7	168	84	84	12.2299
A0A0G2K999;D3ZDA6	Sdk2	-0.0315948	0.0833757	-0.378945	22	0.708362	0.878997	NA	0	0	15	15	15	360	180	180	11.7548
P18614	Itga1	0.0373312	0.0993226	0.375858	22	0.710622	0.880407	NA	0.00892857	0	14	14	14	333	166	167	11.1732
M0R4G0	Islr2	-0.0415073	0.110961	-0.37407	22	0.711933	0.880637	NA	0.0104167	0	16	16	16	380	188	192	11.7699
A0A0G2JVU1	Itgb8	0.2435	0.662161	0.367736	12	0.719475	0.884422	NA	0.416667	0	3	3	3	42	27	15	11.3088
F1LTJ5	#N/A	0.0531105	0.145377	0.365328	22	0.718355	0.884422	NA	0	0	3	3	3	72	36	36	16.5089
G3V7J3;Q460M5	Lrfn2	0.0482876	0.13212	0.365483	21	0.718407	0.884422	NA	0.0416667	0	3	3	3	69	36	33	12.6257
M0R3R1;Q9Z137	B3gat2	0.0871074	0.239157	0.364228	20	0.719511	0.884422	NA	0.236111	0	3	3	3	55	29	26	8.36366
F1LPC8;Q924Z9	Ntn1	-0.0557462	0.154008	-0.36197	22	0.720828	0.884652	NA	0.140152	0	11	11	10	227	117	110	9.75764
A0A0G2JXF7;O35531	Cd86	-0.0690967	0.191857	-0.360146	21	0.722335	0.885114	NA	0.0555556	0	3	3	3	68	33	35	8.91161
A0A096MJ90;F1LNW6	Ly6h	0.0771992	0.220372	0.350312	22	0.729436	0.886877	NA	0.037037	0	9	9	9	208	100	108	10.3839
A0A2U3UXS5;M0RAS4	Igsf21	0.0503731	0.141508	0.355973	22	0.725251	0.886877	NA	0	0	8	8	8	192	96	96	13.4221
F1LS79;Q00657	Cspg4	-0.0925403	0.263168	-0.351639	21	0.728613	0.886877	NA	0.0972222	0	3	3	3	65	33	32	10.5998
Q5PQX1;Q5PQX1-3	Tor1aip1	0.0770752	0.219922	0.350466	22	0.729323	0.886877	NA	0	0	3	3	3	72	36	36	12.4432
Q9JHZ9	Slc38a3	-0.058853	0.167101	-0.352199	22	0.72804	0.886877	NA	0.216146	0	31	26	31	607	303	304	12.2297
B3SXS4;P35353	Crhr1	0.0388631	0.112279	0.34613	22	0.732533	0.887506	NA	0	0	13	13	13	312	156	156	12.0425
D3ZQG9	RT1-CE4	-0.0878856	0.256119	-0.343144	20	0.73507	0.887506	NA	0.0833333	0	3	3	3	66	33	33	10.2082
F1LV86	Nkain3	-0.0483988	0.142109	-0.340575	22	0.736654	0.887506	NA	0	0	3	3	3	72	36	36	10.972
F1M753	Lrp11	0.0795424	0.233417	0.340773	22	0.736507	0.887506	NA	0	0	3	3	3	72	36	36	12.3202
Q3L472	Sulf2	-0.0432405	0.126293	-0.342382	22	0.735313	0.887506	NA	0	0	14	14	14	336	168	168	13.7712
Q5BJT4	Txndc15	-0.053544	0.157279	-0.34044	22	0.736755	0.887506	NA	0	0	3	3	3	72	36	36	12.5692
P84039	Enpp5	0.0948185	0.284586	0.33318	22	0.742153	0.892635	NA	0.00694444	0	6	6	6	143	71	72	10.7743
E9PTB7	Ptprj	-0.0371072	0.113124	-0.328023	22	0.745996	0.895306	NA	0	0	3	3	3	72	36	36	13.7324
Q5I0E7	Tmed9	-0.0887823	0.271403	-0.327124	22	0.746666	0.895306	NA	0.111111	0	27	27	27	576	283	293	11.4282
Q8K5A9;Q8K5A9-2	Nradd	0.0936929	0.287754	0.3256	22	0.747803	0.895306	NA	0.240741	0	9	9	9	164	85	79	8.91962
D3ZTM7	Efcab14	-0.0723636	0.224699	-0.322047	18	0.751127	0.89709	NA	0.520833	0	5	5	5	69	35	34	10.5584
Q62682	Cntn3	0.0231853	0.0723324	0.320538	22	0.751585	0.89709	NA	0	0	15	15	15	360	180	180	13.5412
D3ZWJ9	Fam234b	0.030417	0.0963975	0.315537	22	0.755328	0.900185	NA	0	0	8	8	8	192	96	96	12.4301
Q68FV6	Glmp	0.0565202	0.182952	0.308934	22	0.760278	0.904708	NA	0	0	5	5	5	120	60	60	12.8346
A0A0G2K1P1;D3ZTB0	Mtmr7	0.0436026	0.143029	0.304852	22	0.763344	0.906978	NA	0	0	11	11	11	264	132	132	15.1184
A0A0G2K0P8;A0A0G2K7R8;Q8VII6;Q8VII6-2	Slc44a1	-0.0310748	0.10341	-0.3005	22	0.766617	0.907855	NA	0	0	6	6	6	144	72	72	11.6697
D4A994	Emc1	0.042775	0.14479	0.295427	22	0.770438	0.907855	NA	0	0	5	5	5	120	60	60	15.5251
G3V862	Angptl2	-0.0597788	0.202775	-0.294803	21	0.771039	0.907855	NA	0.173611	0	6	6	6	119	61	58	10.2457
P28471	Gabra4	0.0596706	0.20147	0.296175	22	0.769874	0.907855	NA	0.106481	0	9	9	9	193	97	96	10.6966
Q4FZU4	Adamtsl4	0.0286802	0.0950309	0.301799	22	0.76564	0.907855	NA	0.0555556	0	9	9	9	204	102	102	10.4508
Q5M7U6	Actr2	-0.151567	0.507013	-0.298941	11	0.770557	0.907855	NA	0.486111	0	3	3	3	37	15	22	9.41422
P30120	Timp1	0.0352402	0.121595	0.289816	22	0.774671	0.910762	NA	0	0	5	5	5	120	60	60	12.7579
D3ZAD6;D3ZTM0;Q63374;Q63374-10;Q63374-2;Q63374-3;Q63374-4;Q63374-5;Q63374-6;Q63374-7;Q63374-8;Q63374-9	Nrxn2	0.100151	0.348644	0.287259	19	0.777024	0.910793	NA	0.125	0	3	3	3	63	33	30	12.1899
Q6QD51	Ccdc80	0.0391639	0.136522	0.286869	22	0.776897	0.910793	NA	0.0208333	0	6	6	6	141	72	69	12.338
A0A0G2JSI4	Adgre5	-0.0312406	0.110059	-0.283855	22	0.779176	0.911951	NA	0	0	9	9	9	216	108	108	11.9123
D3ZQU1	Tm2d3	-0.0278523	0.0995774	-0.279705	22	0.782317	0.91426	NA	0	0	6	6	6	144	72	72	11.4713
D3ZNW5;P97685-2;P97685-3	Nfasc	0.0254293	0.092584	0.274662	22	0.786138	0.917357	NA	0	0	6	6	6	144	72	72	14.3254
D3Z9V8	Tmem25	-0.189103	0.685379	-0.27591	11	0.787732	0.917848	NA	0.597222	0	3	3	3	29	17	12	10.7637
A0A096MIS4;Q9R1M7;Q9R1M7-2	Grin3a	-0.0429873	0.161515	-0.26615	22	0.792602	0.919418	NA	0.0833333	0	6	6	6	132	66	66	10.7899
G3V746;Q00960	Grin2b	-0.0426928	0.159421	-0.267799	22	0.791349	0.919418	NA	0.0182292	0	16	16	16	377	189	188	13.0552
P17945	Hgf	-0.12495	0.466423	-0.267889	15	0.792433	0.919418	NA	0.3125	0	2	2	2	33	16	17	9.67522
A0A0G2K2X9;A0A0G2K997;Q9WTN5	Tpcn1	0.0357455	0.136099	0.262643	22	0.795269	0.919787	NA	0.284722	0	6	6	6	103	46	57	10.1484
O70352;Q6IN14	Cd82	-0.0800072	0.303032	-0.264023	20	0.794464	0.919787	NA	0.145833	0	6	6	6	123	60	63	11.7846
D4A517	Slc39a10	-0.0945733	0.369701	-0.25581	22	0.800474	0.921298	NA	0.215278	0	18	18	18	339	176	163	9.48925
P28494	Man2a1	0.15069	0.581276	0.259241	9	0.801282	0.921298	NA	0.708333	0	3	3	3	21	13	8	6.93227
Q5U334	Pvr	-0.0261973	0.101568	-0.257929	22	0.798859	0.921298	NA	0.00520833	0	8	8	8	191	96	95	12.3632
Q9ESK8	Kcnmb4	0.0345513	0.134643	0.256613	22	0.799862	0.921298	NA	0	0	8	8	8	192	96	96	11.8357
D3ZQV2	Lrig2	-0.027078	0.108172	-0.250323	22	0.804661	0.923826	NA	0	0	4	4	4	96	48	48	11.2035
D3ZXM1	Adamts15	0.0276307	0.113349	0.243767	22	0.80967	0.926859	NA	0	0	6	6	6	144	72	72	11.1658
Q45R42	Lrrc4	0.024981	0.10232	0.244146	22	0.80938	0.926859	NA	0	0	13	13	13	312	156	156	12.7841
P35446;Q3B7D6	Spon1	-0.0459176	0.192926	-0.238006	22	0.814079	0.930546	NA	0	0	3	3	3	72	36	36	11.3901
D4A7I8	Sumf1	-0.040401	0.171589	-0.235452	22	0.816036	0.931423	NA	0	0	3	3	3	72	36	36	9.93784
D3Z9Z7	Colgalt2	-0.101599	0.437093	-0.232443	19	0.818679	0.93308	NA	0.180556	0	3	3	3	59	28	31	9.59987
F1MAN8	Lama5	0.0300455	0.133903	0.224382	22	0.824531	0.938383	NA	0	0	21	21	21	504	252	252	15.186
Q63564	Sv2b	0.0240096	0.109555	0.219156	22	0.828549	0.941588	NA	0	0	6	6	6	144	72	72	15.9354
F1LQQ7	Scn7a	-0.0335593	0.155812	-0.215384	22	0.831452	0.943518	NA	0.147727	0	11	11	11	225	105	120	12.8437
Q811X3	Ca11	0.0382395	0.180905	0.211379	22	0.834538	0.945648	NA	0	0	3	3	3	72	36	36	10.1411
A0A0G2K6H1;P69478	Chst11	0.0339777	0.166208	0.204429	22	0.839898	0.950347	NA	0	0	2	2	2	48	24	24	10.0448
A0A0G2K227;P31643	Slc6a6	0.065234	0.327464	0.199209	22	0.843929	0.951385	NA	0.075	0	5	5	5	111	54	57	11.8053
D4A3W2	Crb2	0.0439943	0.219612	0.200328	21	0.843152	0.951385	NA	0.0694444	0	3	3	3	67	35	32	10.0018
P07153;Q6P7A7	Rpn1	0.0696609	0.350899	0.198522	22	0.84446	0.951385	NA	0	0	3	3	3	72	36	36	10.4486
A0A0G2K0X8;P08289	Alpl	0.0257144	0.13174	0.195191	22	0.847035	0.952914	NA	0	0	3	3	3	72	36	36	12.3495
A0A0G2K127;P29534	Vcam1	-0.0215214	0.112379	-0.191508	22	0.849884	0.95338	NA	0.0128205	0	13	13	13	308	155	153	13.2304
D3ZBE9;D3ZNG0;F1M7T0;O88923;O88923-1;O88923-2;O88923-3;O88923-4;O88923-5;O88923-6	Adgrl2	-0.0289884	0.150755	-0.192289	22	0.84928	0.95338	NA	0	0	3	3	3	72	36	36	11.5451
A0A0G2K7E5;D3ZKP9;P54290;Q9ERS3	Cacna2d1	-0.0795746	0.465912	-0.170793	22	0.865947	0.953638	NA	0	0	7	7	7	168	84	84	17.5193
A2VD12	Pbxip1	-0.0380422	0.221112	-0.17205	22	0.864971	0.953638	NA	0	0	6	6	6	144	72	72	10.4592
B2RYU3	Atraid	-0.0714918	0.411321	-0.17381	22	0.863604	0.953638	NA	0.0138889	0	3	3	3	71	35	36	9.70379
D3ZDS9	Ifnar1	0.0357352	0.194523	0.183707	22	0.855926	0.953638	NA	0	0	3	3	3	72	36	36	11.0973
D3ZEH1	Fat4	-0.025319	0.138751	-0.182477	22	0.856879	0.953638	NA	0	0	4	4	4	96	48	48	10.989
D3ZWN3	Evc2	0.0144254	0.0778249	0.185357	22	0.854648	0.953638	NA	0	0	3	3	3	72	36	36	11.8593
D3ZYF8	Tm2d1	-0.0102883	0.0592309	-0.173698	22	0.863691	0.953638	NA	0.00694444	0	18	18	18	429	216	213	12.0861
D4A7B6	Tmem87b	-0.0162778	0.0945951	-0.172078	22	0.864949	0.953638	NA	0	0	3	3	3	72	36	36	12.0618
D4AEM7	Sema5b	-0.0172773	0.0960176	-0.179939	22	0.858847	0.953638	NA	0	0	6	6	6	144	72	72	11.6502
F1LQP8;P55280	Cdh6	0.0377438	0.212421	0.177684	22	0.860597	0.953638	NA	0	0	3	3	3	72	36	36	11.0019
F1LRY8;Q63366	Nxph1	-0.0328694	0.186811	-0.17595	22	0.861943	0.953638	NA	0.240196	0	17	14	17	313	158	155	11.926
F1M443	#N/A	-0.0145472	0.0802546	-0.181263	22	0.857821	0.953638	NA	0	0	6	6	6	144	72	72	11.7203
P47752	S1pr2	-0.0305614	0.162438	-0.188141	22	0.85249	0.953638	NA	0	0	6	6	6	144	72	72	9.79327
F7EL93	Igdcc4	0.0187165	0.115489	0.162063	22	0.872736	0.958255	NA	0.00231481	0	18	18	18	431	216	215	13.0775
Q5PQL3	Sppl2b	0.0407384	0.25058	0.162577	22	0.872336	0.958255	NA	0.194444	0	9	9	9	174	90	84	10.2687
Q68HB8	Pcdh7	0.026567	0.16534	0.160681	22	0.873811	0.958255	NA	0	0	6	6	6	144	72	72	15.1301
G3V6E7;P50609	Fmod	0.0330226	0.208969	0.158026	22	0.875878	0.959178	NA	0.0277778	0	3	3	3	70	35	35	9.77513
A0A0G2K0T2;P28648	Cd63	0.0230977	0.15825	0.145957	22	0.885285	0.965677	NA	0	0	9	9	9	216	108	108	15.6598
G3V9B3;P07722;P07722-2	Mag	0.0206387	0.138898	0.148588	22	0.883232	0.965677	NA	0	0	3	3	3	72	36	36	13.0721
O88204	Lrp3	-0.0345439	0.237146	-0.145665	22	0.885512	0.965677	NA	0	0	3	3	3	72	36	36	8.89284
D3ZES7	Plxna4	-0.023568	0.170118	-0.138539	22	0.891075	0.969044	NA	0.191176	0	17	17	17	330	174	156	13.0003
Q5DWV1	Cdh20	0.0565135	0.404393	0.139749	19	0.890329	0.969044	NA	0.125	0	3	3	3	63	30	33	11.8489
A0A0G2KA39;P60570	Panx1	0.0186298	0.144213	0.129183	22	0.898387	0.969149	NA	0	0	7	7	7	168	84	84	13.3552
D3ZW19	Lingo3	0.0282263	0.216286	0.130505	22	0.897353	0.969149	NA	0.0462963	0	9	9	9	206	101	105	10.3403
D4AD37;Q7TPJ5	Impad1	-0.0145569	0.11292	-0.128913	22	0.898598	0.969149	NA	0.0416667	0	6	6	6	138	66	72	12.3822
G3V7K5	Npc1	-0.0184514	0.138288	-0.133428	22	0.895068	0.969149	NA	0.00520833	0	8	8	8	191	96	95	12.4342
P28570	Slc6a8	0.0390051	0.291135	0.133976	22	0.89464	0.969149	NA	0.0178571	0	14	14	14	330	168	162	13.8677
Q66HG0	Rnf13	0.0164454	0.126952	0.12954	22	0.898107	0.969149	NA	0.00347222	0	12	12	12	287	144	143	12.2512
A0A0G2JVI9;Q62845	Cntn4	0.0117876	0.096348	0.122344	22	0.903737	0.972933	NA	0	0	11	11	11	264	132	132	12.8832
B0BND0;D3ZRI1	Enpp6	0.0110939	0.0919489	0.120653	22	0.905061	0.972933	NA	0	0	2	2	2	48	24	24	13.1623
F1MAB2	RGD1310209	-0.0281885	0.235132	-0.119884	19	0.905834	0.972933	NA	0.125	0	3	3	3	63	30	33	10.9444
A0A0G2K7Y0;Q63135;Q63135-2	Cr1l	-0.0998292	0.860547	-0.116007	12	0.909566	0.975603	NA	0.472222	0	3	3	3	38	22	16	10.6552
Q91XV7	Tmem158	-0.0129521	0.117455	-0.110273	22	0.913192	0.978153	NA	0	0	9	9	9	216	108	108	12.4419
F1LPD7	Thsd7b	0.0166793	0.157545	0.10587	22	0.916645	0.980509	NA	0	0	4	4	4	96	48	48	11.0068
B2RYF6	Clptm1	0.0117494	0.130159	0.0902691	22	0.92889	0.980594	NA	0	0	8	8	8	192	96	96	12.5662
D3Z8G4	Adamts18	-0.0121452	0.124457	-0.0975852	22	0.923145	0.980594	NA	0	0	6	6	6	144	72	72	10.1674
D3ZHA1	B4gat1	0.0104129	0.117349	0.0887348	22	0.930096	0.980594	NA	0	0	3	3	3	72	36	36	11.8627
D3ZWP6	Plxna2	-0.0351723	0.389216	-0.090367	17	0.929052	0.980594	NA	0.25	0	3	3	3	54	28	26	10.4742
D4A7W8;G3V6A9	LOC102553715	0.0154075	0.161655	0.095311	22	0.924931	0.980594	NA	0	0	3	3	3	72	36	36	11.6057
F1LR02	Col18a1	0.0105534	0.123373	0.0855407	22	0.932605	0.980594	NA	0	0	3	3	3	72	36	36	12.3492
F1LUB7;Q6RVG2;Q6RVG2-2;Q6RVG2-3	Slc4a8	-0.0176325	0.179373	-0.0983007	22	0.922584	0.980594	NA	0.0486111	0	6	6	6	137	68	69	10.7656
F1MAA7	Lamc1	-0.00678655	0.0798112	-0.0850325	22	0.933005	0.980594	NA	0.0220588	0	17	17	17	399	199	200	12.6775
G3V9C5;Q00959	Grin2a	-0.0132343	0.152138	-0.0869889	22	0.931467	0.980594	NA	0.00297619	0	14	14	14	335	168	167	10.594
M0R3P2;M0R6Z6;P49616	Plaur	0.0433668	0.456714	0.094954	13	0.925799	0.980594	NA	0.430556	0	3	3	3	41	21	20	7.99328
P20611;Q642D2	Acp2	-0.0162351	0.177213	-0.0916134	22	0.927834	0.980594	NA	0	0	5	5	5	120	60	60	13.6427
Q4V8I7	Lrrc8a	0.0101352	0.10243	0.0989473	22	0.922076	0.980594	NA	0	0	17	17	17	408	204	204	14.6503
Q5PPI4	Lamp5	0.0118045	0.126783	0.093108	22	0.926661	0.980594	NA	0	0	9	9	9	216	108	108	13.3655
A0A0G2K6Y2;A0A0G2K914;P04774	Scn1a	0.0132345	0.176229	0.0750979	22	0.940816	0.981683	NA	0	0	9	9	9	216	108	108	11.7504
A0A0G2K8M5;G3V6N2	Tmed4	0.0234375	0.326897	0.0716967	22	0.943491	0.981683	NA	0.025	0	15	15	15	351	177	174	11.8222
A0A1W2Q656	Dner	0.00659241	0.0815967	0.0807926	22	0.936337	0.981683	NA	0.015625	0	16	16	16	378	186	192	12.6068
D4A1A1	Foxred2	0.015922	0.234661	0.0678508	20	0.946578	0.981683	NA	0.305556	0	6	6	6	100	48	52	9.24598
D4A8X4;P15087	Cpe	-0.0115945	0.157098	-0.0738039	22	0.941833	0.981683	NA	0	0	9	9	9	216	108	108	11.5962
F1LMU7;F1LNE8;P23576	Gabra2	0.00687694	0.0936738	0.0734137	22	0.94214	0.981683	NA	0	0	7	7	7	168	84	84	12.3106
F1LR33;Q6W5G4	Plppr2	0.0215713	0.295736	0.0729412	22	0.942512	0.981683	NA	0	0	3	3	3	72	36	36	12.2349
F1LZX9	Itgav	0.0137071	0.201592	0.0679943	22	0.946404	0.981683	NA	0.173611	0	6	6	6	119	59	60	9.53662
Q642E6;Q9EQV6	Tpp1	-0.0327067	0.460215	-0.0710683	22	0.943986	0.981683	NA	0	0	3	3	3	72	36	36	11.6895
Q9EPI9	Kcnh5	0.00934765	0.135622	0.0689243	22	0.945673	0.981683	NA	0	0	3	3	3	72	36	36	11.3683
D3ZHA3	Lpar4	0.00702616	0.108929	0.0645023	22	0.949153	0.983051	NA	0	0	5	5	5	120	60	60	13.5115
A0A0G2JYH8;G3V8G4;P55068;P55068-2	Bcan	-0.00350931	0.056808	-0.0617749	22	0.9513	0.983973	NA	0	0	5	5	5	120	60	60	16.0239
A0A0G2JVP0;Q5FVJ6	Bscl2	0.0167228	0.290604	0.0575448	21	0.954655	0.984334	NA	0.0416667	0	3	3	3	69	33	36	11.6421
A0A0G2K5S7;Q80Z26	Entpd3	0.00681443	0.137143	0.0496885	22	0.960819	0.984334	NA	0.166667	0	8	8	8	160	80	80	12.9248
A2RRU4	Scap	-0.00961328	0.199494	-0.0481884	22	0.962001	0.984334	NA	0.0138889	0	3	3	3	71	35	36	11.9075
D1M8S3;F1M9B9;Q63621	Il1rap	0.00471551	0.0986564	0.0477974	22	0.962309	0.984334	NA	0.115741	0	9	9	9	191	90	101	11.7473
D3Z8J6	Fam189b	-0.00529485	0.0920775	-0.0575042	22	0.954663	0.984334	NA	0	0	6	6	6	144	72	72	12.0906
D3ZPX4	Plxna3	0.0039434	0.0858795	0.0459179	22	0.96379	0.984334	NA	0.0208333	0	6	6	6	141	72	69	11.7741
D4A6P1	Sez6l2	-0.00403598	0.0889524	-0.0453724	22	0.96422	0.984334	NA	0.0272436	0	26	26	26	607	303	304	13.8388
D4AA49	#N/A	0.0041945	0.0910864	0.0460497	22	0.963686	0.984334	NA	0	0	3	3	3	72	36	36	11.9202
M0R4S2;P23593	Apod	-0.0227705	0.465167	-0.0489513	17	0.961529	0.984334	NA	0.208333	0	3	3	3	57	27	30	9.10307
P51907	Slc1a1	-0.0302353	0.627127	-0.0482124	17	0.962109	0.984334	NA	0.25	0	3	3	3	54	26	28	10.1297
Q68FQ2	Jam3	0.0108325	0.248056	0.0436694	22	0.965562	0.984421	NA	0.266026	0	13	13	13	229	125	104	12.1666
A0A0G2JSR9;Q91ZS3;Q91ZS3-2	Sdf4	0.00921497	0.242264	0.0380368	22	0.970001	0.985099	NA	0	0	3	3	3	72	36	36	10.0729
A0A0G2K5C8;A0A1B0GWQ1;P84903	Stim1	0.00719609	0.183143	0.0392922	22	0.969012	0.985099	NA	0.00833333	0	5	5	5	119	59	60	11.427
F1MAP4	Megf10	-0.00644056	0.15888	-0.0405371	22	0.968031	0.985099	NA	0.0833333	0	6	6	6	132	63	69	11.6158
D3ZBZ7;D3ZCV9;F1M7W0;P54757;P54757-2;P54757-3;P54757-4;P54757-5	Epha5	0.0112669	0.350918	0.0321068	17	0.974761	0.988027	NA	0.208333	0	3	3	3	57	33	24	12.756
F1MA97	Thsd7a	-0.00353913	0.113511	-0.0311786	22	0.975408	0.988027	NA	0	0	10	10	10	240	120	120	12.6682
F1LQ87;Q02294	Cacna1b	0.00276817	0.100908	0.0274327	22	0.978362	0.989738	NA	0	0	6	6	6	144	72	72	14.4543
A0A0G2KAJ7	Col12a1	-0.00383085	0.170146	-0.0225151	15	0.982334	0.992474	NA	0.291667	0	3	3	3	51	30	21	10.1293
Q6IE50	Smoc1	-0.00344285	0.17153	-0.0200714	22	0.984167	0.993045	NA	0	0	6	6	6	144	72	72	11.7928
Q58NB7	Rarres1	0.00233375	0.152343	0.015319	22	0.987916	0.995544	NA	0.0590278	0	12	12	12	271	137	134	10.9384
F1LNA6;Q8VI60	Sulf1	0.00199916	0.197313	0.0101319	22	0.992007	0.997101	NA	0.283333	0	5	5	5	86	40	46	11.0234
P52500	Grpr	-0.0030284	0.292855	-0.010341	22	0.991842	0.997101	NA	0.114583	0	8	8	8	170	83	87	9.69623
A0A0G2JZC4;D3ZDA2	Sema6d	0.00244551	0.634418	0.00385473	10	0.997	0.99974	NA	0.611111	0	3	3	3	28	13	15	7.71304
A0A0G2K016;Q5U2W0	Sun1	0.000638807	0.197381	0.00323642	22	0.997447	0.99974	NA	0	0	3	3	3	72	36	36	10.2198
M0RC17	Chl1	-4.13363e-05	0.125403	-0.000329628	22	0.99974	0.99974	NA	0	0	26	26	26	624	312	312	15.5499
P62813	Gabra1	6.33321e-05	0.0766827	0.000825899	22	0.999348	0.99974	NA	0	0	6	6	6	144	72	72	14.2893

## Sheet: cLTP Total GroupQuant
Protein	GeneName	CONTROL	cLTP
A0A096MIS5;Q5PQM0	Tmem168	13.0516	12.995
A0A096MIS7;Q66HC1	Tdrd3	12.0982	12.4532
A0A096MIT7;O70441	Syn3	13.9325	13.8412
A0A096MIV5	Abcf2	12.9576	12.8633
A0A096MIV6	Galnt17	12.652	12.7329
A0A096MIW7	Fry	15.4045	15.4026
A0A096MIX2;E9PT29	Ddx17	15.9121	15.8893
A0A096MIY3;A1L1J2;F7EYN3	Tdg	13.4826	13.3848
A0A096MIZ1	Palm2	13.4228	13.5875
A0A096MJ08;A0A096MJN3;Q5I0K7	Alg13	12.2867	12.3759
A0A096MJ28	Ints2	12.854	12.6376
A0A096MJ32;D4A2K6	Tspyl2	15.1815	15.0797
A0A096MJ37;F1M5F4	Urgcp	11.77	11.7945
A0A096MJ62;A0A0A0MP76;D3Z8D9;D3Z8D9-2	Mad2l2	9.50491	9.92806
A0A096MJ70;A0A096MKA6;M0R6B0;M0RDL0	Prdm16	16.0438	15.9191
A0A096MJ78	Spred3	12.2424	11.5518
A0A096MJ90;F1LNW6	Ly6h	17.089	17.135
A0A096MJ91;A0A096MJW5;A0A096MJW8	Plch1	14.3931	14.0131
A0A096MJ94;E9PTV4	Bms1	12.1928	12.1927
A0A096MJ99;D4A560	Vamp4	14.7887	14.7878
A0A096MJE3	Gspt2	13.3804	13.3433
A0A096MJE6	Tnr	15.2754	15.2232
A0A096MJF8	Galnt17	12.8958	13.0353
A0A096MJF9	Tmem132e	12.3582	12.4115
A0A096MJG4;F1LQP7	Crtac1	15.3581	15.3615
A0A096MJG7	Nebl	13.3833	13.5953
A0A096MJG9	Mdn1	15.581	15.3986
A0A096MJH0	Ube2j1	14.0646	13.8899
A0A096MJI4	Gigyf2	12.7039	12.776
A0A096MJJ6;A0FKI7;A0FKI7-2;A0FKI7-3	Acbd5	15.0546	15.0774
A0A096MJK1;A0A0G2JYQ2;D4ACG5	Pknox2	10.82	11.7649
A0A096MJL9;A0A0G2K992;D3ZTH7;Q99N02	Slco3a1	12.2324	12.1533
A0A096MJM1;Q32PX6	Rhog	16.1719	16.0192
A0A096MJN8;D3ZQ46	Cmtm5	13.2188	13.0785
A0A096MJP4;Q4KM37	Cep41	10.9571	11.0255
A0A096MJP9	Ddi2	12.8495	12.9507
A0A096MJS3;A0A096MK47;A0A096MK47-2	Mlip	12.1566	12.2537
A0A096MJT6	RGD1307100	11.6764	11.8415
A0A096MJT8;D4A4W1	Fam174b	11.3451	11.5083
A0A096MJV2;D3Z8K0	Pdzd11	12.5516	12.7347
A0A096MJW2	Far1	13.5045	13.3566
A0A096MJW6	Il1rapl1	11.7302	11.8574
A0A096MJY0;A0A0G2KA92;D4AD08	Chd2	12.4017	12.3697
A0A096MJY1	Gpc6	15.43	15.2508
A0A096MJY6	Gbe1	16.3042	16.2915
A0A096MJZ0	Dnal1	12.8706	12.8254
A0A096MJZ2	Tbl2	15.3728	15.3744
A0A096MK14;A0A0G2K933;A0A0U1RRU1;F1M470	Eif4e2	11.5547	11.5492
A0A096MK30;A0A1W2Q6E9	Msn	14.4084	14.3238
A0A096MK44	Bms1	11.3862	11.1666
A0A096MK54;G3V9G5	Synm	14.6311	14.8381
A0A096MK61	Crtapl1	11.8845	11.8738
A0A096MK67	Fstl5	11.5817	11.7059
A0A096MK96;A0A0G2K920	LOC103690017	10.2922	10.5811
A0A096MKB0	Rab24	12.4966	12.5288
A0A096MKB2;Q63472	Kcnh1	12.5186	11.6896
A0A096MKC0	Gigyf2	13.2769	13.2985
A0A096MKE2;D4A719	Snx12	16.5239	16.4975
A0A096MKE9	Lig3	14.8836	14.8517
A0A096MKF1;F1LPI7	Ppip5k2	11.3024	11.291
A0A096MKF8;A0A0G2K4W3;D3ZDE6	Med12	11.5213	11.2864
A0A096MKG2;A0A0G2QC27	Nol6	13.1569	13.1359
A0A096MKG5;Q1HCL7	Nadk2	14.5447	14.5133
A0A096MKH2	Vta1	14.2991	14.2213
A0A096MKH4;D4ABY4	Ube2j1	13.7425	13.6917
A0A096MKI6;D3ZTV2	Ercc5	9.67593	9.69907
A0A096P6L2;Q8VIG2	LOC103689943	11.1141	11.0606
A0A096P6L8;F1LST1;P04937;P04937-2;P04937-3;P04937-4	Fn1	12.4715	12.138
A0A096UWG9	Dgke	13.438	13.3251
A0A0A0MP80;D3ZEH5	Sidt2	13.8205	13.7815
A0A0A0MXT5;Q8CFC1	Riox2	12.5293	12.3814
A0A0A0MXU8;Q2IBC5	Cav2	11.8817	11.8328
A0A0A0MXV3;P97586	Cgref1	14.4147	14.368
A0A0A0MXV8	Gabbr2	13.2517	13.7965
A0A0A0MXW1;P35738	Bckdhb	15.7668	15.7058
A0A0A0MXW3;D4AEC0;P0C0S7	H2afz	17.8523	17.7812
A0A0A0MXX1;Q6JP77;Q6JP77-2	Akap7	17.0019	16.995
A0A0A0MXX5;D4A1J4	Bdh2	12.8748	12.682
A0A0A0MXX9;A0A0G2JTQ6;A0A0G2K9S2;O88419	B4galt6	12.5608	12.4496
A0A0A0MXY3;Q62763	Csnk1g3	12.8351	12.7074
A0A0A0MXZ0;Q80W96	Isca1	13.119	13.1133
A0A0A0MXZ3;P84850	D2hgdh	13.9365	13.9688
A0A0A0MXZ5;D3ZHS6	Bap1	11.2978	11.341
A0A0A0MY00;P70584	Acadsb	14.8737	14.9358
A0A0A0MY07;Q9R085	Usp15	13.2552	13.3259
A0A0A0MY08;Q69FB3	Jph4	13.8238	13.8312
A0A0A0MY09;Q66HD0	Hsp90b1	18.5225	18.3408
A0A0A0MY13	Gpr158	10.8579	11.0117
A0A0A0MY16;Q1WIM2;Q1WIM2-2	Cadm2	14.972	14.791
A0A0A0MY22;P82450	Siae	12.0665	11.8877
A0A0A0MY35;F1LZF0	Klhl2	11.5041	11.6602
A0A0A0MY43;F1LPQ2	Ascc3	13.8313	13.8282
A0A0A0MY48	Dnm2	14.5769	14.5908
A0A0A6YYM0;P33124-2	Acsl6	13.8346	13.9304
A0A0G2JSG6;P29410;P29410-2	Ak2	13.1705	12.9898
A0A0G2JSH0;O09014	Slc15a4	12.7317	12.6226
A0A0G2JSH2;P29147	Bdh1	17.775	17.7378
A0A0G2JSH3;Q5RJM1;Q5RJM1-2	Srd5a3	13.2038	13.2195
A0A0G2JSH4;P18266	Gsk3b	11.5625	11.5748
A0A0G2JSH5;P02770	Alb	14.3158	14.1638
A0A0G2JSH9;P35704	Prdx2	18.4598	18.415
A0A0G2JSI1	Aldh9a1	13.5388	13.2761
A0A0G2JSJ4;Q925B5	Syt13	11.3124	10.786
A0A0G2JSJ8;P17164	Fuca1	14.1908	14.3105
A0A0G2JSK3;Q8CH27;Q8CH27-2	Rcan2	12.7258	12.9426
A0A0G2JSK5	Itgb1	14.1836	14.1888
A0A0G2JSK9;O09171	Bhmt	14.5657	14.5631
A0A0G2JSL0;P28073	LOC100360846	15.8603	15.9647
A0A0G2JSL4;D3ZLW4;P49816;P49816-2;P49816-3;P49816-4	Tsc2	13.9008	13.859
A0A0G2JSL7;O88484	Pdp2	13.2256	13.2043
A0A0G2JSL8;A0A0G2K6X9;Q64640	Adk	14.9329	14.8168
A0A0G2JSM0;Q7TQ20	Dnajc2	12.2532	14.7259
A0A0G2JSM1;A0A0G2K953;Q8VHV8	Selenos	13.0115	12.9425
A0A0G2JSM4	Bet1l	13.8578	13.8859
A0A0G2JSM7;Q63028	Add1	16.0433	16.0974
A0A0G2JSM8	Cdc42	18.1589	18.1734
A0A0G2JSN5;Q62897	Kcnd3	12.3633	12.1349
A0A0G2JSN8;Q64294	Pdpn	9.15439	9.87466
A0A0G2JSQ0	Ppp2r2d	10.9258	10.9327
A0A0G2JSQ1;Q63754	Sncb	18.6369	18.6792
A0A0G2JSQ2;Q8K4C0	Fmo5	13.7136	13.5613
A0A0G2JSQ9	Pelp1	12.3012	12.2806
A0A0G2JSR0;Q9R1Z0	Vdac3	13.0951	12.9655
A0A0G2JSR1;A0JPQ9;Q7TP14	LOC100911881	14.596	14.7378
A0A0G2JSR2	Syt3	14.8987	14.821
A0A0G2JSR4;A0A0G2JXI4	Stat5b	13.4792	13.3256
A0A0G2JSR6;P43425	Gng7	15.2238	15.2519
A0A0G2JSR7	Matr3	16.6519	16.5871
A0A0G2JSR9;Q91ZS3;Q91ZS3-2	Sdf4	12.1358	12.032
A0A0G2JSS1;Q9Z1Z6	Ilkap	12.167	12.1729
A0A0G2JSS8;Q9R063;Q9R063-2	Prdx5	18.3416	18.3598
A0A0G2JSS9	Atl3	13.5885	13.4967
A0A0G2JST5;D4A9U4;Q99372;Q99372-3;Q99372-4;Q99372-6	Eln	12.5812	11.7771
A0A0G2JSU2	Adgra3	10.585	10.6656
A0A0G2JSU4;A0A0G2JSV0;Q8VBU2;Q8VBU2-2	Ndrg2	16.1647	16.034
A0A0G2JSU7;O89038	Mef2d	12.9436	13.1227
A0A0G2JSV6;P01946	Hba-a2	15.1951	14.7109
A0A0G2JSW0;P18666	Myl12b	16.8986	17.6009
A0A0G2JSW1;Q6QI25	Ormdl3	13.8558	13.8265
A0A0G2JSX1;Q499U6	Nsmce1	12.8861	12.776
A0A0G2JSY3;A0A0G2JVK4;P42676	Nln	16.302	16.2933
A0A0G2JSZ1;Q6GQP4	Rab31	16.1584	16.0966
A0A0G2JSZ5;Q63081	Pdia6	17.3176	17.2266
A0A0G2JSZ9;E9PSS2;Q9JK72	Ccs	14.8732	14.8178
A0A0G2JT00;G3V616;Q6MGD0	Cuta	14.7945	14.7755
A0A0G2JT06	Gps1	11.9005	11.9361
A0A0G2JT23	Nrbp2	14.477	14.4343
A0A0G2JT27;D4A2T5	Meis2	11.8148	11.6423
A0A0G2JT30;Q5U2R0	Mat2b	15.2619	15.2963
A0A0G2JT47;P57769	Snx16	13.9997	13.9945
A0A0G2JT49	Adnp2	10.7124	11.103
A0A0G2JT50;M0R4R4;M0RD55	Gas7	12.1798	12.1325
A0A0G2JT51;P83006	Pafah2	11.7334	11.7724
A0A0G2JT62	Ptprf	12.5065	12.2405
A0A0G2JT63	Cyfip2	17.2037	17.2445
A0A0G2JT68;D3ZGS5	Uaca	12.0628	11.8545
A0A0G2JT71;G3V9D5	Epha3	14.1009	14.1825
A0A0G2JT90;D3ZTV7	Ash2l	12.8911	12.7722
A0A0G2JT93	Ctnnb1	15.269	15.3143
A0A0G2JTA0	Faf2	14.0536	14.1107
A0A0G2JTA1	Ppp2r5e	13.783	13.7571
A0A0G2JTA7	Rasal2	13.8328	13.9187
A0A0G2JTD1	Rprd2	12.2476	12.2796
A0A0G2JTD7;A0A0G2JUI5	Clasp1	13.1322	13.0863
A0A0G2JTD8	Mark4	12.4811	12.6918
A0A0G2JTD9	Rab17	12.2372	12.1351
A0A0G2JTF2;Q6P730	Dab2ip	14.4043	14.4733
A0A0G2JTF5	Usp34	11.9938	11.881
A0A0G2JTF6;Q8CGV7	Thtpa	13.7027	13.6253
A0A0G2JTH1	Nkrfl	13.2579	13.3529
A0A0G2JTH4	Cd47	14.1076	13.8884
A0A0G2JTI7;D3ZI99	Prpf3	13.2325	13.271
A0A0G2JTJ1;Q2IBD0	ST7	11.6135	11.5307
A0A0G2JTJ5;F1M9C7;Q5XIK8	Ctdspl2	12.1155	11.4336
A0A0G2JTJ9;G3V969	Tfcp2	13.1835	13.1631
A0A0G2JTK0;Q761X5	Unc5c	12.8723	12.8347
A0A0G2JTK1;D3ZAU7	Ttbk1	13.1214	13.1361
A0A0G2JTK4;D3ZG37	Ppp6r1	14.8296	14.8173
A0A0G2JTK6	Mta3	10.2891	10.2327
A0A0G2JTL1;A0A0G2K415;P62603	Trim26	12.2793	12.0096
A0A0G2JTL4;Q63116	Kit	14.337	14.3233
A0A0G2JTL5;P52873	Pc	18.2167	18.1717
A0A0G2JTM0;Q62962-2	Asic2	12.4743	12.5692
A0A0G2JTM1	#N/A	11.5806	11.6452
A0A0G2JTM7	Brd7	16.2039	12.5426
A0A0G2JTM9	Dnajb14	14.5093	14.5227
A0A0G2JTN3;Q6IE24	Usp54	11.4646	11.4999
A0A0G2JTN4	Pfas	14.0951	14.1837
A0A0G2JTP3	Ccdc8	15.9152	16.1876
A0A0G2JTP7;Q4KLY4	Rnf2	12.5266	12.6007
A0A0G2JTQ5;Q5XIG6	Galk2	13.8088	13.8258
A0A0G2JTR4	Abr	16.1727	16.2153
A0A0G2JTS5;Q63312	Phldb1	15.1762	15.0316
A0A0G2JTS9	Fbxo42	13.1908	13.1989
A0A0G2JTT6	Herc1	13.6154	13.6789
A0A0G2JTV2;G3V9E3;Q62736	Cald1	13.0897	12.9419
A0A0G2JTW1	Rap2a	15.9965	15.9741
A0A0G2JTX2	Praf2	17.8175	17.7984
A0A0G2JTY3;Q6IRK4	Slc37a4	15.0321	14.9985
A0A0G2JTY6;F1LRK4	Grsf1	14.0357	13.9817
A0A0G2JTZ9;A0A0G2K251;Q4KM08	Abcg3l1	12.6207	12.4796
A0A0G2JU01;A0A0G2K446;A0A0G2K4L2;E9PTJ8;Q9Z1I6	Arhgef1	14.2617	14.2158
A0A0G2JU05;B2GV09	Llgl2	15.0488	15.2876
A0A0G2JU07;Q7M767	Ube2v2	15.2937	15.4026
A0A0G2JU09	Ep400	10.9935	NA
A0A0G2JU11	Rapgef2	12.6627	12.7692
A0A0G2JU15;D3ZGM1	Ptcd3	13.786	13.7819
A0A0G2JU16;A0A0G2K3H4;B2RYE5	Epb41l4b	14.051	13.7848
A0A0G2JU25	Galnt2	14.5618	14.4351
A0A0G2JU40;Q6P691	C2cd2	12.2318	12.2649
A0A0G2JU49	Mtx1	12.6241	12.5732
A0A0G2JU56;F1M836;Q8VHF0	Mark3	12.4082	12.4771
A0A0G2JU66;F1LQX9;Q9ES54	Nploc4	15.5961	15.6472
A0A0G2JU77	Eif3k	15.3558	15.3322
A0A0G2JU83	#N/A	14.6458	14.6775
A0A0G2JU89;F1LQI5	Ubr4	13.3602	13.2764
A0A0G2JU91	Ncor2	12.2055	11.9699
A0A0G2JU96;A0A0G2JUA5	Ahnak	14.2669	14.0851
A0A0G2JU97;A0A0G2K4K3;D3ZF64;F1LMJ7;O88563	Abcc3	16.1994	16.0643
A0A0G2JUA7;G3V7X3	Nck1	13.2185	13.0527
A0A0G2JUA8;A0A0G2KB37	Tmem189	12.4571	12.4088
A0A0G2JUB0;Q810F4	Fam3c	15.7979	15.8491
A0A0G2JUB3;F1M9C4;Q8R5M4	Optn	13.7224	13.5598
A0A0G2JUC3;Q6B4M5;Q6B4M5-2	Pard6a	12.1279	12.1494
A0A0G2JUC7;Q6AYH5	Dctn2	17.527	17.6484
A0A0G2JUC9	Herc2	13.0795	13.322
A0A0G2JUD6;F1LQZ3	Kif3a	14.405	14.3706
A0A0G2JUE4	Golga4	10.7003	10.6453
A0A0G2JUF2;D4A060	Snx30	14.364	14.3432
A0A0G2JUF8;A0A0G2JWP8	Top2a	12.8743	12.6396
A0A0G2JUF9;D3Z8V4	Nckap1l	15.4227	15.4786
A0A0G2JUG4;F1LS67	Rgs6	14.1735	14.1947
A0A0G2JUG7	Iqsec1	15.1848	15.2398
A0A0G2JUH2;A0A0G2JY21;A0A0G2JZQ1;A0A0G2K7X6	Ddx19a	12.7895	12.8097
A0A0G2JUH4;Q6AXV0	Pnkp	11.1255	10.7859
A0A0G2JUH8	Snx13	12.6836	12.6881
A0A0G2JUJ9	Sec63	13.6244	13.6219
A0A0G2JUK2;B2GV58	Lsm14a	13.4152	13.4137
A0A0G2JUK8	Samd4a	12.8259	12.6183
A0A0G2JUL7;B3GNI6;B3GNI6-2;B3GNI6-3	40787	16.3404	16.3884
A0A0G2JUM2	Vps35l	12.0013	11.9416
A0A0G2JUM3;D3ZTJ0	Rp2	13.2276	13.1893
A0A0G2JUP6;Q569B5	Lrrc14	11.4938	11.4377
A0A0G2JUP9	LOC691143	12.5843	12.6919
A0A0G2JUR5	Mprip	13.6948	13.7724
A0A0G2JUS7;B0BN86	Tmem11	14.3878	14.3438
A0A0G2JUT1;Q6AYP5	Cadm1	14.149	14.3601
A0A0G2JUT7	B3glct	13.4477	13.4112
A0A0G2JUT8	Ctu2	14.6275	14.8007
A0A0G2JUU6;Q4QR75	Exosc9	12.7655	12.675
A0A0G2JUU7	Tubgcp3	12.4221	12.3571
A0A0G2JUV6	Snx14	10.3331	9.99401
A0A0G2JUW8;A0A0G2JYN3;P97629	LOC108348118	13.0672	13.1159
A0A0G2JUX0	Adarb1	11.4315	11.4794
A0A0G2JUX4;F1MAA1	Usp47	14.1489	14.0656
A0A0G2JUX7;F1M7S0;Q9JK71	Magi3	12.5134	12.5171
A0A0G2JUY5;D3ZAB5	Ccdc120	12.8253	12.8851
A0A0G2JUZ0;D3ZKK5	Mtmr1	14.0359	14.0533
A0A0G2JUZ4;D4A0F7	Dcun1d4	13.218	13.0129
A0A0G2JUZ5	Gldc	13.3877	13.3301
A0A0G2JV04;D3ZHG8	Gga3	13.8654	13.9081
A0A0G2JV05	Mroh1	12.6843	12.674
A0A0G2JV08;A0A0G2K2I0	Suz12	10.8786	11.0238
A0A0G2JV09;Q80ZG0	Ric8b	12.9196	12.9961
A0A0G2JV16	Dock11	12.1339	12.2929
A0A0G2JV19	Tgfbrap1	12.4334	12.4313
A0A0G2JV25;Q7TP92	#N/A	15.2578	15.3229
A0A0G2JV28;Q5FVH7	Mea1	13.738	13.6231
A0A0G2JV31	Xpnpep1	14.2782	14.3793
A0A0G2JV32;D3ZNS1	Phldb1	13.5049	13.3768
A0A0G2JV35	Naa80	11.8415	11.914
A0A0G2JV46;Q5U4F3	Fam107b	15.6357	15.5702
A0A0G2JV51;G3V752	Nat10	13.3461	13.315
A0A0G2JV54	Ptbp3	13.5182	13.4604
A0A0G2JV57;A0A0U1RRY3;Q64270	Eif2b1	14.056	13.9986
A0A0G2JV65;P63102	Ywhaz	18.7178	18.8138
A0A0G2JV72;A0A0G2K739;P61078	Ube2d3	16.7058	16.9104
A0A0G2JV78;G3V8S8	Osbpl5	13.1385	13.0309
A0A0G2JV84	Gpt2	14.8436	14.8032
A0A0G2JV93;P31422	Grm3	13.56	13.61
A0A0G2JV99	Mcm3ap	10.7709	10.8426
A0A0G2JVA4;D3ZQR7;G3V9I0	Plod2	11.3774	11.8237
A0A0G2JVA7;Q6VV72	Eif1a	12.6972	12.729
A0A0G2JVB6;G3V7P1	Stx12	14.4859	14.8734
A0A0G2JVC2;D4A1Y0	Scyl2	13.4384	13.5537
A0A0G2JVD6	Kmt2d	13.9325	13.9917
A0A0G2JVE0	Fbxw11	11.3263	11.1722
A0A0G2JVE8;Q80WA4	Nova1	12.5647	12.4919
A0A0G2JVF1;Q3B7K9	Rundc3b	13.6502	13.6784
A0A0G2JVF2;B2GUV4;O70594	Slc22a5	12.8608	12.8347
A0A0G2JVF4;A0JPQ7	RGD1307554	11.8861	11.9172
A0A0G2JVG4;Q9WVK3	Pecr	15.7557	15.8067
A0A0G2JVH1;A0A0G2K318;F1M3R4	Myo5b	15.7174	14.8546
A0A0G2JVH4	Immt	15.4264	15.4857
A0A0G2JVI4	Fcsk	11.8156	11.973
A0A0G2JVI5;G3V6Z3	Afap1	12.6737	12.3642
A0A0G2JVI9;Q62845	Cntn4	12.554	12.4631
A0A0G2JVK3;Q9QZH4	Prkab2	12.9832	12.9957
A0A0G2JVL3;D3ZL30	Mast3	12.3862	12.4158
A0A0G2JVL5	RGD1305938	12.8494	13.2306
A0A0G2JVL6;F7EXQ7	Ndufa8	17.0134	17.0298
A0A0G2JVM0	Aldh4a1	13.3894	13.3761
A0A0G2JVM2	Mia3	14.5322	14.5217
A0A0G2JVM6;P84060	Dtnb	12.0332	12.0495
A0A0G2JVN4;M0RDN9;Q6J1Y9	Usp19	14.1416	14.0908
A0A0G2JVP5;D3ZZF8	Paip1	15.4034	15.3303
A0A0G2JVQ2;D3ZT89	Ldb1	12.8919	12.963
A0A0G2JVQ8;A0A0G2KA01;P55108	Gdf10	13.0299	12.8818
A0A0G2JVR3;F1LQE6;Q9EQN5	Ighmbp2	11.9656	11.9845
A0A0G2JVR9;Q4FZU8	Ripor1	13.863	13.8924
A0A0G2JVS9;A0A0G2K7U7	Ankrd27	11.0098	10.9349
A0A0G2JVT3;Q5U2P6	Pianp	15.7061	15.7304
A0A0G2JVT4;Q5U2T3	Spats2l	12.5956	12.6389
A0A0G2JVT8	#N/A	13.0198	13.0457
A0A0G2JVU0;D3ZAL8	Lrrtm3	12.8197	12.8152
A0A0G2JVU1	Itgb8	12.3611	12.3848
A0A0G2JVU2;F1MAI3	Sos2	11.7426	11.6689
A0A0G2JVV5;Q5U2N2	Usp14	16.2248	16.2441
A0A0G2JVW3	Ankrd17	12.5692	12.598
A0A0G2JVW5	Huwe1	15.8397	15.8628
A0A0G2JVW6	Samd9	11.0907	11.2443
A0A0G2JVZ6;F1LZX9	Itgav	15.8859	15.8768
A0A0G2JW03;Q5XIM8	Lpin1	11.8227	11.6519
A0A0G2JW11;F1LY63	Trim36	12.5101	12.5337
A0A0G2JW13	LOC103694210	12.8971	12.9854
A0A0G2JW14	Spg21	15.986	NA
A0A0G2JW21;F1LQI2	Robo1	14.3395	14.2471
A0A0G2JW34	Cisd3	13.083	13.1989
A0A0G2JW38;Q3MIF0	Rpe	17.5362	17.5133
A0A0G2JW52;O70467	Prmt3	14.0132	14.0925
A0A0G2JW60;G3V7L1	Utrn	11.6363	11.5533
A0A0G2JW68;Q62746;Q62746-2	Syt6	12.5894	12.6625
A0A0G2JW73;Q3T1K9	Nicn1	12.311	12.5408
A0A0G2JW79;D4A6K5	Il27ra	15.0408	15.4271
A0A0G2JW88	Map4	14.2099	14.2823
A0A0G2JW92	Mfsd6	12.1798	12.2829
A0A0G2JWA3	Xpo7	13.3153	13.4035
A0A0G2JWA5;D3ZKE6	Slmap	12.2807	12.3215
A0A0G2JWA8	Macf1	15.3695	15.4567
A0A0G2JWA9;E9PSL7	Cit	12.7256	12.796
A0A0G2JWB6;A0A0G2KAH2	Pxdn	10.7461	10.6555
A0A0G2JWC6;G3V7W8;O08654	RGD621098	12.6935	12.742
A0A0G2JWC7;Q5XI19	Fermt2	14.9198	14.7966
A0A0G2JWD2;Q5XI81	Fxr1	14.647	14.5467
A0A0G2JWD6	Ap3b1	12.6729	12.4606
A0A0G2JWE3;Q3SWT4	Iws1	12.0588	11.8664
A0A0G2JWF4;F1LR71	Aspscr1	13.2471	13.2726
A0A0G2JWG1	Man2a2	12.5366	12.4641
A0A0G2JWG6;G3V6A8	Golgb1	15.061	15.1639
A0A0G2JWH0;F1LS53;P48550	Kcnj6	12.1709	12.1558
A0A0G2JWH5;B4F7C9	Stt3a	16.4731	16.4015
A0A0G2JWJ4	LOC100911515	11.5161	11.3308
A0A0G2JWJ7;B1WBR1;O35254	Gorasp1	13.7004	13.6191
A0A0G2JWK2;Q00566;Q00566-2	Mecp2	14.6076	14.7369
A0A0G2JWK6	Amer2	13.2889	13.2064
A0A0G2JWK7;P31232	Tagln	13.2175	12.9754
A0A0G2JWM2;Q5RJQ4	Sirt2	16.41	16.4698
A0A0G2JWM9	Tbc1d22b	12.3299	12.3483
A0A0G2JWN8;Q3B7C8;Q9Z1C8;Q9Z1C8-2	Rapgef3	12.6612	12.9788
A0A0G2JWN9;E9PTN1	Brd8	14.9593	15.1895
A0A0G2JWP1	Cstf2	13.1051	13.192
A0A0G2JWP6	Nwd1	11.9674	11.8722
A0A0G2JWQ0;D3ZYG3	Gtf2h1	12.63	12.5765
A0A0G2JWQ4;Q5U220	Tmem254	12.1836	12.0421
A0A0G2JWR5;A0A0G2JZ19;B2RYG5	LOC103694865	10.3534	11.0655
A0A0G2JWR7;Q5QJV7	Esrra	11.8417	11.956
A0A0G2JWS2;D4A164	Nebl	13.6872	13.7013
A0A0G2JWS6;Q91ZV2	Dcbld2	12.4948	12.5039
A0A0G2JWS9;G3V8S4;P54708;P54708-2	Atp12a	13.3217	13.3298
A0A0G2JWT6	Pex16	13.6318	13.6125
A0A0G2JWU5;A0A0G2KAV0;Q6P501	Laptm4a	13.3484	13.1619
A0A0G2JWU7;A0A0G2JXN5;F1LQ90;Q62655;Q62655-2	Tcf4	11.0452	12.0847
A0A0G2JWW8;D3ZG00	Med30	12.9303	12.9244
A0A0G2JWX1;F1LMZ8	Psmd11	15.273	15.3285
A0A0G2JWY6	Fbxo45	13.7261	13.908
A0A0G2JWY8	Stard7	13.6689	13.5407
A0A0G2JX15;F1MAA4	Atp13a2	11.6042	11.5154
A0A0G2JX16	Qrich1	12.502	12.3128
A0A0G2JX21;B1WC22	Zfp131	10.3081	10.2096
A0A0G2JX25	Gmpr2	14.2883	14.2303
A0A0G2JX30	Atad2b	12.2735	12.2316
A0A0G2JX45;D4A2N1	Ate1	11.5926	11.4947
A0A0G2JX54;P28840	LOC100911216	11.6467	11.4479
A0A0G2JX61	Entpd4	12.4306	12.7344
A0A0G2JX62;B1WBT4	Srpk2	14.1262	14.2767
A0A0G2JX67;D3ZZ32;Q5HZA6;Q5HZA6-2	Prepl	14.8285	14.9886
A0A0G2JX72;F1M9N4	Mbnl1	14.2868	14.3154
A0A0G2JX74;P42346	Mtor	15.3276	15.3455
A0A0G2JX90	Garnl3	13.9429	13.9453
A0A0G2JX92;D3ZMW5	Sh3pxd2a	12.2509	12.0742
A0A0G2JX93;F1M9D6	Stat1	14.4597	14.3997
A0A0G2JXA1;F1LP59	Rab3gap1	13.0216	13.1629
A0A0G2JXB1;A0A0G2JXN6;P08699	Lgals3	13.726	13.8521
A0A0G2JXC1;F1LRA1	Lman1	13.7792	13.871
A0A0G2JXC2	Fmnl3	9.76843	9.89535
A0A0G2JXC5;A0A0G2K3Y9;F1LV40;F1LVR8	Mrtfa	11.5277	11.5846
A0A0G2JXC8;Q0VGK2	Ttc39c	13.8098	13.8791
A0A0G2JXC9;Q62751	Ireb2	12.4225	12.2725
A0A0G2JXD5	Chn2	11.0603	10.9582
A0A0G2JXD7	Akt3	9.71841	9.70115
A0A0G2JXD8;D3ZDS9	Ifnar1	10.7057	10.7234
A0A0G2JXD9	Dop1b	12.8212	12.8854
A0A0G2JXE5;A0A0G2K924;Q7TP65;Q7TP65-2	Ankle2	13.152	13.3608
A0A0G2JXG3	Tmem30a	15.1775	15.1694
A0A0G2JXG5	#N/A	12.1867	12.2147
A0A0G2JXG7;F1M0N7	Carmil1	14.3853	14.2548
A0A0G2JXH2;A0A0H2UHS3;Q5PPN7	Ccdc51	14.6904	14.7074
A0A0G2JXH3;Q6X936	Kirrel1	11.8182	11.3693
A0A0G2JXH4;F1LMQ1;Q9Z1N3	Myo9a	12.1514	12.1078
A0A0G2JXJ6;F1LUY5	Ttc7b	13.5982	13.6351
A0A0G2JXJ7	Esyt1	15.146	15.3209
A0A0G2JXK1	Cacna1a	12.1021	11.1076
A0A0G2JXM6;G3V8X1;Q6AXT7	Rbm42	13.5039	13.4167
A0A0G2JXN2	Trim46	14.928	14.9432
A0A0G2JXN8	Osbpl8	15.1579	15.1523
A0A0G2JXP3;F1LRN8	Nedd4l	13.9796	14.0311
A0A0G2JXP4;D3ZY86	Tango2	14.2936	14.4115
A0A0G2JXR7;Q5XIB2	Cwc27	12.5496	12.4903
A0A0G2JXS2;A0A0G2K4X2;A0A0G2K868	Kri1	10.5276	10.5038
A0A0G2JXT3;F1LND7;P05369	Fdps	13.1247	12.7838
A0A0G2JXT6	Mtmr6	13.3017	13.2259
A0A0G2JXT8;D4A8D5	Flnb	13.3988	13.2811
A0A0G2JXT9	Arhgef17	11.5031	11.4527
A0A0G2JXV6;F1LSD5;Q9JLS3-2	Taok2	13.7816	13.7054
A0A0G2JXW4	Hnrnpc	15.7516	15.7855
A0A0G2JXY6;Q00954	Scn1b	15.1584	15.0977
A0A0G2JXY9	Epn2	12.6893	12.6665
A0A0G2JXZ3	Atrx	13.387	13.3515
A0A0G2JXZ9;E9PTB7	Ptprj	14.5693	14.5924
A0A0G2JY03	#N/A	16.2181	16.2774
A0A0G2JY07	Mcm5	13.9017	13.8276
A0A0G2JY08	Myo18a	13.7434	13.6434
A0A0G2JY11;D4AAV9	Tspan9	12.819	12.7221
A0A0G2JY19;P97523	Met	12.5534	12.5445
A0A0G2JY22	Dip2b	15.0109	15.0306
A0A0G2JY26	Dnajc6	16.3255	16.3682
A0A0G2JY43	Aldh3a2	13.3135	13.3082
A0A0G2JY48;F1MAJ0	Ephb2	15.1257	15.1172
A0A0G2JY58;D3ZV33	Pogz	13.8688	13.8226
A0A0G2JY62;D3ZYB4	Lpin2	14.0377	13.9224
A0A0G2JY68;M0RCH8	Rsl1d1l1	15.3806	15.3316
A0A0G2JY69;G3V907	Pex19	13.7126	13.7503
A0A0G2JY70;A0A0G2K6L6;A0A0H2UHG7;D3ZZK1;P60868	#N/A	17.79	17.8126
A0A0G2JY73	Eif4g3	14.0903	14.1252
A0A0G2JY75;A0A0G2K679	Gtf3c2	12.2798	12.0447
A0A0G2JYA2;Q9JHU5	Arfip1	14.5157	14.4289
A0A0G2JYA4;P63331	LOC100362453	16.1149	16.3124
A0A0G2JYB1;Q5XI32	Capzb	17.2438	17.2482
A0A0G2JYB9;F1M8D3	Cmip	13.2166	13.2509
A0A0G2JYC2;P0C588	Cnnm4	12.9506	12.8213
A0A0G2JYD1;A0A0U1RRQ3	Ubap2	13.0607	13.2303
A0A0G2JYD4;D3ZKC6	Vps13d	13.8559	13.7757
A0A0G2JYD8;G3V7U6	Capn5	13.1496	13.098
A0A0G2JYF3	Hectd2	13.7631	13.7232
A0A0G2JYG5;Q4W1H3;Q4W1H4;Q63358	Myo9b	12.988	12.8901
A0A0G2JYG7;G3V6L5;O08617;O08617-2	Ptprr	13.2701	13.4204
A0A0G2JYH1;O08561	Pi4kb	12.6831	12.6517
A0A0G2JYI4;F1M5W0;Q76HP2	Tmem132d	10.9087	11.1024
A0A0G2JYJ1;P0CE43	Grb10	12.6148	12.8411
A0A0G2JYJ5	#N/A	12	11.7972
A0A0G2JYM4;F1LRK7;P97528	Cntn6	13.6113	13.7043
A0A0G2JYM6;Q5XIC3	Cdc37l1	13.1887	13.1075
A0A0G2JYN0;Q5U2M6	Dcaf8	13.5553	13.5048
A0A0G2JYN4	Ergic2	13.6864	13.5908
A0A0G2JYR1	Exoc6b	13.9607	13.9525
A0A0G2JYT1	Erc1	13.2098	13.1443
A0A0G2JYT4;F1LQN9	Exoc1	13.6445	13.6875
A0A0G2JYT9	Rfx3	12.2228	12.2588
A0A0G2JYU0	Rbfox1	14.2383	14.1851
A0A0G2JYU2	mrpl11	15.6378	15.5979
A0A0G2JYU3	Astn2	11.6462	11.596
A0A0G2JYU6	Fmnl1	12.9303	12.9781
A0A0G2JYW3;P08081	Clta	16.5522	16.6416
A0A0G2JYY6;D3ZX74	Coq10a	13.5658	13.4061
A0A0G2JYZ1;D3ZN60	Ttbk2	13.8349	13.5464
A0A0G2JZ23;P28818	Rasgrf1	13.3196	13.4246
A0A0G2JZ27	#N/A	12.5981	12.615
A0A0G2JZ48	Tmf1	12.3105	12.4103
A0A0G2JZ52;Q6IMY8	Hnrnpu	18.8309	18.8407
A0A0G2JZ53;F1LY70	Birc6	15.1637	15.106
A0A0G2JZ56	Ank2	13.267	13.5066
A0A0G2JZ60	Fsd1l	14.6585	14.6252
A0A0G2JZ68;Q811P6	Tfb1m	12.2327	12.2271
A0A0G2JZ70;B0BMY3	Taf12	12.6697	12.5845
A0A0G2JZ77	Fgf13	12.9282	12.6205
A0A0G2JZ79;A0A182DWI7	Sirt1	11.3365	11.1762
A0A0G2JZ82;A0A0G2K145;A0A0G2K9S3	Grk3	13.5719	13.6862
A0A0G2JZ83	Agap3	14.2411	14.2938
A0A0G2JZ84	Epg5	12.6469	12.6646
A0A0G2JZ87;A0A1W2Q681;D3ZTQ1	Sfswap	10.8576	10.7299
A0A0G2JZ88	RGD1306556	13.8625	13.8609
A0A0G2JZA2;P97576	Grpel1	16.1847	16.2245
A0A0G2JZB4;Q5PQR4	Rsrc2	12.238	12.3818
A0A0G2JZB6	#N/A	13.2241	13.2163
A0A0G2JZB7	Nav3	12.5861	12.618
A0A0G2JZB8	Gpm6b	14.1809	14.1011
A0A0G2JZC4;D3ZDA2	Sema6d	11.5326	11.6069
A0A0G2JZD1	Ppp2r5c	14.4172	14.5997
A0A0G2JZD9;Q63511	Kcnj9	10.1389	10.0359
A0A0G2JZE4;F1M7H7;M0R8T1;Q4L1J4;Q4L1J4-2	Magi1	14.6371	14.6592
A0A0G2JZE7	Arhgef40	12.9956	13.0038
A0A0G2JZF0;B5DEG8	Sec24c	16.972	16.9689
A0A0G2JZF5;A0A0G2K1S9	Ccm2	12.127	12.057
A0A0G2JZF6	Ndufaf2	14.5211	14.5548
A0A0G2JZG4	Ncoa1	11.3947	11.5859
A0A0G2JZG7	Sars	15.0115	15.0768
A0A0G2JZH0	Cab39	14.3688	14.7102
A0A0G2JZH4;D3ZZ48	Slc35a1	11.7182	11.6406
A0A0G2JZH8	Pdhx	14.8694	14.9827
A0A0G2JZH9	Dhx57	14.1746	14.2009
A0A0G2JZI2	Eprs	15.1791	15.2632
A0A0G2JZI9;D3ZS99	Akap11	11.4672	11.445
A0A0G2JZJ3;F1M9Y8	Tnrc6a	11.2239	11.2904
A0A0G2JZJ5;A0A0G2K2U0;Q5PQL5	Ptdss1	13.6853	13.6822
A0A0G2JZL4	Nhsl1	13.2384	13.17
A0A0G2JZL6	Ift122	11.4871	11.3029
A0A0G2JZM8	Clasp2	12.5577	12.5074
A0A0G2JZN2	Unc5a	14.5893	14.626
A0A0G2JZP3;D3ZQ26	Rnf25	12.4427	12.4908
A0A0G2JZP7;D3Z9Z3	Spg11	11.1022	11.1477
A0A0G2JZP9	Rnf11l1	13.1789	13.2169
A0A0G2JZQ5;D4A659	Zfp532	11.7538	11.7494
A0A0G2JZR1	Osbpl6	14.0507	13.4496
A0A0G2JZS1;F1LT58	Kpna6	15.388	15.4119
A0A0G2JZS5;P53563;P53563-3;Q7TS62	Bcl2l1	14.6968	14.5573
A0A0G2JZT0;Q64663	P2rx7	12.0956	12.1753
A0A0G2JZT1	Nwd2	14.1623	14.2049
A0A0G2JZT9	#N/A	15.3179	15.3506
A0A0G2JZU6	Tmeff2	8.53425	8.45964
A0A0G2JZV3;G3V8G1	Agtpbp1	13.89	13.9081
A0A0G2JZV8	Fmr1	12.189	11.9766
A0A0G2JZW4;D4A205	Apc2	13.0406	13.1059
A0A0G2JZX5	Iqsec2	14.5555	14.5906
A0A0G2JZY0	Lsm14b	13.6743	13.6998
A0A0G2JZY3	Reps1	13.2349	13.3611
A0A0G2JZZ3	Ctif	13.3599	13.3267
A0A0G2JZZ4	Selenom	13.6617	13.6367
A0A0G2K007;O88506	Stk39	15.4117	15.5435
A0A0G2K012	Ubxn6	13.0108	13.1047
A0A0G2K013;Q9QXQ0	Actn4	14.0258	14.0018
A0A0G2K016	Sun1	11.8139	11.8921
A0A0G2K022;I6L9G5	Rcn3	12.9855	13.0725
A0A0G2K048	Dtx4	10.5511	10.4772
A0A0G2K051;F1LUA1	Eea1	15.221	15.3058
A0A0G2K059;M0RDI5	Mcu	15.9285	15.9092
A0A0G2K089	Dennd4c	11.1819	11.5532
A0A0G2K093;O35162	Hspa13	15.4212	15.376
A0A0G2K098;A0A0G2K6G7;F1LZS6	Mcc	11.5307	11.4865
A0A0G2K0B0;Q5XIM5	Cdv3	13.0285	13.017
A0A0G2K0B4;A0A0G2K8P3	Nedd4	14.2277	14.2399
A0A0G2K0C2	Tmem184b	13.3537	13.4031
A0A0G2K0C9;D3ZK96	Papola	12.1202	11.9478
A0A0G2K0D5;D4A0G0	Osbpl7	12.2625	12.1568
A0A0G2K0E0	Ddx56	12.4952	12.5395
A0A0G2K0E5;O88881;O88881-2	Begain	13.8771	13.9702
A0A0G2K0F3;D3ZMI4;D4A9L5;Q9WTP0;Q9WTP0-2	Epb41l1	15.8416	15.9104
A0A0G2K0G3;A0A0G2K764	Txnrd3	12.0159	11.965
A0A0G2K0G4;F1MA23;Q3T1I5	Srebf2	12.2289	12.2496
A0A0G2K0G7;F1LSH3;Q4R180	Orc3	12.4458	12.1538
A0A0G2K0H1	Kcnt2	10.5768	10.8367
A0A0G2K0I1	Spata5	12.6851	12.5391
A0A0G2K0I3;Q80Z29	Nampt	14.7034	14.7526
A0A0G2K0J0;F1LR36	Supt6h	12.705	12.5618
A0A0G2K0J2	Cacna2d2	12.6745	12.6952
A0A0G2K0J3;A0A0G2K1R9	Ank3	14.5121	14.4812
A0A0G2K0J4	Nipbl	12.5421	12.4711
A0A0G2K0J7	Ctdp1	12.996	12.9388
A0A0G2K0J8;M0RC48	Ints6l	14.8474	14.8283
A0A0G2K0J9;A0A0G2K5D4;P63079	Gabrb3	15.4769	15.4698
A0A0G2K0K3	Nprl3	12.0213	12.1065
A0A0G2K0K6;F1M9P0	Ap1ar	13.1357	13.3691
A0A0G2K0K8	Ralgapb	12.8431	12.8392
A0A0G2K0M5;Q9JM80	Pag1	14.4569	14.4414
A0A0G2K0M8	Ncam1	17.5986	17.6743
A0A0G2K0P0;Q5U306	Akap8l	12.7875	12.8435
A0A0G2K0P1;D3ZWA5	Kifap3	14.5359	14.4863
A0A0G2K0P2;O70436	Smad2	13.6477	13.6365
A0A0G2K0P5;B5DEP5	Trip4	13.4342	13.4801
A0A0G2K0P8;A0A0G2K7R8;Q8VII6;Q8VII6-2	Slc44a1	14.0059	13.8866
A0A0G2K0P9	#N/A	15.001	14.93
A0A0G2K0Q7;D3ZFU9	Mylk	15.9855	15.935
A0A0G2K0S1;Q66HR5	Calcoco1	13.2713	13.3281
A0A0G2K0S7	Rap1gap2	15.1207	15.2165
A0A0G2K0T2;P28648	Cd63	15.7862	15.6798
A0A0G2K0T5;F1LNV5;Q6P6Q9	Micu1	14.5063	14.4989
A0A0G2K0U3;A0A0G2K701;A0A0H2UHE0;A0A0H2UHY1;Q8R426;Q8R426-2	Kcnip1	13.2794	13.3402
A0A0G2K0V3	Bpnt1	13.9518	14.0399
A0A0G2K0V4;A0A1B0GWY5;Q5FVC2	Arhgef2	15.8255	15.922
A0A0G2K0W1;Q8CJH2	Dab1	12.9431	12.9796
A0A0G2K0X1;G3V7E6	Pcm1	12.995	12.9369
A0A0G2K0Y2	Igf2bp3	13.1372	12.8464
A0A0G2K0Z9	Nop14	12.1319	12.3239
A0A0G2K101;G3V7L9;Q9ESV1	Luzp1	13.0436	13.128
A0A0G2K110;Q3KRD8	Eif6	14.3946	14.2519
A0A0G2K121;Q5FVQ4	Mlec	16.1198	16.1332
A0A0G2K132	Fmnl2	14.2103	14.1545
A0A0G2K139;D4AAI5;G3V7E8;Q9R0L4;Q9R0L4-2	Cand2	12.2228	11.9887
A0A0G2K149;F1M176	Trpc5	18.5103	18.4844
A0A0G2K151;P02650	Apoe	18.5588	18.4228
A0A0G2K160;D3ZZZ0	Ahctf1	11.3091	11.2584
A0A0G2K165;P36877;P36877-2;Z4YNW7	Ppp2r2b	12.2435	12.3255
A0A0G2K183;Q5BK76	Cyhr1	11.3107	11.3218
A0A0G2K189	Scrn3	12.3657	12.4128
A0A0G2K191;Q5FVQ9	Tbce	15.3323	15.3411
A0A0G2K199;Q9R1J8	P3h1	11.784	11.8602
A0A0G2K1A0;B5DFB7;D4A5Y6;M0RBI3	LOC102553099	13.001	12.8878
A0A0G2K1A1	Zfp706	13.4154	13.4446
A0A0G2K1A8	Plekha1	13.6396	13.776
A0A0G2K1A9	Nol11	13.2086	13.2625
A0A0G2K1B0;D3ZT82	Rbfa	12.4968	12.431
A0A0G2K1B4;A1L127;Q62739	Rab3ip	13.4072	13.4379
A0A0G2K1B6	Nf1x	14.5622	NA
A0A0G2K1C0;Q4V7C7	Actr3	17.4561	17.5073
A0A0G2K1D0;Q3C2P8	Spred2	13.21	13.2549
A0A0G2K1D2	Rap1gds1	13.3643	13.3912
A0A0G2K1E2	Itga5	12.5522	12.3803
A0A0G2K1E5	Sympk	12.6862	13.1297
A0A0G2K1G1	Slc41a3	11.7733	11.4313
A0A0G2K1G4	Rspry1	12.9454	12.9574
A0A0G2K1G8	Slc7a14	12.5463	12.5191
A0A0G2K1H2;P22831	Synpr	16.3291	16.3261
A0A0G2K1I6;P56603	Scamp1	15.8677	16.1081
A0A0G2K1L0	Tnc	13.0444	13.0056
A0A0G2K1L4	Reps2	13.7048	13.7046
A0A0G2K1L5;M0R8C1	Reep2	16.3789	16.3599
A0A0G2K1L8	Basp1	19.4614	19.4789
A0A0G2K1M2;F1LNM0	Dlg1	12.9487	13.1162
A0A0G2K1M5	Dipk2a	13.3467	13.3398
A0A0G2K1M7	Ano6	12.5566	12.5909
A0A0G2K1N3;P19356;P19356-2;Q5M893	Hmbs	12.3629	12.2955
A0A0G2K1N4;F1LW16	Btaf1	12.5025	12.6205
A0A0G2K1N9	Selenoo	11.7634	11.7395
A0A0G2K1P1	Mtmr7	13.3641	13.4217
A0A0G2K1P3;D3ZGE0	Bnip2	12.2838	12.3558
A0A0G2K1Q0	Pik3c2b	13.2229	13.3105
A0A0G2K1Q2;D4A9B2	Shprh	11.4657	11.3306
A0A0G2K1Q8	Abca3	14.0137	13.9714
A0A0G2K1R2	Bcl7a	11.503	11.5195
A0A0G2K1S0;Q80ZG5	Slu7	12.3466	12.3619
A0A0G2K1S4;D3ZSN4	Zfp330	12.8669	13.0529
A0A0G2K1S6;P13697	Me1	14.865	14.781
A0A0G2K1U5;Q3MHU5	Retreg2	12.7442	12.6756
A0A0G2K1U9	Irgq	16.3517	16.2941
A0A0G2K1V3	Tsen15	13.8854	13.6311
A0A0G2K1W1	Rab11fip5	14.0515	14.0656
A0A0G2K1Y0;Q5XI53	Cacul1	12.5112	12.4479
A0A0G2K1Y8	Sptan1	14.7928	14.6769
A0A0G2K1Z2	Arhgap12	12.488	12.4806
A0A0G2K1Z9	Hm13	12.5495	12.7714
A0A0G2K210;F1LSN4	Fgfr3	13.0571	12.7243
A0A0G2K214	Zc3h7b	15.0417	15.013
A0A0G2K219	Fchsd2	12.2575	12.3554
A0A0G2K226	Nudcd3	14.0604	14.2022
A0A0G2K227;P31643	Slc6a6	12.641	12.6177
A0A0G2K235;E9PU16;Q6NYB7	Rab1a	16.4212	16.7156
A0A0G2K249;Q5RKH1	Prpf4b	12.916	12.8351
A0A0G2K261	Iars2	16.4577	16.4412
A0A0G2K264;F7EZZ0	Dap3	14.8172	14.8232
A0A0G2K283;Q6TXG4	Dhx8	11.6993	11.695
A0A0G2K2A7;D4ADJ7	Med11	11.8797	11.8511
A0A0G2K2B3;M0R961;Q99PF5	Khsrp	17.8307	17.8905
A0A0G2K2B4	Ncor1	11.5427	11.4453
A0A0G2K2B6;Q9Z0T0	Tpmt	12.2047	12.1587
A0A0G2K2B7;D3ZVJ9	Wdr20	10.983	10.7913
A0A0G2K2C7;D3ZC84	Usp9x	16.7955	16.8215
A0A0G2K2D6;D3ZQL7	Tppp	16.9212	17.1036
A0A0G2K2F4	Srsf12	11.7216	11.8397
A0A0G2K2I6;F1LSM8	Dock9	13.8524	13.7964
A0A0G2K2J4	Rbfox3	11.3063	11.6673
A0A0G2K2K3;A0A0G2K7D5;A0A0G2KAD0;G3V9P9;Q5CD77	Tbc1d14	11.0369	11.0011
A0A0G2K2L0;F1LSD8;P97679	Mlh1	12.1493	12.071
A0A0G2K2L1;Q9WTQ2	Podxl	10.3866	10.1217
A0A0G2K2M9	Srrm2	15.8055	15.8099
A0A0G2K2P5	Tjp1	12.9133	12.6395
A0A0G2K2P6;Q6AXM7	Hbs1l	14.0705	14.0981
A0A0G2K2P7;P80201	Acvr1	13.021	12.9988
A0A0G2K2Q2	Gcat	13.0122	12.9812
A0A0G2K2R0;D3ZU85	#N/A	13.3185	13.4803
A0A0G2K2S2;P11167	Slc2a1	14.5997	14.5694
A0A0G2K2T1	Txlnb	10.7708	12.4872
A0A0G2K2T2	Miga1	13.9157	13.9166
A0A0G2K2T8	#N/A	15.4521	15.548
A0A0G2K2U5;D3ZUQ0	Rilpl1	11.2421	11.2933
A0A0G2K2U9	Fgd3	11.6227	11.7769
A0A0G2K2V2;G3V9N8	Ap1b1	16.3828	16.3664
A0A0G2K2V3	Usp31	12.7491	12.8775
A0A0G2K2V5	Exoc1	13.6783	13.7303
A0A0G2K2X9;A0A0G2K997;Q9WTN5	Tpcn1	11.5639	11.4886
A0A0G2K2Z0	Eml4	10.5644	10.2196
A0A0G2K2Z2;A0A0G2K5K7	Inpp5k	14.0403	13.9857
A0A0G2K302;F1LVM4	Ap3s2	15.2751	15.4647
A0A0G2K305;D4A877	Cwf19l2	12.9132	12.8733
A0A0G2K309	Slc25a15	12.3143	12.6251
A0A0G2K315;D3ZET9	Cep170	15.2693	15.3772
A0A0G2K336	Aqp4	12.3035	12.2333
A0A0G2K337;D4A7W1	Abhd2	12.7112	12.4983
A0A0G2K344	Pik3ca	11.926	11.8962
A0A0G2K350	Napg	15.0756	15.2051
A0A0G2K351	Unc119b	12.6929	12.5583
A0A0G2K365	Micall2	11.5187	NA
A0A0G2K366	Rps6ka5	13.8463	13.7174
A0A0G2K369;A0A0G2K8T8	Bend6	13.3051	13.2833
A0A0G2K376;Q5U317	Fip1l1	12.0095	11.9856
A0A0G2K377;D3Z8E2	Sema3e	11.977	11.6288
A0A0G2K383;G3V9H6	Ppfibp2	12.1994	12.0679
A0A0G2K398;F8WFK6;P36970;P36970-2;P36970-3	Gpx4	14.8058	14.7383
A0A0G2K3A0;Q9JIH7;Q9JIH7-2;Q9JIH7-3	Wnk1	13.6744	13.5764
A0A0G2K3B0;O88900	Grb14	12.3502	12.3871
A0A0G2K3B2;F8WFN1;Q1H5H1	Selenot	13.6743	13.664
A0A0G2K3B7;E9PU66	Wnt7b	13.2357	13.1676
A0A0G2K3B8;A0A0H2UHF2;O54852	Kcnh7	10.8281	10.7359
A0A0G2K3C0;A0A0G2K5H7;F1LS26;Q5BJL5	Sbno1	11.8712	11.7785
A0A0G2K3C5;P18757;Q9EQS4	Cth	12.2059	12.0911
A0A0G2K3F6	Ap5s1	13.6616	13.562
A0A0G2K3G1;A0A0G2KAQ1;A0A1W2Q6L4;P59622	Sla	11.7122	11.3508
A0A0G2K3G4	#N/A	9.61867	10.0134
A0A0G2K3G9;O55000	Ppp1r10	12.2269	12.2764
A0A0G2K3H0;F1MAG7	Ptpru	11.1821	11.1317
A0A0G2K3H2	Dock7	13.8853	13.7483
A0A0G2K3H5	Sin3a	12.5622	NA
A0A0G2K3I0;D4ACL8	Atm	11.3666	11.4335
A0A0G2K3I1;P30823;P70608	Slc7a1	14.1076	13.948
A0A0G2K3I9;G3V9L3	Dusp3	15.3634	15.4247
A0A0G2K3J4	Sphkap	12.6087	12.6691
A0A0G2K3K1;D3ZPG5	Usp30	12.0842	12.0718
A0A0G2K3K7;Q4G050	Mknk1	14.4947	14.3618
A0A0G2K3L0	#N/A	13.4211	13.4062
A0A0G2K3L8	Wdfy1	14.0785	14.0807
A0A0G2K3P7	Atp11b	11.2704	11.3137
A0A0G2K3Q5	Nrcam	12.1146	12.1801
A0A0G2K3Q6;P09117	Aldoc	17.8789	17.6591
A0A0G2K3R1;D3ZGU6	Map3k4	13.6539	13.7456
A0A0G2K3S6	Rbm10	12.3807	12.2137
A0A0G2K3S9;D3ZCC3	Slc24a4	13.807	13.7436
A0A0G2K3V7;Q9WUL0	Top1	15.7201	15.6307
A0A0G2K3W1	Vwa8	15.6676	15.5017
A0A0G2K3Y6;D3ZKL3	Cpeb4	13.1057	13.1178
A0A0G2K3Z9;Q63716	#N/A	18.3982	18.2382
A0A0G2K400;D3ZXX4	Jakmip3	12.9555	13.0053
A0A0G2K412;D3ZWW0	Slc35c1	12.6328	12.6648
A0A0G2K428	Dctn1	13.9483	13.8853
A0A0G2K429;F1LSD1;Q03343	Adcy6	13.1782	13.1394
A0A0G2K434;Q8R2H7;Q8R2H7-2	Trak2	11.8078	11.6731
A0A0G2K435	Dnajc7	13.4322	13.5326
A0A0G2K437	Amfr	14.943	14.893
A0A0G2K459	Mtch2	18.2028	18.2236
A0A0G2K464	Scamp5	13.8247	13.9792
A0A0G2K466;D4A0Y4	Oxnad1	12.6003	12.5314
A0A0G2K471;F7F469	Igtp	12.1117	11.974
A0A0G2K472	Cyfip1	13.226	13.2128
A0A0G2K478;D3ZDE4	Dguok	13.3364	13.3787
A0A0G2K490	Tnik	14.3846	14.4364
A0A0G2K4A0	Rab11fip5	14.2965	14.2263
A0A0G2K4B0	Gprc5b	14.2526	14.1531
A0A0G2K4C0;Q4FZU7	B4galt7	12.9318	12.7592
A0A0G2K4C6;F1M5N4	Me3	13.9152	13.9251
A0A0G2K4C8;F1MAK1	Fnbp4	12.3995	12.2978
A0A0G2K4D5	#N/A	11.7147	11.8253
A0A0G2K4D9;D3ZXT2	Stag2	12.6069	12.6743
A0A0G2K4E8;G3V9G7	R3hdm2	13.0663	13.0319
A0A0G2K4G0	Rai1	12.4007	12.3974
A0A0G2K4G3;Q71UE8	Nedd8	14.7362	14.8532
A0A0G2K4J4;A0A0G2K5I9;F1LRV0;P09414	Nfia	11.6138	11.5103
A0A0G2K4K6	Edrf1	13.0359	NA
A0A0G2K4K7	Pdzrn3	11.5403	11.1874
A0A0G2K4L6;D3ZDW3	Tsc22d2	12.1067	12.2075
A0A0G2K4M7	Bcl11a	12.8451	12.6727
A0A0G2K4M8	Acot3	12.3949	12.4302
A0A0G2K4N5;G3V787	Cyp7b1	12.5792	12.4957
A0A0G2K4N7	Mpp6	12.5111	12.5031
A0A0G2K4P8;G3V930	Rnf41	12.4424	12.5259
A0A0G2K4R0;F1LWB1	Vav3	12.8338	12.6383
A0A0G2K4R1	Ppp1r12c	13.8782	13.8861
A0A0G2K4R5;D4AE75	Pop1	12.5984	12.4426
A0A0G2K4R9;Q5NDL0	Eogt	10.8292	10.654
A0A0G2K4T3	Acap2	12.2648	12.4077
A0A0G2K4T8	Mipep	13.7521	13.711
A0A0G2K4U4;G3V6K8	Cacnb1	12.826	12.9136
A0A0G2K4U7	Mtus2	12.8089	12.7632
A0A0G2K4V4;D3Z9P1	Kdsr	13.6925	13.6351
A0A0G2K4V5;F1LSD3;Q64632	Itgb4	11.9396	11.6768
A0A0G2K4X5;Q80Z36	Zhx3	12.8459	12.6269
A0A0G2K4X8;Q6PEC4	Skp1	16.5603	16.5908
A0A0G2K4Y6	Fam29a	15.8283	15.9265
A0A0G2K4Z6	Mtg2	11.545	11.3433
A0A0G2K502;D3ZJH9	Me2	15.2238	15.1908
A0A0G2K513;D3ZSD8	Tmem143	12.9109	12.9499
A0A0G2K522;Q3KR73	Kansl3	12.4391	12.3352
A0A0G2K523;Q99PR0	Pomt1	13.2037	13.0867
A0A0G2K526;G3V8E8;P38406	Gnal	13.7341	13.7945
A0A0G2K528	Stx16	14.9452	14.9382
A0A0G2K531;P23764	Gpx3	13.857	13.4633
A0A0G2K532;D4A1J9	Lrfn5	14.0146	13.9405
A0A0G2K543;D4A5B3	C2cd5	12.7451	12.7309
A0A0G2K548	Akap9	16.3038	16.6215
A0A0G2K561;F1LP13	Ptprg	13.3829	13.4176
A0A0G2K583	Mtap	12.4999	12.3673
A0A0G2K590	Spast	12.1463	12.3437
A0A0G2K598;D3ZXK3;D4A858;X4YHC6	Tacc2	13.2255	13.2228
A0A0G2K5A0	Exosc8	12.5433	12.5892
A0A0G2K5A4;D3ZLD5	#N/A	14.5908	14.5503
A0A0G2K5A7;D4A081	Setdb1	12.7189	12.8851
A0A0G2K5A9;O54702	Chst10	12.296	12.3307
A0A0G2K5B0;D4A3Z3	Tbc1d24	14.1678	14.1708
A0A0G2K5C6	Map1a	16.588	NA
A0A0G2K5D3;G3V8T1	#N/A	12.1159	12.1286
A0A0G2K5D5;D3ZMS4	Arhgap26	14.0447	14.1354
A0A0G2K5D7	Specc1	13.5304	13.5525
A0A0G2K5E7;G3V888;P16638	Acly	14.1017	14.2406
A0A0G2K5F1;G3V8V6;Q8K4G6	Macrod1	13.3674	13.4729
A0A0G2K5G6;G3V9X8	Magt1	13.7026	13.6121
A0A0G2K5H2;A6JFQ6;F1LRF3	Clvs1	12.8137	12.8162
A0A0G2K5J5;D4A9F4	Ntng2	13.8851	13.8271
A0A0G2K5K1	Ano8	13.8526	13.9052
A0A0G2K5K3;D3ZDB9	Nmral1	12.6359	12.7245
A0A0G2K5K8;F1LMR4;Q52KK4	Naf1	12.8103	12.8412
A0A0G2K5L1;G3V9W9	Fat1	11.8108	11.6934
A0A0G2K5L2	LOC100911440	15.3862	15.4399
A0A0G2K5L4;E9PTD7	Kirrel3	13.702	13.7448
A0A0G2K5M6	Prr12	11.5417	11.8248
A0A0G2K5M7;F1LPT8;Q63623	Scaf8	12.4757	12.4817
A0A0G2K5N6;F1LQT3	Rock2	12.8395	12.7677
A0A0G2K5N8	Acap3	13.0968	13.0623
A0A0G2K5P7;Q64611	Csad	11.5627	11.674
A0A0G2K5Q2;P63155	Crnkl1	14.1689	14.1076
A0A0G2K5Q8	Clk2	14.6177	15.0177
A0A0G2K5R0;D4A318;F1LMG4;P70496;P70496-2	Pld1	11.0873	11.0502
A0A0G2K5S7;Q80Z26	Entpd3	12.951	12.9416
A0A0G2K5T4;D4AAG9	Chd1	10.783	10.8264
A0A0G2K5U1;Q7TMR7	Slc16a6	12.2056	12.1908
A0A0G2K5U3	Endov	15.8375	15.8428
A0A0G2K5U9	Actn4	13.979	13.9418
A0A0G2K5V4	#N/A	11.3875	11.5556
A0A0G2K5V8;F1LNN8	Dapk1	13.2844	13.1426
A0A0G2K5W6;Q6AYK5	Lyar	11.5559	11.5887
A0A0G2K5X6	Ntrk2	10.8939	10.8717
A0A0G2K5Y1;Q5PQN6	Vipas39	14.5757	14.6083
A0A0G2K5Z9;Q5FVQ7	Fam174a	13.0548	13.1735
A0A0G2K613;Q9EPH2	#N/A	17.0234	17.2492
A0A0G2K617;Q569B7	Rwdd4	12.7903	12.7812
A0A0G2K618	Large1	12.9663	12.9167
A0A0G2K636;F1LR79;Q63272	Jak3	14.4558	14.3841
A0A0G2K640;F1M7A3;Q63262	Pou3f3	9.89094	9.70267
A0A0G2K645;Q6P689	Wls	13.2527	13.208
A0A0G2K652;D3ZZP8	Cul9	12.6947	12.742
A0A0G2K654	Hist1h1c	11.2739	12.0233
A0A0G2K658;M0R3X6	LOC102556347	13.8484	NA
A0A0G2K662	Dixdc1	10.8792	10.953
A0A0G2K664;B1WC57	Hspb11	12.0848	12.1718
A0A0G2K670;P62483	Kcnab2	14.3214	14.3912
A0A0G2K675;Q2A121	Fto	14.6388	14.5702
A0A0G2K677	Sptbn4	14.0019	14.0703
A0A0G2K681	Clip1	14.206	14.1709
A0A0G2K694;Q5FVT1	Ralbp1	12.4552	12.4731
A0A0G2K6B2	Triobp	10.4681	9.86365
A0A0G2K6D5	Pitrm1	14.4859	15.0071
A0A0G2K6E2;F1M6X5;Q9Z0J5;Q9Z0J5-2	Txnrd2	13.8669	13.8529
A0A0G2K6E5;F1LNP2	Grk6	12.5926	12.6959
A0A0G2K6E7;G3V9I7	Adck5	11.9473	11.9354
A0A0G2K6E8	Spag9	11.7501	11.8299
A0A0G2K6F2	Csmd2	12.4687	12.464
A0A0G2K6F5;Q6AYE0	Tmbim1	12.8819	13.0066
A0A0G2K6G2	Apmap	14.405	14.4524
A0A0G2K6G4;F1LRN4;Q66HD5	Clip4	12.2857	12.3815
A0A0G2K6G9	Kdm5b	13.4824	13.3005
A0A0G2K6H8;Q5PQQ3	Aph1a	13.0995	12.9238
A0A0G2K6I3;Q9Z2J4;Q9Z2J4-2	Nexn	13.9955	13.7973
A0A0G2K6J5;B2GV99;Q64119	Myl6	17.0601	17.0961
A0A0G2K6J6	#N/A	13.1338	12.9662
A0A0G2K6K1;Q9EPI1	Xylt1	14.1919	14.0405
A0A0G2K6L9;F1M3J7	Cntnap4	13.9439	13.9885
A0A0G2K6M7;D4ADE6	Sall2	10.1173	9.79789
A0A0G2K6N2;D3ZN99	Adgrb2	11.7111	11.7765
A0A0G2K6N8	Parn	13.6434	13.54
A0A0G2K6N9	Commd4	14.1297	14.1135
A0A0G2K6P4;D3ZCR3;P63159	Hmg1l1	13.2978	13.1695
A0A0G2K6P5	Mfsd4a	12.4361	12.4299
A0A0G2K6R0;F1LV37	Tnrc6b	12.2892	12.3305
A0A0G2K6R1;D3ZCU1;D3ZTD6	Nek3	12.5213	12.5735
A0A0G2K6S0;A0A1W2Q672	#N/A	12.7951	12.6829
A0A0G2K6S9;E9PTU4	Myh11	10.6996	11.3018
A0A0G2K6T4;F1LPS7;Q9WVR1	Inpp5e	15.4608	12.5822
A0A0G2K6T6	Setd1a	12.2805	12.2459
A0A0G2K6T9	Pcdh1	17.1485	17.1259
A0A0G2K6U1;F1LQ81;Q9QUL6	Nsf	19.0417	19.2052
A0A0G2K6U3;Q68FR5	Tmem209	13.0157	12.9216
A0A0G2K6V0;M0R4A5;P37136	Ache	12.3225	12.266
A0A0G2K6V6;D3ZFN9	Kif16b	14.2049	14.2593
A0A0G2K6W6;D3ZIL9	Dis3l2	13.8015	13.8739
A0A0G2K6X6;O08679	Mark2	14.9187	14.9883
A0A0G2K6Y4;A0A0U1RS33;D3ZW66	Sgsm2	12.0178	12.118
A0A0G2K6Y8;D4A6Y1	Npat	17.2161	17.2715
A0A0G2K6Z8	Plekha7	11.1941	11.1694
A0A0G2K707;O08560	Dgkz	11.9813	12.1658
A0A0G2K712;F1M9Q1	Tbc1d5	12.2622	12.1829
A0A0G2K714;Q6AYE2	Sh3glb1	16.4259	16.3955
A0A0G2K716	Cables2	10.5775	10.4005
A0A0G2K717	Cnot2	13.4534	13.4881
A0A0G2K719	Ddx3x	15.7592	15.8211
A0A0G2K724;Q4G009	Mcts1	15.5576	15.6651
A0A0G2K726;F1MAQ6	Tmtc4	12.3139	12.283
A0A0G2K728	Cdh4	12.6957	12.6554
A0A0G2K730	Pusl1	12.9598	13.0278
A0A0G2K736;F1MA31	Kdm1a	12.9468	12.9298
A0A0G2K737;Q920J4	Txnl1	16.2849	16.227
A0A0G2K738;Q5U1Y1	Rab34	12.7789	12.6749
A0A0G2K747;G3V7K6;P28042	Ssbp1	14.4316	14.4421
A0A0G2K749	Fry	10.6948	10.7407
A0A0G2K757;P25235	Rpn2	16.2329	16.2589
A0A0G2K761	Cul2	16.2869	16.2935
A0A0G2K770;D4A8G9	Zfyve26	12.0704	11.7539
A0A0G2K777	Rhot1	11.7711	11.7439
A0A0G2K779;G3V931	Cep76	10.7705	10.5539
A0A0G2K785;A0A0G2KA23;D3ZCI0;Q63060	Gk	14.448	14.414
A0A0G2K791;D4ABL7	Mrpl33	13.197	13.1991
A0A0G2K7A6;G3V8F1;P28573	Slc6a7	13.0195	13.7688
A0A0G2K7C4	Csnk1g1	15.2683	12.6462
A0A0G2K7D7	Nars2	12.9351	12.8693
A0A0G2K7F3;F1LQB4	Zdhhc6	11.9438	11.9781
A0A0G2K7G2	Agfg2	13.4379	13.5487
A0A0G2K7G7	39692	13.1909	13.2518
A0A0G2K7J2;Q9JKB8	Prpf18	10.6717	10.873
A0A0G2K7J5;D3ZTD8	Sema5a	11.1656	11.4026
A0A0G2K7J6;D3ZPP9	Card19	12.276	12.1045
A0A0G2K7K2;Q9JM53	Aifm1	14.7475	14.6975
A0A0G2K7L0	Mrps10	13.6702	13.5911
A0A0G2K7L2	Igsf3	13.5316	13.5153
A0A0G2K7L4;D3ZQM7	Itpk1	13.172	13.2183
A0A0G2K7M1	#N/A	15.1147	15.0622
A0A0G2K7N7	#N/A	13.5383	13.4857
A0A0G2K7N8	Bptf	12.0399	11.9527
A0A0G2K7N9	Arhgap5	12.4519	12.4736
A0A0G2K7P2;G3V9T6	Phf14	13.2354	13.2399
A0A0G2K7P9;F1M8G9	Ncam2	12.8784	12.8877
A0A0G2K7Q7	Ide	12.4488	12.4458
A0A0G2K7Q9	Kif21b	10.994	10.8256
A0A0G2K7S2	Ints6	11.3776	10.9916
A0A0G2K7T2;O35826	Gne	13.3441	13.3529
A0A0G2K7T6;F1LS02;P37199	Nup155	14.2924	14.2535
A0A0G2K7U6;A0A0G2K9M0;A1A5R8	RGD1305110	12.8761	12.9818
A0A0G2K7W2;Q5XI42	Aldh3b1	14.1988	14.003
A0A0G2K7W4	Map4k4	13.4363	13.3976
A0A0G2K7W6;P18445	RGD1562402	14.8862	14.8208
A0A0G2K7W7;P18265	Gsk3a	15.2183	15.2056
A0A0G2K7X2;D3Z9G0	Traf3	14.6454	14.684
A0A0G2K7X3;Q9EPJ0	Nucks1	12.8295	12.917
A0A0G2K7Y2	Oxr1	13.0734	13.2161
A0A0G2K808	Asap2	14.5174	14.4966
A0A0G2K816;A0A0G2KA59;Q6AXU9	Cnot6	11.611	11.5469
A0A0G2K824;Q5XIC1	Gmppa	13.8891	13.7806
A0A0G2K833;F1LR12	Nav2	13.1404	13.2131
A0A0G2K847	Agap1	16.1141	16.1284
A0A0G2K850;A0A140UHY3;B1WC50	LOC100912481	16.2881	16.3439
A0A0G2K855;D3ZT95	#N/A	11.4866	11.4262
A0A0G2K860	Arhgef12	13.782	13.7895
A0A0G2K865	Tpd52	13.1186	13.2948
A0A0G2K872;Q1WIM3	Cadm3	17.3547	17.4153
A0A0G2K876;F8WFW5;Q01062	Pde2a	15.9308	15.9894
A0A0G2K890;P31977	Ezr	15.1937	15.1768
A0A0G2K8A9	#N/A	14.0067	13.9391
A0A0G2K8C7;Q5PQT2	Mtmr3	12.8196	12.7231
A0A0G2K8D1	Mospd2	13.2007	13.3966
A0A0G2K8D6	Dcun1d1	11.6037	12.6844
A0A0G2K8E5;A0A0G2KA04	Ints10	13.4625	13.4625
A0A0G2K8F7;Q6AXR9	Ube2a	13.3942	13.4499
A0A0G2K8F9;D3ZQL8	Pum2	13.9083	13.8629
A0A0G2K8G0;G3V8Q9	Apc	13.0272	13.0155
A0A0G2K8H0;Q5M9G3	Caprin1	16.0673	16.0738
A0A0G2K8H1;Q6MG72	Ehmt2	13.7623	13.5976
A0A0G2K8H6;A0A0H2UHL6;P00786	Ctsh	12.2429	12.2618
A0A0G2K8I0	Sh3bgrl2	12.8303	12.7945
A0A0G2K8I5;D3ZG18	Pcdh19	11.8165	11.7313
A0A0G2K8J8;D4AE88	Fam120b	14.6874	14.7389
A0A0G2K8K0	Sfpq	18.2108	18.2357
A0A0G2K8K1	Ccdc186	12.06	12.1922
A0A0G2K8K2;G3V689;Q8K4S7	Cblb	11.9989	11.9572
A0A0G2K8K3;Q64268	Serpind1	12.9743	12.7887
A0A0G2K8L9	Mrps28	13.6328	13.7026
A0A0G2K8N6	Ankmy2	13.6961	13.7289
A0A0G2K8N7;A0A1B0GWP1;Q5U2Z8	Elovl1	14.3215	14.4835
A0A0G2K8N9	Nek9	13.7904	13.7384
A0A0G2K8P5;D3ZI49	Stmn3	15.5043	15.5089
A0A0G2K8Q8	Uqcr10	17.4841	17.4624
A0A0G2K8R3	Lmo7	13.088	13.0078
A0A0G2K8S1;Q5RK27	Slc12a7	16.2102	16.1143
A0A0G2K8S4;D4A0J0	Wdfy2	10.4798	10.8418
A0A0G2K8S6;G3V743;O88941	LOC103692171	16.3842	16.3752
A0A0G2K8U5;B1H239	Lrrc49	13.3407	13.3616
A0A0G2K8V0;F1LPJ1	Ptprm	13.3276	13.3043
A0A0G2K8V1;D4A7K5	Atp11a	12.4451	12.5677
A0A0G2K8V2;P85972;R9PXU6	Vcl	15.1528	15.0947
A0A0G2K8V3;F1M0V4	Thoc2	13.0171	12.8732
A0A0G2K8W9	Sptbn1	11.748	14.1969
A0A0G2K8X3	Pid1	12.2168	12.2414
A0A0G2K8Y7;D3ZLE2	Tmcc3	12.7972	12.7851
A0A0G2K8Z9;Q70AM4	Kif13b	12.4858	12.3775
A0A0G2K902;D3ZW09	Sorcs2	15.2926	15.3023
A0A0G2K904	Sltm	13.5304	13.6009
A0A0G2K916;E9PTK9	Ankhd1	12.3	12.2391
A0A0G2K926;D4AA52;P14046	LOC297568	12.53	12.4818
A0A0G2K931;E9PSV5	Psat1	15.9795	15.8119
A0A0G2K945;D4A7Q9	Gtf3c3	12.6481	12.6197
A0A0G2K946	Spock2	15.335	15.1453
A0A0G2K948	Dpf2	10.0333	10.1539
A0A0G2K951	Zfp704	9.80312	9.57792
A0A0G2K952	Usp32	13.2138	13.2442
A0A0G2K977;A0A140TAB6;Q62839	Golga2	14.2092	14.1683
A0A0G2K999	Sdk2	14.1846	13.9069
A0A0G2K9A7	Wdr75	11.1949	11.0334
A0A0G2K9A9;D3ZT20	Fbxo41	13.9256	13.9016
A0A0G2K9B2;Q80VJ4	Gpcpd1	14.6911	14.6431
A0A0G2K9B4	Mrpl15	14.101	13.977
A0A0G2K9C0;F7EWC1	Vasp	12.6001	12.5865
A0A0G2K9C5;A1L1I3	Numbl	15.6868	15.7956
A0A0G2K9D6;D3ZJU5	Smarcc1	11.5178	11.5058
A0A0G2K9D7	Pcdhgc3	13.7127	13.7633
A0A0G2K9D8	Snx21	10.6773	10.7596
A0A0G2K9E0;E2RUH2	Rnh1	13.6512	13.5758
A0A0G2K9E1;D3ZRQ5;D3ZVP7	Zfyve21	13.4459	13.454
A0A0G2K9E5	Lars2	12.9917	12.9161
A0A0G2K9F2	#N/A	13.2826	13.2093
A0A0G2K9G3;A9UMV2	Mrps24	14.4042	14.4122
A0A0G2K9H2;B4F7D6	Stk11ip	12.3688	12.207
A0A0G2K9H6	Syt17	12.5881	12.514
A0A0G2K9H9	Dnajb5	11.8859	11.7896
A0A0G2K9I6;G3V7K3	Cp	12.642	12.4117
A0A0G2K9I8;Q63009	LOC100361025	15.4398	15.425
A0A0G2K9J0	Tanc2	13.7855	13.7074
A0A0G2K9J2	Atp6v1h	15.9904	16.1346
A0A0G2K9K0;D3ZXE3	Tbc1d9	13.3104	13.2779
A0A0G2K9K2;D4A927	Tacc1	13.5266	13.5183
A0A0G2K9L2	Tom1l2	16.5158	16.4962
A0A0G2K9L3;D3ZBM2	Rc3h2	11.9988	12.3127
A0A0G2K9L9	Mdn1	12.1535	11.7473
A0A0G2K9M4	Wdfy3	14.6855	14.6713
A0A0G2K9M5	Tbc1d8b	15.2648	15.3187
A0A0G2K9M7;P0C606	Sgf29	12.4576	12.6022
A0A0G2K9N2;D3ZYG0	Vav2	11.4147	11.3883
A0A0G2K9N3	Ddx3	14.1576	14.1726
A0A0G2K9P4	Sh3glb2	10.6251	10.5717
A0A0G2K9P5	Cog5	13.0302	13.0823
A0A0G2K9Q0	Tbck	12.7061	12.7178
A0A0G2K9Q3	Naa25	12.873	12.9819
A0A0G2K9Q6	Atp2b3	11.1046	11.4318
A0A0G2K9Q8;Q642A8	Ubr7	13.6673	13.5664
A0A0G2K9R0	Zswim8	14.0231	14.0615
A0A0G2K9R9	Psme4	14.4155	13.8665
A0A0G2K9T1	Itch	12.4927	12.6027
A0A0G2K9U6;D3ZFK6	Atg16l1	11.9293	12.1682
A0A0G2K9V4;F1LQP0;P97696	Cyth3	13.9137	13.9343
A0A0G2K9V6	Tars	12.1821	12.2055
A0A0G2K9Y2;Q5RKL4;Q63342	Dmgdh	12.2164	12.1825
A0A0G2KA06;D3ZZC3	Klhl22	14.7584	14.7759
A0A0G2KA12;O88658	Kif1b	12.046	12.0145
A0A0G2KA14	Clec16a	13.3533	13.3161
A0A0G2KA20;D4A7F3	Mcf2l	12.4025	12.3592
A0A0G2KA25;Q4KLL4	Tm9sf4	16.2768	16.2388
A0A0G2KA27	Madd	11.9732	11.9282
A0A0G2KA37;A0A0R3P9D5;F1LW30	Unc5d	11.1757	11.2108
A0A0G2KA50;E9PT04	Vps39	14.302	14.3933
A0A0G2KA71;Q5FVC5	Nectin2	13.552	13.5457
A0A0G2KA79	#N/A	11.2654	11.1574
A0A0G2KA82;Q66H18	Sypl1	15.5804	15.4207
A0A0G2KA88	Soga1	13.0743	13
A0A0G2KAA3	Ndufa3	15.5872	15.5047
A0A0G2KAE6	Miga2	14.1863	14.1173
A0A0G2KAH7	Ext2	14.6321	14.6505
A0A0G2KAI1;F1LMX4;Q63421	Pde1c	12.9069	11.9652
A0A0G2KAI2	Phf2	14.8277	14.8427
A0A0G2KAI8	Drg2	15.5521	15.5266
A0A0G2KAK9;B1WC12	Mfsd5	12.0141	12.0657
A0A0G2KAL9	Mff	13.4291	13.4732
A0A0G2KAM3;P49432	Pdhb	18.1633	18.1681
A0A0G2KAM4	Fscn1	12.8355	12.6392
A0A0G2KAM8;D3ZKB7	Dcaf1	11.8336	11.8509
A0A0G2KAN5;B2RYQ5	Erh	15.3167	15.2567
A0A0G2KAP2;D3ZUA0	Mthfd2l	12.1143	11.7699
A0A0G2KAP6;D4ACC4	Dyrk1b	9.89941	9.81214
A0A0G2KAS8	Wnk2	11.8572	11.9497
A0A0G2KAT3	Rpa1	13.0732	NA
A0A0G2KAT5	Ptk2	13.3087	13.1365
A0A0G2KAW7;Q5XI72	Eif4h	15.2492	15.3528
A0A0G2KAX1;B5DEG5	Eef1akmt1	12.8098	12.78
A0A0G2KAX2	RGD1305455	13.3263	13.3704
A0A0G2KAY8;Q923V8	Selenof	14.3316	14.3195
A0A0G2KAZ2;G3V9C1;Q99MG9;Q99MG9-2	Kcnip4	13.4457	13.4391
A0A0G2KAZ7	Hnrnpdl	13.5608	13.6418
A0A0G2KB11;Q5BJN1	Stard10	12.3894	12.5186
A0A0G2KB26;Q5XI43	Mxra8	13.1777	13.0505
A0A0G2KB30	Fbxl19	13.7203	13.8992
A0A0G2KB52;F1MA82	Map7	10.8941	10.9172
A0A0G2KB55;P63281	LOC102553386	14.254	14.2039
A0A0G2KB56;P82808	Gfpt1	14.6269	14.5842
A0A0G2KB60	Rps6kc1	12.4297	12.1661
A0A0G2KB61	Ppp1r13b	12.1292	11.964
A0A0G2KB70	Reps1	14.4466	14.4098
A0A0G2KB73	Rif1	11.2712	11.4733
A0A0G2KB91;B2RYC6	Zfp385a	10.7661	10.6756
A0A0G2KB98	Gsk3b	13.5538	13.6248
A0A0G2KBA1	#N/A	11.026	12.271
A0A0G2KBA5;B1WC83	Pcp4l1	13.7165	13.8443
A0A0G2KBC7;Q52KS1	Pfkm	15.5675	15.6017
A0A0G2QC02	Skiv2l	14.4057	14.469
A0A0G2QC04	Pls1	11.7219	11.651
A0A0G2QC15	Htatip2	12.9291	12.7535
A0A0G2QC16;A0A1B0GWM7;Q5QE79	Aox4	13.417	13.589
A0A0G2QC17;A1L1J4	Pdp1	14.3962	14.4034
A0A0G2QC21	Arhgef7	14.4841	14.5005
A0A0G2QC25;E9PT56;F1MA84	Cacna1c	10.8841	11.0373
A0A0G2QC31	Ptpn5	13.2558	13.0507
A0A0G2QC33	Atg4b	13.7313	13.7377
A0A0G2QC38	Srsf11	13.796	13.6232
A0A0G2QC40	Mkrn1	9.89404	10.4584
A0A0G2QC41	Hdac6	10.4665	10.4027
A0A0G2QC52	Rabl2	12.5286	12.2907
A0A0G2QC56	Coro2a	12.8278	12.9647
A0A0G2QC59	Spout1	12.3941	12.3412
A0A0G2QC64	Wdr34	12.5383	12.0996
A0A0H2UH90;Q75WE7	Vwa5a	13.6787	13.4832
A0A0H2UH93;P60756	Mdga2	12.3641	12.3572
A0A0H2UH94;D3ZZL9	Gcc2	12.6707	12.7281
A0A0H2UH97;A1L1K3	Anapc5	15.1663	15.0725
A0A0H2UHA2;Q9WUQ3	Olig1	12.2321	12.0142
A0A0H2UHA6;Q9Z142	Tmem33	17.0321	17.0052
A0A0H2UHA7;Q63424	Slc15a2	13.1826	13.0993
A0A0H2UHA8;O70418	Rnf112	11.3282	11.3029
A0A0H2UHA9;Q719N3	Mmd	13.7068	13.6637
A0A0H2UHB0;F1LM81	Tom1l1	11.7078	11.6225
A0A0H2UHB1;Q62904	Hsd17b7	12.9928	13.1252
A0A0H2UHB3;P48284	Ca4	11.916	11.9767
A0A0H2UHC0;F1LQX4;F1LQX4-2;F1LQX4-3	Arhgap44	14.7281	14.7799
A0A0H2UHC1;P47971	Nptx1	14.9251	14.8988
A0A0H2UHC3;Q4G056	Tdp1	12.3765	16.0674
A0A0H2UHC8;Q5FWT7	Ublcp1	12.2945	12.1098
A0A0H2UHC9;Q6V7K3	Slc35b1	14.5437	14.2726
A0A0H2UHD9;Q5XIA1	Ncln	15.747	15.7009
A0A0H2UHE1;P13086	Suclg1	16.0829	16.1644
A0A0H2UHE5;P20650	Ppm1a	14.7354	14.8172
A0A0H2UHF5;P49655	Kcnj10	16.7356	16.6641
A0A0H2UHF6;Q9ES40	Arl6ip5	17.2107	17.1888
A0A0H2UHF9;Q6KC51-2	Ablim2	13.9895	14.0161
A0A0H2UHG0	Yars	12.7315	12.7922
A0A0H2UHG3;Q9JJ31	Cul5	14.5256	14.5702
A0A0H2UHH3;Q5RKI8	Abcb8	15.0402	15.0456
A0A0H2UHH9;D4ACJ1;P62850;P62850-2;P62850-3	Rps24	14.2061	14.1868
A0A0H2UHI2;Q01986	Map2k1	15.8406	15.9709
A0A0H2UHI6;Q566C8	Ankrd54	11.9549	12.1572
A0A0H2UHI7;Q505J9	Atad1	16.9437	16.9004
A0A0H2UHJ5	Zfr	14.1431	14.1343
A0A0H2UHK0;Q6TXG9	Sfr1	13.4669	13.3934
A0A0H2UHK3;Q5M7V7	Fastkd2	13.2997	13.2909
A0A0H2UHL2;P28492;P28492-2	Gls2	13.8646	13.8921
A0A0H2UHL9	Dbn1	15.0094	14.933
A0A0H2UHM0	Vps28	15.774	15.7604
A0A0H2UHM5;P11598	Pdia3	19.3712	19.3266
A0A0H2UHM7;Q6AYZ1	LOC100909441	15.8879	15.5933
A0A0H2UHM9;Q63364	Pja2	12.5792	12.5305
A0A0H2UHN2;O35760	Idi1	13.9421	13.9423
A0A0H2UHP0;Q9R1D1	Ctcf	12.893	12.8769
A0A0H2UHP1;P51647	Aldh1a1	12.8923	12.6496
A0A0H2UHP4;D3ZEF4	Cul7	12.8852	12.8103
A0A0H2UHP8;B4F766	Dym	14.0131	14.1587
A0A0H2UHP9	Rab6a	13.0275	12.955
A0A0H2UHQ0	Slc3a2	16.6073	16.6147
A0A0H2UHQ3;P0C5W1	Map1s	15.9889	16.0054
A0A0H2UHR5;Q00972	Bckdk	12.598	12.4789
A0A0H2UHR7;D3ZHA0	Flnc	14.1534	14.1155
A0A0H2UHR9;Q6AYD2	Stn1	14.0483	13.9874
A0A0H2UHS1;Q566Q8	Bles03	14.237	14.1413
A0A0H2UHS4;P56163;P56163-4	Dpf1	12.0204	11.3276
A0A0H2UHS5;Q6AYJ2	Bod1	12.3231	12.2789
A0A0H2UHS7;P12001	Rpl18	18.1683	18.2449
A0A0H2UHS8;O08589	Fxyd1	13.193	13.2534
A0A0H2UHS9;Q3KR56	Gramd1a	13.4127	13.4058
A0A0H2UHT3;P0C2C0	Mrpl22	16.1877	16.1055
A0A0H2UHT5;F1LNI5	Ppm1g	14.0535	14.0406
A0A0H2UHT9;Q5FVR6	Cmss1	12.6391	12.5464
A0A0H2UHU1;P61515	Rpl37a	15.368	15.1982
A0A0H2UHV1;Q5XHY1	Carmil3	13.1035	13.1752
A0A0H2UHV6;P63100;P63100-2	Ppp3r1	14.3389	14.4851
A0A0H2UHV9	Copg2	14.2715	14.3298
A0A0H2UHW2;Q4FZU1	Coq4	12.962	12.8907
A0A0H2UHW4;Q7TP40	Pcnp	12.6036	12.5353
A0A0H2UHW5;Q56R16	Kpna5	12.517	12.5279
A0A0H2UHX1;Q6RJR6-2	Rtn3	17.4761	17.3469
A0A0H2UHX3;P62703;X1WI37	Rps4x-ps9	17.3106	17.4421
A0A0H2UHX5;P07861	Mme	12.313	12.5878
A0A0H2UHY0;Q6MG21	Vars2	13.3652	13.3196
A0A0H2UHZ2;Q5U2Z3	Nap1l4	16.2071	16.2274
A0A0H2UHZ4;O35986	Zranb2	13.9441	13.9808
A0A0H2UI02;D4AE59;D4AE59-2	Stk11	12.6855	12.8154
A0A0H2UI05	Cfap20	14.4033	14.2852
A0A0H2UI10;Q8VIJ5	Oga	16.0003	15.963
A0A0H2UI11;P62893	Rpl39	13.9002	13.9959
A0A0H2UI12;A0A140TAA0;D3ZJ96;D3ZJ96-2	Usp28	12.6744	12.6111
A0A0H2UI14	Fbxl20	12.899	12.0213
A0A0H2UI20;F7FG31;Q9Z2F5	Ctbp1	15.7642	15.7338
A0A0H2UI21;Q704S8	Crat	14.8569	14.8322
A0A0H2UI26;Q5RKL5	Steap3	14.0562	13.942
A0A0H2UI30;O88944	Kcnq3	12.7556	12.8138
A0A0H2UI34;P15387	Kcnb1	12.8701	12.9333
A0A0H2UI35;Q9Z214	Homer1	14.1535	14.2217
A0A0H2UI42;P0C2C1	Mrpl30	12.0332	12.1824
A0A0U1RRP3;D3ZBE8	Upf3b	12.2009	12.1646
A0A0U1RRP9;G3V615;Q7TP05	Cfb	13.3911	13.2496
A0A0U1RRQ1;G3V9S6	Ndufa1	13.6194	13.6673
A0A0U1RRS7;A0A0U1RVI2;P49187;P49187-2	Mapk10	13.9893	14.0557
A0A0U1RRT0;F1LPZ7;Q0HA29	Nmnat2	13.5639	13.4756
A0A0U1RRT8;B5DFG5	38961	16.1837	16.2601
A0A0U1RRU0;E9PTN4	Srpk1	14.2877	14.303
A0A0U1RRV0	Pja1	12.2009	12.3149
A0A0U1RRV5	Cluh	14.1094	14.0859
A0A0U1RRV7;Q0ZFS8	Srsf3	17.7743	17.7131
A0A0U1RRW6;D3Z890;P0C1S9	Daglb	12.3253	12.4331
A0A0U1RRZ5;Q6MG48	Prrc2a	13.9057	13.9515
A0A0U1RS13	Shank3	11.7277	11.9933
A0A0U1RS25;F1LY19	Upf1	16.03	15.9707
A0A140TA89;P50442	Gatm	16.5223	16.4467
A0A140TA91;O88751	Cabp1	11.9022	11.9691
A0A140TAA1	Igsf8	16.121	16.0996
A0A140TAA2;Q4FZZ1	Pxk	13.035	13.0813
A0A140TAA3	Ralgapa1	14.8703	14.8381
A0A140TAA4	Pdcd6ip	15.3293	15.2935
A0A140TAA5;Q5U2Y0	Wdr45	13.2671	13.3225
A0A140TAA8;Q6AXN4	Ndc1	13.2502	13.0789
A0A140TAB8;P24062	Igf1r	12.9172	12.758
A0A140TAC3;O88339	Epn1	14.8388	14.8526
A0A140TAC4;P09760	Fer	11.4088	11.4496
A0A140TAC8;Q68LP1	Mib2	13.4437	13.501
A0A140TAD0;Q4KM46	Il34	12.112	12.1458
A0A140TAD1;Q6AY63	Nudt5	13.9969	13.9256
A0A140TAE0;Q62667	Mvp	13.0675	12.745
A0A140TAE2	LOC500956	11.8165	12.1415
A0A140TAE6;Q9Z311	Mecr	13.1705	13.2899
A0A140TAF0	Tpm3	18.2964	18.2636
A0A140TAF2;O09032	Elavl4	13.7229	13.9144
A0A140TAF4;P85171	Mdga1	12.8413	12.6829
A0A140TAF5	Clcc1	12.3226	12.234
A0A140TAF7;G3V9D0	Poglut1	12.4775	12.567
A0A140TAG3;Q6TQE1;Q6TQE1-2	Zc3h18	11.4785	11.5096
A0A140TAG8;Q6P7B7	Zfyve27	11.4285	11.2941
A0A140TAG9;Q63692	Cdc37	15.3515	15.3308
A0A140TAH1;Q9JJ50;Q9JJ50-2	Hgs	15.8271	15.8066
A0A140TAH3;Q5XI13	Grwd1	13.219	13.1904
A0A140TAH5;P84092	Ap2m1	18.4812	18.5841
A0A140TAI1	Ubqln1	14.2326	14.2207
A0A140TAI5;Q6AXQ4;Q6AXQ4-2	Mtm1	11.3122	11.2761
A0A140TAI7;Q8R4G8	Kctd1	11.7527	11.6396
A0A140TAI9;Q6PDU4	Leprotl1	13.5059	13.4452
A0A140TAJ0;Q5BJS7	Cpne9	13.5384	13.41
A0A140TAJ1	Chn1	11.1417	10.8939
A0A140TAJ2;Q63175;Q63175-2	Serinc5	14.5008	14.3771
A0A140TAJ3;Q32PX7	Fubp1	15.8789	15.861
A0A140TAJ5;O08662	Pi4ka	15.9084	15.9167
A0A140UHW6	Trmt1	14.8096	14.8594
A0A140UHX0;D4A0U0;P09215	Prkcd	13.6528	13.7914
A0A140UHX1	Lrwd1	11.61	11.4516
A0A140UHX2	Zc3hc1	11.0614	10.9257
A0A140UHX4	Prkag2	13.6685	13.6574
A0A140UHX6	Sptb	13.4216	13.4673
A0A140UHX9	Ccz1b	13.3885	13.3614
A0A1B0GWM2;A0A1B0GWS0	Ppfia1	13.6698	13.7537
A0A1B0GWN5	Mark3	10.3728	11.1709
A0A1B0GWN7;Q6AYF1	#N/A	11.5456	11.3787
A0A1B0GWP9;O35397;Q6AZ23	LOC103689977	15.3576	15.2169
A0A1B0GWQ7;E9PT79;Q71SY3	Tsn	15.1189	15.1546
A0A1B0GWR1;M0R8C5	Eri3	14.781	14.7823
A0A1B0GWR8;B0BNF3;P01283	Vip	14.4481	14.0907
A0A1B0GWU4;Q62666	Slc18a3	12.7738	12.8109
A0A1B0GWW0	Ube3c	13.689	13.7225
A0A1B0GWY0	Bbs9	11.3955	11.3909
A0A1B0GWY3	Tomm5	15.3779	15.5331
A0A1P0QEF5;D3Z8X7;D3Z8X7-2	Cep104	11.6593	11.5207
A0A1W2Q616	Mycbp2	13.2837	13.3611
A0A1W2Q627;P63074	Eif4e	15.4293	15.4141
A0A1W2Q651	Kdm4c	13.4308	14.2719
A0A1W2Q655;D4A1U1	Zbtb20	13.6736	13.6246
A0A1W2Q656	Dner	11.9798	11.8688
A0A1W2Q678	FAM120C	15.8107	15.7715
A0A1W2Q680;Q6AYA1	Gar1	15.4515	15.4049
A0A1W2Q695;D4A0U9	Msh6	12.7144	12.7048
A0A1W2Q6B4;B2GV13	Rrn3	10.8913	11.1258
A0A1W2Q6C2;D4A6U1	Adam11	13.0591	13.0759
A0A1W2Q6I3	Mycbp2	12.726	12.7394
A0A1W2Q6L2;P35427;Q5RK10	#N/A	17.9609	17.9519
A0A1W2Q6L5;M0R8W8;P07314	Ggt1	12.9424	12.9554
A0A1W2Q6P4;M0RB91	Qtrt2	15.6253	16.187
A0A5D0	Cd200	16.533	16.5888
A0JN25	Mapt	17.9268	17.9185
A0JN27	Gtf2h2	10.8621	10.8455
A0JN29	Lnpk	15.8576	15.8309
A0JN30	Cnpy2	15.3182	15.3199
A0JPJ0	Nmnat1	12.1479	12.0845
A0JPJ7	Ola1	17.2805	17.2225
A0JPM9	Eif3j	15.7847	15.7785
A0JPN0	Rad18	16.2323	12.2049
A0JPN6;A0JPN6-2	Med22	12.5774	12.5648
A0JPN8	Lrrc24	11.8649	11.9657
A0JPP1	Drap1	13.6572	13.6032
A0JPQ5;M0R635	RGD1560212	11.5451	11.5779
A0MV40	Shisa4	15.53	15.7083
A0MZ67;A0MZ67-2	Shtn1	9.81831	9.90669
A1A5L1;P70645	Blmh	15.5062	15.5051
A1A5P0	Cdc42ep1	14.0052	13.8221
A1A5P2	Rrs1	13.8605	13.7833
A1A5P4	Kifc3	12.7715	12.6712
A1A5P5;F1M3U9	Armc9	12.3888	12.4177
A1A5P9	Magee1	14.1911	14.2458
A1A5Q1	Parp9	11.4008	11.345
A1A5R3	Krr1	12.8065	12.8261
A1A5S1	Prpf6	15.3194	15.2486
A1A5S2	Cxxc1	14.229	13.8362
A1EC95	Heatr6	12.0156	11.8953
A1EC97;M0R3K8	Dusp14	11.1167	11.2102
A1L108	Arpc5l	15.1845	15.2414
A1L134	Aup1	12.7807	12.7181
A1L1J7	Pbk	13.5583	13.9118
A1L1J8	Rab5b	14.607	14.741
A1L1J9	Lmf2	14.7004	14.6642
A1L1K4;V9GZ87	Cdc42se2	14.9839	15.0008
A1L1K6	Gtf3c5	12.3051	12.2707
A1L1K8	Habp4	14.3481	14.3796
A1L1L2	Tmem214	14.6725	14.6628
A1L1L5	Ccnk	11.2791	11.2495
A1L1M0	Prkaca	14.4792	14.485
A2IBE0	Ca14	12.7332	12.8065
A2RRU1	Gys1	15.0192	14.956
A2RRU2	Tmem127	13.2264	13.0873
A2RRU3	Utp15	12.4072	12.1717
A2RRU4	Scap	13.6073	13.5894
A2RUW1	Tollip	16.349	16.3459
A2VCX1	Tiprl	14.512	14.5731
A2VD04;F1M8H8;Q6L711	Habp2	12.4909	12.2149
A2VD09;Q9QZM5	Abi1	15.3511	15.4026
A2VD10;Q9Z0Z5	Slc13a3	12.6393	12.6363
A2VD11;D3ZGE8	Yju2	12.1687	12.2228
A2VD12	Pbxip1	15.8212	15.7651
A2VD13;D4AA10	Ptcd1	12.503	12.3623
A3KNA0	Aqr	12.1936	12.3191
A4F267	Tomm40l	12.9727	12.9345
A4GW50	Stk38l	12.8297	12.7296
A4L9P7	Pds5a	13.5172	13.465
A5HKJ3	Pomp	12.0197	11.9405
A5I9F0	Ptprk	12.5159	12.4868
A6JUQ6	Clvs2	12.9423	12.8734
A6N6J5	Wdr35	12.9238	12.8633
A6ZIQ8;G3V9T4	Tmem38a	13.9424	13.8158
A8C4G9	Zmynd8	12.0535	12.1141
A8WCF8	Tprg1l	13.8076	13.8381
A9CMA6	Tmem163	12.9593	12.9998
A9CMB8	Mcm6	12.3558	12.1077
A9UMV7	Uqcr11	14.7537	14.6718
A9UMV9	Ndufa7	16.0878	16.1427
A9UMW0	Ubl5	13.8264	13.8254
B0BMT9	Sqor	13.4742	13.4545
B0BMU0	Ppie	NA	11.3761
B0BMU7	Elp5	13.1862	13.2158
B0BMV4	Yif1a	12.1572	12.0343
B0BMW0;P61107	Rab14	16.2231	16.4166
B0BMW2;O70351	Hsd17b10	17.4669	17.4655
B0BMX3	S100a16	14.4219	14.2014
B0BMX6	Rpp25l	14.6028	14.5509
B0BMY6	Otulin	13.8894	13.9329
B0BMY7	Twf2	14.4011	14.4307
B0BMZ1	Fam241b	11.6758	11.6795
B0BN13	Insyn1	11.7755	11.7726
B0BN16	Igfbpl1	11.8106	11.5323
B0BN18	Pfdn2	16.0795	16.0543
B0BN19	Rab22a	12.9532	12.9684
B0BN20	Tspan6	14.6371	14.5624
B0BN30	Mtch1	14.6492	14.8584
B0BN46	Grhpr	15.1842	15.0671
B0BN55	Urod	13.3025	13.2634
B0BN56	Mrps31	14.2133	14.1954
B0BN63	Ahsa1	17.4769	17.5402
B0BN64	Polr1e	17.4095	17.6194
B0BN65	Fam49a	13.4813	13.4891
B0BN68	Mrps9	14.4908	14.5062
B0BN70	Smim7	13.5444	13.3787
B0BN72	Mcrip1	13.7819	13.7502
B0BN81	Rps5	18.751	18.7923
B0BN82	Rpf2	13.7271	13.5565
B0BN83	Armc1	15.0532	15.0274
B0BN85	Sugt1	15.5861	15.5958
B0BN89	Dus2	11.6089	11.7077
B0BN93	Psmd13	16.2127	16.2274
B0BN94	Fam136a	13.264	13.4041
B0BN98	Llph	12.127	12.0938
B0BN99	Hmgb3	13.5082	13.479
B0BNA5	Cotl1	17.5507	17.4414
B0BNA7	Eif3i	14.3036	14.2263
B0BNA8	Dok4	11.8623	11.7578
B0BNA9	Cnot11	12.8919	12.8805
B0BNB0	Golt1b	14.2094	14.1446
B0BNB1	Commd1	13.0514	13.0197
B0BNB3	Mettl5	12.8618	13.0064
B0BNB5	Nup43	11.7761	11.9893
B0BNB9	Htra2	14.5051	14.4713
B0BND0	Enpp6	13.3569	13.1618
B0BND5	Rrp9	13.2359	13.2515
B0BND9	LOC108348180	14.181	14.2278
B0BNE2	Polr2e	13.1647	13.1908
B0BNE3	Trappc5	14.9294	14.9483
B0BNE5	Esd	16.3771	16.3436
B0BNE6	Ndufs8	15.2608	15.2276
B0BNE9	Mtif3	12.7932	12.7748
B0BNF6	38412	15.4641	15.4088
B0BNG0	Emc2	14.552	14.4492
B0BNG3	Lman2	17.2977	17.2276
B0BNG5	Hif1an	11.8397	11.728
B0BNG7	Nudt16l1	12.2824	12.0297
B0BNH1	Gnptg	13.195	13.0399
B0BNI4	Lsm11	12.204	12.1696
B0BNI6	Slc25a35	13.3868	13.364
B0BNJ0	Sin3b	12.6227	12.58
B0BNJ1	Sri	15.5111	15.4745
B0BNJ4	Ethe1	16.0101	16.028
B0BNJ9	Tmem14c	13.7129	13.6823
B0BNK1	Rab5c	16.8718	16.9167
B0BNK7	Lrfn3	13.4717	13.4192
B0BNL2	Pin1	16.5691	16.6467
B0BNL6	Arrdc1	11.9958	13.4362
B0BNM0	Tmem222	12.5998	12.5705
B0BNM1	Naxe	15.2666	15.314
B0BNM4	RGD1308134	12.6505	12.6329
B0BNM9	GLTP	12.7624	12.6634
B0K010	Txndc17	16.1563	16.1469
B0K014	Dtd1	14.5895	14.5064
B0K015	Commd8	13.1519	13.227
B0K017	Adprhl2	14.1103	14.07
B0K020	Cisd1	16.9996	16.9415
B0K025	Ostc	16.8145	16.7386
B0K026;G3V996	Letmd1	14.0076	14.0866
B0K030	Dnajb1	13.3967	13.4114
B0K032	Ptp4a3	12.8322	12.6786
B0K034	Dtd2	10.9681	10.7947
B0K036	Sdhaf1	12.6581	12.5293
B0LT89;H9KVF3	Stk24	13.16	13.1871
B1H222	Gorab	13.701	13.7155
B1H224	Pwwp3a	13.0609	12.9982
B1H227	Rcc1	15.1347	14.9936
B1H230	Map2k3	11.5715	11.4302
B1H241	Ric8a	11.229	11.2515
B1H248;P0C0A2	Vps36	15.0694	15.027
B1H249	Gnpnat1	12.9428	12.8778
B1H257	Borcs5	14.7392	14.7019
B1H259	Coch	13.5675	13.435
B1H261	Tysnd1	11.0953	10.8667
B1H264	Tbc1d17	13.9937	13.9708
B1H267	Snx5	14.1838	14.0279
B1H268	Mcmbp	12.3332	12.1867
B1H269	Ddx27	12.9876	12.8995
B1H271;P0C546	Slc25a42	13.4129	13.3254
B1H282	Colgalt1	13.6102	13.4163
B1H284	Taf5l	11.543	11.409
B1H2A2	Fsd1	14.397	14.4193
B1H2A6	Fxr2	14.6405	14.653
B1PLB1;B1PLB2	Cd34	14.2445	14.389
B1WBN4	Rexo4	13.0191	12.9227
B1WBP0	Mpped2	12.3537	12.3801
B1WBR8	Fbxl4	13.0972	12.8652
B1WBS4	Vps26b	15.7047	15.7594
B1WBS6	Glb1l	12.8811	12.703
B1WBU7	Tmem50a	13.2891	13.2091
B1WBV0	Ctu1	12.5454	12.5621
B1WBV1	Aida	14.4027	14.3437
B1WBV3	Gfod2	13.228	13.2121
B1WBV4	Plekhf2	12.5748	12.5301
B1WBW4	Armc10	15.07	15.0449
B1WBW7	Traf7	12.4401	12.4402
B1WBW8;D3ZRE6	Adck2	10.562	10.4294
B1WBX0	Tlcd3b	13.5914	13.4936
B1WBX2	Tmem69	14.5453	14.6434
B1WBX6	Smap2	13.1614	13.2136
B1WBY1	Cul1	15.7591	15.8518
B1WBY3	Alg12	12.6462	12.6277
B1WBY5	Dnajc11	15.3674	15.5634
B1WBY7	Erlin1	13.5777	13.5907
B1WC02	Ctps1	15.0055	14.9862
B1WC03	Aar2	12.6029	12.6029
B1WC06	Mon1a	13.0511	12.9694
B1WC16	Bclaf1	13.5838	13.432
B1WC18	Podxl2	12.5786	12.6651
B1WC24	Ctdsp1	12.5546	12.3947
B1WC25	Tra2a	14.2997	14.1262
B1WC26	Nans	13.997	14.0302
B1WC28	H2afy2	16.3869	16.2846
B1WC29	Ankrd49	12.5926	12.4794
B1WC33	Cdc42ep4	13.3905	13.4042
B1WC34	Prkcsh	17.3947	17.3153
B1WC37;D3ZLU4	Trmu	12.2739	12.1692
B1WC40	Ncbp2	13.049	13.035
B1WC49	Api5	14.814	14.7889
B1WC56	Nhp2	14.3124	14.2962
B1WC59	Extl2	11.9602	12.0871
B1WC61	Acad9	16.325	16.3061
B1WC67	Slc25a24	13.2742	13.2429
B1WC70	Ppp1r8	13.4763	13.4588
B1WC72	Rpgr	11.8477	11.7768
B1WC73	Arl6	14.3356	14.202
B1WC79;D3ZW62	Thsd1	12.7751	12.6451
B1WC84	Cnpy4	13.7836	13.7908
B1WC85	Wdr92	12.3377	12.3326
B1WC88	#N/A	12.9709	13.1714
B2B9A9	Efnb2	13.2235	13.2223
B2DD29	Brsk1	14.1062	14.1589
B2GUU0	Cactin	13.1635	13.1526
B2GUV0;P97694	Cyth1	13.1322	13.0509
B2GUV5	Atp6v1g1	16.14	16.1728
B2GUV6	Sesn2	13.1164	12.9589
B2GUV7;M0R7Z0	Eif5b	13.7281	13.8086
B2GUW3	Hdac11	13.3389	13.4937
B2GUW4	Exd2	13.9077	13.9204
B2GUX5	Nt5c3a	15.1523	15.2189
B2GUX7	Creg1	13.2486	13.293
B2GUX8	Sh3bp5l	11.6765	11.8063
B2GUY0	Man1b1	13.126	13.0388
B2GUY4;D4A559	Dmtn	14.0108	13.9464
B2GUY8	Slc25a17	13.2174	13.0567
B2GUZ1;M0R851	Usp4	14.215	14.2116
B2GUZ3	Mthfd1l	14.9704	14.9446
B2GUZ5	Capza1	14.8752	14.7781
B2GUZ6	Rtn4ip1	12.4974	12.4561
B2GUZ7	Tbcc	14.1898	14.0563
B2GUZ9	Fam49b	16.3711	16.4575
B2GV01	Mta2	15.2093	15.1286
B2GV05	Rbm5	12.921	12.9744
B2GV06	Oxct1	18.176	18.1958
B2GV08	Ap1s2	13.0832	13.2946
B2GV14	Txlna	12.6775	12.7544
B2GV15	Dbt	16.8605	16.9104
B2GV22	Ptdss2	14.5414	14.526
B2GV24	Ufl1	11.4126	11.1448
B2GV35	B3gat3	15.4559	15.4499
B2GV38	Ubl4a	14.7314	14.9183
B2GV41	Usp39	14.0101	13.9145
B2GV53	Slc25a32	12.7816	12.6926
B2GV54	Nceh1	16.2182	16.2072
B2GV55	Ube2q1	12.8667	12.8571
B2GV57	Cars2	14.1867	14.1437
B2GV62	Mrpl20	13.7564	13.8047
B2GV65;D3ZU87	Higd2a	15.3313	15.2815
B2GV71	Ndufaf5	13.8999	13.8402
B2GV72	Cbr3	14.501	14.4533
B2GV73	Arpc3	16.0366	16.1552
B2GV74	Klc2	14.7534	14.9057
B2GV76	Vps37d	11.569	11.5914
B2GV79;M0R416;Q8VD52	Pdxp	14.8208	15.1275
B2GV82	Nle1	12.7735	12.7049
B2GV87;B2GV87-2;B2GV87-3	Ptpre	14.4621	14.3652
B2GV89	Tbc1d19	13.0557	12.9544
B2GV91	Lyrm2	13.2394	13.1646
B2GV94	Retreg3	15.2914	15.2713
B2GV96	Ccdc115	13.0471	12.977
B2GV97	Sepsecs	11.4257	11.468
B2GV98	Lrch1	12.8709	12.9067
B2RYA8	Dnajb2	14.4442	14.5165
B2RYB3	Srrm1	10.4646	11.1573
B2RYB8;G3V7M2	Itgb2	15.241	15.1523
B2RYC9	Gba	17.413	17.4592
B2RYD0	Ube2g2	14.7625	14.5071
B2RYD7	Stt3b	14.2999	14.257
B2RYF1	Ppp1r37	11.8434	11.7411
B2RYF6	Clptm1	15.7518	15.5908
B2RYF7	Washc1	12.4515	12.3798
B2RYG3	Vps9d1	12.2126	12.2311
B2RYG6	Otub1	15.6931	15.7119
B2RYG8	Elp6	12.9601	12.932
B2RYH5	Irak1	11.9623	11.9262
B2RYI0	Wdr91	14.5309	14.5183
B2RYI2	Srp68	16.31	16.3447
B2RYI4;D4A701	Mettl14	12.777	12.6754
B2RYI5	Ankrd40	12.925	13.0205
B2RYI9;D4AA91	Cers5	14.0486	14.4261
B2RYJ1	Anapc2	14.9217	14.8885
B2RYJ2	Dbr1	10.6142	10.6919
B2RYJ3	Cul4a	13.4076	13.4265
B2RYJ4	Aasdhppt	12.8206	12.7872
B2RYJ7	Actr1b	13.7884	13.8804
B2RYK0	Glcci1	11.3769	11.2958
B2RYK2	Dph1	13.1499	13.0784
B2RYK5	Slc35a2	13.8839	13.8824
B2RYK8	Slc9b2	11.428	11.4606
B2RYL1	Derpc	11.9291	12.0775
B2RYL4	Armc6	15.4801	15.5563
B2RYL8	Ddx41	13.0712	13.0048
B2RYM2	Wipi1	13.3035	13.2256
B2RYM3	Itih1	14.6778	14.5572
B2RYM5	Brcc3	13.1835	13.1733
B2RYM8	Fam210b	11.1323	11.7878
B2RYN0;D3ZFX4	Pgm3	15.6604	15.5982
B2RYN1	Fn3krp	16.1036	16.0808
B2RYN3	Eef1e1	15.4596	15.4758
B2RYP3	Fam91a1	13.0778	13.047
B2RYP4	Snx2	15.1061	15.0611
B2RYP6	Luc7l2	13.7226	13.8545
B2RYP8	Tubgcp2	14.7378	14.7216
B2RYQ2	Ptpa	16.3271	16.4002
B2RYS2	Uqcrb	18.1159	18.0715
B2RYS6	Prtfdc1	13.8386	13.7528
B2RYS8	Ndufb8	15.8362	15.7989
B2RYS9	Trmt112	13.404	13.379
B2RYT0;M0R3S1	Mrps21	14.6047	14.59
B2RYT4	Mrps14	13.629	13.6755
B2RYT7	Hdhd3	13.3586	13.4132
B2RYT9;D4A601	Taco1	13.6257	13.6184
B2RYU0	Ndufb2	13.7187	13.4718
B2RYU3	Atraid	12.6832	12.801
B2RYU6	Trappc2l	14.6322	14.66
B2RYU7	Cbx5	13.521	13.3472
B2RYU8;G3V950	Lyrm1	13.0852	13.1529
B2RYV0	Dnajc30	13.3452	13.3406
B2RYW3	Ndufb9	16.5313	16.4898
B2RYW4	Mrpl53	15.4093	15.3819
B2RYW7	Srp14	14.3906	14.3685
B2RYW8	Micos10	14.0039	14.0145
B2RYW9	Fahd2	15.5506	15.4974
B2RYX0;M0R9L0	Naca	14.6388	14.4384
B2RZ08	Tmem263	12.8643	12.8212
B2RZ12	Imp3	13.7388	13.7521
B2RZ23	Cenpa	13.9561	13.8752
B2RZ27	Sh3bgrl3	14.0414	14.0809
B2RZ37	Reep5	18.4876	18.5036
B2RZ38	Rragd	11.3589	11.331
B2RZ44	Naa20	13.1532	13.1675
B2RZ57	Mrpl18	14.9637	14.976
B2RZ66	Srp19	14.7587	14.796
B2RZ68	Dcaf7	15.0902	15.1521
B2RZ72	Arpc4	17.4431	17.5027
B2RZ74	Snrnp70	14.2542	14.3278
B2RZ76	Dhrsx	11.6792	11.205
B2RZ78	Vps29	12.3772	12.6806
B2RZ79	Iscu	14.1044	14.1585
B2RZ84	Rnf128	14.0702	14.127
B2RZ87	Myadml2	11.5201	11.4862
B2RZ89	Slc25a33	13.7288	13.7638
B2RZ96	Ube2r2	13.86	13.691
B2RZA5	Prorsd1	13.2376	13.0003
B2RZA8	Slc30a6	12.7116	12.5131
B2RZB5	Chmp2a	14.3419	14.1703
B2RZB6	Lsm8	13.7199	13.6696
B2RZB7	Snrpd1	14.9295	14.9121
B2RZC0	Aig1	11.7623	11.6539
B2RZC6	Ilf2	15.0079	15.0017
B2RZC9;F1LMZ2	Krtcap2	14.3723	14.1429
B2RZD0	Mrpl57	12.8848	12.948
B2RZD1	Sec61b	16.2942	16.2831
B2RZD4	Rpl34	13.5202	13.731
B2RZD6	Ndufa4	18.3741	18.4545
B2RZD7	Lyrm9	13.5272	13.5697
B3DM92;Q7TMB0	Plppr3	15.6186	15.6453
B3DMA0	Tp53i11	13.567	13.5906
B3DMA1	Atxn2l	11.9902	11.8262
B3DMA2	Acad11	15.0513	15.0401
B3DMA5	Cnot7	12.2581	12.1377
B3VQM3	Plppr5	14.0761	14.0663
B4F765	Ift27	13.5993	13.5208
B4F770	Ccdc28b	12.5071	12.466
B4F774	Gdap1l1	15.6744	15.7322
B4F775	Gopc	13.7614	13.8304
B4F777;M0R5F8	Hmgn5	11.3516	11.0256
B4F778	Rfc4	13.3258	13.147
B4F779	Appl2	13.1912	13.0902
B4F786	Cd2bp2	13.7666	13.7364
B4F795	Slc44a2	14.602	14.5243
B4F7A1	Lyrm7	14.1451	14.1821
B4F7A3	Lgalsl	14.3652	14.4131
B4F7A5	Cd99	15.7018	15.7283
B4F7A9	Csnk2a2	14.6276	14.5969
B4F7C1;Q9QYC5	Gpr37l1	15.3073	15.2765
B4F7C2	Tubb4a	16.8914	17.0094
B4F7C7	Hebp1	15.4729	15.4446
B4F7D5	Tmem181	12.8796	12.9006
B4F7E7	Mpp5	13.566	13.3508
B4F7E8	Niban2	13.0141	12.9181
B4F7F3	Arvcf	14.3609	14.3408
B5DEF3;O88496	Ggcx	13.5474	13.4954
B5DEG7	Champ1	13.4433	13.2793
B5DEH2	Erlin2	15.0379	14.9109
B5DEH4	Uap1l1	13.971	13.7887
B5DEI0	Pcyox1l	16.0602	15.9935
B5DEJ2	Fam160b2	13.1902	13.2384
B5DEJ5	Eefsec	12.4907	12.4081
B5DEJ9	Sbf2	14.7421	14.7469
B5DEK0	Rprd1b	13.3307	13.3346
B5DEK8	Vopp1	13.8446	13.9415
B5DEL1	Kctd5	12.4838	12.3388
B5DEL2	Cpsf1	11.5727	11.5393
B5DEL5	Klhl9	11.7585	11.7981
B5DEL7	Sec61g	13.9194	13.6538
B5DEL8	Ndufs5	16.8846	16.836
B5DEM5;F1LSW7;Q63507	Rpl14	15.6153	15.8181
B5DEN5	Eef1b2	17.5959	17.6105
B5DEP4;P0C2B9	Mrpl42	12.9553	13.1048
B5DEP7	Snrpg	16.6251	16.9508
B5DEQ3;G3V9W4	Xpnpep3	13.9684	13.9602
B5DEQ4	Snrpb2	13.3357	13.4533
B5DER5	Chchd1	12.8302	12.9457
B5DES0	Snrpd2	15.5073	15.4731
B5DEX3	Cpne8	13.5312	13.5737
B5DEY5	Thoc3	12.0308	12.0625
B5DEY8	Snx6	15.0261	15.0989
B5DEY9	Csgalnact1	11.4025	11.3946
B5DEZ3	Ccdc126	12.5559	12.3542
B5DEZ4;D3ZTL0	Tcerg1	15.1998	15.1074
B5DEZ6	Gnpda2	12.5644	12.3501
B5DEZ8	Plxdc2	12.1202	12.0832
B5DF02	Eed	11.534	11.4032
B5DF07	Prorp	13.0878	13.1341
B5DF11	Zfand5	11.1624	10.6677
B5DF24	Uck1	12.1917	12.0986
B5DF29	Rfc5	12.4425	12.2169
B5DF37	Taf6l	11.9835	11.9372
B5DF41	Snph	15.4199	15.4028
B5DF44	Kctd15	13.3941	13.2748
B5DF45	Traf6	12.5626	12.4265
B5DF46	Pmm2	14.3138	14.3185
B5DF48	Tyw1	13.6205	13.5621
B5DF51	Mmgt1	14.4971	14.4392
B5DF55	Stam	15.2272	15.2116
B5DF60	Eif1ax	12.9715	13.0026
B5DF65	Blvrb	16.4409	16.3829
B5DF66	Supt7l	12.5982	12.5338
B5DF74	Osbpl11	12.689	12.7146
B5DF86	Cog8	13.6068	13.6726
B5DF89	Cul3	15.0782	15.5246
B5DF91	Elavl1	16.4644	16.4438
B5DF93	Patl1	12.5402	12.4674
B5DF95	Zc2hc1a	13.8308	13.6001
B5DF97	Asb1	12.1033	12.0734
B5DF98	Map3k3	14.3717	14.3473
B5DFB1	Sytl2	10.2437	10.5792
B5DFB2	Rbbp4	13.9727	14.0293
B5DFC3	Sec23a	14.0071	14.6995
B5DFC8	Eif3c	16.5857	16.5358
B5DFD8	Sh3bgrl	13.3526	13.1553
B5DFE0	Mpp6	15.8127	15.7916
B5DFE7	Rcor3	12.4139	12.3803
B5DFF2	Rbpms2	10.2955	9.90433
B5DFF4	Vps37c	13.9256	13.9869
B5DFH7	Traf2	11.1028	11.1282
B5DFI3	Ap1s1	13.991	14.0055
B5DFI4	Lztr1	12.4886	12.3163
B5DFI5	Trim27	11.7389	11.6447
B5DFI7	Qpctl	13.406	13.4115
B5DFI9	Pdk3	15.0364	15.0454
B5DFJ0	Slc7a4	12.8421	12.8067
B5DFJ1	Nkiras1	13.0982	13.2563
B5DFJ2	Fam3a	11.9911	11.8934
B5DFJ4	Vps18	15.4094	15.3876
B5DFJ7	Tmem9	12.4199	12.5493
B5DFK6	Ap3d1	16.1542	16.1636
B5DFK7	Abhd17c	14.0547	14.0966
B5DFL0	Snta1	15.5071	15.4655
B5DFL5	Sap30bp	12.8349	12.8304
B5DFL6	Cmtm3	12.3777	12.3568
B5DFL8	Tada2b	11.0112	10.8918
B5DFL9	Sestd1	14.9396	15.0027
B5DFM8	Bcas2	12.855	12.8513
B5DFN1	Eif1b	11.2495	11.4358
B5DFN2	Ahcyl1	13.5206	13.4858
B5DFN3	Uqcc2	14.5156	14.6754
B5DFN4	Pfdn5	14.7106	14.7021
B6ID11	Urm1	13.708	13.6568
C0HL12	Adgrb1	14.9474	14.8934
C0JPT7	Flna	16.3718	16.2126
C0KUC5;C0KUC6	Lims1	14.4932	14.4183
C6K2K4;F1MA16	Neto2	13.3319	13.2266
C6ZII9	Sirt3	13.5903	13.5389
C9WPN6	Eif2s3y	11.6183	11.7398
D0IN10;D4A3C3	Stac2	10.7579	11.2988
D1M8S3	Il1rap	12.0948	12.2362
D2XV59	Gtpbp1	14.3498	14.32
D3XAM6;Q4KSH7	Map2k7	12.1899	12.2513
D3Z7Z5	Ranbp10	13.7341	13.6822
D3Z840	Fanci	10.3046	9.89498
D3Z853	Aven	12.997	13.0437
D3Z854	Tti1	12.2075	12.1458
D3Z863	Cwf19l1	12.989	12.9986
D3Z865	Mpdu1	15.8104	15.8116
D3Z898;D4A2W9	Samhd1	12.5491	12.4875
D3Z8A4	Tcaf1	13.6836	13.6505
D3Z8B2	Nup133	14.3548	14.3537
D3Z8C7	Wdr48	12.6278	12.5748
D3Z8D8	Slitrk1	12.8623	12.8759
D3Z8E0	Rps6ka3	12.2245	12.1079
D3Z8E6	Camsap1	13.2727	13.2512
D3Z8G8	Mau2	10.1989	9.81003
D3Z8I7	Gstt3	13.9517	13.9451
D3Z8K5	Usp38	11.1545	11.2888
D3Z8L5	Pum1	12.8738	12.8779
D3Z8L7	Rras	13.8376	13.7622
D3Z8M8	Tsc22d1	13.3266	13.3322
D3Z8N2;M0R8K1	Rnf187	12.539	12.4408
D3Z8N4	Klhl20	12.4675	12.4492
D3Z8P1	Rnf7	13.1152	13.1301
D3Z8Q5	Tusc2	16.2631	16.2416
D3Z8Q6	Tnks	12.4103	12.4133
D3Z8Q7	Ciao2b	14.3264	14.3845
D3Z8R4	Rbm25l1	14.0787	13.9757
D3Z8S0	Sh3d19	13.175	13.249
D3Z8W0	Paox	13.3508	13.4056
D3Z8X6	Dtx3l	11.846	11.7531
D3Z8Y3	#N/A	13.4583	13.4694
D3Z8Y9	Pnma3	10.74	10.8077
D3Z900;O88994	37316	13.9748	13.851
D3Z914	Inip	11.1105	11.3216
D3Z916	Mindy3	12.5271	12.5092
D3Z937	Hmg20a	12.6645	12.687
D3Z939	Dpy19l4	12.087	11.9255
D3Z941	Mars	15.8194	15.814
D3Z946	Tmem70	13.9374	13.8142
D3Z955	Pgm2l1	15.411	15.4498
D3Z967	Tspan33	11.6687	11.8099
D3Z979	Man1c1	10.8248	10.7919
D3Z981	Plxna1	15.5406	15.6314
D3Z994	Tbc1d22a	12.639	12.6497
D3Z9A7	Nckap5l	14.2079	14.3595
D3Z9C0	Mios	13.4155	13.4368
D3Z9C2	Fam50b	14.3967	14.3575
D3Z9D0	RGD1306271	15.1262	15.1489
D3Z9D2	Fyco1	12.1773	12.202
D3Z9E1	Emilin1	12.6868	12.5403
D3Z9E6	Cpsf2	13.1505	13.0913
D3Z9E7	Dpf3	11.3728	11.3765
D3Z9G1	Fbxw17	11.575	11.574
D3Z9H2	Hapln4	11.3502	11.3438
D3Z9I0	Tmem145	12.3359	12.4281
D3Z9I1	Coa3	15.3987	15.3727
D3Z9J7	Ulk2	10.8794	10.8922
D3Z9K1	Tmem200a	12.3682	12.0726
D3Z9K2	Mrpl54	14.4402	14.445
D3Z9K4	Plekho2	13.7517	13.5884
D3Z9K9	Gdpd2	13.6762	13.583
D3Z9L0	Agk	15.4788	15.4843
D3Z9L5	Wdr11	14.56	14.5262
D3Z9M1	Mettl16	12.2372	12.0374
D3Z9M5	Fkbp7	11.6895	11.5672
D3Z9R8	Atp5mpl	15.8902	15.906
D3Z9Z0	Ank1	12.9035	12.9446
D3Z9Z9	Smarcad1	11.8978	11.9013
D3ZA31	Mtmr2	14.6764	14.6672
D3ZA45	Atg13	12.6738	12.7705
D3ZA46	Gmip	11.474	11.3019
D3ZA55	Ecd	11.715	11.6694
D3ZA68	Twnk	13.1221	13.0206
D3ZA85	Nfu1	15.1803	15.1741
D3ZA93	Acot13	15.5818	15.6406
D3ZAA9	Mpp2	14.9077	14.88
D3ZAE6	Vasn	9.98483	10.0642
D3ZAE9	Abca8	11.1735	11.2455
D3ZAF6	Atp5mf	19.3041	19.2857
D3ZAF7	Tbc1d2b	11.9603	11.9194
D3ZAF9	Sh3pxd2b	14.3725	14.3029
D3ZAG3	Map9	13.1234	13.1061
D3ZAI0	U2surp	10.4526	10.2374
D3ZAI6	Nt5dc3	16.9525	16.936
D3ZAL7	Gab1	10.4672	10.2146
D3ZAN3	Ganab	17.196	17.1019
D3ZAN4	Slc35b4	14.4282	14.3779
D3ZAP9	Gpd1l	16.9644	17.0039
D3ZAQ0	Fundc2	15.0481	15.0611
D3ZAQ4	Psmg2	12.2332	12.1477
D3ZAQ9	Ercc1	12.1748	12.1031
D3ZAS1	#N/A	16.9954	17.0005
D3ZAS2	Sgsm1	13.4454	13.5315
D3ZAS8	Sart3	14.8803	14.8013
D3ZAS9	Ddrgk1	14.288	14.2192
D3ZAV8	Lrrn2	11.4459	11.3134
D3ZAW2	Pisd	12.6186	12.61
D3ZAW4	Abhd4	15.6918	15.6001
D3ZAW6	Tfe3	12.3814	12.1412
D3ZAX5	Cherp	14.9124	14.9023
D3ZAY8	Pnn	14.6955	14.7725
D3ZAZ0	Eif3m	13.8235	13.7387
D3ZAZ5	Bcar3	12.7241	12.5203
D3ZB14	Cradd	11.8606	11.771
D3ZB48	Hook1	12.6614	12.7329
D3ZB51	Igsf9b	12.9474	12.9505
D3ZB55	Coa5	14.2562	14.3208
D3ZB65	Bccip	11.9632	11.8994
D3ZB78	Phf24	16.8003	16.881
D3ZBB8	Dync2h1	10.5324	NA
D3ZBC7	Dhrs13	13.8519	13.7542
D3ZBE5	Nek7	11.1651	11.2415
D3ZBE9;D3ZNG0;F1M7T0;O88923;O88923-1;O88923-2;O88923-3;O88923-4;O88923-5;O88923-6	Adgrl2	14.2013	14.163
D3ZBG6	Ptrhd1	14.1167	14.2852
D3ZBH5	Lmtk2	13.3503	13.431
D3ZBL5;Q62784;Q62784-2	Inpp4a	15.1608	15.2744
D3ZBL6	Nup160	13.9284	13.8765
D3ZBM3	Fech	13.6802	13.6883
D3ZBM7	Hace1	12.4699	12.5894
D3ZBN0	H1-5	19.217	19.1153
D3ZBN4	Erg28	15.2012	15.1772
D3ZBP3	Exosc2	12.2731	12.245
D3ZBS9	Smarcd1	13.3145	13.2525
D3ZBT7;D4ACR7	Fam8a1	12.9051	12.9119
D3ZBT9;F1MAH5	Ppp6r3	14.3093	14.3895
D3ZBU7	RGD1310819	15.7694	15.7873
D3ZBV9	Yeats2	10.6092	10.3222
D3ZBW3	Tmem201	12.5056	12.4606
D3ZBW5	LOC685203	13.0081	12.8602
D3ZBX9	Ccdc92	13.8033	13.8526
D3ZBZ6	Disp2	13.3122	13.2782
D3ZBZ9	Ttc33	11.5629	11.7039
D3ZC01	Rbbp5	12.6527	12.8601
D3ZC08	Sap30	17.6414	17.6824
D3ZC15	Carmil2	12.7876	12.8945
D3ZC31	Lbhd2	12.9045	12.7803
D3ZC46	Tcf25	12.2368	12.2969
D3ZC55	Hspa12a	17.7859	17.9213
D3ZC56	Dst	15.1382	15.0756
D3ZC63	Cmpk2	16.0164	15.959
D3ZC81	Pex10	13.0096	12.9424
D3ZC82	Nufip2	13.361	13.3422
D3ZC89	#N/A	14.0601	14.0614
D3ZC96	Ttc39b	13.4789	13.4568
D3ZCA0	Plpbp	15.3596	15.2833
D3ZCD7;D3ZL21	Tp53rk	14.0609	13.9452
D3ZCE5	Gpsm2	13.9731	14.0122
D3ZCG3	Mon2	13.2932	13.3442
D3ZCG5	Mmp15	13.8982	13.7525
D3ZCG9;D3ZQM3	Itga3	11.9995	12.0217
D3ZCI2	Slc9a7	14.0448	13.9788
D3ZCI5	Stxbp6	13.8076	13.8882
D3ZCK2	Nkiras2	13.019	12.9604
D3ZCL3	Snrpc	13.6517	13.6052
D3ZCM3	Abcg4	11.1107	11.1374
D3ZCM4	Dnajc15	12.1941	11.9072
D3ZCP9	Gtf2e2	12.1904	12.2179
D3ZCQ2	Alg11	12.4052	12.2943
D3ZCR4	Ppp4r3b	12.3978	12.4245
D3ZCR5	Larp6	14.2866	14.4434
D3ZCS3	Pcbp4	15.4497	15.3904
D3ZCT5	Pald1	11.8293	11.6875
D3ZCT7	Sec23b	13.8088	13.8401
D3ZCU8	Rab33a	14.4784	14.4982
D3ZCV0	Actn2	15.2053	15.1654
D3ZCW5	Alg9	11.5375	11.4645
D3ZCZ9	LOC100912599	15.3263	15.3685
D3ZD05;D4ACC2	Kank2	13.8936	13.6902
D3ZD09	Cox6b1	18.3949	18.4025
D3ZD11	Spcs2	16.6193	16.6157
D3ZD19	Lyve1	11.8858	11.8499
D3ZD23	Abce1	16.0976	16.0604
D3ZD47	Ctif	11.1974	12.7994
D3ZD48	Rab11fip2	14.144	14.1867
D3ZD72	Ncapg	12.1646	12.1132
D3ZD73	Ddx6	14.58	14.6228
D3ZD80	Gtf3c4	14.0206	13.9948
D3ZD83	Mfsd10	13.4364	13.2739
D3ZD89	Naa15	15.9093	15.8995
D3ZD97	Dhx15	15.747	15.7622
D3ZDC0;F1LPZ8;Q62889;Q62889-4	Nlgn3	11.4965	11.4635
D3ZDC2	Slc43a2	12.5756	12.6466
D3ZDC7	Zfyve9	12.4334	12.4656
D3ZDH8;Q9JJM9-2	38596	16.0774	16.2315
D3ZDI7	Ppp2r5a	14.4049	14.3318
D3ZDI9	Usp13	12.5628	12.601
D3ZDJ3	Elmod1	13.1497	13.1956
D3ZDJ6	Vstm2l	12.4711	12.384
D3ZDK2	Ube2d1	15.652	15.6821
D3ZDK7	Pgp	14.7871	14.9138
D3ZDM6	Cdk19	13.1337	13.0055
D3ZDM7	Ddo	13.5051	13.4769
D3ZDP2	Mrpl58	14.0693	14.1014
D3ZDP7	Nyap1	12.4031	12.3254
D3ZDR2	Chmp6	14.3788	14.3592
D3ZDR5	Prmt9	11.2494	11.139
D3ZDU2	Rptor	15.193	15.2007
D3ZDU5;Q9EPC6	Pfn2	15.4321	15.4433
D3ZDX5	Plxnb1	14.3081	14.2575
D3ZDX7	Mrpl48	14.4393	14.4812
D3ZE01	Kif14	14.535	14.5573
D3ZE10	Mrpl35	13.9679	13.9331
D3ZE15	Ndufa13	15.4938	15.4613
D3ZE17	Caskin1	12.9948	12.936
D3ZE26	Tmcc2	14.1017	14.0681
D3ZE30;F1LVA8	Bcar1	11.1892	11.0059
D3ZE49	Trappc12	14.4682	14.5193
D3ZE55	Pcdh8	12.6694	12.8948
D3ZE59	Tmem115	15.4522	15.4234
D3ZE72	Metap1	12.7407	12.8212
D3ZE75	Lrp8	11.9283	11.9679
D3ZE85	Frrs1l	14.4581	14.7023
D3ZEA0	Fndc3a	12.8224	12.7667
D3ZEE9	Fads6	12.7314	12.679
D3ZEG8	Timm29	14.18	14.271
D3ZEG9	Ercc2	13.2464	13.2717
D3ZEH1	Fat4	12.7864	12.5215
D3ZEH2	Foxred1	12.5681	12.5377
D3ZEH3	Sec61a2	15.7529	15.7421
D3ZEH6	Nudt8	13.0419	12.9664
D3ZEH9	Mgrn1	11.4917	11.5677
D3ZEI4	Hepacam	16.5729	16.5979
D3ZEI6	Ncoa5	15.7001	15.7188
D3ZEJ2	Mcur1	12.54	12.5255
D3ZEJ9	RGD1310429	13.8355	13.6296
D3ZEM8	Tsr1	13.0815	12.8887
[truncated: 5,259 more rows]

## Sheet: cLTP Total SampleQuant
Protein	GeneName	CONTROL_CONTROL_1	CONTROL_CONTROL_2	CONTROL_CONTROL_3	CONTROL_CONTROL_4	CONTROL_CONTROL_5	CONTROL_CONTROL_6	CONTROL_CONTROL_7	CONTROL_CONTROL_8	CONTROL_CONTROL_9	CONTROL_CONTROL_10	CONTROL_CONTROL_11	CONTROL_CONTROL_12	cLTP_cLTP_1	cLTP_cLTP_2	cLTP_cLTP_3	cLTP_cLTP_4	cLTP_cLTP_5	cLTP_cLTP_6	cLTP_cLTP_7	cLTP_cLTP_8	cLTP_cLTP_9	cLTP_cLTP_10	cLTP_cLTP_11	cLTP_cLTP_12
P85108	Tubb2a	21.6415	21.578	21.4461	21.2657	21.4074	21.5156	21.4314	21.5996	22.0961	21.9761	21.9026	21.9173	21.7744	21.7187	21.7833	21.5446	21.8514	21.6041	21.6119	21.5371	21.745	22.02	21.7815	21.7162
G3V6D3;P10719	Atp5f1b	21.5872	21.6058	21.5992	21.6518	21.6158	21.6057	21.6619	21.612	21.5759	21.5359	21.5295	21.6084	21.6342	21.5641	21.4928	21.5148	21.5552	21.601	21.6756	21.6001	21.502	21.5837	21.5644	21.5576
Q05962;Q6P9Y4	Slc25a4	20.706	20.8871	20.8478	20.8023	20.7618	20.8351	20.8089	20.7078	20.741	20.7109	20.626	20.6692	20.7882	20.7541	20.7361	20.7399	20.7155	20.8269	20.8695	20.7961	20.7525	20.5846	20.6147	20.7003
P47942	Dpysl2	20.3137	20.1757	20.3208	20.1734	20.3667	20.3865	20.2464	20.2874	20.5648	20.5695	20.444	20.5928	20.4322	20.4747	20.618	20.2746	20.7485	20.297	20.3786	20.3269	20.2615	20.5314	20.4694	20.2571
F1LP05;P15999	Atp5f1a	20.2162	20.4218	20.3694	20.4636	20.3386	20.3719	20.3881	20.247	20.3019	20.3652	20.2975	20.4608	20.2041	20.3166	20.2169	20.4074	20.2749	20.3757	20.3853	20.4237	20.3225	20.2814	20.4094	20.4332
P62260	Ywhae	19.8611	19.7946	19.6926	19.805	19.7607	19.9249	19.952	19.885	20.1784	20.0632	19.7457	20.1834	19.9097	19.9068	20.0451	19.8074	20.0534	19.8048	19.7735	19.9091	19.7958	20.0192	20.1628	19.9479
P11232	Txn	19.8012	19.7543	19.8152	19.8154	19.9865	19.8873	19.8941	19.7989	19.9506	19.9678	19.8281	20.0253	19.8775	19.7741	19.9554	19.7048	19.9882	19.7673	19.8051	19.7818	19.7989	19.7995	19.8398	19.7572
P06687	Atp1a3	19.6813	19.6556	19.8724	19.5336	19.7091	19.7468	19.7071	19.6856	19.9901	19.9667	19.8293	19.7445	19.9099	19.9267	20.0732	19.6577	20.0367	19.6932	19.7749	19.7539	19.6977	20.0724	19.7726	19.7472
P69897	Tubb5	19.7417	19.8133	19.6575	19.6971	19.5639	19.6239	20.0035	19.7134	19.9324	20.0184	19.8777	19.9246	19.8705	19.9222	19.8883	19.5073	19.7455	19.8105	19.6782	19.7921	19.3594	19.9386	19.7925	19.8962
P07340	Atp1b1	19.5742	19.5392	19.647	19.3795	19.5719	19.7587	19.6242	19.5254	19.9554	19.9338	19.7133	19.6464	19.8291	19.7896	19.9289	19.5877	20.0521	19.6529	19.6349	19.65	19.598	19.9733	19.5723	19.46
Q06647	Atp5po	19.6787	19.7302	19.746	19.6724	19.7228	19.6886	19.7164	19.6231	19.6721	19.6841	19.608	19.7213	19.678	19.704	19.6483	19.6417	19.6778	19.6167	19.7129	19.7206	19.6259	19.6477	19.6688	19.7096
P20788	Uqcrfs1	19.5983	19.6328	19.7332	19.5702	19.6144	19.7065	19.6529	19.5676	19.662	19.6928	19.6027	19.5782	19.7218	19.7279	19.6815	19.6244	19.6781	19.6034	19.6925	19.6641	19.5931	19.6015	19.5097	19.57
Q00981	Uchl1	19.5067	19.5052	19.3623	19.2446	19.3574	19.413	19.3081	19.4098	19.676	19.7303	19.7332	19.8298	19.7078	19.801	19.6125	19.4773	19.6673	19.4505	19.5447	19.5123	19.5355	19.7491	19.7912	19.7286
P10111	Ppia	19.4642	19.5066	19.4885	19.4937	19.6176	19.7069	19.8431	19.6802	19.3372	19.5507	19.399	19.6673	19.5568	19.448	19.6263	19.5569	19.7434	19.6841	19.678	19.5526	19.4616	19.4724	19.5052	19.3718
P07335	Ckb	19.607	19.648	19.6084	19.7978	19.5594	19.5508	19.6156	19.6067	19.3338	19.3537	19.4614	19.4732	19.3796	19.3997	19.3968	19.714	19.3961	19.6858	19.6506	19.6563	19.7057	19.2778	19.4653	19.6736
Q09073	Slc25a5	19.4652	19.6206	19.6355	19.5619	19.5062	19.6048	19.6206	19.5493	19.3257	19.3889	19.3113	19.3861	19.5611	19.4591	19.4349	19.4597	19.4671	19.5743	19.6574	19.6048	19.4923	19.3397	19.3624	19.4286
A0A0G2K1L8	Basp1	19.5705	19.2737	19.3147	19.1061	19.3462	19.5114	19.4114	19.3417	19.8746	19.6022	19.7154	19.5462	19.5125	19.5364	19.7488	19.311	19.7995	19.352	19.5411	19.2758	19.4453	19.7688	19.4449	19.1962
P04636	Mdh2	19.5408	19.4545	19.4128	19.3842	19.5065	19.4962	19.4481	19.3777	19.496	19.5227	19.3369	19.506	19.6217	19.5755	19.6663	19.366	19.7013	19.4434	19.5246	19.4515	19.3201	19.4332	19.3969	19.3534
Q9Z2L0	Vdac1	19.344	19.4333	19.5024	19.4041	19.4274	19.4172	19.4297	19.3894	19.3838	19.321	19.4639	19.4605	19.3891	19.3316	19.4056	18.9848	19.5446	19.2075	19.4532	19.474	19.3375	19.3183	19.3392	19.3325
Q62950	Crmp1	19.2395	19.3599	19.2434	19.2976	19.3115	19.3048	19.2116	19.2693	19.6236	19.5002	19.5053	19.5463	19.2831	19.4607	19.4062	19.315	19.4754	19.3252	19.3258	19.3408	19.3031	19.4806	19.5083	19.3842
Q5XIF6	Tuba4a	19.3808	19.3383	18.8681	18.9829	19.0476	19.1157	19.0892	19.2266	19.5968	19.561	19.2974	19.4975	19.6383	19.5353	19.5251	19.1664	19.4725	19.1966	19.2592	19.3017	19.3069	19.5863	19.5051	19.3552
A0A0H2UHM5;P11598	Pdia3	19.3558	19.4905	19.5173	19.4574	19.5404	19.5462	19.3865	19.3266	19.0231	19.0527	19.102	19.1523	19.3237	19.3236	19.2374	19.4184	19.3966	19.3634	19.4098	19.4387	19.3295	18.951	19.2542	19.2122
P01830	Thy1	19.2468	19.2083	19.1214	19.0463	19.3063	19.2798	19.3431	19.2192	19.4171	19.4085	19.2631	19.4076	19.3877	19.4859	19.4429	19.1298	19.498	19.2737	19.3272	19.34	19.1439	19.4625	19.2835	19.1288
D3ZAF6	Atp5mf	19.298	19.3651	19.3011	19.2895	19.3071	19.3631	19.3421	19.3153	19.1692	19.3594	19.2158	19.2526	19.3439	19.2665	19.2894	19.2439	19.282	19.2937	19.3456	19.3082	19.339	19.2014	19.2587	19.2706
P11240	Cox5a	19.1939	19.2298	19.3434	19.1937	19.2292	19.1759	19.2568	19.182	19.1892	19.2067	19.2213	19.1159	19.2978	19.4016	19.2192	19.2399	19.389	19.2721	19.4111	19.2636	19.3314	19.3115	19.2472	19.3022
P32551	Uqcrc2	19.2192	19.2594	19.3515	19.2561	19.2647	19.3667	19.3006	19.2203	19.2271	19.1392	19.193	18.9754	19.2857	19.3028	19.3128	19.3192	19.3119	19.2307	19.2432	19.2463	19.1373	19.2984	19.1339	19.1751
P06686	Atp1a2	19.214	19.2753	19.3126	19.3762	19.2873	19.3355	19.1686	19.183	19.0536	19.2898	19.2319	19.2821	19.1623	19.1745	19.1177	19.2483	19.12	19.186	19.1514	19.2788	19.2347	19.1675	19.2191	19.3196
P21707	Syt1	18.9913	18.9433	18.9933	18.7922	18.9844	18.9872	18.968	18.9687	19.4861	19.465	19.2794	19.1904	19.2475	19.2784	19.365	19.0241	19.5084	19.0061	19.1225	19.1738	19.0439	19.5971	19.2056	19.0691
A0A0G2K6U1;F1LQ81;Q9QUL6	Nsf	19.0524	19.1247	18.9385	18.9567	19.0219	18.9994	18.9665	19.0309	19.3984	19.3521	19.1882	19.2825	19.2884	19.2405	19.3418	18.9664	19.2883	19.0674	19.0403	19.1741	19.1414	19.4385	19.2363	19.1126
D3ZBN0	H1-5	19.2289	19.3694	19.3327	19.3936	19.2051	19.303	19.1739	19.2356	18.9343	18.9202	18.927	18.9989	18.9886	19.0787	18.9066	19.3084	18.8246	19.2221	19.144	19.1547	19.2215	18.7646	19.0865	19.3196
P00507	Got2	19.053	19.0225	19.1108	18.9596	19.1343	19.03	19.0132	18.9567	19.1593	19.2331	19.0954	19.0729	19.2172	19.2021	19.2441	19.0195	19.3936	19.0695	19.0631	19.0696	18.9014	19.1755	19.0152	18.9731
P10888	Cox4i1	18.9791	19.0268	19.0483	19.0425	19.073	18.9189	18.986	18.9484	18.9432	19.0314	18.8967	18.9797	19.0131	19.0493	19.042	19.0531	19.1963	19.0129	19.0553	19.0449	18.9634	18.9767	18.991	18.9497
Q4QRB4	Tubb3	18.8093	18.9373	18.7586	18.8036	18.7388	18.7112	18.8552	19.0371	19.2705	18.897	19.2211	19.2217	19.0071	19.0258	18.9779	19.1199	18.9174	18.8606	19.1015	18.9609	19.1303	19.2457	19.2357	19.2843
O88989	Mdh1	19.0121	18.7575	19.126	18.9117	19.2114	19.2357	19.2037	18.9536	18.8593	18.8443	18.7239	18.7929	19.0151	18.9666	19.3381	18.8001	19.4714	19.0759	19.1527	18.8641	18.7624	18.8329	18.7011	18.472
P35565	Canx	18.9596	19.0571	19.0749	19.1386	19.1078	18.9906	19.0691	18.9704	18.8272	18.7683	18.7295	18.8524	18.9802	18.9825	18.9877	19.0547	18.8767	18.9529	18.9726	19.0032	18.9266	18.8354	18.9066	18.944
P46462	Vcp	18.8851	18.9615	18.9246	18.8709	18.8541	18.8986	18.9025	18.8208	19.0409	19.1148	19.0951	19.1052	18.9164	18.9502	18.908	18.8435	18.9639	18.8116	18.9115	18.8571	18.8599	19.0809	19.0595	19.0278
P19527	Nefl	18.6803	18.5849	18.6154	18.5316	18.7762	18.6526	18.5903	18.664	19.6243	19.6262	18.8662	18.8025	19.1952	19.2808	19.5696	18.635	19.3876	18.7232	18.7899	18.7337	18.6925	19.7087	18.8929	18.5593
M0RBJ0	Gng2	18.9167	18.8082	18.9881	18.8139	18.8918	18.7811	18.8825	18.8396	18.938	18.961	18.9964	19.0494	18.8814	18.8698	19.0708	18.7739	19.0628	18.8454	18.9295	18.9423	18.7666	18.9159	18.8549	18.7343
O08651	Phgdh	18.9575	19.0423	18.9249	19.12	19.0129	19.0288	18.9925	18.9788	18.7903	18.718	18.8604	18.9276	18.711	18.7467	18.5186	18.8408	18.4907	18.8656	18.8037	18.9977	18.9633	18.5796	18.85	18.9363
P08461	Dlat	18.8951	18.8033	18.6384	18.751	18.874	18.8271	18.8917	18.9153	18.92	18.7881	18.617	18.7811	18.8963	18.9413	18.9451	18.7728	18.8934	18.8284	18.8965	18.8918	18.8383	19.0786	18.9243	18.8868
A0A0G2JZ52;Q6IMY8	Hnrnpu	18.8656	18.991	18.9818	18.8682	18.863	18.8443	18.8175	18.7124	18.6857	18.7712	18.7416	18.7273	19.0286	18.8584	18.8652	18.9308	18.811	18.8523	18.8291	18.8273	18.8149	18.7316	18.7922	18.8782
P81155	Vdac2	18.8114	18.8962	18.8933	18.8693	18.7752	18.851	18.9006	18.8251	18.7937	18.7887	18.7538	18.8112	18.6763	18.8186	18.6654	18.8233	18.7299	18.8434	18.883	18.836	18.8521	18.7721	18.8447	18.8034
P55051	Fabp7	19.0887	18.5308	19.0988	19.0976	18.8834	18.7782	18.7115	18.7702	18.6983	18.6995	18.7891	18.8584	18.7763	18.6361	18.5784	18.8234	18.613	18.6598	18.972	18.7803	18.9348	18.5304	18.8012	18.9121
P85834	Tufm	18.7974	18.754	18.9691	18.8501	18.9233	18.7464	18.6587	18.8898	18.7384	18.6193	18.6749	18.6017	18.6092	18.8932	18.7979	18.9288	18.767	18.7819	18.95	18.8241	18.8052	18.78	18.8242	18.7965
P62815	Atp6v1b2	18.6647	18.3934	18.8095	18.5189	18.7962	18.506	18.3582	18.8693	19.0901	18.7063	18.9977	18.5787	18.53	18.9699	19.0223	18.8997	19.0845	18.5769	18.8483	18.6414	18.9196	19.1346	19.0713	18.8418
P12075	Cox5b	18.807	18.8347	18.8763	18.741	18.7875	18.7121	18.6954	18.7466	18.6666	18.6094	18.8226	18.6372	18.7386	18.8989	18.8277	18.8987	18.7528	18.8052	18.8485	18.7766	18.7601	18.6397	18.6298	18.6354
A0A0G2JV65;P63102	Ywhaz	18.6649	18.5737	18.7175	18.5814	18.7312	18.6466	18.6765	18.8209	18.9006	18.7299	18.7181	18.7622	18.6265	18.8339	18.9495	18.8747	18.7936	18.5899	18.8515	18.6919	18.7488	18.9994	18.8903	18.7301
Q5M7T6	Atp6v0d1	18.6746	18.7	18.7812	18.654	18.7558	18.6677	18.6308	18.6129	18.7348	18.8136	18.7365	18.7864	18.7951	18.8883	18.8199	18.7259	18.9427	18.7289	18.7317	18.7272	18.6137	18.8379	18.7822	18.7036
B0BN81	Rps5	18.8569	18.8499	18.4095	18.5336	18.452	18.765	18.7524	18.6448	18.8333	18.7217	18.7497	18.901	18.8716	18.5949	18.8154	18.8197	18.3972	18.798	18.6598	18.6488	18.7867	18.7733	18.9296	19.0894
Q68FY0	Uqcrc1	18.7126	18.6694	18.7121	18.65	18.7932	18.7877	18.6606	18.6228	18.7011	18.7668	18.6623	18.7168	18.6143	18.7089	18.7197	18.6068	18.7615	18.6527	18.7896	18.6834	18.5537	18.6484	18.6507	18.731
A0A0G2JSQ1;Q63754	Sncb	18.6254	18.4084	18.7088	18.7466	19.0291	18.8468	19.0216	18.6433	18.5731	18.6305	18.302	18.5656	18.7231	18.6424	19.0961	18.5404	19.1545	18.7627	18.8659	18.6264	18.4154	18.716	18.5904	18.2964
Q66HF1	Ndufs1	18.6268	18.5904	18.6194	18.6148	18.7484	18.6949	18.6081	18.596	18.6501	18.7197	18.6215	18.7184	18.6969	18.6742	18.7057	18.5982	18.7886	18.6404	18.6816	18.6299	18.5843	18.732	18.801	18.6966
Q9ER34	Aco2	18.6352	18.6557	18.6332	18.5057	18.6136	18.6881	18.6524	18.6818	18.6935	18.8089	18.6604	18.7445	18.7034	18.6614	18.7002	18.5984	18.7795	18.6132	18.7031	18.6933	18.6411	18.6831	18.5798	18.5917
P63045	Vamp2	18.4631	18.4019	18.4777	18.4468	18.5313	18.4689	18.6648	18.5963	18.7163	18.8847	18.7766	18.9156	18.6542	18.4738	18.668	18.4875	18.7107	18.5679	18.6649	18.5413	18.6451	18.7758	18.7908	18.8109
P05708	Hk1	18.5117	18.6021	18.5932	18.6601	18.6436	18.6157	18.6032	18.6128	18.66	18.7111	18.6045	18.7248	18.6611	18.6822	18.6875	18.5856	18.5686	18.5896	18.5279	18.4983	18.5826	18.7882	18.6932	18.631
Q8CFD0	Sfxn5	18.6563	18.7377	18.7259	18.7144	18.6585	18.6814	18.5912	18.4602	18.6121	18.6077	18.4785	18.4999	18.7182	18.6572	18.5647	18.6646	18.6371	18.6497	18.583	18.5344	18.5741	18.5362	18.5509	18.5443
Q63198	Cntn1	18.5319	18.4726	18.6245	18.3976	18.6571	18.6008	18.4551	18.6343	18.6682	18.737	18.588	18.7234	18.6139	18.6252	18.7107	18.5651	18.8045	18.5113	18.5851	18.5417	18.6053	18.7947	18.5523	18.5244
P06761	Hspa5	18.7694	18.8569	18.7883	18.7783	18.7132	18.7535	18.7755	18.6229	18.2446	18.1755	18.3313	18.3699	18.7398	18.6493	18.6032	18.8305	18.4255	18.7104	18.6389	18.6157	18.6435	18.2704	18.3858	18.4805
Q02563	Sv2a	18.4946	18.4359	18.6008	18.4365	18.5649	18.2771	18.2928	18.5416	18.7677	18.5146	18.7355	18.5489	18.4878	18.6613	18.707	18.729	18.7388	18.435	18.6004	18.6192	18.6367	18.7061	18.7085	18.6388
D3ZZ21	Ndufb6	18.5372	18.3862	18.6704	18.3905	18.6654	18.7737	18.7355	18.4752	18.5763	18.448	18.519	18.5104	18.3738	18.6353	18.6351	18.4479	18.5662	18.6702	18.6706	18.6285	18.5604	18.3974	18.3843	18.4935
A0A140TAH5;P84092	Ap2m1	18.4691	18.3535	18.5536	18.4258	18.4734	18.4891	18.4245	18.3769	18.6573	18.6457	18.5907	18.6147	18.5385	18.7087	18.6042	18.2989	18.7535	18.4039	18.5915	18.5641	18.3692	18.6402	18.6023	18.5766
P62914;Q4V8I6	Rpl11	18.6843	18.7045	18.5065	18.6446	18.533	18.5405	18.4169	18.4523	18.4885	18.4349	18.4363	18.5592	18.6106	18.4768	18.5448	18.4422	18.3992	18.6209	18.426	18.5462	18.5087	18.2584	18.6037	18.5447
P31399	Atp5pd	18.4901	18.5942	18.5493	18.4575	18.4822	18.5706	18.4715	18.4375	18.4439	18.5027	18.4759	18.4063	18.5627	18.6149	18.5246	18.5257	18.582	18.5363	18.5843	18.5922	18.5135	18.4631	18.3338	18.4149
B2RZ37	Reep5	18.5725	18.47	18.5676	18.3844	18.5384	18.5395	18.4671	18.3714	18.4027	18.6122	18.4519	18.5051	18.4633	18.4296	18.4214	18.509	18.5262	18.527	18.482	18.534	18.4983	18.3097	18.5428	18.52
P61983	Ywhag	18.3738	18.3053	18.3983	18.1839	18.3329	18.0798	18.2292	18.7568	18.9083	18.5484	18.4391	18.4593	18.4875	18.5122	18.6289	18.4231	18.6385	18.2389	18.4206	18.4214	18.4338	18.7127	18.95	18.7611
P82995	Hsp90aa1	18.4396	18.4859	18.4313	18.4362	18.4819	18.3777	18.3771	18.3517	18.5106	18.496	18.458	18.6687	18.4321	18.5552	18.4689	18.4057	18.5692	18.3761	18.3717	18.4909	18.4062	18.5705	18.6443	18.467
F1LM47	Sucla2	18.4698	18.4776	18.4445	18.4036	18.4686	18.517	18.3739	18.3672	18.5003	18.5428	18.4127	18.4993	18.4801	18.5571	18.5362	18.3562	18.506	18.397	18.5457	18.5441	18.3029	18.5557	18.5065	18.4429
A0A0G2K149;F1M176	Trpc5	18.652	18.7723	18.5304	18.4079	18.4121	18.5508	18.5153	18.5125	18.4311	18.2952	18.2474	18.508	18.3137	18.5367	17.9485	18.5204	18.3148	18.7379	18.4657	18.6216	18.35	18.1371	18.503	18.5486
D3ZUY8	Ap2a1	18.4031	18.3285	18.3924	18.2292	18.3994	18.4229	18.3208	18.447	18.6232	18.551	18.47	18.4423	18.3858	18.5965	18.577	18.333	18.5879	18.356	18.4861	18.526	18.3627	18.6356	18.4951	18.3974
P31647	Slc6a11	18.4718	18.5722	18.5521	18.3534	18.3817	18.5341	18.5114	18.4457	18.377	18.1575	18.6742	18.5266	18.4478	18.4536	18.3301	18.4745	18.3342	18.5057	18.5848	18.4615	18.4473	18.3178	18.4163	18.3831
A0A0G2JSH9;P35704	Prdx2	18.4159	18.4918	18.6825	18.5129	18.6384	18.3905	18.5605	18.5632	18.4278	18.3013	18.3429	18.4006	18.423	18.407	18.5395	18.471	18.3149	18.505	18.6174	18.3453	18.29	18.3939	18.4444	18.2177
Q5M7A7	Cnrip1	18.343	18.3591	18.4645	18.4012	18.433	18.4407	18.4223	18.3064	18.4605	18.5157	18.4557	18.5237	18.4611	18.4027	18.4997	18.2775	18.6244	18.377	18.352	18.3527	18.2978	18.4821	18.4791	18.3144
B2RZD6	Ndufa4	18.3716	18.4166	18.5544	18.2322	18.3766	18.3673	18.3476	18.5017	18.5388	18.2775	18.4695	18.1687	18.4578	18.5068	18.579	18.6982	18.4806	18.4512	18.4506	18.372	18.4178	18.5206	18.1737	18.2463
Q60587	Hadhb	18.4379	18.6008	18.5392	18.5507	18.4085	18.5806	18.5324	18.4756	18.2284	18.2812	18.2385	18.2567	18.4097	18.3918	18.2549	18.4897	18.3845	18.5286	18.5122	18.3832	18.4868	18.2464	18.3406	18.2975
D3ZD09	Cox6b1	18.3193	18.2166	18.5281	18.3236	18.4075	18.3822	18.2354	18.4159	18.4452	18.4096	18.4479	18.3638	18.3875	18.4175	18.5096	18.3736	18.6859	18.4764	18.4974	18.3572	18.3785	18.4929	18.2999	18.3553
P35213;P35213-2	Ywhab	18.3665	18.2693	18.338	18.2929	18.1677	18.3696	18.3552	18.4549	18.6381	18.4335	18.386	18.4241	18.3019	18.3874	18.5184	18.5094	18.4417	18.3434	18.4841	18.3732	18.458	18.4774	18.4767	18.4198
P54311	Gnb1	18.4414	18.4178	18.4496	18.3561	18.4524	18.5201	18.5246	18.4317	18.3163	18.3264	18.129	18.2795	18.5653	18.3766	18.5926	18.3914	18.7135	18.4702	18.4652	18.3975	18.2956	18.2706	18.1314	18.1019
A0A0G2K151;P02650	Apoe	18.6067	18.5596	18.6449	18.6383	18.5705	18.558	18.5375	18.5764	17.9231	17.8016	18.2216	18.0652	18.226	18.369	18.0629	18.7528	18.2006	18.6144	18.5601	18.4902	18.5526	17.8955	18.2783	18.4767
P25286;P25286-2;Q2I6B2;Q2I6B5	Atp6v0a1	18.4045	18.4032	18.2845	18.2171	18.3815	18.3265	18.3096	18.2603	18.4498	18.4814	18.4266	18.4195	18.4944	18.4796	18.4033	18.2885	18.5589	18.296	18.3077	18.3513	18.3323	18.5697	18.382	18.3288
P19511	Atp5pb	18.3589	18.3073	18.5128	18.403	18.357	18.3753	18.2722	18.4892	18.3365	18.2806	18.4559	18.2771	18.2191	18.3501	18.3954	18.4676	18.4488	18.3936	18.4542	18.4358	18.304	18.3318	18.3345	18.3592
A0A0G2JSS8;Q9R063;Q9R063-2	Prdx5	18.4163	18.3021	18.3134	18.2221	18.3279	18.4636	18.4844	18.3588	18.4158	18.3184	18.2498	18.3553	18.5854	18.4794	18.6088	18.2893	18.3671	18.371	18.3924	18.3501	18.3244	18.3525	18.2575	18.1416
P11608	Mt-atp8	18.2966	18.4975	18.5825	18.5223	18.4308	18.4279	18.4264	18.3679	18.1309	18.0585	18.3386	18.3746	18.3143	18.3271	18.0328	18.4541	18.1345	18.4301	18.3916	18.3986	18.3696	18.1241	18.4178	18.3439
P62250	Rps16	18.4183	18.7077	18.4493	18.5186	18.4197	18.2924	18.42	18.3444	18.1823	18.1783	18.24	18.2453	18.4501	18.2775	18.297	18.4714	18.0855	18.5422	18.2846	18.4221	18.3962	18.0057	18.2154	18.2719
A0A0A0MY09;Q66HD0	Hsp90b1	18.5605	18.5732	18.7053	18.5431	18.6252	18.5504	18.4018	18.5019	17.944	17.7555	18.1342	17.9798	18.3907	18.3066	18.2438	18.6479	18.2958	18.4892	18.3749	18.4049	18.3816	17.862	18.1551	18.1811
D3ZFQ8	Cyc1	18.3031	18.3468	18.4252	18.4229	18.3977	18.3356	18.4046	18.2186	18.3008	18.3168	18.2628	18.4278	18.3063	18.3006	18.2988	18.3411	18.2537	18.3088	18.2755	18.4304	18.2843	18.1829	18.3526	18.3403
P09606	Glul	18.3298	18.3218	18.3473	18.335	18.2481	18.1985	18.2958	18.3013	18.4736	18.6126	18.6894	18.7468	18.3088	18.15	18.2097	18.1172	18.2442	18.1371	18.1591	18.0359	18.3461	18.3653	18.412	18.3269
G3V728	Nipsnap1	18.3271	18.4024	18.3675	18.363	18.4605	18.3288	18.3459	18.2426	18.2001	18.1369	18.2859	18.3395	18.3848	18.2974	18.3866	18.3791	18.4062	18.3372	18.2967	18.3201	18.29	18.2608	18.2934	18.1808
P62762	Vsnl1	18.3063	18.1097	18.2291	18.0124	18.2593	18.3086	18.2688	18.1691	18.5842	18.4782	18.2627	18.3799	18.4622	18.4266	18.5981	18.1748	18.6171	18.2586	18.3243	18.2492	18.1533	18.5101	18.283	18.1791
P10860	Glud1	18.2742	18.3558	18.3428	18.4075	18.3431	18.364	18.396	18.3302	18.1403	18.1472	18.2998	18.2219	18.358	18.3293	18.3009	18.4457	18.4	18.4157	18.4859	18.3977	18.3567	18.1547	18.0825	18.1178
Q6P502	Cct3	18.3712	18.4368	18.0996	18.2282	18.1282	18.274	17.9907	18.2089	18.4543	18.4489	18.273	18.4993	18.3942	18.4386	18.3759	18.0624	18.2751	18.1113	18.4315	18.4703	18.1981	18.2913	18.4774	18.4862
P63039	Hspd1	18.3827	18.2284	18.2032	18.2783	18.1888	18.3086	18.4357	18.4875	18.1312	18.1468	18.1095	18.1629	18.4112	18.2492	18.4998	18.3555	18.3242	18.3884	18.4619	18.3443	18.3194	18.3047	18.2705	18.2543
A0A0G2K3Z9;Q63716	#N/A	18.3966	18.4092	18.5185	18.4592	18.3676	18.4109	18.2622	18.4127	18.2373	18.1678	18.3453	18.3999	18.1605	18.1958	18.1478	18.2469	18.3843	18.2296	18.3295	18.2626	18.2928	18.0328	18.2288	18.2713
A0A140TAF0	Tpm3	18.2546	18.1316	18.2903	18.144	18.3907	18.3823	18.2848	18.1772	18.4559	18.4085	18.3025	18.428	18.3572	18.2767	18.5465	18.0862	18.6623	18.2413	18.2924	18.1532	18.2197	18.3926	18.2506	18.0003
F1LNF7;Q99NA5	Idh3a	18.2912	18.361	18.3055	18.3822	18.2576	18.3245	18.3081	18.255	18.3327	18.3603	18.2472	18.3425	18.2403	18.2629	18.3049	18.2629	18.334	18.3138	18.2781	18.2643	18.2074	18.2875	18.23	18.3676
P21816	Cdo1	18.4316	18.4566	18.133	18.1271	18.0779	18.2935	17.8149	18.0872	18.483	18.4798	18.2448	18.4896	18.3451	18.4618	18.5234	18.1436	18.1797	17.9791	18.4605	18.5525	18.2323	18.2955	18.2981	18.5054
P63086	Mapk1	18.3468	18.2703	18.1911	18.1231	18.2277	18.2385	18.1329	18.2219	18.3765	18.4645	18.3157	18.3553	18.415	18.427	18.5347	18.2579	18.4439	18.1478	18.2471	18.1853	18.1913	18.3979	18.2601	18.1004
P63012	Rab3a	18.2575	18.2036	18.1843	18.0987	18.1276	18.2419	18.206	18.1279	18.4398	18.4251	18.2694	18.3249	18.3804	18.3744	18.4528	18.1064	18.4632	18.2082	18.3157	18.3022	18.22	18.4944	18.3481	18.2149
I6L9G6	Tardbp	18.2977	18.4917	18.3227	18.4297	18.3006	18.3754	18.5685	18.4259	18.0527	17.9897	18.1734	18.1795	18.2732	18.1176	17.9089	18.3442	17.9543	18.5051	18.3861	18.4276	18.3477	17.9243	18.1962	18.3209
P62944;P62944-2	Ap2b1	18.2513	18.1898	18.1799	18.0431	18.1679	18.1932	18.1799	18.2579	18.4122	18.3223	18.2528	18.2946	18.4013	18.3754	18.4002	18.1604	18.2909	18.1781	18.2947	18.2139	18.2295	18.372	18.2185	18.2328
O35458	Slc32a1	18.1696	18.1763	18.2403	18.0132	18.1849	18.2073	18.182	18.1424	18.3244	18.3053	18.2218	18.1317	18.2797	18.4661	18.4169	18.193	18.5171	18.1988	18.2935	18.2412	18.2403	18.3622	18.2234	18.1818
P13383;Q5U328	Ncl	18.33	18.3799	18.2477	18.3149	18.2737	18.2884	18.2312	18.3008	18.1853	18.2901	18.1287	18.2621	18.1936	18.1985	18.2104	18.156	18.1221	18.3566	18.1844	18.2195	18.2087	18.1437	18.2564	18.3041
A0A0G2K8K0	Sfpq	18.2199	18.2585	18.2874	18.2776	18.2896	18.2843	18.1289	18.1668	18.2016	18.1326	18.1983	18.1759	18.2416	18.2045	18.2472	18.3116	18.2888	18.2921	18.1947	18.2307	18.2282	18.2007	18.2407	18.1885
F7EL36;P49911	Anp32a	18.2579	18.3417	17.6319	17.701	17.6122	17.9058	18.117	18.2629	18.5684	18.3346	18.0751	18.5446	18.569	18.4126	18.5021	18.282	17.9133	18.1877	18.1016	18.3664	18.3994	18.3982	18.4775	18.4684
A0A0G2K459	Mtch2	18.1776	18.1651	18.2601	18.2341	18.243	18.2275	18.1421	18.2123	18.2901	18.1932	18.1775	18.1482	18.1902	18.3195	18.2996	18.2934	18.2206	18.1996	18.2699	18.2856	18.2266	18.126	18.1263	18.1307
Q641Y2	Ndufs2	18.206	18.3046	18.2727	18.1591	18.2117	18.344	18.2484	18.1657	18.2855	18.2024	18.2576	18.2847	18.2722	18.2408	18.2133	18.0544	18.2432	18.2211	18.1694	18.3037	18.0722	18.087	18.1353	18.1221
Q9Z0W5	Pacsin1	18.1341	17.8136	17.907	17.7471	18.0472	18.0492	17.9737	18.2453	18.6223	18.3306	18.4138	18.2187	18.1233	18.4569	18.5218	18.2044	18.5054	18.0664	18.2469	18.1519	18.201	18.6908	18.2554	18.0942
B2GV06	Oxct1	18.1207	18.1177	18.255	18.1382	18.1975	18.225	18.1544	18.121	18.3687	18.0911	18.2378	18.2353	18.122	18.2995	18.3395	18.2177	18.5099	18.148	18.2017	18.1544	18.151	18.2476	18.1899	18.1375
P05197	Eef2	18.2312	18.4013	18.3244	18.4043	18.2284	18.2352	18.2311	18.2556	18.1494	18.116	18.1772	18.2361	18.1357	18.1959	18.0359	18.1958	17.9427	18.178	18.1485	18.2187	18.1985	18.0206	18.1898	18.2381
P11980	Pkm	17.9851	17.8144	17.8714	17.7106	18.0875	17.9846	18.3645	18.2192	18.4919	18.2698	18.2315	18.2142	18.0538	18.226	18.4426	18.0799	18.5202	18.2398	18.2513	18.0736	18.1158	18.615	18.5753	18.2398
A0A0G2JTL5;P52873	Pc	18.2076	18.32	18.2238	18.269	18.1688	18.24	18.1734	18.2096	18.0867	18.2026	18.2291	18.2697	18.2241	18.1741	18.0868	18.1694	18.1087	18.1483	18.2567	18.1528	18.2244	18.1244	18.1758	18.2165
A0A0G2JSM8	Cdc42	18.1476	18.1158	18.1203	17.9421	18.1701	18.2299	18.1222	18.1034	18.3486	18.3367	18.2223	18.2555	18.1679	18.1542	18.4052	18.0283	18.5547	18.1979	18.1789	18.1531	18.1324	18.276	18.2371	18.0214
A0A0H2UHS7;P12001	Rpl18	18.2208	18.2146	18.3506	18.2084	18.1889	18.1478	17.9798	18.2811	18.1101	18.0095	18.1463	18.0894	17.9646	18.2105	18.1427	18.3377	18.1266	18.3432	18.2247	18.3078	18.2957	18.0501	18.265	18.3292
D4A133	Atp6v1a	18.1261	18.1641	18.1041	17.9369	18.1087	18.1632	18.0267	18.0755	18.3211	18.3324	18.29	18.2663	18.235	18.2599	18.2249	18.1319	18.2818	18.1653	18.1829	18.1243	18.203	18.2574	18.269	18.1653
P06685	Atp1a1	18.1795	18.0024	18.1644	18.054	18.1992	18.208	18.1618	18.0006	18.3173	18.3234	18.2138	18.232	18.3287	18.2894	18.3141	18.0471	18.3667	18.138	18.1292	18.1483	18.0089	18.3272	18.1699	18.0415
M0R5J4;P04764	#N/A	18.1222	18.0339	18.1975	18.1112	18.204	18.2856	18.2641	18.2706	18.2555	18.2182	18.2603	18.2043	18.0358	18.1638	18.3101	18.0689	18.3747	18.1412	18.2373	18.1324	18.0007	18.1552	18.0727	17.8935
P61265	Stx1b	18.0807	17.9907	18.0389	17.9219	18.1014	18.1224	18.1197	18.0105	18.2974	18.4337	18.1706	18.3241	18.3147	18.2708	18.3511	17.9728	18.3955	18.0931	18.1476	18.1136	18.0512	18.3915	18.2297	18.0552
A0A0G2KAM3;P49432	Pdhb	18.1833	18.1449	18.1864	18.1449	18.1429	18.1928	18.1932	18.1595	18.2334	18.1671	18.0705	18.0914	18.2087	18.1272	18.2283	18.156	18.295	18.2211	18.1801	18.1839	18.1164	18.0414	18.1387	18.0981
D4A0T0	Ndufb10	18.0914	18.2105	18.2203	18.0661	18.1153	18.2453	18.1298	18.0621	18.0417	18.1504	18.1422	18.1027	18.1726	18.1281	18.1932	18.1615	18.1411	18.1645	18.2004	18.194	18.1203	18.0969	18.0306	18.1295
Q5XI34	Ppp2r1a	18.1525	18.1825	18.0758	17.974	18.049	18.0462	18.0306	18.1075	18.2231	18.2591	18.164	18.1127	18.1524	18.19	18.1795	18.07	18.1705	18.0809	18.1504	18.1002	18.1674	18.1574	18.181	18.1215
P68511	Ywhah	17.8733	17.8446	18.0756	17.881	18.1009	17.9815	17.9672	17.8996	18.2754	18.3948	18.2451	18.2217	18.2022	18.158	18.3013	17.9265	18.5489	18.0198	17.9697	18.1212	17.9398	18.4307	18.3076	17.9577
B2RYS2	Uqcrb	18.1074	18.2911	18.2237	18.1537	18.1577	18.2366	18.0854	18.0532	17.9756	18.1243	18.0838	18.0874	17.9562	18.152	17.8972	18.1565	18.1229	18.0603	18.1174	18.1799	18.0637	18.0366	18.0593	18.0793
P50554	Abat	18.0419	18.1259	18.1404	18.0882	18.058	18.1693	18.0229	18.0774	18.0262	18.1263	18.1357	18.006	18.1694	18.093	18.0496	18.1602	18.1976	18.1337	18.1574	18.167	18.1212	18.0899	17.9963	18.0101
P04642	Ldha	18.0605	17.7684	18.0902	17.8934	18.1845	18.2498	18.0532	18.007	18.0626	17.9686	18.0391	18.1534	18.0213	18.1656	18.4101	17.9953	18.5271	18.0905	18.2248	18.0201	17.8982	18.0832	17.8914	17.5605
P62859	Rps28	18.0493	18.0734	17.6654	17.7146	17.7539	17.8332	17.9605	18.1236	18.0959	18.1556	18.0064	18.1034	18.2657	17.8886	18.3855	18.0456	18.0941	18.3394	18.0427	17.9578	18.1011	18.0119	18.2999	18.2046
P42123	Ldhb	18.0377	17.865	18.146	18.0135	18.2764	18.222	18.089	18.0281	17.9759	17.8856	17.8866	17.8325	17.9206	18.1296	18.3986	18.0403	18.5139	18.0974	18.2409	18.0456	17.8775	17.9286	17.7886	17.6164
Q5XIT1	Mapre3	18.0193	17.8981	17.8986	17.7298	17.9442	17.8092	17.7976	17.928	18.3093	18.2768	18.0601	18.1112	18.1853	18.2303	18.3065	17.8815	18.0767	17.9195	17.8891	17.9555	17.9463	18.3012	18.1007	18.0249
Q9JKB7	Gda	17.9726	17.9224	17.7913	17.7614	17.7378	18.0741	18.1542	18.0928	18.0266	17.8819	18.046	18.2629	18.0917	18.0242	18.0626	17.8966	18.1036	18.0401	18.1873	18.0853	18.0595	18.0803	18.0788	18.0911
P07936	Gap43	18.0296	17.669	18.2507	17.6012	17.8623	17.9075	17.9235	17.9954	18.2439	17.912	18.1521	18.0523	18.0105	18.0068	18.2199	18.0298	18.1347	17.7432	18.1153	17.7735	18.0644	18.274	18.0859	17.9698
P21531	Rpl3	18.1912	18.1396	18.2259	18.1551	18.086	17.9731	17.7323	18.1427	17.7549	17.6499	17.8384	17.7674	17.6219	18.131	18.0096	18.2722	17.8264	18.1759	18.147	18.1081	18.1741	17.7373	17.9584	18.0876
M0RCJ9;Q7TPB7	LOC100911027	18.0228	17.939	17.7987	17.654	17.8943	17.9825	17.8498	17.891	18.1659	18.1281	18.0861	18.1695	18.3588	18.059	18.2132	17.7632	18.2947	17.8898	17.9873	17.8402	17.896	18.0797	17.9672	17.8425
P61314	Rpl15	18.0876	17.7484	18.3057	18.1418	18.1761	17.6459	17.5722	18.3055	18.0826	17.6122	18.1269	17.6513	17.5091	18.0182	18.101	18.356	18.0163	17.7708	18.133	17.9032	18.2042	17.9277	18.1769	18.1484
Q6PDV8	LOC100360057	18.0674	18.1475	18.0999	17.955	17.9501	17.9965	17.9556	17.8741	17.9571	17.9832	17.9622	18.0215	18.1046	17.9989	17.9238	18.0201	17.8596	18.0726	17.8625	18.0288	18.0138	17.8454	17.9987	17.965
P38983	Rpsa	18.1786	18.284	18.2814	18.0762	17.9663	18.1462	17.8848	17.8627	17.7788	17.7484	17.6299	17.6985	18.0942	17.9466	18.2136	18.0128	18.1171	18.297	17.956	17.9922	17.9807	17.6189	17.8621	17.7813
A0A1W2Q6L2;P35427;Q5RK10	#N/A	18.073	18.146	18.082	18.1145	17.9626	18.0212	17.8096	17.9175	17.8617	17.8383	17.8825	17.9592	17.8464	17.9768	17.8007	17.929	17.694	18.1155	17.8941	18.0632	17.9747	17.6818	18.0271	18.0165
Q6P3V9	Rpl4	18.0385	18.144	18.1442	18.0479	17.8907	18.0056	17.9459	18.0426	17.8219	17.864	18.0549	17.8813	17.9403	17.8367	17.8379	17.8047	17.6962	18.0998	17.9566	17.9188	18.0431	17.7207	17.8696	17.9201
P67779	Phb	18.007	17.9616	18.1182	17.9927	18.0016	17.91	17.9969	17.8978	17.7953	17.7173	17.8405	17.7408	17.9713	17.8998	17.9321	18.1713	17.9507	17.9839	17.9742	17.9352	17.924	17.7809	17.8317	17.9327
P60881	Snap25	17.8796	17.9106	17.9207	17.9526	17.9429	17.9956	18.1852	17.9721	17.8363	17.9529	17.8778	17.8884	17.8383	17.7437	17.7584	18.0248	17.897	18.0698	17.9272	17.9329	17.8772	17.8517	17.9309	17.9757
A0JN25	Mapt	17.851	17.6231	17.8589	17.5863	17.8716	17.9888	18.0066	17.8345	18.1111	18.0026	17.982	18.0563	18.0153	17.9172	18.3052	17.6287	18.29	17.7211	18.0335	17.9198	17.7221	17.9727	17.7078	17.5801
P24368	Ppib	17.9004	17.897	18.0584	17.916	18.0265	18.0386	17.918	17.8026	17.7996	17.7552	17.6634	17.7667	17.9461	17.9514	17.9713	17.909	18.0657	17.9683	17.9152	17.9734	17.8071	17.766	17.7678	17.8063
D3ZC55	Hspa12a	17.814	17.7861	17.6789	17.6056	17.6552	17.7099	17.7215	17.7856	18.2281	18.2023	17.9284	18.0912	18.0258	17.9595	18.0601	17.7404	17.9921	17.7784	17.8143	17.8274	17.8465	18.1737	18.015	17.8831
P12007	Ivd	17.8742	17.874	18.0226	17.9552	17.9919	17.9076	17.8161	17.8607	17.7487	17.6779	17.7527	17.6944	17.8794	17.9619	17.9159	17.977	18.0934	17.9579	18.0183	17.9017	17.8237	17.7831	17.84	17.8022
O35814	Stip1	17.8508	17.8301	17.7005	17.7115	17.7007	17.7738	17.7121	17.7089	18.074	18.1448	17.9423	17.9793	17.9217	17.9935	17.9702	17.7919	18.0096	17.7911	17.6966	17.8721	17.824	18.0245	18.0589	17.9311
Q63089;Q63089-2	Slc22a1	17.8547	17.6909	17.7348	17.4046	17.8331	17.968	17.7898	17.6917	18.2885	18.3729	18.0692	18.1907	18.1144	18.1437	18.3139	17.4274	17.8786	17.5634	17.6405	17.7474	17.5853	18.246	17.8767	17.5161
A0A0G2K2B3;M0R961;Q99PF5	Khsrp	17.8279	17.7922	17.8336	17.7176	17.814	17.8809	17.7844	17.7599	17.9562	18.0547	17.8514	17.9447	17.9256	18.0111	17.89	17.7471	17.9373	17.8006	17.7868	17.8529	17.8121	17.9528	17.9116	17.8911
P68255	Ywhaq	17.8074	17.7147	17.8982	17.741	17.7762	17.6913	17.9028	17.89	17.9733	17.7313	17.976	17.9962	17.861	17.7868	17.9174	17.7085	17.8064	17.7768	17.9319	17.8778	17.822	17.7957	18.044	17.7936
P21571	Atp5pf	17.7485	17.903	17.856	17.7538	17.7719	17.8673	17.9177	17.8069	17.9387	17.921	17.8496	17.8009	17.8896	17.8275	17.897	17.7697	17.7823	17.806	17.9127	17.8275	17.851	17.85	17.8193	17.8115
Q924S5	Lonp1	17.8547	17.9813	18.091	17.9441	17.8921	17.8713	17.8915	17.8318	17.765	17.6169	17.9417	17.6108	17.8083	17.8134	17.7093	17.9018	17.8349	17.8671	17.8805	17.9158	17.8927	17.706	17.701	17.7877
F1LX07	Slc25a12	17.7365	17.5825	17.8654	17.7206	17.8739	17.7565	17.7718	17.7961	17.9876	17.7589	17.8905	17.6454	17.7786	17.8274	17.938	17.9658	17.9557	17.7938	17.8795	17.7655	17.8733	18.0077	17.8622	17.7375
Q5FVF1	Fra10ac1	17.777	17.9051	17.9791	17.5932	17.7493	17.9378	17.3541	17.621	17.9707	18.0607	17.9505	18.0438	17.6495	18.0048	17.7867	17.4069	17.7861	17.4327	18.0079	18.0449	17.7213	17.8548	18.0001	17.9017
A0A0G2JY70;A0A0G2K6L6;A0A0H2UHG7;D3ZZK1;P60868	#N/A	17.8459	17.8661	17.9266	17.7043	17.7652	17.7706	17.674	17.7202	17.866	17.7442	17.8095	17.8344	17.8102	17.7983	17.8635	17.8031	17.8794	17.9114	17.719	17.6821	17.8052	17.8561	17.9604	17.815
D4AC23	Cct7	17.8291	17.7622	17.7734	17.6816	17.7585	17.6364	17.4522	17.7959	17.8988	17.81	17.7338	17.7911	17.8278	17.9546	17.859	17.7966	17.8664	17.7021	17.7976	17.8762	17.7541	17.8802	17.9543	17.9105
P62832	Rpl23	17.6869	17.8926	18.0889	17.9045	17.9008	17.8	17.7247	17.908	17.6267	17.6335	17.718	17.7607	17.5203	17.6918	17.7865	17.9484	17.6445	17.8724	17.8351	17.7403	17.889	17.6753	17.9303	17.9188
G3V8A5	Vps35	17.8183	17.881	17.6402	17.7821	17.7194	17.7957	17.6901	17.7007	17.8	17.8483	17.7932	18.0088	17.8612	17.8575	17.7728	17.7571	17.7789	17.7888	17.6595	17.8073	17.7543	17.7019	17.9541	17.8733
F1LNT0;Q62951	Dpysl4	17.7645	17.7522	17.6104	17.5114	17.6109	17.653	17.5869	17.6928	17.8996	17.8916	18.0249	18.0405	17.7945	17.9034	17.7126	17.6603	17.8345	17.6903	17.6948	17.7613	17.7781	17.9558	18.0548	17.9095
D4A565	Ndufb5	17.8734	17.8725	17.8536	17.6674	17.6957	17.8735	17.8407	17.7595	17.6843	17.68	17.7278	17.8036	17.8514	17.8079	17.842	17.6708	17.8613	17.7779	17.8132	17.8539	17.6843	17.6782	17.7579	17.8075
P54313	Gnb2	17.8602	17.8625	17.8849	17.7589	17.7735	17.8522	17.8482	17.7936	17.7052	17.7376	17.7028	17.7935	17.8209	17.7829	17.8341	17.7642	17.944	17.7893	17.8008	17.7583	17.7043	17.6374	17.6353	17.6708
A0A0G2JTX2	Praf2	17.8996	17.8788	17.901	17.7567	17.8011	17.9003	17.8339	17.8514	17.6477	17.6551	17.6226	17.6864	17.8927	17.952	17.8108	17.8078	17.7218	17.8316	17.825	17.7891	17.7263	17.6371	17.5993	17.6555
F1LW77	Rab33b	17.7865	17.9286	17.952	17.829	17.8164	17.9029	17.7928	17.7688	16.6295	17.9433	17.9357	17.9608	17.8832	17.9452	16.722	17.7623	18.0197	17.7924	17.859	17.868	17.8696	17.8671	17.9553	17.8786
A0A0G2JSH2;P29147	Bdh1	17.9426	17.9062	17.8582	17.7633	17.756	17.8108	17.8851	17.7688	17.7812	17.6983	17.6878	17.6809	18.0533	17.8602	17.9281	17.689	17.7378	17.8252	17.7945	17.6567	17.7378	17.6128	17.6126	17.6108
A0A0G2K3Q6;P09117	Aldoc	17.7599	17.6585	17.8451	17.6432	17.8391	17.8306	17.9127	18.0546	18.0843	18.0027	17.9525	18.0599	17.6594	17.6429	17.7746	17.4134	17.6072	17.6588	17.6515	17.7158	17.6028	17.7256	17.8227	17.6724
A0A0A0MXW3;D4AEC0;P0C0S7	H2afz	17.8361	17.9651	17.8259	18.0252	17.8686	17.9298	17.8828	17.9039	17.5355	17.4617	17.5164	17.6856	17.6058	17.7057	17.509	17.9651	17.3999	17.9922	17.9351	17.9787	17.8783	17.517	17.7113	17.8512
G3V9Z3;P21396	Maoa	17.7183	17.8378	17.8284	17.9183	17.8583	17.7583	17.7545	17.7226	17.6329	17.71	17.8142	17.8804	17.8062	17.8071	17.6687	17.8021	17.6959	17.7386	17.861	17.6734	17.6991	17.6394	17.7531	17.6482
A0A0U1RRV7;Q0ZFS8	Srsf3	17.7049	17.8068	18.0398	17.8733	17.8755	17.7185	17.8044	17.9764	17.7443	17.3243	17.7083	17.3709	17.6756	17.7009	17.5875	18.1252	17.6709	17.8708	17.8828	17.758	17.8176	17.6531	17.6261	17.7253
G3V964	Ntm	17.6384	17.5862	17.6607	17.4687	17.6403	17.7769	17.6684	17.5175	18.1142	18.1206	17.8121	17.8327	17.8793	17.8734	18.0373	17.5788	18.1166	17.579	17.7045	17.5997	17.5312	18.0693	17.6724	17.5562
P00406	Mtco2	17.6532	17.88	17.8346	17.7978	17.8618	17.79	17.8812	17.8899	17.6021	17.7861	17.8216	17.9625	17.5341	17.588	17.5409	17.6765	17.6761	17.7622	17.8092	17.7865	17.7512	17.5809	17.7481	17.8034
Q6AXV4	Samm50	17.7951	17.8365	17.6754	17.8722	17.8819	17.7834	17.6711	17.6874	17.7098	17.6815	17.6713	17.8212	17.7194	17.7939	17.6941	17.7253	17.8095	17.6277	17.667	17.7869	17.7716	17.6425	17.8884	17.7879
Q68A21	Purb	17.6876	17.581	17.8437	17.5972	17.6006	17.5745	17.3835	17.7367	17.9818	17.877	17.8622	17.6779	17.7145	17.9151	17.9709	17.8781	17.8605	17.6199	17.6746	17.7121	17.7499	17.9571	17.7586	17.7631
Q3MHS9	Cct6a	17.7036	17.7412	17.641	17.6399	17.635	17.6578	17.5396	17.6875	17.853	17.8882	17.769	17.8253	17.7793	17.8751	17.781	17.7231	17.7861	17.6697	17.7336	17.796	17.6738	17.8662	17.8682	17.8259
G3V6U3	Alg2	17.7525	17.6773	17.8988	17.8306	17.8544	17.7564	17.6922	17.7234	17.7702	17.5976	17.7057	17.7247	17.6521	17.7872	17.7208	17.8105	17.7042	17.7901	17.7227	17.7446	17.8122	17.6653	17.7876	17.7555
P14562	Lamp1	17.7543	17.9065	17.9162	17.8524	17.9176	17.907	17.8772	17.9356	17.4981	17.3148	17.5947	17.4866	17.6601	17.6495	17.4814	17.9557	17.5719	18.0445	17.8903	17.8887	17.9316	17.3041	17.6348	17.7721
Q6PDU7	Atp5mg	17.6629	17.8257	17.7352	17.7788	17.7216	17.7533	17.8685	17.7393	17.7816	17.6003	17.6684	17.7097	17.7201	17.7489	17.5967	17.7589	17.7808	17.7959	17.6818	17.755	17.7465	17.6336	17.7527	17.7574
P49242	Rps3a	17.7979	17.7704	17.8622	17.81	17.7878	17.5489	17.5458	17.7261	17.6674	17.6093	17.5904	17.6799	17.6068	17.8581	17.7265	17.6349	17.3486	17.816	17.7137	17.6389	17.5885	17.4673	17.7246	17.7983
D3ZTH8;F1LT35;P62752	LOC689899	17.764	17.7354	17.7179	17.5403	17.6026	17.588	17.534	17.524	17.8115	17.8702	17.6759	17.7931	17.7561	17.6334	17.7725	17.5054	17.6737	17.8148	17.496	17.5472	17.6831	17.6123	17.7742	17.706
P05065	Aldoa	17.5636	17.5046	17.7649	17.4856	17.6996	17.5857	17.6172	17.6805	17.7826	17.6793	17.821	17.8001	17.6646	17.6567	17.8647	17.5737	18.045	17.4822	17.6529	17.4679	17.5604	17.77	17.7561	17.4578
P97536	Cand1	17.604	17.6158	17.509	17.4996	17.5072	17.4727	17.3936	17.6187	17.8162	17.8983	17.7896	17.7241	17.7031	17.8405	17.6181	17.5462	17.7014	17.5176	17.7226	17.6722	17.6201	17.8073	17.8972	17.8256
P19945	Rplp0	17.7355	17.8288	17.6959	17.6739	17.6277	17.6708	17.552	17.687	17.6274	17.6396	17.5811	17.687	17.6684	17.6344	17.625	17.58	17.5528	17.7685	17.5786	17.621	17.573	17.4672	17.7112	17.7246
D4ABI7	Hacd3	17.6231	17.7801	17.7117	17.7855	17.7322	17.708	17.6935	17.5565	17.6553	17.5752	17.583	17.7601	17.5537	17.6417	17.4743	17.5748	17.6593	17.6687	17.6579	17.6958	17.6394	17.405	17.5849	17.6976
Q5U211	Snx3	17.603	17.71	17.6062	17.6811	17.5654	17.5276	17.5742	17.7396	17.644	17.7042	17.6989	17.7255	17.606	17.6256	17.494	17.7058	17.3831	17.6382	17.5759	17.6277	17.6711	17.5118	17.7215	17.7902
F1LU71	Auh	17.5373	17.599	17.478	17.6002	17.6753	17.6478	17.6364	17.5459	17.7202	17.7208	17.6279	17.6765	17.6667	17.6693	17.6714	17.5833	17.8168	17.6342	17.5786	17.5912	17.4992	17.6143	17.6681	17.5727
A0A0G2JUC7;Q6AYH5	Dctn2	17.628	17.5445	17.3931	17.4256	17.4781	17.5095	17.4971	17.596	17.7322	17.7087	17.4995	17.7951	17.8069	17.671	17.8187	17.5293	17.6258	17.513	17.5763	17.6062	17.5438	17.7888	17.8791	17.7718
P61805	Dad1	17.6856	17.8361	17.6692	17.6788	17.6068	17.7747	17.6771	17.6096	17.4512	17.4792	17.6002	17.5837	17.5394	17.6534	17.4776	17.7202	17.5226	17.7544	17.6431	17.6629	17.6054	17.4495	17.5737	17.637
A0A0G2K0M8	Ncam1	17.6252	17.4054	17.6154	17.3399	17.5471	17.5818	17.3967	17.4708	17.8205	17.7595	17.6611	17.651	17.7707	17.7084	17.874	17.3541	17.9556	17.4566	17.7369	17.6403	17.5539	17.848	17.5687	17.5099
B5DEN5	Eef1b2	17.5406	17.6129	17.6798	17.5494	17.5789	17.5005	17.4633	17.5388	17.7682	17.7941	17.6376	17.6199	17.646	17.5687	17.7001	17.6091	17.4173	17.6205	17.5571	17.5564	17.6058	17.7517	17.6952	17.6119
P11884	Aldh2	17.6543	17.7903	17.6608	17.853	17.6867	17.6232	17.6405	17.5481	17.4367	17.5477	17.4762	17.5948	17.6156	17.506	17.3892	17.5785	17.6668	17.6093	17.6669	17.4796	17.6887	17.4618	17.6682	17.7638
Q5U209	Rnaseh2a	17.5673	17.6303	17.6555	17.6135	17.4945	17.4599	17.589	17.5131	17.6628	17.6094	17.5371	17.6626	17.7293	17.6665	17.7674	17.8196	17.3166	17.6087	17.6106	17.7165	17.4722	17.4725	17.5898	17.611
Q5XIH3	Ndufv1	17.5373	17.6022	17.6206	17.6121	17.6628	17.6469	17.5392	17.5773	17.6405	17.5975	17.6016	17.6569	17.522	17.6603	17.6277	17.538	17.6769	17.6154	17.6106	17.6347	17.5199	17.4506	17.5693	17.5835
Q9Z270	Vapa	17.5411	17.6233	17.606	17.4282	17.4942	17.5303	17.5982	17.5634	17.7196	17.6909	17.5507	17.5522	17.7584	17.6372	17.7746	17.4958	17.6913	17.4948	17.625	17.5124	17.6204	17.7025	17.5613	17.5026
P84083	Arf5	17.4997	17.4369	17.6405	17.5524	17.6348	17.5752	17.4906	17.6127	17.7544	17.3115	17.7159	17.4449	17.3081	17.6938	17.6261	17.6337	17.7594	17.5329	17.6162	17.5604	17.6585	17.6915	17.7528	17.6807
Q64548-2	#N/A	17.5766	17.7763	17.9164	17.596	17.553	17.6377	17.6345	17.5454	17.3987	17.3705	17.6627	17.4289	17.5735	17.6293	17.7956	17.7092	17.6349	17.5979	17.6112	17.4701	17.5141	17.3411	17.4642	17.5054
P04762	Cat	17.6401	17.7825	17.862	17.9406	17.7614	17.7066	17.6097	17.7001	17.2026	17.1831	17.5812	17.4366	17.3175	17.5619	17.317	17.7614	17.2278	17.7024	17.6641	17.5969	17.5944	17.1451	17.5014	17.5474
Q5U3Z7	Shmt2	17.5203	17.506	17.6744	17.5752	17.6791	17.5926	17.5569	17.6004	17.4012	17.234	17.3879	17.3438	17.5719	17.5889	17.5355	17.6861	17.6467	17.666	17.6582	17.565	17.5704	17.4511	17.4334	17.4317
P62959	Hint1	17.4705	17.4606	17.6595	17.6296	17.6067	17.707	17.6087	17.5951	17.4235	17.3946	17.4574	17.4133	17.3687	17.5627	17.5179	17.4798	17.652	17.6195	17.7677	17.5789	17.3526	17.3735	17.4733	17.4964
P18418	Calr	17.7092	17.7642	17.7352	17.6303	17.717	17.6739	17.7371	17.4977	17.2331	17.2113	17.2981	17.2895	17.763	17.5532	17.5311	17.7149	17.4217	17.6281	17.633	17.617	17.5519	17.1485	17.2364	17.3176
B0BN63	Ahsa1	17.5357	17.6094	17.4761	17.3179	17.3657	17.4418	17.4067	17.5832	17.597	17.449	17.5495	17.4777	17.6724	17.6327	17.6263	17.6564	17.5091	17.5453	17.5319	17.5351	17.5149	17.6155	17.4252	17.4791
P62193	Psmc1	17.4876	17.6167	17.5676	17.6082	17.4514	17.4844	17.5415	17.4582	17.5055	17.5758	17.5224	17.6247	17.6256	17.4159	17.2827	17.6748	17.3126	17.6161	17.4136	17.5297	17.5382	17.4374	17.6228	17.6322
P23978	Slc6a1	17.6551	17.5711	17.6136	17.6612	17.7801	17.5731	17.7253	17.4764	17.303	17.1702	17.3751	17.1893	17.6483	17.583	17.7776	17.5369	17.5721	17.6391	17.603	17.5879	17.5849	17.3754	17.1839	17.0312
P32198	Cpt1a	17.5865	17.5789	17.6868	17.6753	17.6696	17.585	17.5587	17.7456	17.3325	17.1668	17.3259	17.1904	17.3682	17.4788	17.3883	17.6131	17.4274	17.6848	17.6846	17.5824	17.6259	17.2931	17.4147	17.4931
P45592	Cfl1	17.5967	17.7196	17.5859	17.7705	17.6326	17.6248	17.624	17.532	17.2453	17.3906	17.1794	17.4652	17.5121	17.4198	17.4964	17.6568	17.4585	17.7026	17.5108	17.57	17.5127	17.1701	17.4014	17.3672
F1LUM5	Tubal3	17.7751	17.9596	17.744	14.0123	17.5524	17.8031	17.1128	17.2815	18.1107	17.4188	18.4062	17.6299	17.574	17.9828	17.167	17.5131	17.3077	17.0895	17.2772	17.8222	17.1541	18.0699	18.3076	18.0275
P55053	Fabp5	17.4167	17.5495	17.5063	17.5777	17.4697	17.5071	17.5426	17.5336	17.3593	17.4905	17.4706	17.7253	17.4526	17.4834	17.4224	17.5278	17.3967	17.4862	17.547	17.5011	17.4933	17.4493	17.6171	17.4772
A0A0G2K1C0;Q4V7C7	Actr3	17.439	17.4566	17.4555	17.4299	17.3924	17.3841	17.5247	17.3966	17.5842	17.6082	17.5671	17.5897	17.5306	17.4996	17.4456	17.499	17.5378	17.515	17.4894	17.462	17.4494	17.5761	17.5773	17.535
P60905	Dnajc5	17.3246	17.2962	17.4576	16.9233	17.0535	17.4834	17.5744	17.4117	17.7094	17.7682	17.7087	17.4753	17.6292	17.4909	17.7065	17.2625	17.6289	17.3749	17.7033	17.2916	17.6821	17.9001	17.3999	17.3302
D4ADS4	Mgst3	17.3709	17.515	17.5188	17.4737	17.3766	17.5582	17.8094	17.4891	17.6148	17.5166	17.5801	17.6299	17.4612	17.2908	17.4161	17.2607	17.5517	17.598	17.4601	17.5892	17.3886	17.345	17.3687	17.3883
B2RZ72	Arpc4	17.4494	17.5213	17.3531	17.3387	17.2392	17.3232	17.3759	17.4369	17.6903	17.6042	17.5795	17.6496	17.5915	17.5479	17.5112	17.323	17.4281	17.3951	17.4634	17.5215	17.4617	17.5893	17.6403	17.4941
Q6P6R2	Dld	17.4754	17.4218	17.5585	17.5503	17.5968	17.5479	17.5519	17.3955	17.3967	17.4902	17.3458	17.4131	17.4892	17.4792	17.5451	17.5696	17.6939	17.6095	17.4445	17.4981	17.4203	17.3984	17.2762	17.3393
P63004	Pafah1b1	17.395	17.3127	17.3309	17.2818	17.38	17.3109	17.3275	17.4005	17.6958	17.7312	17.7525	17.6632	17.5499	17.6103	17.532	17.399	17.5293	17.3818	17.3919	17.3469	17.371	17.6965	17.5925	17.5225
A0A0G2K8Q8	Uqcr10	17.4858	17.5509	17.477	17.4448	17.3927	17.5265	17.615	17.5615	17.4823	17.458	17.4276	17.6198	17.5091	17.4875	17.4085	17.4094	17.3281	17.5577	17.4566	17.5852	17.4628	17.3081	17.4631	17.462
G3V7J0;Q02253	Aldh6a1	17.5624	17.6116	17.484	17.6128	17.4689	17.5349	17.5831	17.4417	17.3633	17.4787	17.3645	17.4727	17.5588	17.4535	17.4569	17.4816	17.5265	17.4786	17.4698	17.3904	17.4403	17.3368	17.3858	17.4233
P62804	H4c2	17.6929	17.7734	17.7575	17.6083	17.7947	17.9537	17.1003	18.0035	17.3305	16.5597	17.5101	16.9491	16.9266	17.2158	17.4179	16.3588	19.0369	17.0783	17.7704	18.432	17.38	17.0575	17.4294	17.216
P19944	Rplp1	17.5257	17.5752	17.2121	17.3628	17.2738	17.4593	17.3373	17.342	17.55	17.5286	17.2822	17.7844	17.4992	17.3541	17.4958	17.2436	17.3067	17.5252	17.2911	17.4245	17.5173	17.4481	17.8952	17.8243
B0BNA5	Cotl1	17.5516	17.5644	17.5715	17.5648	17.5683	17.5254	17.4309	17.4805	17.2833	17.2954	17.5498	17.6445	17.3071	17.3912	17.3032	17.4976	17.4515	17.4608	17.4313	17.4055	17.475	17.1573	17.5518	17.5036
Q68FR6	Eef1g	17.4248	17.5324	17.3952	17.5222	17.3459	17.475	17.3525	17.4066	17.5623	17.6167	17.3888	17.5852	17.3549	17.5268	17.4529	17.4262	17.329	17.4651	17.4424	17.4104	17.4433	17.4281	17.4995	17.5521
Q5RKI0	Wdr1	17.4471	17.382	17.3756	17.3579	17.3	17.2376	17.1239	17.5321	17.5656	17.4975	17.533	17.514	17.2841	17.5775	17.4396	17.4295	17.3241	17.3568	17.4865	17.4426	17.5251	17.572	17.6989	17.7218
G3V8K2	Gng3	17.4237	17.2692	17.4422	17.2885	17.4545	17.3958	17.2095	17.3308	17.6784	17.6632	17.4633	17.4705	17.4718	17.4461	17.6771	17.3429	17.6917	17.3074	17.5084	17.2359	17.3745	17.6726	17.5098	17.3309
Q9JHU0	Dpysl5	17.4331	17.3412	17.374	17.1209	17.3517	17.3337	17.1876	17.4107	17.6743	17.5554	17.4559	17.5957	17.4205	17.5904	17.5727	17.3542	17.6009	17.325	17.3644	17.2837	17.312	17.7071	17.7304	17.518
B0BMW2;O70351	Hsd17b10	17.5417	17.6432	17.5715	17.4481	17.4184	17.4856	17.5832	17.5415	17.2765	17.2105	17.3357	17.263	17.5856	17.4489	17.4829	17.5098	17.4403	17.5167	17.546	17.4821	17.4263	17.2809	17.2144	17.2907
P07323	Eno2	17.2842	17.0909	17.4154	17.2097	17.5565	17.4829	17.435	17.4058	17.5202	17.5253	17.3907	17.3909	17.0381	17.4285	17.7314	17.2628	17.8216	17.3191	17.4616	17.3387	17.3665	17.6274	17.6911	17.3893
P31000	Vim	17.7602	17.5876	18.7249	18.1925	17.7989	16.9905	17.1118	17.9946	16.8527	16.0906	16.898	15.9941	17.1905	17.7251	17.4574	18.4385	17.3441	17.0878	18.0107	16.9573	18.0394	16.9454	17.1479	17.6976
B2RYC9	Gba	17.4895	17.1178	17.8505	17.4219	17.4551	17.5475	17.4042	17.4604	17.329	17.1968	17.3671	17.0677	17.3195	17.3927	17.4278	17.4739	17.4556	17.5588	17.4627	17.4628	17.5672	17.2017	17.4475	17.554
Q5XI78	Ogdh	17.4125	17.4128	17.3004	17.3844	17.4101	17.481	17.4092	17.4141	17.5428	17.378	17.3582	17.3782	17.3777	17.4293	17.3949	17.38	17.5285	17.3909	17.4281	17.489	17.4506	17.5058	17.4087	17.3503
Q7TQ16	Uqcrq	17.4262	17.5033	17.5528	17.5508	17.5289	17.4237	17.4122	17.3212	17.3386	17.2555	17.3239	17.3324	17.3366	17.3691	17.2392	17.4105	17.4785	17.4282	17.5435	17.511	17.4545	17.381	17.4029	17.4147
P24268;Q6P6T6	Ctsd	17.5096	17.5057	17.4835	17.5631	17.4089	17.3696	17.5027	17.5081	17.2132	17.3069	17.0885	17.3274	17.5089	17.4403	17.4599	17.4234	17.3118	17.6733	17.4568	17.385	17.3247	17.2511	17.4851	17.4101
P62747	Rhob	17.377	17.2812	17.5828	17.2959	17.4408	17.4379	17.166	17.4128	17.5067	17.3613	17.4045	17.2973	17.4216	17.5103	17.6416	17.5078	17.7373	17.3005	17.5182	17.4155	17.3978	17.2441	17.3452	17.2122
Q64428	Hadha	17.4721	17.553	17.3836	17.5665	17.5601	17.4914	17.4946	17.5485	17.2635	17.2266	17.2926	17.3353	17.3926	17.3269	17.2585	17.4117	17.0527	17.4581	17.4587	17.5539	17.4725	17.2491	17.47	17.5057
A0A0G2K872;Q1WIM3	Cadm3	17.3516	17.3499	17.3609	17.1049	17.3577	17.2496	17.1458	17.3362	17.5522	17.4438	17.5468	17.4811	17.4099	17.4208	17.4814	17.3667	17.6264	17.1849	17.4331	17.3957	17.3831	17.6102	17.5158	17.3514
Q9EQX9	Ube2n	17.3634	17.3481	17.5876	17.4263	17.5752	17.5815	17.5464	17.3364	17.2224	17.0403	17.207	17.2306	17.3354	17.3934	17.5833	17.3259	17.7023	17.4506	17.4854	17.3837	17.3013	17.2037	17.2923	17.0294
Q66HA6	Arl8b	17.462	17.6262	17.6087	17.5291	17.4234	17.4021	17.3548	17.3449	17.1667	17.1498	17.3732	17.2974	17.3856	17.3785	17.2274	17.4254	17.2396	17.3636	17.4768	17.3951	17.3908	17.087	17.4106	17.3129
Q6P7A7	Rpn1	17.4344	17.6724	17.5379	17.5305	17.4143	17.6046	17.5737	17.3414	17.2419	17.1293	17.3034	17.2937	17.2649	17.3538	17.0924	17.3262	17.3579	17.6308	17.2892	17.411	17.4231	17.1049	17.0807	17.3955
P05506	Mtnd3	17.2954	17.3851	17.4977	17.2943	17.3014	17.4773	17.4663	17.3789	17.2808	17.3295	17.3428	17.365	17.4146	17.2984	17.3792	17.3641	17.4005	17.3521	17.4038	17.4135	17.3765	17.3962	17.23	17.2118
P63081	Atp6v0c	17.352	17.4499	17.3234	17.2339	17.1612	17.3223	17.2936	17.1706	17.4502	17.3254	17.5386	17.3333	17.5506	17.3769	17.466	17.2181	17.1997	17.1713	17.4681	17.4172	17.3133	17.4608	17.3884	17.3103
P62083	Rps7	17.3721	17.5053	17.2259	17.4514	17.2555	17.2956	17.2499	17.3343	17.3831	17.2226	17.1941	17.3468	17.4257	17.3846	17.4429	17.3596	17.241	17.5874	17.1745	17.4458	17.4652	17.2507	17.2999	17.3475
P13638;Q5M9H4	Atp1b2	17.3682	17.4517	17.4706	17.6504	17.4897	17.2263	17.3076	17.3063	17.0984	17.1534	17.2635	17.3778	17.2241	17.2756	17.1034	17.6714	17.1543	17.4244	17.6119	17.4271	17.4387	16.9557	17.2517	17.4846
P15650	Acadl	17.3057	17.4255	17.3961	17.4986	17.4709	17.5165	17.4492	17.3538	17.1016	17.1526	17.3164	17.3201	17.3048	17.3252	17.1466	17.5519	17.2974	17.4438	17.3991	17.5086	17.2614	17.0477	17.2244	17.2647
P97521	Slc25a20	17.2932	17.4354	17.5139	17.5309	17.4336	17.4573	17.2988	17.331	17.0673	17.1674	17.1405	17.3274	17.182	17.3691	17.2316	17.4641	17.2652	17.4082	17.4472	17.3434	17.3037	17.1837	17.4275	17.3927
A0A0H2UHX3;P62703;X1WI37	Rps4x-ps9	17.3896	17.1747	17.7512	17.3176	17.5345	17.0636	16.9086	17.6944	17.3035	16.7943	17.3732	16.8746	17.1286	17.4801	17.4078	17.6198	17.1525	17.3221	17.4765	17.262	17.5564	17.2995	17.4916	17.5189
P13221	Got1	17.2319	17.0865	17.3928	17.3381	17.6101	17.4529	17.4061	17.1566	17.2378	17.3677	17.1851	17.3442	17.3594	17.3734	17.6385	17.1824	17.8226	17.3136	17.3649	17.2922	17.0839	17.4549	17.2593	16.9239
P50475	Aars1	17.1771	17.2565	17.2292	17.1242	17.2477	17.2675	17.2071	17.2651	17.4523	17.4303	17.387	17.4122	17.3241	17.4616	17.2931	17.2678	17.3724	17.2662	17.4341	17.3811	17.3119	17.4081	17.3887	17.3831
[truncated: 7,021 more rows]

## Sheet: cLTP Total sign testing
Protein	GeneName	Label	log2FC	SE	Tvalue	DF	pvalue	adj.pvalue	issue	MissingPercentage	ImputationPercentage	features	features CONTROL	features cLTP	measurements	measurements CONTROL	measurements cLTP	mean log2(Intensity)
[truncated: 7,175 more rows]
