# Supplementary material for: Surfaceome dynamics reveal proteostasis-independent reorganization of neuronal surface proteins during development and synaptic plasticity
Source: Nat Commun. 2020 Oct 5;11:4990. doi: 10.1038/s41467-020-18494-6 (PMC7536423; doi:10.1038/s41467-020-18494-6)
Supplement: Supplementary file 9 — Source Data [file 41467_2020_18494_MOESM9_ESM.xlsx]

## Sheet: Figure 1b,c
Source data table for Fig. 1 b and c: Cell surface abundance values of autoCSC quantified N-glycoproteins during development in cortical cultures (log2-transformed).
Protein Group	GeneName	DIV02	DIV04	DIV06	DIV08	DIV10	DIV12	DIV14	DIV16	DIV18	DIV20
P31596;P31596-2	Slc1a2	16.4227	19.0726	20.9597	21.5692	22.1201	22.1335	22.4808	22.9441	23.3419	23.4018
D3ZGI9;F1LNP4;Q63633;Q63633-2	Slc12a5	16.9572	16.6643	18.0267	19.2713	19.7541	20.3411	20.6396	20.7474	20.583	20.7199
A0A0G2JZB8;E9PSV8;Q9JJK1	Gpm6b	17.8142	18.5734	18.9378	18.2891	19.5676	19.4082	19.0849	19.8013	19.3734	19.1316
A0A0G2JSJ3;A0A0G2JVB0;A0A0G2JX37;Q07647	Slc2a3	17.3275	17.039	17.4654	18.4154	18.5484	19.3583	19.8942	20.7093	20.0264	20.122
P01830	Thy1	15.1401	15.5285	17.3303	18.379	19.5559	20.1359	20.5327	20.6381	20.7492	20.7431
A0A0G2JUT1;Q6AYP5;Q6AYP5-2	Cadm1	17.4742	17.6184	18.1939	17.6567	18.7286	18.9114	18.6481	18.3022	18.4613	18.4412
A0A0G2KA95;D3ZPC4	L1cam	17.3654	16.9774	17.9701	18.3598	18.7248	18.879	18.8416	18.1157	18.3322	18.0926
A0A0G2JSU1;A0A0G2KAS7;G3V846;P24942;P24942-2	Slc1a3	16.9059	18.052	17.8103	17.38	18.9141	17.1188	18.4989	18.06	18.9496	18.434
A0A0G2K7E5;D3ZKP9;P54290;Q9ERS3	Cacna2d1	16.8463	17.2739	17.5278	17.5611	18.1562	18.3504	18.4159	18.4661	18.1444	18.0631
F1M7K7;Q8VHW5	Cacng8	15.1984	16.3281	17.0675	17.4128	17.9459	18.5189	18.4633	18.9868	18.3683	18.7617
A0A0G2JY48;F1MAJ0	Ephb2	17.7031	17.5663	17.7883	18.1173	18.1659	17.9365	17.4536	17.2487	16.8526	16.8603
G3V928	Lrp1	16.437	17.1412	17.3694	17.6694	17.4909	17.5199	17.5288	17.7812	17.7288	17.4867
Q02563	Sv2a	16.6298	16.547	16.4782	16.5737	16.3834	16.6688	18.5012	19.3644	18.5608	18.4025
P07340	Atp1b1	15.4515	16.049	15.809	16.9924	17.4031	17.7894	18.1264	19.1687	18.5718	18.4296
P55159	Pon1	16.4951	16.2813	17.0729	17.0034	17.2548	17.1585	17.4435	18.0511	17.9443	18.635
G3V8R2;P55067	Ncan	16.7697	16.8812	17.2888	17.1278	16.9836	17.1139	17.2504	17.4601	17.7141	17.7385
P26453;P26453-2	Bsg	15.9468	16.1751	16.7882	17.3463	17.4525	17.5343	17.8832	17.6121	18.097	17.4312
Q63632	Slc12a4	14.8178	16.0793	16.8143	17.3069	17.537	17.4185	17.4017	18.0762	17.6487	17.892
D3ZUD8	Tm9sf3	16.7152	16.6385	17.2665	16.916	17.3055	16.8906	17.0149	17.1663	17.1091	17.9566
A0A0G2K5X6;Q63604;Q63604-2;Q63604-3	Ntrk2	16.2198	16.7884	17.2221	17.1958	17.3972	16.8774	17.3803	17.342	17.0041	17.1928
P27615	Scarb2	16.9305	16.6286	17.1118	16.9248	16.9858	16.6726	17.0033	17.5774	17.1714	17.3048
Q5I0E7	Tmed9	17.0204	16.8361	16.95	16.3572	16.6235	16.6009	17.1903	17.4506	17.0045	16.9937
M0R9L2;Q08406	Cntfr	15.8662	16.4017	16.633	16.804	17.1612	17.2042	17.4235	16.7245	17.3812	17.3059
D4A994	Emc1	17.3193	16.5695	16.8278	16.6852	16.7443	16.3643	16.8203	16.859	16.9261	17.5252
A0A0G2JSH6;Q9WUD2	Trpv2	16.3025	16.5926	16.6594	17.4878	17.0093	17.378	16.9564	16.6784	17.0709	16.4958
A0A0G2K7P9;A0A0G2K7R3;F1M8G9	Ncam2	15.5662	15.8747	16.2683	16.9412	17.127	17.1536	17.4366	17.7041	17.3476	16.8992
A0A0G2K2S2;P11167	Slc2a1	15.9716	16.117	17.0263	17.1524	16.6745	16.6772	16.8882	17.0141	17.2008	17.0438
Q99ML5	Pcyox1	17.4556	16.7964	16.8538	16.1636	16.534	16.0814	16.7147	16.9302	16.741	16.9852
O35112	Alcam	15.9175	16.4743	16.455	16.8096	16.9749	16.6624	16.5713	16.9326	16.6502	16.3327
Q63198	Cntn1	15.3873	15.365	16.0869	16.9598	17.0623	16.9688	16.9944	16.9281	16.8944	16.9968
Q9QZG1	Slc22a23	15.4514	16.0965	16.2762	16.7978	16.6434	16.6343	16.7957	16.8935	16.834	16.9262
A0A0G2K0T2;P28648	Cd63	15.3373	15.2874	16.7231	16.9513	16.6273	16.7097	16.8036	16.4077	16.7031	16.7462
A0A0G2K3I1;P30823;P70608	Slc7a1	16.7635	16.5697	16.4883	16.2799	16.0573	15.883	15.8589	16.3426	15.987	16.1565
F1LTJ5	#N/A	14.9248	15.8234	16.8619	16.5406	16.4919	16.3246	16.319	16.6625	16.2564	16.1678
M0RC17	Chl1	15.4495	15.5259	16.4117	16.6791	17.1824	16.7931	16.3724	15.998	15.8065	15.9468
P31647	Slc6a11	14.9219	16.1203	15.7684	17.4565	16.4162	16.3889	16.5569	16.4966	15.9119	15.7127
P97546;P97546-1;P97546-3	Nptn	15.5096	15.4866	15.7352	15.8237	16.5679	16.6137	16.5768	16.8433	16.4641	16.1097
F1LQ87;Q02294	Cacna1b	15.6409	15.2539	15.7412	16.5937	16.3054	16.5431	16.622	16.2044	16.2826	16.2789
B4F795	Slc44a2	15.3075	15.3354	16.0967	16.382	16.2114	16.0306	16.2682	16.2573	16.3706	16.5689
G3V803;Q9Z1Y3	Cdh2	16.1011	16.085	16.4848	16.1234	16.1798	15.936	16.2977	15.799	15.9542	15.8032
G3V6G1	Jchain	18.0417	17.2432	16.973	16.482	16.0101	15.3428	15.0064	15.2554	15.1349	14.7494
Q63617;Q6P136	Hyou1	17.0497	16.3158	16.2067	15.6446	15.602	15.1091	16.0406	16.1794	15.9018	16.0423
F1LNP8	Nectin1	15.0775	15.0868	15.7308	16.3517	16.5636	16.913	16.38	16.1883	16.0308	15.701
B2GUV4;O70594	Slc22a5	14.2259	15.4106	16.2696	16.2915	16.2369	16.001	15.9629	16.3346	16.5738	16.7096
D3Z9N6;D3ZFC3;D4A8Y6;Q9ERB4;Q9ERB4-2;Q9ERB4-3	Vcan	17.0798	16.8539	16.681	16.4543	15.9198	15.5059	15.3663	15.0809	15.2756	15.16
G3V6I2;P21932	Adcy3	15.0085	15.145	15.1473	16.0147	15.9064	16.4116	16.2269	16.7147	16.3439	16.2677
O35276	Nrp2	15.188	15.4025	15.8141	16.6052	15.975	15.8591	15.8042	16.4952	15.9495	15.6773
D4A6P1	Sez6l2	16.7273	16.0974	15.6912	15.9174	15.4643	15.4379	15.8692	15.8202	15.4751	15.9253
M0R5U4	Adcy9	13.9423	14.2147	14.6485	15.3936	15.7021	16.232	16.8215	17.0966	16.9987	17.2545
P17046	Lamp2	15.3976	15.0623	16.1717	15.6278	16.1755	15.702	15.6578	15.7826	15.8683	16.2995
F1M7N2	Entpd2	13.641	14.934	17.1201	16.9958	16.2061	15.8102	15.9576	15.78	15.7432	15.4704
A0A140TAA1	Igsf8	15.2775	15.189	15.5079	15.8082	15.8521	15.9117	15.8659	15.6579	16.1255	16.0861
A0A0G2JWH5;B4F7C9	Stt3a	16.3485	15.7705	16.0473	15.3522	15.4404	15.1817	15.5908	15.5102	15.5456	15.7834
Q68FV0;R9PXT5	Tmem178a	12.8925	14.3368	15.0741	14.9772	16.0652	16.4674	16.5042	16.703	16.6582	16.833
P28570	Slc6a8	14.7091	15.6102	15.5989	15.8485	15.409	15.4164	15.3425	16.0771	15.9146	16.21
Q6AZ61	Lmbrd1	15.175	15.0801	15.4398	14.8445	15.2891	14.9037	16.2581	16.6246	16.0305	16.4478
G3V8X8	Nog	13.7343	14.1243	14.85	15.594	15.8531	16.1942	15.9745	16.1308	16.3478	17.1994
E9PTX9	Slc12a2	16.1127	16.2337	15.9998	16.1663	15.5941	15.5521	15.4771	14.7208	15.0176	15.0299
F7EPE0;P10960	Psap	15.6201	15.2335	15.7529	15.7565	15.6969	15.4289	15.4653	15.9693	15.4783	15.4163
P62813	Gabra1	14.0106	13.8397	14.3299	14.7999	15.995	16.011	16.4488	16.6361	16.3872	16.7527
P97710;Q499T3	Sirpa	14.0185	14.4372	15.0468	15.3284	15.844	15.9902	16.1888	16.1401	15.9399	16.0138
D3ZNW5;P97685-2;P97685-3	Nfasc	14.5621	15.1312	15.1104	15.7326	15.3942	15.3523	15.4924	15.6074	15.9592	16.4755
Q66HG0	Rnf13	15.5052	15.0439	15.941	15.2389	15.6176	15.423	15.8751	15.4468	15.416	15.2333
Q3KR94;Q7TQ11	Vtn	16.1956	15.4568	15.8338	14.4973	15.6036	15.433	15.2228	16.6093	15.3273	14.5453
A0A0A0MY16;Q1WIM2;Q1WIM2-2	Cadm2	15.2207	15.0399	15.3469	15.6324	15.5492	15.8593	15.7528	15.2999	15.3983	15.321
P20611;Q642D2	Acp2	16.035	14.5911	15.4862	14.926	15.0657	14.7589	15.6769	15.9376	15.7078	16.2061
A0A0G2K8M5;G3V6N2	Tmed4	15.5016	15.3112	15.646	15.2094	15.3046	15.2237	15.3449	15.7497	15.5139	15.5812
Q9R066;Q9R066-2	Cxadr	16.4761	15.8161	15.86	16.2495	15.7111	15.6651	15.2224	14.4809	14.417	14.4282
D3ZEI4	Hepacam	13.9639	14.9149	15.779	15.1551	15.5643	14.8318	15.0764	15.7782	16.3424	16.4504
A0A0G2JU92;A0A0G2JWP4;O88775	Emb	15.1952	15.619	15.494	15.3854	15.5781	15.2209	15.4623	15.0546	15.4022	15.3194
Q66H28	Pacc1	16.4496	16.0464	15.8053	15.5837	15.0055	14.8875	15.0528	14.8916	14.8548	15.072
B2RYF6	Clptm1	15.815	14.8486	15.1459	15.0292	14.9849	14.9306	15.4943	15.0809	16.0741	16.1457
F1MA24;P38444	Acvr2a	15.3851	15.2202	15.391	15.3408	15.2271	15.2155	15.4153	15.5398	15.0949	15.3432
D3ZRF9	Mcoln1	15.6501	15.1315	15.1165	15.1366	14.7361	14.8275	15.4657	15.9991	15.4645	15.6278
D4A758	Lrrc8b	15.2593	15.2994	15.0439	15.2714	15.0948	15.2454	15.2055	15.6706	15.4497	15.1174
Q80WD1	Rtn4rl2	14.4418	14.0304	15.6557	15.5807	16.0008	15.4008	16.3289	15.8327	15.0097	14.0661
Q9QZA6	Cd151	14.1763	14.7666	15.639	15.2259	15.6044	15.2439	15.2579	15.7692	15.1647	15.422
A0A0G2K1M7	Ano6	15.2086	14.972	15.037	15.7237	14.7647	15.1077	14.9825	15.5635	15.6349	15.1348
G3V7K5	Npc1	15.5392	14.9654	15.5247	15.859	14.9653	15.1827	15.0113	15.1787	15.013	14.8495
P13638;Q5M9H4	Atp1b2	13.245	14.1096	15.2012	15.0172	15.5201	15.4078	15.1815	15.8716	16.1535	16.1179
A0A096MJL9;A0A0G2K992;D3ZTH7;Q99N02	Slco3a1	14.9389	15.0924	14.9891	15.4003	15.0809	15.272	14.9522	15.5573	15.3116	15.1612
F1M790;Q62786	Ptgfrn	15.064	15.1664	15.1899	15.4866	15.4093	15.2867	14.9059	15.2171	15.1175	14.7849
P20272	Cnr1	14.595	14.5683	14.6397	14.9961	15.0984	15.4915	15.5486	15.6373	15.6095	15.3082
A0A140TAJ2;Q63175;Q63175-2	Serinc5	14.3513	15.1485	14.9645	15.4502	15.1495	15.1312	15.0235	15.9241	15.2895	14.9751
G3V6K6	Egfr	15.08	15.9081	15.5624	15.3273	15.2216	14.8853	14.8342	14.5058	14.7918	14.9423
P27274	Cd59	14.5632	14.9326	15.0867	14.9662	15.1598	15.3814	15.0551	15.0441	15.3667	15.4852
B5DEQ0	Ssr2	15.5907	15.3351	15.4519	14.4653	14.831	14.8003	14.9799	15.0677	15.1516	15.2217
Q8K4Y7	Cant1	15.2318	13.8695	14.7406	15.2511	14.8236	14.736	15.1575	15.5115	15.7265	15.6589
P25099	Adora1	13.6786	13.8914	14.1996	15.0475	14.9896	15.5009	15.6014	16.4504	15.5389	15.3975
G3V881	Lingo1	14.0355	13.9672	14.7179	15.2145	15.4749	15.5584	15.4852	15.4725	15.3074	14.9413
D3ZKS5	Nrxn3	12.9299	12.9929	14.263	14.9249	13.7586	16.8319	16.3729	17.203	16.845	13.9283
D3ZQG9	RT1-CE4	12.6274	13.2927	15.0906	15.9264	15.4499	15.4206	15.691	15.3308	15.6716	15.4946
Q3L472	Sulf2	14.2132	14.5531	15.3452	15.1898	14.9348	15.2845	15.0629	14.9845	15.3548	15.0506
A0A0G2K7L2;F1LZ40	Igsf3	15.5993	15.5603	15.4929	15.0814	15.2321	14.9523	14.6045	14.4493	14.5186	14.407
A0A0G2JYH8;G3V8G4;P55068;P55068-2	Bcan	14.4348	14.7934	14.8011	14.8782	14.6549	14.7667	15.3161	15.0489	15.4451	15.6804
P97603	Neo1	14.9149	16.1527	15.7235	15.2386	15.4658	15.5577	14.8113	14.091	13.872	13.9647
F1M7V6;Q1WIM1	Cadm4	14.6612	14.9289	14.9633	15.0679	15.1744	15.0493	15.0561	15.3001	14.7636	14.3394
Q06000	Lpl	12.0386	13.3769	14.4719	14.9234	15.51	15.8885	15.8988	15.8583	15.5985	15.733
Q66HF2	Tm9sf1	14.2629	14.6712	15.1814	14.1385	15.2703	14.8013	14.8033	15.5714	14.9397	15.6061
G3V963;Q80WF4	Tmem132a	14.7677	14.6675	14.8902	15.1509	15.0018	15.2778	15.0132	14.8205	14.5155	14.8613
P15431	Gabrb1	14.4314	14.514	14.6337	14.8619	15.1055	15.2729	15.0213	14.8696	15.1587	15.0075
D3Z9K9	Gdpd2	14.176	15.1366	15.5314	15.2348	14.8343	14.5251	14.7512	14.6083	15.0391	14.8416
F1M4R7;Q9ERQ6;Q9ERQ6-2	Cspg5	13.7233	14.3606	15.0744	15.3871	15.5164	15.4333	14.9317	14.8946	14.6848	14.4614
F7EYB9	Omg	12.877	13.2186	13.7801	14.5656	15.012	15.4191	15.5892	15.7599	16.0449	15.9803
B1WBW6	Mfsd2a	15.4094	15.7221	15.371	15.5068	14.6918	14.3238	14.1773	14.7496	14.3063	13.9447
D3ZQP6	Sema7a	14.1533	14.2633	15.2529	15.1627	15.5079	15.2338	14.6092	14.6144	14.7214	14.538
D3ZPJ0	Shisa7	14.7126	14.2374	14.8549	15.1972	15.2409	15.2633	14.8106	14.4235	14.6975	14.4874
Q8K3V5	Fndc5	12.2253	14.0168	14.8641	14.9833	15.1696	14.9675	15.0353	15.5744	15.5508	15.4098
G3V7D4	Efnb3	14.2372	13.9902	14.9582	15.0858	15.3911	15.1454	14.8946	15.0422	14.5653	14.369
D4AD89	Sez6l	15.235	14.6401	14.6137	14.7266	14.4121	14.2979	14.8683	14.9263	14.9107	14.9138
Q99MZ4	Ggt7	14.6135	14.2741	14.2783	14.332	14.5726	14.4745	14.9817	15.4707	15.2246	15.2137
P31662	Slc6a17	14.3076	13.966	13.6627	13.6569	13.6666	14.6269	15.5236	16.0758	15.6003	16.2885
Q4V887	Slc39a6	14.1566	14.5879	14.629	14.9417	14.9864	15.0423	14.9361	14.7437	14.6316	14.657
A0A096MJH1;D3ZYR4	Sema4d	13.9281	13.6896	14.2757	14.4752	15.2182	15.2174	15.1244	14.8968	15.3777	15.0905
A0A0G2K8I4;F1LPC5	Tmem259	15.4532	14.9405	14.9683	14.4011	14.4152	14.4951	15.0074	14.5462	14.4442	14.4268
F1MAN8	Lama5	13.4554	14.1505	15.3347	15.8025	15.4499	15.0155	14.8344	14.4509	14.5411	13.9969
A0A0H2UHD9;Q5XIA1	Ncln	15.1646	14.441	14.5772	14.4044	14.2628	14.1642	14.7062	15.1522	14.742	15.3674
A0A0H2UHA7;Q63424	Slc15a2	12.1884	15.4574	15.6995	13.9135	15.2638	15.0208	14.9099	14.7305	14.9051	14.6852
D4A435	Icam5	11.0308	11.9159	13.6493	14.7412	15.6181	16.2987	16.0999	15.6624	15.9427	15.7268
A0A0G2K6T0;G3V6N7	Slc12a6	13.1521	13.4865	13.9588	14.1355	14.7466	14.8076	15.0406	15.712	15.6951	15.9299
Q6AYP2	Mfap3l	12.6671	13.7875	14.622	14.9959	15.0461	14.5587	14.8958	15.1298	15.3332	15.6084
P23978	Slc6a1	12.9549	13.6264	12.6562	15.2321	14.7134	16.4896	15.7928	15.4174	15.1888	14.4985
F1LQC5	Bmpr2	13.972	14.0355	14.3456	14.8386	14.9686	14.7908	14.8657	15.0206	14.9153	14.597
P24268;Q6P6T6	Ctsd	14.3998	13.8149	14.6462	14.0815	14.0486	14.193	15.2548	15.018	15.4327	15.3276
D3ZCG5	Mmp15	13.9581	13.0542	14.1309	14.8987	15.0821	14.9772	14.6327	14.9478	15.0572	15.3347
A0A0G2K293;D4A2V0;Q9Z0J8	Negr1	13.3464	13.1719	14.0974	14.9323	14.934	15.2728	15.3714	15.1362	15.2828	14.5229
Q9WTW8	Slc23a2	13.7607	13.8619	14.0093	15.9129	14.6911	14.3006	14.9758	15.3038	14.8468	14.3964
D4AD37;Q7TPJ5	Impad1	15.1684	14.4469	14.2313	14.0227	14.1763	14.5617	14.6743	14.7121	14.8125	14.9787
A0A0G2JTH4;P97829;P97829-2	Cd47	14.3842	14.4103	14.1675	14.353	14.2823	14.7565	14.8209	14.7447	14.8494	14.8507
F1LPF2	Agrn	13.8402	14.0191	15.1515	14.9392	14.6419	14.6241	14.7466	14.3982	14.6904	14.3194
A0A0G2JSK5;P49134	Itgb1	14.5488	15.0983	15.2616	15.1767	14.8787	14.5261	14.1043	14.0471	13.722	13.844
G3V746;Q00960	Grin2b	13.9142	13.8568	14.403	14.2616	14.8298	14.6622	14.7136	14.8559	14.731	14.74
Q68HB8	Pcdh7	14.5251	14.4658	14.3726	14.6692	14.5487	14.7853	14.6143	14.337	14.2621	14.2752
Q8CGU6	Ncstn	14.992	14.7956	14.655	14.084	14.4562	14.2287	14.3442	14.3843	14.3778	14.3986
D3Z981	Plxna1	14.3603	13.8517	14.5787	14.8918	14.6118	14.7003	14.9242	14.208	14.1751	14.1676
A0A0G2K0J9;A0A0G2K5D4;P63079	Gabrb3	15.1242	14.3722	14.4394	14.7165	14.2947	14.5834	14.4112	14.2172	14.2635	14.0332
B2RYD7;Q7TQ74	Stt3b	15.7821	14.7004	14.9769	14.5059	13.9414	13.2531	14.4268	14.2118	13.9651	14.4994
A0A0G2JZN2;O08721	Unc5a	13.7403	13.3368	13.9738	14.2853	14.6541	14.756	14.9803	15.0729	14.8194	14.6206
A0A0G2KA71;Q5FVC5	Nectin2	14.135	14.9688	14.9903	14.692	14.9305	14.615	14.1941	13.9222	13.9667	13.6947
Q921A2	Slc2a13	13.6802	13.4541	13.5567	13.945	13.8585	13.6688	15.2804	15.8099	15.3248	15.4467
A0A1B0GWN8;Q812E9;Q812E9-2	Gpm6a	13.6375	15.2165	14.7055	11.4996	15.3189	15.7331	14.7977	14.8856	13.9254	14.2632
Q6P7C7	Gpnmb	10.6783	11.7453	14.536	15.1065	15.3803	15.24	15.0397	15.4995	15.3007	15.4303
F1LPK1;P40190	Il6st	13.1741	14.3703	14.891	14.8191	14.3422	14.2316	14.4319	14.548	14.3431	14.5647
Q5XI31	Pigs	15.6398	14.6884	14.7838	14.46	14.2481	13.1639	14.5728	13.9274	14.3007	13.8375
A0A0G2JSJ5;Q0PMD2	Antxr1	13.5075	14.3321	14.8851	14.7266	14.5225	14.2732	14.4809	14.34	14.0742	14.3658
P03994	Hapln1	NA	11.1563	13.2784	14.7901	16.2315	17.0229	17.8349	17.5025	17.7532	17.9329
A0A0G2K9D7	Pcdhgc3	14.3993	14.6323	14.4504	14.5313	14.3576	14.2472	14.3313	13.9483	14.2408	14.3357
A0A0G2K8K3;Q64268	Serpind1	15.8515	14.9483	14.0177	14.0043	14.225	13.9773	14.2071	14.2722	13.1648	14.7684
P56819	Bace1	14.9307	14.5093	14.1062	14.1388	13.7159	13.9316	14.6313	14.6435	14.4563	14.3341
A0A096P6L6;Q9R1K2;Q9R1K2-2;Q9R1K2-3;Q9R1K2-4	Tenm2	14.9617	14.223	14.4587	14.3361	14.503	14.3493	14.247	14.2742	14.0835	13.9575
A0A0G2K0J2;F1M9X7;Q8CFG6	Cacna2d2	13.2908	13.1228	13.5532	14.403	14.2769	14.575	14.862	15.3085	15.0455	14.9319
F1LS01	Pcdh9	13.807	13.7462	14.2087	14.2462	14.6439	14.7917	14.5982	14.4996	14.6163	14.1159
F1MA42	Sez6	14.8379	14.3563	14.4526	14.2588	14.2838	14.2887	14.3096	14.0779	14.2313	14.1629
D3ZH36	Elfn2	13.1051	13.4709	14.2193	14.7325	14.6785	14.8823	14.7616	14.5248	14.5886	14.242
F1M753	Lrp11	14.7476	14.2591	14.2369	13.9112	13.8452	13.3876	14.5308	14.5271	14.8674	14.8756
A0A0G2K0W3;D4A383	Ttyh3	14.2465	13.8764	14.1322	14.3196	14.0255	14.547	14.5831	13.7785	14.9341	14.6996
F1LQ92;G3V9D3;Q80Z70	Sel1l	15.2775	14.2539	14.3191	14.1015	13.8242	13.3844	14.1466	14.2034	14.5435	14.6985
M0R4G0	Islr2	14.6599	14.4126	14.3904	14.0426	14.4526	14.2783	14.061	14.3492	14.1559	13.9444
D3ZZK3	Epha4	14.2302	14.192	14.35	14.8522	14.6208	14.6457	14.4547	13.5322	13.9914	13.8722
F7EL93	Igdcc4	13.7744	14.5874	14.8957	14.5112	14.4348	14.1734	14.2225	13.9874	14.1882	13.9247
D3ZTT7	Sun2	15.3072	14.6825	14.5582	14.3807	14.3279	13.9689	13.726	13.9732	13.8893	13.8528
Q765A7	Pgap1	14.9143	14.3397	14.5519	14.0707	13.93	13.8065	13.958	14.3712	14.1797	14.4775
M0RBX7;M0RDX2;P15943;P15943-2;P15943-3;P15943-4	Aplp2	13.359	13.6266	13.9783	13.488	14.1636	14.394	14.3786	14.9346	14.9039	15.0807
F1LMF4;Q8R508	Fat3	14.1888	13.8461	14.4579	14.5236	14.4454	14.2042	14.317	14.1991	13.8861	13.95
A0A096MJE6;F1LQ63;Q05546;Q05546-2	Tnr	14.4904	14.9698	15.0023	14.5512	13.9742	14.0557	13.9907	13.5589	13.4371	13.8911
D3ZQC1	B3galt6	15.0145	14.4266	14.6255	14.0154	13.8281	13.4767	14.3793	13.8929	13.9322	14.262
F1MA97	Thsd7a	12.8611	12.9471	13.9506	14.3102	14.5786	14.7046	14.7851	14.5967	14.3985	14.1704
A0A0G2K2B5	Asph	15.0283	14.1812	13.9319	13.7984	13.3876	13.1478	14.1665	14.5608	14.3362	14.6915
Q6AYA5;Q6TUE3	Tmem106b	14.8699	14.1701	14.2165	13.8313	13.7249	13.7919	14.1493	13.9471	14.0293	14.4782
D3ZJ86	Slc9a6	15.3283	15.0297	13.5077	13.9095	13.2623	13.5355	14.2945	14.6574	13.8542	13.7507
G3V8G5;Q62638	Glg1	14.7155	14.2857	14.2851	13.8952	13.8959	13.5092	13.978	14.4178	13.9454	14.1132
P35439;P35439-2;P35439-3;P35439-4;P35439-5;P35439-6;P35439-7;Q62648	Grin1	13.4699	13.2041	13.6853	13.8808	14.1474	14.033	14.4419	14.8541	14.6193	14.6657
P62632	Eef1a2	13.2681	13.9537	14.4578	13.9973	13.7787	14.6555	13.5244	14.2738	14.5498	14.4676
A0A0G2K3C8;B5DFC9;W4VSR4	Nid2	12.1821	13.4912	14.894	14.9997	14.9132	14.2901	14.4157	13.9722	14.0761	13.6544
Q66H06	Tspan3	13.7708	14.2316	14.0367	14.0549	13.9401	14.2388	13.9392	14.5686	14.0777	13.996
A0A1W2Q656	Dner	14.965	14.3525	13.9735	13.9983	13.5207	13.652	14.0709	14.0784	14.0118	14.1994
A0A096MK93;M0R3V5;M0RAK3;Q66HR0	Slc12a9	12.8207	12.9544	13.7036	13.9458	14.1278	14.4414	14.3327	14.9699	14.8223	14.6307
P07154	Ctsl	15.5004	14.3149	14.4164	14.0053	13.7462	13.8113	13.3387	13.6851	14.0224	13.8971
G3V758;P22063	Cntn2	14.6004	13.7764	13.8607	13.6726	13.782	13.9784	13.9966	14.1663	14.3357	14.4621
Q7TPB4	Cd276	14.4841	14.9092	14.7004	14.4005	14.259	14.1084	13.4351	13.4642	13.5181	13.2818
G3V679;Q99376	Tfrc	14.4725	14.1728	14.1417	14.2215	14.0454	13.6825	13.8848	14.1715	14.0531	13.6159
A0A0G2K6T9	Pcdh1	12.995	13.4609	14.099	14.0661	14.5832	14.8492	14.4694	14.0338	14.2652	13.6235
B4F7C1;Q9QYC5	Gpr37l1	10.4891	12.7119	13.3193	14.4464	14.5072	14.5623	14.686	15.4234	14.3688	15.8213
Q63475	Ptprn2	13.728	13.098	12.6858	13.9103	13.8323	14.0874	14.5329	14.6573	14.6225	15.0728
F1LSY2;O35764	Nptxr	12.9642	12.8113	13.1833	13.5341	13.8579	14.3339	14.714	15.3466	14.939	14.3975
F8WFG6;G3V636;P97943	Scarb1	13.6212	13.6348	14.5397	14.3039	14.4471	13.6219	13.8715	14.0846	13.959	13.9807
D3ZQ57	Plxnb2	14.4788	14.6177	14.6003	14.2977	14.0342	13.7492	13.5551	13.5291	13.4528	13.6339
F1LNE4;G3V914;P19491;P19491-2;P19491-3	Gria2	13.3617	13.2087	13.6216	13.7793	13.8816	14.3078	14.4829	14.3727	14.6339	14.2095
P55280	Cdh6	13.6563	14.3223	14.4554	13.8497	14.4527	14.2183	13.5208	13.7451	13.834	13.7823
A0A0A0MXV8;O88871	Gabbr2	12.8311	12.8151	13.5669	14.1171	14.3202	14.3457	14.7598	14.158	14.7128	14.1835
A0A0G2K946	Spock2	13.2774	12.812	13.6875	14.1926	13.7781	14.0576	14.4732	15.0749	14.3897	13.9926
P84039	Enpp5	13.6349	13.511	14.0076	14.0878	13.5602	13.7206	14.1218	14.2396	14.4138	14.3655
Q5FWU3	Atg9a	13.9123	13.5345	13.7466	13.3487	13.3683	13.0691	14.3795	15.0219	14.358	14.9118
Q68FQ2	Jam3	13.8469	14.0199	14.0196	13.7297	13.8357	13.928	14.2088	14.0067	14.1816	13.7419
Q4V8I7	Lrrc8a	14.1288	13.7996	13.9969	14.2219	13.8015	13.9273	14.0019	13.6921	13.928	13.8941
A0A0G2K429;F1LSD1;Q03343	Adcy6	13.952	13.959	13.66	14.4303	13.7536	13.74	13.6883	14.4868	13.9883	13.6725
D3Z9E1	Emilin1	13.2163	14.2366	14.6984	14.4553	14.1193	13.9112	13.8653	13.5017	13.5979	13.592
D3ZDX5	Plxnb1	12.716	13.7134	13.9766	14.2038	14.0446	13.6899	13.6916	14.131	14.2777	14.4256
Q6AYT8	Mpzl1	14.4705	14.176	14.1263	14.1511	14.1331	14.1811	13.8704	13.373	13.3161	13.0188
Q9JHZ9	Slc38a3	12.0871	14.3102	14.4447	13.898	13.971	13.7858	13.6023	14.3752	14.1709	14.1375
Q09326	Mgat2	14.3517	14.1784	14.0171	13.9377	13.8738	13.5849	13.7239	13.8302	13.7603	13.4834
D3ZNA5;M0R866	#N/A	11.4527	12.8722	13.9364	14.5473	14.3868	14.1072	14.2327	14.5024	14.3487	14.3119
P0CI71	#N/A	14.1649	13.7463	13.333	13.9084	13.1478	13.28	14.0255	14.0853	14.334	14.6729
D3ZE55;D3ZE55-2	Pcdh8	14.4393	14.1134	13.847	13.9228	14.035	13.9498	13.8696	13.4697	13.4818	13.4808
P35053;Q6P7Q2	Gpc1	12.7135	13.1516	13.9658	13.6259	13.8662	14.0501	14.1955	14.2257	14.7216	13.9736
Q9QZE9	Tmem150a	14.0637	13.9943	14.508	14.9194	13.8585	13.1236	13.752	13.4056	13.4352	13.3708
Q62997	Gfra1	13.6776	13.4651	13.6896	13.7331	13.8263	13.523	13.9544	14.2874	14.0192	14.071
D4A8L9	Btbd17	12.0724	12.8191	13.974	14.2131	14.0701	13.9347	14.156	13.9619	14.3937	14.6299
D3ZJG3	P4htm	14.5472	13.6128	13.4336	13.4241	13.2083	12.429	13.6424	14.6234	14.4222	14.7969
A0A096MJT8;D4A4W1	Fam174b	15.0009	14.587	13.5612	13.7739	12.7812	13.1104	13.7915	13.7967	13.9812	13.7381
D4A416	Clptm1l	14.4828	14.0686	13.9533	13.6456	13.7487	13.281	13.5848	13.6929	13.5186	14.0926
G3V824	Igf2r	14.7193	14.1158	13.7864	13.7808	13.4235	13.2889	13.2569	13.6914	13.8232	14.1192
G3V9I2;P42264;P42264-2	Grik3	13.258	13.3315	13.5981	13.6287	13.8146	13.9402	13.9978	14.5413	13.903	13.9701
D3ZGF1;F1LSA1;O70509	Cd44	13.465	13.5191	13.834	14.2855	14.0279	14.065	13.7798	13.5585	14.0602	13.1739
Q5U355;Q8R4E1	Itfg1	14.5986	14.4374	13.845	14.1277	13.2808	13.1853	13.6129	14.0567	13.2785	13.1898
Q6AYH6	Emc10	13.4165	12.7152	14.5921	12.9299	14.0394	13.2201	14.3788	14.3165	13.7899	14.1152
F1LVR0	Iglon5	13.5078	13.4006	13.5271	13.8515	13.6049	13.9009	14.0496	14.1403	13.8847	13.6266
M0R9R3	Adra2a	14.0878	14.0449	14.0082	13.8275	13.4335	13.7373	13.2501	14.2627	13.6477	12.9641
D4A8X4;P15087	Cpe	14.2805	13.6314	13.4275	13.2362	13.4816	13.3769	13.6287	13.9054	14.0053	14.2142
D3ZAD6;D3ZTM0;Q63374;Q63374-10;Q63374-2;Q63374-3;Q63374-4;Q63374-5;Q63374-6;Q63374-7;Q63374-8;Q63374-9	Nrxn2	12.5851	13.051	13.8778	13.4855	14.6814	14.1396	13.926	14.1914	13.6175	13.474
A0A0G2JX79;A0A0G2JXS8;A0A0G2K075;Q4V7D1;Q7TPJ0	Ssr1	14.6967	13.246	13.9159	13.8251	12.9588	13.6046	13.835	13.9191	13.7262	13.2081
A0A0G2K8V0;F1LPJ1	Ptprm	12.6139	13.1363	13.8338	14.0266	13.8575	13.6167	14.0761	13.6428	14.0668	14.0475
F1LV86	Nkain3	12.8445	12.8137	13.796	13.4175	14.3356	14.2773	13.9903	14.2125	13.7789	13.4318
A0A0G2KA39;P60570	Panx1	14.3295	14.4975	14.2576	13.8665	13.5864	13.7609	12.9278	13.4793	13.1578	13.0331
F7FHT4	Sema3c	13.1019	13.4378	13.4576	13.9998	13.8372	13.9092	13.6834	13.7842	13.972	13.7101
D3ZYF8	Tm2d1	14.1281	13.9279	13.7929	13.7061	13.578	13.747	13.4265	13.3857	13.7266	13.4226
C0HL12	Adgrb1	12.726	12.8537	13.6197	14.011	13.8441	14.0447	13.7646	14.6267	13.6606	13.633
F1LMW3;Q8K3V3	Adgrg1	13.1826	13.9736	14.1443	13.6501	14.0052	13.5135	13.5378	13.6084	13.5914	13.5303
Q91XV7	Tmem158	14.6321	13.5486	13.7812	13.6325	13.468	13.5614	13.4511	13.3908	13.5107	13.7592
A0A0G2JU28;G3V6W1;P19493;P19493-2;P19493-3;Q566D4	Gria4	12.575	12.7639	13.262	13.6911	13.8219	13.8381	14.3304	14.2228	14.1098	14.0611
G3V843;P18292	F2	14.9087	14.5939	13.9993	13.6926	13.5001	13.2767	12.84	14.1234	13.2631	12.4499
Q63564	Sv2b	12.4678	12.0175	12.4956	12.5685	12.3873	12.9557	15.4645	15.467	15.1817	15.6409
D4A9J3	Sema4c	14.6918	14.1103	14.475	13.8552	13.7774	13.4647	13.148	12.9666	13.0566	13.083
F1LZ38	Tenm4	13.957	13.02	12.9893	13.4792	13.6533	13.7525	14.0977	13.9629	13.8416	13.8377
Q6Q629	Dpp10	12.8018	12.3332	12.937	13.7645	14.0402	14.105	14.3592	14.0103	14.4078	13.7224
D4A7M0	Plxnc1	13.4596	13.0407	13.5082	13.4092	13.8694	13.7188	13.928	13.9569	13.6887	13.6359
A0A0G2QC32;Q66HD9	LOC100910275	14.3347	13.9701	13.9211	14.0475	13.3409	13.3581	13.7111	13.4831	13.0887	12.8823
D3ZK41	Slitrk2	13.4408	14.1208	14.0243	13.1644	13.7916	13.4393	13.6049	13.3552	13.4863	13.6927
Q99M75	Rtn4r	13.211	12.7672	13.7442	14.1026	13.9509	14.0955	14.0121	13.7859	13.2582	13.0816
Q9ESS6	Bcam	12.2557	12.7696	13.2462	13.5025	14.0183	14.0318	14.1492	14.2817	13.9433	13.6595
B5MEV3	Slc52a2	13.2336	13.8296	13.9605	13.4682	13.5872	13.6282	13.0544	13.6216	13.6902	13.7337
D3ZHA3	Lpar4	12.2128	13.4908	13.958	13.9314	13.7704	13.5119	13.4047	13.4017	14.0961	14.023
A0A0G2K9I6;G3V7K3;P13635	Cp	11.8026	13.1933	13.5156	13.7402	13.2367	13.7767	14.0343	14.0883	13.9984	14.2458
D3ZTX4	Mgam	14.3863	13.7659	14.1111	14.3701	13.5209	13.3611	13.1607	13.0601	13.2316	12.4888
Q45R42	Lrrc4	12.9988	12.9823	13.2496	13.4138	13.5311	13.6243	13.5564	13.8991	13.9676	14.2055
O54715;Q6IRF8	Atp6ap1	13.9972	13.251	13.2813	13.3541	13.2178	13.2541	13.6055	13.6684	13.8714	13.8866
Q62682	Cntn3	10.913	11.4975	13.2498	13.9634	14.1526	14.3494	14.3922	14.2659	14.3168	14.2867
O54861	Sort1	13.8589	13.2318	13.367	13.3061	13.3482	13.1119	13.6245	13.5454	13.9366	13.9579
Q505J3	Wscd1	12.0568	13.0967	14.1241	13.9164	13.6211	13.4452	13.9373	13.6208	13.4905	13.9494
P13852	Prnp	12.3534	12.5047	13.3745	13.7134	13.6344	13.6298	14.0038	14.3992	14.2535	13.3821
A0A0G2K093;O35162	Hspa13	15.1353	14.2961	13.5061	13.8315	12.8976	12.5952	13.0685	14.0374	13.0149	12.6959
F1M855;P42260	Grik2	13.139	13.0963	13.3343	13.2657	13.6281	13.5751	13.7402	13.9983	13.6334	13.658
F1LS74;F1M450;O88279;O88279-2;O88279-3;O88279-4	Slit1	13.3344	13.2411	13.3531	12.9108	13.3622	13.4003	13.3943	13.9011	13.9343	14.0988
Q5EBA8	Slc46a1	12.8808	13.288	13.8572	13.5715	13.5975	13.2103	13.4516	13.7402	13.5987	13.6664
G3V9J2;Q5DWV2	Cdh7	11.4776	11.9859	13.0252	13.8168	13.9898	14.1639	13.9611	14.1589	14.1937	14.0849
F1LV44	Tenm3	13.8985	13.527	13.4107	13.6854	13.7386	13.4717	13.5852	13.2078	13.3223	12.998
G3V7S0;P70627	Folh1	10.4169	12.075	13.8515	14.2094	14.1687	13.8235	14.1858	13.9507	14.1668	13.9909
D3ZH59;D4AAL4;F1LRG7;Q9Z173;Q9Z173-2;Q9Z173-3;Q9Z173-4;Q9Z173-5;Q9Z173-6;Q9Z173-7	Adgrl3	13.3169	13.5219	13.5904	13.4957	13.6687	13.5585	13.5011	13.3926	13.5378	13.2099
Q68FV6	Glmp	13.4209	12.8824	13.7393	13.9829	13.6897	13.5403	13.4871	13.2613	13.2626	13.4298
A0A0G2K6G2;D3ZGQ3;Q7TP48;Q7TP48-2	Apmap	14.4442	13.5533	13.5731	13.4373	13.172	13.0152	13.3277	13.5553	13.2506	13.3674
A0A0G2K1E2	Itga5	14.5638	14.134	14.1025	14.0846	13.224	13.1535	13.0518	12.7745	12.8095	12.7127
G3V7N0	Hs2st1	13.9188	13.0822	13.364	12.9641	13.3369	12.7976	13.532	13.8907	13.9163	13.7827
A0A0G2K210;F1LSN4	Fgfr3	12.2695	13.4078	14.1183	13.82	13.8348	13.3765	13.517	13.4505	13.4654	13.264
M0R544;Q6P7A9	Gaa	13.3917	12.8357	13.3189	13.0873	13.1197	13.0344	13.601	13.8843	13.922	14.1914
D3ZUB0	Rcn1	14.2175	13.6552	13.6614	13.1363	12.9807	12.6901	13.9144	13.5635	13.4413	13.0835
G3V6Z5;G3V8Y9;P19492;P19492-2	Gria3	11.9933	11.9858	12.7498	13.2256	13.3908	13.9016	14.0949	14.3742	14.381	14.2254
O54698	Slc29a1	14.8823	14.1591	13.946	14.2186	13.3537	13.2392	12.86	12.6585	12.616	12.3636
F1LR98	Cdh10	12.8963	12.7788	13.2157	14.0264	13.7731	13.7752	13.8633	13.3358	13.4515	13.0949
A0A140TAF4;P85171	Mdga1	14.5952	13.6985	13.6982	14.0882	13.5221	13.2267	13.1435	13.0388	12.5569	12.6112
D3Z9D0	RGD1306271	14.2126	13.6307	13.4792	13.7995	13.4881	13.3809	13.3157	13.0276	12.9103	12.9158
Q5FVL6	Tspan13	14.1723	13.3599	13.3625	13.3415	13.0389	13.0339	13.4082	13.9082	13.2455	13.2234
A0A0G2JYM4;F1LRK7;P97528	Cntn6	11.4617	11.9502	13.2085	13.9102	14.1866	14.0302	13.8848	13.8762	13.7721	13.6973
B2RYC9	Gba	13.8625	12.9331	13.2905	13.5347	13.0951	13.2366	13.6785	13.3167	13.4418	13.5567
D3ZWJ9	Fam234b	14.3803	13.6132	13.5653	13.3673	12.7247	12.7113	13.4666	13.2555	13.1483	13.6991
D3ZT36	Adam23	10.91	11.3641	12.1593	13.2014	13.7121	14.4487	14.5506	14.3733	14.5623	14.5731
D4ACK7	Cnnm3	12.3221	12.5134	13.2601	13.9421	13.1924	13.7734	14.2163	13.2891	13.3898	13.7098
M0RA83;Q8CF82;Q8CF82-2	Abca5	13.3174	12.4142	13.0123	13.1329	13.1844	13.4783	13.663	13.7133	13.9629	13.6399
A2RRU4	Scap	14.0837	13.631	13.4055	12.9906	12.5213	12.4349	13.5871	13.6607	13.5883	13.5737
F1LZF8	Nkain1	13.7962	13.3466	13.7132	13.9028	13.607	13.4789	13.3265	13.356	12.6297	12.2989
A0JPN6;A0JPN6-2	Med22	15.2581	14.1436	13.9359	13.5853	13.4147	12.9736	12.6515	12.3869	12.5153	12.5592
Q07977	St8sia2	15.0098	13.8969	13.7245	13.4232	13.0445	12.7809	12.9533	12.6546	13.0373	12.8654
D3ZSA9	Nomo1	14.9904	13.5344	13.8198	12.8966	12.9527	12.8225	13.2226	13.1504	12.8603	13.0623
M0R834;P26824	F2r	14.158	14.4131	13.986	13.6323	13.3798	13.0421	12.8024	13.0652	12.3983	12.4255
A0A0H2UH93;P60756	Mdga2	13.0495	12.939	13.2776	13.5063	13.4041	13.4984	13.5468	13.1188	13.5091	13.2953
F1LMR7;P46101;P46101-2	Dpp6	12.5823	12.2962	12.9732	13.4376	13.5792	13.7414	13.9057	13.55	13.653	13.3819
P24485	Cd53	12.6459	12.4858	12.4006	12.6626	12.7666	13.618	13.6959	14.0943	14.2104	14.3235
D3ZPN0	Pcdh17	13.7323	13.3034	13.1593	13.7488	13.5491	13.556	13.3132	13.1378	12.8645	12.5339
A0A0G2JTL4;Q63116	Kit	12.7982	13.2742	13.1371	13.6726	13.585	13.6722	13.4543	13.3379	13.0689	12.8885
F1LWQ2;Q63199	Fas	11.0439	12.0559	13.7441	14.6	13.2049	13.816	13.8279	13.3178	14.0228	13.2454
F1M8K0	Dag1	13.2949	13.7023	13.3084	14.0938	13.3342	13.1739	13.3031	13.2469	12.7651	12.5502
Q4KLL3	Lrrc55	11.9409	12.1088	13.0085	13.6429	13.3264	13.7576	13.7764	14.0078	13.8083	13.3282
A0A0G2JYA3;D3ZNG3	Sppl2a	14.1416	13.7685	13.0048	14.1247	12.9518	12.8989	12.817	13.3274	12.8455	12.6692
P42533;Q66HI4	F3	12.6428	13.562	13.6711	13.9451	12.8146	13.1278	13.4692	13.1066	13.0727	13.0454
A0A0G2K5J5;D4A9F4	Ntng2	13.6222	12.7271	13.1168	13.5518	13.289	13.4684	13.4696	13.4368	12.7675	13.0063
P63138	Gabrb2	12.8919	12.0942	12.4627	12.5544	12.9625	14.0764	13.8356	13.3782	14.0528	14.0355
A0A0G2JY11;D4AAV9	Tspan9	12.6849	12.8367	12.9801	13.7788	13.5685	12.9258	13.2862	14.1966	13.4432	12.6081
D3ZW58	Casc4	13.6351	13.2688	12.7133	12.9874	12.9645	12.7977	13.0086	13.6994	13.4711	13.6552
F1LRY8;Q63366	Nxph1	11.4977	11.8671	12.9267	12.7353	13.4909	13.7796	13.8588	13.9407	13.9331	14.0663
D4A109	Ifngr2	12.8792	12.6796	13.195	13.3957	13.5141	13.5634	13.2946	13.081	13.259	13.2228
A0A096P6L8;F1LST1;P04937;P04937-2;P04937-3;P04937-4	Fn1	15.9265	14.601	14.1713	13.9082	13.1178	12.4736	12.3569	11.7218	11.8091	11.9817
D4AA49	#N/A	13.0682	12.7633	13.1085	12.8905	13.7471	13.7482	13.0862	13.0973	13.0278	13.2912
G3V7S1;Q6WRH9	Igsf10	13.4583	12.8843	13.9373	13.5774	13.5603	12.7686	13.0652	12.2799	12.9017	13.3436
P11654	Nup210	14.0627	13.5271	13.5779	13.1368	13.0805	12.6637	12.8131	12.9992	12.8506	13.0328
A0A0G2K5C8;A0A1B0GWQ1;P84903	Stim1	13.9778	12.9708	13.4144	13.0567	12.5991	12.3305	13.2429	13.2715	13.1297	13.6375
F1M798	Bmp1	10.9489	11.8547	12.9984	13.4069	13.3866	13.3612	13.6108	13.655	14.2817	14.0838
Q5BJT4	Txndc15	14.6694	13.684	13.3808	13.1145	12.7312	12.4661	12.8796	12.674	12.9082	13.0773
P51639	Hmgcr	14.8949	13.8293	13.5979	13.0446	13.0052	12.5307	12.5338	12.6132	12.6875	12.7966
Q66H12	Naga	13.4975	12.5043	13.0627	12.9271	12.5806	12.8564	13.84	13.4499	13.4317	13.344
D4A831	Adgrb3	12.68	12.9647	13.0878	13.4632	13.2038	13.1697	13.1516	13.1926	13.3352	13.1138
P31424;P31424-2	Grm5	11.3616	13.2187	13.3976	13.5984	13.5341	13.4232	13.2417	13.0517	13.2304	13.2183
A0A0G2K726;F1MAQ6	Tmtc4	13.9913	13.3236	13.2322	12.7124	12.5813	12.2283	13.1341	13.282	13.2597	13.486
A0A0G2K0X8;P08289	Alpl	13.5396	14.0118	13.737	13.5238	13.2748	12.9167	12.8444	12.6577	12.3753	12.3193
P97605	Efna5	13.0992	12.1178	13.2596	12.7747	13.9729	13.2406	12.6523	12.8736	14.7431	12.3246
G3V7A5;P35952	Ldlr	13.5426	13.4252	13.17	13.6002	13.2164	13.129	12.6636	12.6517	12.8728	12.7523
A0A0G2K506;P70490;Q1PBJ1	Mfge8	12.7041	13.4633	13.898	13.2825	13.2222	12.7896	12.9521	13.0468	12.9788	12.6837
A0A0G2JX02;P55926;P55926-2;P55926-3	Asic1	13.45	12.9341	13.036	13.0992	12.9568	13.1581	12.9222	12.9922	13.2465	13.1956
F1LSB2;O35460	Angpt1	13.2414	13.6304	13.2079	13.7134	12.7142	12.389	13.1615	12.9423	13.0251	12.949
F1MAP4	Megf10	11.8823	13.5291	14.0438	13.7248	13.6695	12.9641	12.659	12.9499	12.7468	12.7066
D4A7P2	Lrrtm2	12.9177	12.2142	12.8574	13.5038	13.3434	13.2894	13.0187	13.3973	13.1571	13.1091
O70352;Q6IN14	Cd82	12.8593	12.9597	13.3623	13.7312	13.1064	12.9425	13.0741	12.8093	12.8859	13.0338
Q99068	Lrpap1	13.8416	12.8651	13.0256	13.4441	12.6557	12.6196	13.3491	13.1642	13.0889	12.6367
A0A0G2K5L1;G3V9W9	Fat1	13.5947	13.3361	13.2499	13.2955	13.2151	12.9592	12.8645	12.7468	12.779	12.6093
A0A0G2K227;P31643	Slc6a6	12.1184	12.0467	13.371	13.6842	13.4214	13.5027	13.3865	13.4411	13.0625	12.5584
G3V6G3;P19969;P30191	Gabra6	12.5167	12.6659	13.4441	13.0688	13.5542	13.1373	13.4868	13.1742	12.5765	12.9108
D4A144;O88917;O88917-2;O88917-3;O88917-4	Adgrl1	11.966	11.2533	12.9457	13.7638	13.5954	13.8112	13.8084	13.0294	13.5583	12.776
Q6AY20	M6pr	12.8387	12.5863	13.0528	12.7016	13.0285	12.5899	13.3032	13.4936	13.2491	13.5591
D4A017	Tmem87a	13.166	13.3191	13.1633	12.7389	12.9738	12.5119	12.8997	13.5269	13.0725	13.0076
A0A0G2K8T0;Q6P7S1	Asah1	13.1932	12.6481	13.2702	12.9688	12.9918	12.6723	13.1039	13.1556	13.1477	13.2105
D3ZIW4	Tmem62	13.5972	12.8774	12.9672	13.1523	12.7274	12.5591	13.4902	12.6618	13.0239	13.2423
F1LPC6;Q9JHW1	Cpd	12.9778	12.463	13.1336	12.6105	12.7657	12.6182	13.1643	13.3305	13.5956	13.5586
P22909	Adra2a	11.7172	12.5556	12.592	12.9417	12.8194	13.1437	13.5516	13.8163	13.4945	13.482
M0R6K0;P15800;Q5M7W9	Lamb2	11.3728	12.7673	14.0229	13.6967	13.3231	13.3763	13.2757	13.1299	12.7573	12.184
D3ZCQ0	Col19a1	11.1446	12.2202	13.0103	12.8352	13.1758	13.8364	13.3864	13.3548	13.4771	13.4098
Q5U334	Pvr	13.6839	13.0424	13.0529	13.484	12.8068	12.7306	12.8158	12.6023	12.6441	12.9779
A0A0G2K999;D3ZDA6	Sdk2	11.9895	11.6742	12.5167	13.2713	13.6004	13.7531	13.8646	13.1803	13.1229	12.7969
F1MAA7	Lamc1	12.4354	12.7028	13.7365	13.3964	13.7184	13.2327	13.3252	12.536	12.355	12.3311
P30951	Gpr12	11.7361	11.7126	12.5799	13.2841	13.6612	13.5977	13.5658	13.57	13.2539	12.7599
G3V7P2	Fgl2	11.0864	11.8749	12.7331	13.1677	13.232	12.9236	12.8531	13.7331	13.718	14.3509
A0A0G2JW21;F1LQI2;O55005	Robo1	13.3716	13.1806	13.3323	13.9958	13.5063	13.1719	12.5922	12.4563	12.2144	11.6491
A0A0G2JVI9;Q62845	Cntn4	11.7641	11.99	12.7981	13.2442	13.3771	13.4833	13.3096	13.1	13.0665	13.2175
A0A0G2K1L0	Tnc	15.1873	16.0768	15.5787	14.0349	12.7145	11.8718	11.0736	11.2088	10.5405	10.6572
Q32Q07	Lrrn1	13.4396	13.2054	13.0729	12.7918	13.1898	12.3468	12.7783	12.7412	12.6724	12.6708
A0A0G2JVQ8;A0A0G2KA01;P55108	Gdf10	12.1453	12.5718	13.2269	12.3632	13.1257	13.6321	13.2332	12.9493	12.9052	12.7412
B2B9A9	Efnb2	13.8687	12.8179	12.8941	13.4029	13.2888	13.2633	12.7387	12.2706	12.2771	12.0054
Q6P752	Tor1aip2	13.3635	12.5596	13.1124	13.2646	13.0146	12.7594	12.8214	12.2924	12.8275	12.7901
P0CC10	Lrrc4b	12.6033	12.5683	13.112	13.3737	13.0401	12.8461	12.9152	13.0007	12.7367	12.5961
Q8K1G0	Clmp	13.4642	13.0146	13.0897	12.9713	13.2093	12.8557	12.829	12.3768	12.4042	12.556
F1LUB7;Q6RVG2;Q6RVG2-2;Q6RVG2-3	Slc4a8	12.2777	11.9324	13.4496	13.0149	13.0321	13.0157	13.0515	13.0205	13.1333	12.8107
F1M4B6	RGD1563349	13.0882	12.8417	12.9455	12.387	12.4572	12.2949	12.8082	13.2257	13.1883	13.486
G3V8P3;Q9QYP2	Celsr2	12.7191	12.9019	12.9641	13.1242	13.0525	12.9849	12.9964	12.6742	12.7798	12.4318
G3V8D0	St8sia3	14.0842	13.2042	12.9312	12.7812	12.5152	12.3148	12.8787	12.5125	12.6432	12.7329
Q5U2P1	Cnnm2	12.4522	11.9536	12.4946	13.1597	12.9619	13.0393	13.2024	12.9155	13.2921	13.0028
A0A0G2K6W5;K4DIC3;P09483;P09483-2	Chrna4	12.1638	11.8397	12.2925	13.2155	12.7987	13.5519	13.6046	13.0941	13.0677	12.8134
F1M6P8	Edil3	12.6409	11.47	12.634	12.6255	13.986	13.1083	13.6621	12.2733	13.1345	12.8518
D4A3L3	Megf9	11.935	12.3332	13.0173	13.1261	13.2541	12.9548	12.9267	13.0223	12.922	12.8893
Q62609;Q62609-3	Olfm1	12.1705	11.8422	11.9801	12.7153	12.5043	13.2885	13.2674	13.5608	13.7103	13.3311
G3V901	Ext1	12.7905	12.4639	13.1766	13.3242	12.8624	12.7004	12.8857	12.6608	12.7664	12.7292
Q8R490	Cdh13	10.9234	12.2866	13.1813	13.4938	13.5341	13.4495	13.2875	12.9062	12.913	12.2616
D4ABX8	Lrfn4	12.2744	12.6685	12.4786	13.0081	13.0158	13.7514	13.0792	13.7499	12.6862	11.5231
D3ZEH1	Fat4	14.3697	13.7563	13.4411	13.0008	12.7441	12.5554	12.1118	12.0299	11.9239	12.0242
D3ZES7	Plxna4	13.3935	12.5453	12.6662	12.6591	12.8492	12.8963	12.8908	12.5584	12.7957	12.5927
P97846	Cntnap1	8.68808	7.94436	9.95206	11.3477	12.9344	14.0761	14.9924	15.6051	16.0705	16.2131
P52796;Q6P7B6	Efnb1	13.1301	12.8084	12.872	13.4627	13.0541	12.7864	12.6867	12.5931	12.0846	12.3353
Q4QQR8	Vstm4	9.99074	11.3543	13.0059	13.5192	13.165	13.0135	13.4547	13.2808	13.2717	13.6724
A0A096MKB1	Gpr180	12.594	12.4465	12.6218	13.1057	12.3153	12.5464	12.8022	13.1048	13.1841	12.8011
G3V6S3	Calu	13.4096	14.0699	13.0985	12.6883	12.5399	12.4014	12.5339	12.5051	12.3469	11.8524
G3V7E2;Q9ESG5	Hs3st1	11.681	12.1576	12.2243	12.6642	12.8949	13.1746	12.9874	12.8261	13.3212	13.4248
G3V9L7	Gdpd5	12.7627	12.471	12.3866	12.6873	11.9479	12.4864	12.9257	13.3022	13.1447	13.0813
A0A0G2K8S1;Q5RK27	Slc12a7	14.0247	13.8067	13.1648	13.1016	12.4141	12.3385	12.3883	12.119	12.1887	11.6405
D4AE63	Myorg	10.2995	11.9246	13.3698	13.4486	13.0017	12.9207	12.7545	13.1339	13.3988	12.9295
Q62797	Ptpro	13.3974	12.6682	13.0667	13.3343	12.9087	12.4082	12.6654	12.3765	12.2867	12.006
P07153;Q6P7A7	Rpn1	13.2499	12.452	12.9092	12.6282	12.7228	12.4259	12.7534	13.192	12.6672	12.0606
A0A0G2JUW8;A0A0G2JYN3;A0A0H2UHK5;P97629	LOC108348118	12.8675	12.3629	12.6804	12.8696	12.5122	12.4185	12.7692	12.556	12.9911	13.0279
Q496Z2	Tril	10.9739	11.6966	12.7774	12.9106	13.1932	12.9773	13.1176	12.7527	13.3967	13.23
A0A0G2K7Y0;Q63135;Q63135-2	Cr1l	12.9325	12.9253	12.9224	12.7861	12.8415	12.7488	12.7329	12.6379	12.0688	12.3733
F1LM29;F1LZI7;P58751;P58751-2;P58751-3	Reln	13.2605	12.4862	12.8565	12.3392	12.5735	13.027	12.7585	12.4478	13.0449	12.1415
O35977	Gfra2	12.0784	12.3802	12.7617	13.2667	12.7439	12.7496	12.5296	12.7405	12.8814	12.5213
A0A0G2K7K0;Q6P6V1	Galnt11	13.0391	12.1683	12.7896	12.8022	12.514	12.4462	12.686	12.8191	12.5409	12.7869
M0R8H7	Ifnar2	12.91	13.2772	12.7356	12.8907	12.9488	12.5946	12.1542	12.3881	12.5415	12.1333
F7ESR8	Lgi2	9.79801	10.7992	11.5546	12.3673	13.2406	13.7388	13.8717	13.5332	13.7648	13.882
D4ACX8	Dchs1	13.888	13.3098	13.1988	12.831	12.8469	12.2153	11.9974	12.1288	12.1657	11.967
B4F7C2	Tubb4a	14.3639	11.6664	13.0538	14.3563	11.4813	11.4439	14.314	11.539	11.9536	12.2882
A0A0G2JTV8;Q63734	Kcnc4	8.53372	9.01742	11.6364	12.5513	13.3874	13.2097	14.5784	14.6488	14.4287	14.4199
A0A0G2K8I5;D3ZG18	Pcdh19	12.1578	12.632	12.7571	12.9561	13.1225	13.1601	12.6663	12.4822	12.3605	12.0664
D3ZHG3	Ptk7	13.2168	13.1673	13.1418	12.6473	12.6643	12.6866	12.7499	12.9343	11.9856	11.1423
A0A140TAB8;P24062	Igf1r	13.8754	13.1342	12.9636	12.8078	12.6389	12.1431	12.2857	12.205	12.089	12.1613
A0A0G2JV93;P31422	Grm3	13.1699	12.6993	12.855	13.2888	13.0654	12.723	12.3842	12.1216	12.0259	11.8735
A0A0G2JVU1	Itgb8	10.2853	12.2975	12.8978	13.5929	12.9466	13.0042	12.8656	13.0516	13.0532	12.1669
P09759	Ephb1	12.635	12.5562	13.4228	13.6028	12.9784	12.2741	12.4119	12.4518	11.9229	11.8954
D3ZW78	Cpxm1	11.0228	11.8118	12.7911	13.0717	13.022	12.7365	12.7985	13.1748	12.8653	12.8525
Q569A3	#N/A	12.4733	12.09	12.408	12.2059	12.6429	12.4833	12.7985	13.1092	12.9189	13.005
Q62656-3	#N/A	11.727	12.3611	13.132	12.9424	12.4985	12.6057	12.4682	12.8451	12.5789	12.9358
Q6TMA8	Angptl4	11.3149	12.7652	13.5661	13.8554	13.1442	12.3532	12.1877	12.4248	12.1782	12.2909
D4ABB3	Adamts17	10.9048	11.5179	12.4266	12.5641	13.2192	13.1642	13.0532	13.1358	13.208	12.8573
A0A0G2K358;D3ZG79	Ctns	12.0853	11.9899	12.5331	13.5532	12.8173	12.7875	12.4648	12.8538	12.5856	12.35
A0A0G2JZT0;Q64663	P2rx7	12.5788	12.6321	12.9157	12.8124	12.6427	12.5251	12.5147	12.394	12.5708	12.4231
A0A0G2K016;Q5U2W0	Sun1	13.8277	13.1781	13.0475	12.5513	11.9735	12.0964	12.3469	12.4662	12.1368	12.3528
A0A0G2JVC0;A0A0G2K830;A0A140TAF9;A0A140TAG6;F1M7M9;P22756;P22756-2;P22756-3;P22756-4	Grik1	12.0813	12.2501	12.4345	12.5966	12.7054	12.8248	12.6837	13.0192	12.7087	12.5429
B1WC18	Podxl2	13.0009	12.9622	12.7706	13.0859	12.6896	13.1394	12.1498	11.9656	11.9612	12.096
D4AB70	Edem3	14.1144	13.13	13.0913	12.3401	11.8476	12.274	12.5048	12.2271	12.1356	12.1548
D4A498	Pcdhgc3	13.5623	12.885	11.6397	13.2416	12.9307	12.1081	12.3485	12.4768	12.5675	11.9654
A0A0G2JWS6;Q91ZV2	Dcbld2	12.1733	12.2306	12.7383	13.147	12.934	12.6832	12.4969	12.5794	12.2908	12.3804
D3Z9I5	Slc26a6	11.5111	12.2854	12.6233	12.7997	12.7395	12.5572	12.4688	12.7938	12.9813	12.8849
D4AC39	Flrt1	12.4411	12.1575	12.621	13.0494	13.0014	13.1907	12.4819	12.156	12.3744	12.1686
Q80ZD7	Amigo1	12.6963	12.2883	12.2163	11.4527	12.3787	12.3582	13.2231	13.0402	12.9023	13.0218
F1LX08;P08104	Scn3a	12.4152	12.4139	12.3481	12.7031	12.8335	12.7631	12.3787	12.8518	12.5392	12.233
A0A0G2K5L4;E9PTD7	Kirrel3	12.7891	12.4537	12.5112	12.9344	12.5226	12.401	12.4823	12.2907	12.7234	12.3244
A0A0G2KAP1;D3ZNZ5	Ero1b	12.7861	12.0856	12.2486	12.1089	12.1422	12.9425	12.6054	12.9807	12.7125	12.7976
Q5U367	Plod3	12.2072	11.5175	12.517	12.2296	12.7346	12.4408	12.7542	12.9119	12.8761	13.1781
Q505J7	Gal3st3	12.7734	11.6554	11.7964	12.2764	12.2213	12.5809	13.0645	13.2409	12.8396	12.8658
Q4KM57	Lemd2	14.045	12.8591	12.9262	12.8457	12.2813	11.9275	11.9797	11.9321	12.3918	12.104
P20236	Gabra3	13.4064	12.6858	12.8872	12.7093	12.4952	12.4001	12.3585	12.0303	12.1437	12.1584
D3ZHA1	B4gat1	12.4007	12.2809	12.1887	12.7552	12.1646	12.6509	12.5544	12.7988	12.8561	12.4823
E9PTB7	Ptprj	12.0432	12.4864	12.6332	12.6666	12.7173	12.6974	12.3082	12.4159	12.698	12.462
F1LMW0	Tmem130	13.3722	13.4189	11.9442	12.3856	11.9597	11.6212	12.2534	13.3674	12.4887	12.2955
D4A6E6	Hs6st1	12.9403	12.6441	12.8272	12.2307	12.6009	12.1665	12.7118	12.4026	12.3949	12.1128
M0R6Q0	Casd1	12.7279	12.3448	12.2991	12.1759	11.9841	11.8612	12.6434	12.9568	12.7147	13.3045
Q5U1V9	Tspan31	12.4787	11.8676	12.4661	13.3434	12.5308	12.5746	12.5126	12.1561	12.7335	12.3451
A0A0H2UHQ0;Q794F9	Slc3a2	12.0036	11.7241	12.2719	12.4978	12.3479	12.0289	12.9103	12.854	12.861	13.4183
M0R711;Q64605;Q64605-2	Ptprs	12.0825	12.0884	12.3743	12.4884	12.7888	12.764	12.6347	12.5984	12.5698	12.4027
P30120	Timp1	11.949	11.0368	12.6635	12.9721	13.1469	12.5713	12.5606	12.1292	12.8336	12.9137
A0A0G2K068	#N/A	10.842	11.7176	12.1558	13.0523	12.7594	13.162	13.3707	13.0341	12.5494	12.1057
Q9JK00	Scn3b	12.8418	11.3749	12.2862	12.5614	12.6476	12.5494	12.6738	12.9734	12.3907	12.4459
M0R749	Tspan15	12.5906	12.4704	12.465	12.7577	12.51	12.4422	12.426	12.4784	12.2971	12.3029
Q4QQU9	Ostm1	12.5215	12.2721	12.8029	12.5122	12.4958	12.2199	12.507	12.5442	12.5557	12.2896
B0BN16	Igfbpl1	14.3438	13.2495	13.1281	13.3254	12.4358	12.2292	11.7603	11.0448	12.3787	10.7452
M0R4Y0;Q6YAT4	Sgce	12.4789	12.579	13.0087	12.7041	12.8068	12.6545	12.4425	12.0977	11.8883	11.9652
A0A096MJF9;D4A2A3	Tmem132e	10.742	11.6747	12.6734	12.9405	13.0868	13.3087	12.6405	12.6634	12.3874	12.5015
Q9JMA8	Extl3	13.2273	12.5979	12.684	12.4366	12.106	12.0421	12.4357	12.2419	12.2725	12.4559
G3V6Q9;Q925T8	Brinp1	11.0542	11.2366	11.8877	13.053	12.9067	13.584	12.5834	13.4355	12.53	12.2011
D4A188	Rgma	12.1347	12.4643	13.4147	13.5909	13.1491	12.7261	11.7671	11.9114	11.7111	11.5679
E9PT16	Pcdhga11	12.4435	12.5022	12.7817	12.3629	12.6265	12.4303	12.3067	12.5232	12.041	12.3267
Q8R4A1;Q8R4A1-2	Ero1a	13.1984	12.2335	12.5092	11.9355	11.8711	11.9388	12.682	12.7017	12.4657	12.6832
A0A0U1RRZ6;B4F7C5;F1LNW2	Lrrtm4	12.0512	11.9982	12.1214	12.573	12.5122	12.4882	12.9187	12.2717	12.7712	12.4983
P47853	Bgn	12.2387	12.244	12.9143	12.791	12.4272	12.4142	11.877	12.2326	12.5066	12.512
Q568Y7;Q568Y7-2	Olfm2	12.8113	12.1228	11.9154	12.0601	12.1395	12.4925	12.6036	12.4001	12.8202	12.7872
F1M947;P0C152	Tmem67	11.9008	12.6491	12.8831	12.2738	12.8727	12.6694	12.4484	12.6171	11.2808	12.5438
F1M7U7;P55146	Tyro3	11.8207	11.5212	11.8719	11.9091	12.7233	12.7674	12.6455	12.9336	13.0208	12.9077
P21588;Q66HL0	Nt5e	11.6603	12.1394	12.7164	12.0886	12.2234	12.354	12.9526	12.1743	12.9862	12.6831
D3ZQX5;D4A455	Pcdhga5	12.0317	12.4872	12.7646	12.3314	12.698	12.7648	12.2734	12.0941	12.2596	12.2706
A0A0G2K3Q5;A0A0G2K498;Q6PW34	Nrcam	9.89221	11.2734	12.075	13.1675	13.3141	13.5504	13.3903	12.9564	12.6536	11.5802
P14562	Lamp1	11.8192	11.6901	12.571	12.7233	12.5264	12.4668	12.4043	12.5706	12.3025	12.5647
F1LMU7;F1LNE8;P23576	Gabra2	12.7218	11.8737	12.4363	12.5087	12.2706	12.2564	12.4669	12.5092	12.3618	12.1817
B3SXS4;P35353	Crhr1	12.5495	12.1058	12.7294	12.529	12.6167	12.4178	12.3912	12.2676	11.9283	12.0452
A0A0G2JXH3;Q6X936	Kirrel1	12.762	12.8805	12.4318	12.7781	12.3164	12.2279	12.1244	12.297	11.8577	11.8329
B2RYB8	Itgb2	13.7739	13.3592	12.5876	12.9843	12.552	11.7635	12.117	11.5913	11.2885	11.3461
B2RYU3	Atraid	13.2694	12.8081	12.5513	12.7063	12.1583	11.362	12.8252	11.8723	11.6774	12.1227
E9PT92	Csmd1	12.4863	12.2604	12.4976	12.3653	12.3609	12.618	12.1742	12.0661	12.2944	12.1728
A5I9F0	Ptprk	13.0925	12.1993	12.5104	13.038	12.7511	12.4913	12.2714	11.5425	11.7971	11.5725
F1LPL6;P15127;P15127-2;T2CB11	Insr	13.0568	12.1502	12.5676	12.412	12.2012	11.8953	12.247	12.3427	12.1114	12.2814
Q10743	Adam10	12.9553	12.6438	12.4854	12.5745	12.5877	12.2778	11.6718	12.091	12.1166	11.8227
F1LVK3	Chadl	9.99545	11.0072	11.7988	12.5313	12.8271	12.5589	12.934	12.7127	13.4634	13.3876
Q9QWJ9	Nrp1	13.1059	12.4209	12.9178	12.2261	12.4293	12.2451	11.9941	11.8013	12.0726	11.9685
D3ZZM0	Slc39a14	12.2835	12.414	12.4039	12.9607	12.2959	12.2948	12.3655	12.6491	12.0536	11.3488
A0A0G2K4Q6;Q8JZQ0	Csf1	10.5356	11.2448	12.4347	12.5255	12.6816	12.3871	12.6166	12.8223	12.6531	13.1331
G3V8G9;Q9QW30	Notch2	12.0524	12.3101	13.171	12.731	13.0417	12.2138	12.5387	11.432	12.0907	11.4517
D4A4U1	Ece2	9.37715	10.4629	12.1205	11.9565	12.6652	12.8244	12.7054	13.2605	13.6259	13.9459
A0A0G2JYN4	Ergic2	11.9629	11.5521	12.7726	11.7636	11.9424	12.0962	12.8194	12.7661	12.6297	12.6296
D3ZKE0	Gnptab	12.7778	12.1785	12.2473	12.5159	11.9101	11.7748	12.3375	12.4292	12.2252	12.4785
A0A0G2JXB8;F1LMG0;Q8VDA1	Clstn2	13.1242	12.0084	12.2701	11.9208	12.1715	12.2827	11.9972	11.7392	12.6479	12.6458
G3V9B3;P07722;P07722-2	Mag	11.5564	12.8027	12.6803	12.361	12.2355	11.9334	12.0432	12.3442	12.3296	12.2402
D4AEL2	Golm1	13.2377	12.8723	12.9626	12.2701	11.9372	12.2075	11.9046	11.982	11.391	11.5714
M0R5E3	Tmem200c	11.418	11.2771	12.2101	12.4469	12.6186	12.6349	12.6329	12.6068	12.3179	12.1372
D3ZCG9;D3ZQM3	Itga3	12.8352	11.7174	12.3005	12.9999	12.156	12.1964	12.3964	11.6092	12.1841	11.7371
P24368	Ppib	12.8044	12.1919	12.099	12.2646	12.0277	11.9942	11.9795	12.146	12.2366	12.3756
Q03351;Q03351-2;Q03351-3;Q03351-4;Q03351-5;Q03351-6;Q03351-7;Q03351-8	Ntrk3	12.366	12.4073	12.5593	12.18	12.2538	12.1795	12.055	12.1295	12.0114	11.8255
A0A0G2K2T4;Q9QYP1	Lrp4	11.2222	12.0078	12.6214	12.667	12.567	12.0292	12.3659	12.1909	12.2799	12.006
F1M542;M0R5P8	Adam22	10.3392	10.346	11.3758	11.8742	12.4182	12.5692	13.0152	13.5104	13.3226	13.1584
P04157;P04157-2;P04157-3;P04157-4;P04157-5	Ptprc	12.7599	13.064	12.3885	12.2804	12.2295	11.8102	11.5842	12.0789	11.732	11.8576
F1LP52;Q5FVM1	Tmem231	11.6522	11.7916	12.2357	12.3191	12.2221	12.0816	12.495	12.3278	12.3987	12.0893
Q5PQV5	Tpbg	11.4268	11.3296	11.6932	12.2174	12.5505	12.4762	12.5044	12.8752	12.297	12.2378
P57097	Mertk	10.0136	11.3116	12.2634	12.8112	12.3109	12.1651	12.6628	12.5597	12.7182	12.7565
Q4QQW8	Plbd2	12.3948	11.5788	11.9866	12.4973	11.5559	11.4917	12.5466	12.8652	12.3545	12.2535
D4A477	Pcdhgb8	12.3674	12.5331	12.2852	12.1789	12.3611	12.2424	12.4675	11.3627	12.0242	11.6997
F1LNL3	Abca1	10.9716	12.1484	12.4726	12.9418	12.4234	12.0265	12.1371	12.3236	12.3964	11.6647
Q63259	Ptprn	11.6726	11.2021	11.2406	11.9808	11.92	11.9745	12.2847	12.9991	13.0827	12.9451
Q08469	Slc6a15	11.7168	11.5444	11.7904	12.5189	12.0394	11.9517	12.3362	12.9773	12.1967	12.2295
P07314	Ggt1	9.09065	10.8581	12.3636	12.2244	12.5615	12.4501	12.7758	12.8534	13.0174	13.0965
A0A0A0MP80;D3ZEH5	Sidt2	12.1859	11.4183	11.6961	12.3149	11.4802	12.0792	12.3523	11.7895	13.0676	12.7541
A0A0G2JYI3;G3V736;P97698	Smo	10.8666	11.5987	12.5479	12.6567	12.4447	12.2236	12.0043	11.9667	12.2791	12.4093
P10252	Cd48	12.1358	12.351	13.0774	13.07	12.1344	11.6902	12.0971	11.7033	11.4089	11.3237
D3ZW19	Lingo3	11.8285	11.9047	12.1376	12.4252	12.2742	12.1465	12.3714	12.0282	12.3045	11.5392
F1M7X4;Q62956;Q62956-2	Erbb4	12.1682	11.8709	12.2944	12.3218	11.9375	11.9338	12.1442	11.6714	12.1227	12.1538
Q5BK80	Tspan4	10.9486	10.5737	11.9518	12.867	12.0544	12.4593	12.7547	11.7662	12.6456	12.5593
Q05030	Pdgfrb	12.6899	13.1155	13.0536	12.5204	12.0058	11.2736	11.3105	11.2914	11.4849	11.7283
G3V7X4;Q9ESR9	Abca2	12.317	12.0154	11.9879	11.9923	11.6652	11.4809	11.6903	12.4047	12.5219	12.3767
Q767I4;Q767I6	Pcdha8	12.0943	11.7515	12.1404	12.22	12.29	12.3121	12.1138	11.7122	11.8604	11.8844
Q6AYS3	Ctsa	13.1541	11.7958	12.0745	12.5935	10.7807	10.9653	12.0996	11.9155	12.681	12.0731
D4ACT8	Pcdhga3	12.2189	11.9138	12.0601	11.9259	12.3301	11.9648	12.0565	11.9141	11.7843	11.951
Q5PQL3	Sppl2b	12.5815	11.6492	12.4147	12.0215	12.4461	12.066	12.0159	11.5445	11.7634	11.5709
A0A0G2QC25;E9PT56;F1MA84;P22002;P22002-2;P22002-3;P22002-4;P22002-5	Cacna1c	11.7649	11.5577	11.8674	11.8684	11.9172	12.0954	12.1399	12.4034	12.2961	12.0432
A0A0G2JXY6;Q00954	Scn1b	8.33566	9.23873	10.3266	12.2102	12.2222	13.024	13.5539	14.4963	14.0535	12.4761
D3ZPX4	Plxna3	12.7037	12.1754	12.5824	11.8074	12.2603	11.9277	11.7665	11.4434	11.4723	11.7766
A0A0G2JVP0;Q5FVJ6	Bscl2	13.1113	12.1163	11.8442	11.2267	11.0444	11.0293	12.1543	12.3378	12.3065	12.7155
A0A0G2K728	Cdh4	12.3602	11.4006	11.966	12.5767	12.4125	11.885	12.6236	11.9624	11.2483	11.3225
D3ZTV3	Flrt2	12.1025	12.1484	12.0434	12.0626	12.0732	12.1627	11.7641	11.6777	11.882	11.8043
F1LR02	Col18a1	11.6044	11.0776	12.2458	12.1412	11.7599	11.9964	12.257	12.1182	12.4247	11.9745
G3V6A0;P20786	Pdgfra	12.7824	12.0902	12.1846	12.4954	12.5027	11.695	11.7995	11.1842	12.0384	10.8018
D4A5C0	Nectin3	11.4937	11.7112	11.8195	12.6133	12.4295	12.7873	12.3309	11.5835	11.7681	11.028
A0A0G2JTI8;P50123	Enpep	12.1975	12.089	12.2323	12.4486	11.9164	11.8404	11.6435	11.7013	11.5826	11.8866
Q09426	Ugt8	10.0742	11.9632	12.8414	12.7211	12.3158	11.9156	11.9489	11.6102	11.9966	12.1348
Q6AY39	B3galnt1	12.3631	11.9379	12.1278	11.9172	11.8594	11.7227	11.5705	12.0173	11.7963	12.1938
G3V7U1;P23385;P23385-2;P23385-3	Grm1	11.4122	11.3068	11.5913	11.4117	11.9915	12.1578	12.1826	12.3124	12.3898	12.6783
D3Z9K1	Tmem200a	12.4097	11.5341	11.9689	12.0854	11.9324	11.9743	12.0445	12.0707	11.6897	11.6586
G3V667	Itga6	11.2376	11.9483	12.3971	12.153	12.1962	11.8489	12.1349	12.0318	11.8916	11.5252
Q9QYP0;R9PXW3	Megf8	12.5568	11.6978	11.8822	12.0074	11.8977	11.72	12.0704	11.6949	11.9605	11.8574
Q9JLD2	Serpini1	13.5443	11.9953	12.1211	11.9538	11.2373	10.816	11.9751	11.9934	11.598	12.0038
A0A0G2JSI4	Adgre5	11.0859	11.4416	11.9203	12.1355	12.5213	12.2431	12.258	11.7385	11.8172	12.0009
A0A0G2K532;D4A1J9	Lrfn5	10.8132	11.2212	11.5533	12.3109	12.6126	12.7919	12.4163	11.7268	12.0383	11.5953
A0A096MJ80;A0A0G2K087;A0A0G2KAG1;F1M9X3;Q710E6	Suco	13.3641	12.7783	12.5564	12.1604	12.2637	11.2886	11.4529	11.2622	10.3461	11.6068
A0A0G2JT89;A0A0G2JWD0;A0A0G2K044;Q91XN5	Prom1	12.5551	12.3706	12.5647	12.4638	12.0624	11.4743	11.5154	11.0347	11.4672	11.5409
Q6P768	B4galt3	12.646	12.0676	11.7813	12.0099	11.7218	11.6332	11.7907	11.9655	11.7442	11.6624
D3ZZ44	Elfn1	9.74571	10.3718	10.8774	11.8555	12.131	12.8357	12.8411	12.7846	12.6227	12.9447
A0A0G2K618;D4A390	Large1	12.4584	11.5469	11.6319	11.6827	11.5209	11.6067	11.9339	12.2156	12.1493	12.2581
F7EQ81;Q32KJ5	Gns	12.9128	11.6415	11.9318	11.3994	11.6237	11.0745	12.2614	12.1355	11.6786	12.3427
F1LQX7;Q9R172	Notch3	11.7366	12.1898	12.7184	12.7772	12.1117	12.0978	12.1731	11.4848	10.8559	10.7033
P97685	Nfasc	9.02492	9.63648	11.2595	12.0529	12.3111	12.8242	12.9994	12.8563	12.9084	12.9672
P04094	Penk	12.6567	12.4142	11.6417	11.0233	11.2057	11.1325	11.8099	12.2742	12.2358	12.3735
F1LLW8	Ids	13.2323	11.9318	11.5272	11.8304	11.2187	10.9969	12.3598	11.8182	11.8254	11.8481
Q14U74	Pomt2	12.5245	11.8018	12.675	12.2472	12.1367	11.5599	12.2488	10.5292	11.2373	11.5567
D3ZPL7	Dscaml1	11.0466	10.7266	11.8551	11.9386	12.3615	12.2734	12.2602	12.1796	12.0404	11.8201
A0A0G2JU46;Q6AY61	Prss23	10.5309	10.863	11.5184	11.525	11.8964	11.7602	12.1833	12.6486	12.6516	12.9195
A0JPN8	Lrrc24	10.8372	11.335	11.6629	12.3662	12.4413	12.2289	12.1747	12.1802	11.7758	11.3508
Q5RJS8	Tpst2	11.9412	10.8826	11.3602	12.189	11.4696	11.5421	12.111	12.267	12.3942	12.196
Q64244	Cd38	10.76	11.729	12.1269	12.5332	11.8571	11.6478	11.6834	11.9853	12.2703	11.704
A0A0G2JX52;A0A0G2K7A6;G3V8F1;P28573	Slc6a7	11.305	10.9797	10.4302	10.4583	11.1273	11.7742	12.9278	13.5452	12.8855	12.8051
G3V7K2;O70535	Lifr	12.1807	13.0154	12.279	12.0611	11.9753	11.5509	11.5921	11.1041	11.274	11.1505
P51577	P2rx4	11.754	11.2944	11.5467	12.316	11.7757	11.9038	11.5596	11.7823	11.9213	12.2012
Q5PPI4	Lamp5	10.179	9.67902	9.39252	10.5432	11.4322	12.3225	13.6264	13.7853	13.3792	13.6766
A0A0G2K1V7;D4A5E5	Sgcb	11.4093	11.5094	11.9165	11.7542	11.5487	11.7256	12.137	11.8457	11.858	12.2884
D3ZBN3	Epha2	11.5446	11.3231	12.099	11.7021	11.8241	12.1953	11.8401	12.1942	11.5036	11.7429
F1LMA7;Q4TU93	Mrc2	11.7937	12.8286	12.3125	12.2406	12.0418	11.5842	11.5659	11.2864	10.9439	11.2533
A0A0G2JT15;A0A0G2JTX4;A0A140TAD8;O54902;O54902-2;Q4QR92	Slc11a2	11.7388	12.0928	11.2495	11.9923	11.8495	11.974	11.5268	11.8478	11.9558	11.6104
D3ZF92	Tnfrsf21	10.698	10.8971	11.4342	11.7501	11.8246	12.2036	11.8969	12.3008	12.3514	12.47
Q9R1N3;Q9R1N3-2;Q9R1N3-3;Q9R1N3-4;Q9R1N3-5;Q9R1N3-6	Slc4a7	13.0429	12.6626	12.3141	12.2906	11.7364	11.6904	11.855	10.9932	10.9883	10.2497
F1LSR8;Q8CFG5	Cacna2d3	10.2049	10.3103	11.5831	11.5765	12.2225	12.2607	12.5324	12.512	12.4512	12.119
A0A0G2KA37;A0A0R3P9D5;F1LW30	Unc5d	10.9757	11.0272	11.5801	12.1246	12.197	12.3396	12.3546	11.8261	11.5088	11.836
A1E5S7;Q561K2;Q62918	Nell2	15.1457	13.5415	13.5715	12.4845	12.7538	12.1737	12.8292	12.8602	12.3175	NA
D3Z8D8	Slitrk1	12.181	11.9611	11.9535	12.0724	11.7749	11.9863	11.3608	11.4254	11.6657	11.281
A0A0G2K2L1;Q9WTQ2	Podxl	12.2261	12.6963	12.1343	11.6492	10.6847	11.9877	10.6622	11.7936	12.3956	11.3799
D4A517	Slc39a10	11.5714	11.9581	11.9352	11.958	12.1298	12.0662	11.7452	11.8166	11.5107	10.9064
A0A0G2JYF0;D3ZGB5;D3ZY00;D4AD03;D4ADV4;Q80ZA5;Q80ZA5-2;Q80ZA5-3;Q80ZA5-4;Q80ZA5-5;W0NT44;W0NXI0	Slc4a10	13.7677	NA	11.0953	12.7978	12.9317	13.471	13.5771	13.4345	13.5273	12.9943
P35446;Q3B7D6	Spon1	10.3691	10.4957	12.3685	12.2175	12.2236	11.9013	12.4844	11.5222	12.1512	11.8592
M0R3P2;M0R6Z6;P49616	Plaur	9.7797	10.4004	10.8433	11.2279	11.7426	12.3608	12.9351	12.9714	12.7461	12.5752
Q5NDF0	Pomgnt2	11.166	11.4718	11.4179	11.3319	10.8584	11.4275	12.305	12.5637	12.5259	12.4253
Q63548	Sema3a	11.9866	11.6943	11.7846	12.257	11.8304	12.3682	12.0836	10.6821	11.3305	11.3615
F1LR84;P97738	Nptx2	10.414	9.81327	10.7475	11.2876	11.7063	12.0541	12.7858	13.183	12.8107	12.4498
D3ZBE9;D3ZNG0;F1M7T0;O88923;O88923-1;O88923-2;O88923-3;O88923-4;O88923-5;O88923-6	Adgrl2	12.7825	12.458	12.1705	11.9923	11.6789	11.4543	11.346	11.1677	11.2233	10.965
A0A0G2JSU9;P22934	Tnfrsf1a	8.95041	10.7569	12.1761	11.7938	12.267	12.0307	12.1719	11.7135	11.1501	14.1927
Q6AY76	Tmem248	11.7497	11.7319	11.3621	11.8175	11.5482	11.6726	11.6279	12.1384	11.8582	11.6818
F1LRN5;Q63155	Dcc	12.6974	11.7322	12.052	13.2926	11.5426	11.5731	11.2406	10.5616	11.2911	11.2043
A0A0G2K902;D3ZW09	Sorcs2	11.0628	10.9721	11.9528	11.9603	11.9595	11.6457	11.9892	11.9247	11.9531	11.7648
F1LXJ9	Ptprt	10.8113	10.0644	10.083	12.346	12.3418	12.4315	11.7306	12.7477	12.3463	12.1616
G3V8N2;Q9JHS6	Asic4	10.1326	10.05	10.4799	11.2876	11.6655	11.5227	12.9492	12.9841	13.0431	12.9365
G3V9Y8;O54912	Kcnk3	11.543	10.4753	10.634	12.0769	11.8766	12.1825	12.4565	11.5573	11.7739	12.372
A0A0G2K127;P29534	Vcam1	11.2508	11.8782	12.0707	12.1022	11.8012	11.5365	11.6815	11.4046	11.3191	11.7321
D3ZCF8;D3ZXD2	Abca8a	11.5669	10.741	11.3011	11.626	11.7418	11.8111	11.9002	12.3844	11.7866	11.8789
G3V7J3;Q460M5	Lrfn2	11.3787	11.1921	11.8346	11.9333	12.0875	11.6136	12.0503	11.6038	11.8518	11.1445
B2GV90	Tmem219	11.7713	11.7358	11.6633	11.8651	11.3035	11.5425	11.7074	11.7206	11.6492	11.6503
F1M7F7;Q811M5	C6	12.5454	11.4582	11.9513	11.7312	11.4015	11.114	11.363	11.1019	11.4617	12.4521
Q5FVQ0	Slc39a8	11.7989	11.875	11.3662	12.625	12.2405	11.5943	11.054	11.3705	10.7636	11.8398
F1LV96	Scube3	12.5185	12.2122	12.3082	11.7805	11.6388	11.5562	11.0497	11.4368	11.2223	10.7923
F1LXB6;Q63226	Grid2	10.8759	11.019	11.762	11.8859	11.7426	11.9224	11.5043	12.5279	11.7179	11.5114
Q63345;Q6MFX9	Mog	NA	11.1167	13.1289	14.3153	12.9317	12.7412	13.076	13.5579	13.0213	12.5528
Q6P762	Man2b1	11.2365	10.6461	11.8371	11.5456	11.8676	11.3696	11.902	11.6826	11.8603	12.3278
G3V7X5;P24054	Sparcl1	10.8717	10.2631	11.3788	11.5257	11.5657	11.7218	11.8599	12.1121	12.3378	12.6375
A0A0G2KB04;A0A0H2UHT4;Q5HZE8	Tmem59l	13.569	12.0549	11.7412	11.6782	10.584	10.7027	11.4587	11.982	11.205	11.2967
A0A0G2JVZ6;F1LZX9	Itgav	10.6823	11.5567	11.6137	11.875	11.6264	11.7295	11.5627	11.7186	11.9435	11.9596
G3V9H8;G3V9H8-2	Ret	10.5985	10.5183	11.3044	11.9225	12.2456	11.9691	11.7411	11.9186	11.9522	11.9987
A0A0G2K0F2;G3V671	Cd80	12.4321	NA	11.4545	15.286	NA	16.1752	15.4122	15.3112	16.0509	14.0104
D3ZR49	Man1a2	11.893	11.582	11.8302	11.7176	11.5012	11.3441	11.4875	11.5162	11.4995	11.7241
D4A6G2	Sema4g	11.4641	10.9272	11.6698	11.6205	11.9326	11.8092	11.6974	11.6056	11.6391	11.6382
Q642E6;Q9EQV6	Tpp1	8.28072	NA	12.6405	14.1053	12.8478	12.8354	13.6222	13.1395	14.176	14.2963
Q4V7A5	#N/A	12.0215	11.3308	11.7725	11.4992	11.6518	11.2835	11.436	11.6924	11.531	11.6824
M0RAR2	#N/A	8.38518	9.97883	12.0139	12.1872	11.8741	11.9344	11.9455	11.9949	13.1036	12.4828
D4A3L5	Tctn1	11.5159	11.3817	11.5252	11.6194	11.3624	11.5305	11.5422	11.6344	11.9287	11.8436
A0A0H2UHX5;P07861	Mme	9.29826	10.6774	11.6094	11.7094	12.184	11.8766	12.0911	11.9939	12.0961	12.1242
O35789;O35789-2	B3gat1	12.0257	10.9789	11.3725	11.2867	11.4539	11.0672	11.6802	11.9708	11.781	12.0328
P63057;P63057-2	Olfm3	10.984	11.3507	11.2001	11.3714	11.5115	11.5018	11.7471	11.6103	12.1548	12.1887
A0A0G2JV56	Efna3	11.5135	10.7132	12.2806	12.2591	12.2454	11.5432	11.6138	11.5062	11.0622	10.8795
F1M9I4	Heg1	11.3148	11.6109	11.5826	11.5271	11.6798	11.2927	11.4121	11.7676	11.5865	11.7917
A0A0G2JVU0;D3ZAL8	Lrrtm3	9.90124	10.176	9.82293	11.4388	11.768	12.5971	12.0823	13.0326	12.6426	12.0378
O88280	Slit3	9.0483	11.0587	11.1636	11.1362	11.4857	12.1948	12.3673	12.1919	12.5693	12.272
A0A096MIS4;Q9R1M7;Q9R1M7-2	Grin3a	10.372	10.2399	11.361	11.6593	12.4078	12.137	11.9918	11.857	11.6473	11.79
A0A096MIV6	Galnt17	12.7356	12.2535	11.8511	10.7153	11.2972	10.7304	11.2489	11.485	11.3861	11.4996
Q5U2V1	Fkbp10	9.54157	10.6167	12.5005	12.3123	12.012	12.0456	12.1429	11.2956	11.4123	11.258
O88278	Celsr3	12.7438	12.0538	12.2159	11.8982	11.3664	11.4312	11.0216	10.7796	11.1281	10.4456
A0A0G2K523;Q99PR0	Pomt1	11.0886	11.1981	11.5044	11.7428	11.8652	11.4058	11.3545	11.3681	11.5658	11.9055
G3V9C8;Q08201	Abcb4	10.4578	NA	12.8271	12.9311	12.635	12.6664	12.4619	13.4781	13.7934	13.6439
Q6IN10	Ece1	10.1799	9.7712	11.5987	12.4639	11.6729	11.8082	12.3136	11.7151	11.6357	11.5526
M0RDA4	Ephb4	12.2095	11.8366	12.2977	11.569	11.6355	11.1153	10.9343	11.3125	10.6731	10.9652
Q9JJW1	Tspan2	10.3485	11.8296	11.9112	11.6312	11.846	11.4417	11.6142	11.6042	11.4123	10.8438
Q00238	Icam1	10.2835	10.2327	11.2403	12.1179	11.4283	11.8965	11.735	12.5778	11.8221	11.1426
A0A0G2JZH3	Thbs3	10.1296	11.0714	11.8369	11.4359	11.3882	11.3995	11.4752	11.5024	11.9438	12.2375
F1LSV0	Sema4b	11.3061	11.3954	12.1549	11.8605	11.9145	11.4523	11.2953	11.0489	11.0671	10.9157
P0C7J6	Lrfn1	12.9589	NA	12.1299	12.9189	13.5611	13.3732	12.3739	11.5073	13.4907	12.0073
F1LS79;Q00657	Cspg4	12.2	12.3962	11.1821	11.5633	11.5128	11.2346	11.4561	10.8982	11.0046	10.7992
D3ZWP6	Plxna2	12.0008	11.7804	11.5605	11.8812	11.507	11.303	11.3886	11.0843	10.8348	10.8716
A0A0G2K561;F1LP13	Ptprg	10.4392	11.1797	11.618	12.0477	11.6856	11.7783	11.5174	11.7074	11.6266	10.6063
Q5U2S8	Ltbr	10.361	11.0776	11.8912	11.7971	11.6312	11.4419	11.6298	11.3611	11.5378	11.4485
D4AE25	Cd274	9.14739	9.78481	10.4064	11.0037	11.5971	11.6752	12.5627	12.7143	12.5181	12.6633
D4A604	Pigt	11.7506	10.8152	11.1513	11.2578	11.2198	11.3618	11.6274	11.4815	11.7741	11.5581
D3ZER2	Bfsp2	11.5573	11.6388	11.6869	10.9693	11.7089	11.4603	10.9659	11.431	11.1704	11.3913
A0A0G2K839;P51796	Clcn5	12.0107	11.6551	11.6335	11.2044	11.502	10.9822	10.7505	11.5825	11.2819	11.3643
A0A0G2K5S7;Q80Z26	Entpd3	9.44349	9.28456	10.1634	11.2839	11.6195	12.0977	12.0347	12.7864	12.7089	12.4818
A0A0G2JW24;F1MA92	Pld5	12.2281	NA	13.0043	12.3221	13.0309	12.3573	12.662	12.1853	12.8814	13.1719
Q767H7	Pcdhac2	9.80492	10.5324	11.4388	11.7284	12.2819	11.9741	11.1564	11.6671	11.7138	11.531
G3V8B1;Q8R2H5	Gpld1	13.0645	12.3502	11.4802	10.7767	11.3052	10.8251	10.68	11.0428	10.7822	11.4698
Q4G097	Atf6b	12.0644	11.4851	11.6898	10.9042	11.1199	11.0345	10.8213	11.5735	11.5259	11.5282
M0R868	Chst2	11.9849	10.9508	10.9268	11.1656	11.2345	11.1735	11.4714	11.5956	11.6398	11.5757
Q62867	Ggh	12.0459	11.3611	11.495	11.4589	10.9842	10.725	11.3641	11.5976	11.379	11.2664
P14841	Cst3	9.22083	8.38026	10.8364	11.6219	11.663	11.9692	12.2269	11.924	12.4911	13.3165
A0A0G2JXG3;Q6AY41	Tmem30a	11.3818	9.73584	11.4487	12.9156	11.4963	8.48606	12.562	13.4771	12.2154	9.89946
Q6XQG8	Chst7	10.2285	9.77693	11.3736	11.9566	11.6345	11.6266	11.4837	11.8426	11.9481	11.7404
O70513	Lgals3bp	10.643	10.1774	10.8472	11.1019	11.1253	11.1339	11.5431	12.4872	12.0874	12.3732
G3V6D0;P02773	Afp	13.226	12.1741	11.8832	11.495	11.1551	10.6004	10.6721	10.7078	10.3637	11.1124
A0A0G2JTM0;Q62962-2	Asic2	9.63677	9.71646	11.0867	11.6558	11.4394	11.9084	11.8406	12.1201	11.8958	12.0383
Q3SWT0	Pecam1	10.6357	11.1829	11.3193	11.2906	11.6312	11.5825	11.5702	11.409	11.333	11.3
D4A7S3	Slc35a5	12.3443	11.1591	11.1676	12.267	10.8677	10.5533	11.7357	11.0097	10.9534	11.1277
Q925N6	Igsf1	10.4452	11.3545	11.8372	11.6989	11.6378	11.0998	11.8478	10.9954	11.3158	10.8565
A0A096MJW6;P59824	Il1rapl1	10.7399	10.3129	11.2363	10.9052	11.5553	11.7675	11.5593	11.4749	11.719	11.7367
Q675A5	Pla2g15	12.0373	11.3689	11.1457	11.1552	10.5636	10.3835	11.5358	11.4128	11.7357	11.5914
P0C5X8	Ttyh1	NA	NA	13.5557	14.4164	14.2197	13.9736	13.7875	14.5283	14.3655	14.0137
A0A096MK61	Crtapl1	10.5187	10.0805	11.9863	11.7749	11.9127	11.5869	11.3209	11.0096	11.3329	11.1616
Q6QD51	Ccdc80	NA	NA	13.3683	12.6241	14.1013	13.8682	14.0835	14.8823	14.9284	14.7916
B0BNK7	Lrfn3	10.3141	10.5517	10.9434	10.9764	11.771	11.7741	11.7543	12.1262	11.259	11.1701
D4A7W8;G3V6A9	LOC102553715	10.703	10.6833	11.3982	11.9052	11.7118	11.1363	11.0168	11.09	11.5358	11.3644
D3ZDS6;Q4V8H3	Mbtps2	12.0227	11.3714	11.427	11.0854	11.2172	11.6606	11.467	10.9985	10.8877	10.348
F1LRA6;M0RBY2;P70579	Grm8	10.2118	10.4056	10.5487	11.5776	11.3595	11.5659	11.9481	11.5016	11.4331	11.903
G3V710;Q63722	Jag1	12.2313	11.7109	11.2847	11.3636	11.023	11.0985	10.6945	11.1123	10.9848	10.9432
F8WG88;Q62632	Fstl1	12.9181	11.9077	11.7713	11.7798	12.2382	10.9587	11.2976	9.38739	9.63047	10.5097
A0A0G2JT62;G3V8P4;Q64604	Ptprf	10.824	11.1014	11.4652	11.6109	11.727	11.4786	11.3812	10.8059	10.9599	11.0031
B4F7D5	Tmem181	11.9153	11.1535	11.1482	10.6339	10.5629	10.3168	11.4423	11.691	11.6539	11.574
D3ZQV2	Lrig2	12.0191	11.624	11.5574	11.2134	11.0271	10.819	10.9353	10.8128	10.9185	11.0296
D4A617;F1M0G3	LOC103689954	10.3161	10.5511	10.4833	11.0351	10.8391	11.0308	11.6326	11.8689	11.8281	12.3393
F1M443	#N/A	10.6535	9.97583	10.7138	11.0127	11.9082	11.9583	11.412	11.1771	11.5696	11.5409
Q5XIR1	RGD1311517	11.6385	11.201	11.5275	10.8166	11.1552	11.5411	11.7218	11.1108	10.7904	10.3337
D3ZTI3	Cdh24	13.2847	12.8582	12.4262	12.6563	12.8538	12.1455	12.3482	NA	11.7443	11.4209
F1MAB2	RGD1310209	11.476	11.1432	10.9905	10.184	10.9425	10.979	10.6143	11.9079	11.4491	12.037
O88204	Lrp3	11.6257	11.0255	11.5487	10.7978	11.0386	10.5924	11.0404	11.4486	11.1237	11.4717
F1M2Y4	Slc29a4	12.2076	12.1802	11.0985	10.8429	11.3067	10.7991	11.041	10.3484	11.0183	10.7835
Q5FVH2	Pld3	12.5084	8.33767	12.1831	6.25205	7.52601	14.8144	13.0131	14.3086	12.4902	10.1151
G3V933;P18901	Drd1	10.452	10.7075	12.0849	12.4203	12.0902	12.6287	13.4755	14.1742	13.4876	NA
A0A0G2KAJ7	Col12a1	11.7616	11.5397	11.8778	11.7912	11.1251	10.6836	10.5848	10.6903	10.5765	10.8044
G3V8L7	Itgam	12.6619	11.8858	11.8287	11.5193	11.116	10.1858	10.768	10.595	10.3729	10.4491
D4A7B6	Tmem87b	11.3477	11.3118	11.4249	10.8471	10.9847	10.8263	10.8337	11.3069	11.0083	11.3633
A0A0G2K4R9;Q5NDL0	Eogt	11.8262	11.2113	11.0881	10.5164	10.0825	11.3318	11.0752	11.681	11.1894	11.2169
A0A0G2K3B8;A0A0H2UHF2;O54852	Kcnh7	9.51182	9.74774	10.0443	10.8961	11.0993	11.7457	11.6536	12.3964	11.8214	12.1543
B1H282	Colgalt1	12.3066	11.5919	11.6781	11.3363	10.7841	10.5772	11.1079	10.2861	10.7195	10.5886
F1LN06;F1LNW0;F1LRU8;F1LSG7	Fgfr2	10.6953	10.7279	11.2144	11.8347	11.1574	11.4249	11.1699	11.1455	11.1286	10.4679
Q8K5A9;Q8K5A9-2	Nradd	11.8846	12.1883	12.1978	11.6778	11.5025	10.4479	10.3812	10.8719	9.46573	10.2992
D4AA77	Plxnd1	9.49606	10.2301	10.9915	11.4461	11.6227	12.0304	11.8751	11.262	10.9951	10.8192
D3Z8J6	Fam189b	10.1754	9.77354	10.5655	10.8202	11.1042	11.1495	11.7579	11.8338	11.6782	11.8724
M0RDM7	LOC100910143	10.3044	10.7941	10.9548	11.0851	10.6727	10.5212	11.5828	11.5484	11.5153	11.6816
F1LNA6;Q8VI60	Sulf1	10.2595	10.1589	10.9182	10.6272	10.8494	10.904	11.0521	11.3607	12.1135	12.3416
F1M9F4;Q8VHZ8	Dscam	10.7865	11.2616	11.0237	11.2946	11.8269	12.1658	10.1282	10.6922	10.554	10.6654
D3Z8G4	Adamts18	9.80691	9.26334	10.4268	11.1195	11.1881	11.6067	11.4745	11.8146	11.7832	11.8317
A0A096MK06;A0A0G2JYU3	Astn2	9.76728	9.2701	10.7599	11.4663	11.496	11.7987	11.6518	11.4301	11.4676	11.1947
P54001	P4ha1	12.6485	10.9645	11.3643	12.3383	10.6111	10.737	10.4452	10.2896	10.4147	10.3502
E9PTA5	Pign	11.6194	10.9722	11.355	10.7083	10.462	10.708	10.9397	10.6348	11.5659	11.0334
P18506	Gabrd	8.8985	7.90364	10.0288	11.0753	11.1835	12.106	12.1792	12.2764	12.1208	12.1567
D4A7Y1;F1LQI4;P07897;P07897-2	Acan	12.275	NA	10.7372	10.5804	11.6037	12.1977	12.8333	12.8524	13.1756	13.5246
F1MA15;Q8K1M8	Brinp2	11.2365	NA	11.6155	12.2356	12.4733	12.7667	12.5042	12.242	12.4221	12.2041
Q08834	Mgat5	10.5804	10.1053	10.7678	10.618	11.059	10.5291	11.4874	11.0898	11.3913	11.9619
A0A0G2JYC2;P0C588	Cnnm4	11.2813	11.3316	11.3229	10.5736	11.0426	10.9992	10.7361	10.4765	11.1221	10.6784
G3V862	Angptl2	9.43417	11.1024	11.7798	11.3229	11.0617	11.2355	10.9889	10.8723	10.8728	10.8431
A0A0G2K0P8;A0A0G2K7R8;Q8VII6;Q8VII6-2	Slc44a1	9.80984	11.0075	11.4773	10.2472	11.0525	11.2718	10.9011	11.105	11.0576	11.5417
A0A0G2JSU2	Adgra3	10.9831	10.7668	11.2288	11.0213	10.9236	11.02	10.6524	10.8336	10.9431	11.0829
D1M8S3;F1M9B9;Q63621	Il1rap	11.526	10.9971	10.016	11.6784	10.6224	10.8215	11.0773	11.3692	10.6573	10.5438
A0A0G2K6N2;D3ZN99	Adgrb2	8.96958	10.4084	11.5325	11.5081	11.0485	11.5324	11.087	11.6169	11.1776	10.4194
B0BND0;D3ZRI1	Enpp6	10.6589	12.7476	12.9299	11.7438	10.5767	10.1737	10.9543	9.98878	9.6588	9.72358
A0A0G2KB93;F1LMH2;O88420;O88420-2	Scn8a	7.8004	8.42289	9.53597	10.9009	11.1344	11.8486	11.8375	12.8647	12.2878	12.3569
D3ZQY0	Pcdhga7	10.5398	10.8991	10.9161	11.0107	11.1032	11.1021	10.8935	10.5246	11.1067	10.7567
Q498S0	Chst12	11.4693	10.7425	10.3803	10.5379	10.7437	10.4777	10.8226	11.2091	11.0964	11.1728
D4A0C5;Q9ESP7	Adamts4	9.44272	10.5077	10.9403	11.8354	11.3491	10.853	11.4476	11.1968	10.8064	10.0133
P31423	Grm4	9.37827	NA	10.1704	11.9834	12.162	12.6544	12.9054	12.6542	13.3947	13.0596
Q5XIE8	Itm2b	12.9894	NA	13.1418	14.1791	13.4644	NA	13.3153	13.3901	14.068	13.6972
G3V8N4	LOC108348233	10.8192	10.9794	10.926	10.6109	10.7489	10.7357	10.7262	10.6386	10.7824	11.1395
D4ACU3	Pcdhgb6	11.9322	11.2277	11.9968	11.324	10.911	9.86338	10.7245	10.4815	10.1631	9.4233
F1LTZ5	Enpp4	10.9843	10.5285	10.0203	11.4463	10.6195	10.4748	11.0733	11.3814	10.7277	10.7751
Q566E5	Poglut3	11.8632	NA	11.8814	12.1501	12.1214	11.89	11.4272	12.7123	11.9958	11.8932
E9PTA4	Adam9	11.1664	10.8555	11.068	10.8932	10.8908	11.0895	11.1004	9.83872	10.77	10.2257
Q4V7D9	Smpdl3b	8.88216	10.7044	11.1987	10.921	11.1978	11.3483	11.2801	11.2556	11.2259	9.76495
D4A3W2	Crb2	10.697	11.8702	11.3044	11.4587	11.2887	10.4665	9.90375	10.3952	10.4077	9.92563
F1MAS4	Celsr1	11.5306	11.7966	11.4686	11.1818	10.9627	10.1851	9.80676	10.1488	10.2986	10.3281
Q499S6	Ctsf	10.9291	10.152	10.8533	10.5917	10.7475	10.4326	11.1481	10.9714	10.8869	10.9875
D3ZAE6	Vasn	10.9276	11.2208	11.2568	10.9815	10.8432	10.4568	10.6954	10.513	10.2776	10.4584
A0A0G2JVE6;G3V7W7;P15684	Anpep	12.3206	12.2985	12.1347	12.1496	11.9314	11.1747	12.1134	12.3409	11.0899	NA
P00787;Q6IN22	Ctsb	11.6469	10.5846	10.2726	10.7455	10.5476	10.6715	10.9865	10.316	10.8331	10.9041
F1LUG5	Tmem94	11.1712	10.5116	10.3837	10.5546	10.2835	10.7311	10.7223	11.494	10.8011	10.7975
A0A0G2JY19;P97523	Met	10.8997	9.95712	11.3011	11.4006	11.3931	10.8153	11.5152	10.471	9.87188	9.78059
D3ZXT1	Lrrc4c	12.1137	11.2666	12.898	10.9785	12.8896	12.1762	11.5376	12.4795	11.0619	NA
B2RZ91;Q6GX83	Gxylt1	11.1459	10.4979	10.6441	11.0347	10.579	10.4962	10.7477	10.9603	10.3817	10.8354
F1M987	Scube1	11.2079	10.774	11.0147	11.1105	10.9611	10.8034	10.5732	10.4404	10.1886	10.228
A0A0G2K2C1;O54800;O54800-2	Cdh8	11.7967	NA	11.817	13.1514	11.7991	13.185	11.5835	11.9945	11.8917	9.93558
A0A0G2K2X9;A0A0G2K997;Q9WTN5	Tpcn1	10.7414	10.2554	10.6793	10.6488	10.6473	10.1917	10.6767	11.0933	10.7778	11.2787
P08592;P08592-2;Q6P6Q5	App	11.7306	10.695	10.4005	10.5331	9.94649	10.5284	10.8531	10.6192	10.8286	10.8172
O08562	Scn9a	11.6275	11.0071	10.5018	10.1362	10.5854	10.565	10.2578	10.9837	10.5545	10.6407
B2GV39	Mgat4b	10.5492	10.2639	10.4597	10.5556	10.796	10.1319	10.96	11.0979	10.7119	11.2063
M0RB22	Ptprd	8.34788	8.21008	10.1569	10.7097	11.3767	11.5385	11.7498	11.4571	11.484	11.68
F1M173;P97527	Cntn5	10.4963	10.774	10.7778	10.9204	10.8377	10.8658	11.0003	10.6933	10.2563	10.0726
G3V851;Q9JI12	Slc17a6	11.7372	11.2816	10.4955	10.3777	10.2763	10.1641	10.4942	11.0574	10.3414	10.2775
B1H219	Dkk3	12.324	11.1624	11.0622	10.7093	10.0942	9.73643	10.2546	10.4401	10.4279	10.2878
D3ZIV9	Crlf1	11.6446	10.8043	10.4106	10.8846	10.1885	10.2716	10.3877	10.6276	10.8482	10.2752
D4A750	B4galnt4	12.6956	11.4388	11.8553	12.0038	10.3492	NA	11.869	12.6992	11.6635	11.7391
P18508;Q6PW52	Gabrg2	10.3748	10.653	10.8251	10.2419	10.8795	10.3596	10.543	10.6803	11.0187	10.7176
Q8K4C8	Fzd9	9.92122	10.3646	10.5626	11.1491	11.0016	11.0531	10.7046	10.6183	10.4343	10.4666
Q5EAJ6-2	#N/A	10.3129	9.84967	11.2307	10.7537	11.0851	10.7787	10.3961	10.3564	10.9963	10.4941
D3ZI66	Rnf149	9.13024	10.3109	11.0569	10.4662	11.1529	10.7896	10.9398	10.9139	10.6827	10.7419
A0A0G2JSH0;O09014	Slc15a4	12.4008	NA	12.8062	13.0439	13.9703	13.5784	11.8476	14.4917	14.0226	NA
A0A0G2JVA4;D3ZQR7;G3V9I0;Q811A3;Q811A3-2	Plod2	10.0003	8.61901	11.3433	11.1223	11.2415	10.9852	10.7249	10.6065	10.4529	11.0583
B0BNG3	Lman2	10.1267	11.4791	10.7673	11.167	10.6664	10.08	9.24967	10.9588	10.7819	10.768
P98087	Cbln2	9.93887	9.74736	10.5374	11.1445	11.0411	11.3989	10.8877	10.7265	10.3298	10.2586
F1LRT0	Ltbp3	8.42992	8.94478	11.3052	11.0292	11.5023	10.4081	11.2037	10.8602	10.3678	11.8376
D4ADD1	Pcdh20	11.2112	10.423	10.5382	10.7773	10.572	10.2003	10.9267	10.2877	10.4625	10.3815
D3ZD84;M0RB60	Lrig1	9.47396	11.2052	11.0462	9.46857	11.3088	11.3072	10.9449	10.8239	10.0725	9.99051
Q920H8	Heph	8.18684	11.2354	10.4474	10.2492	11.1668	10.4107	9.89232	10.4749	11.9445	11.5501
B1WBN7	Fam20c	11.23	10.3171	10.4946	10.2323	10.1782	10.1776	10.5895	10.6867	10.7839	10.8428
D3ZBZ6	Disp2	10.9269	9.79487	10.2893	10.2771	10.0872	10.2835	10.7607	11.2658	11.2059	10.5914
Q5HZW5	Cd320	10.9975	10.2414	9.73218	10.73	10.5919	9.50319	10.5526	11.3431	10.8498	10.793
A0A0G2K6P5;D4A6P2	Mfsd4a	NA	7.14688	9.19011	10.6494	11.5915	12.2458	13.1885	14.022	13.5763	13.6212
P19357	Slc2a4	9.71225	NA	11.3684	12.0044	12.1304	11.6118	12.1728	11.6312	12.2322	12.3529
M0RBH9	Gas1	10.1192	10.82	11.9788	11.2628	11.2828	9.77261	10.4156	9.72975	10.3143	9.51997
P28494	Man2a1	9.56226	10.8828	11.2254	11.0694	11.0503	10.7665	10.5466	9.61392	10.0526	10.4322
Q5EAJ6	Ikbip	9.47475	8.42218	11.0377	11.0202	11.0861	10.9963	11.0317	10.4518	10.7354	10.7163
F1LM19;P24090;Q7TP75	#N/A	11.8981	11.3752	11.5681	10.6638	10.5817	9.74525	9.5242	9.79835	9.63279	10.1825
A0A140TAI2;Q5FVF9	Btd	11.8595	10.861	11.0021	10.6816	10.4434	9.79793	10.2334	10.4672	9.79889	9.78658
D3ZQN7	Lamb1	11.7288	11.0784	10.8193	10.4936	9.83543	9.85147	10.1547	10.411	10.3573	10.193
Q02445;Q5PQU8	Tfpi	10.6922	10.3488	10.523	10.5419	10.2122	10.6295	10.325	10.5448	10.7366	10.3592
G3V711;Q9Z1K9	Adam17	9.48874	9.75565	10.9532	10.8436	10.2588	10.4937	10.7087	10.6753	10.5596	11.1627
Q8VBX1	Lipg	11.3217	11.4019	11.1079	10.7502	10.1298	9.59566	9.72986	10.5751	10.3172	9.93976
P26342	Tgfbr3	10.11	NA	11.7096	11.8137	11.7203	11.7294	11.9135	12.0916	12.1515	11.6214
P52500	Grpr	9.6741	10.9418	10.3579	11.2431	10.7816	11.1027	9.94502	10.8412	10.047	9.92532
B0BNH1	Gnptg	10.6681	9.46865	10.1125	10.6656	10.2894	10.363	10.9093	10.6174	10.9943	10.7582
D3ZXM1	Adamts15	7.95044	NA	10.569	11.9455	11.9203	12.3102	12.6631	12.4696	12.5214	12.4934
Q6Q3F5	Sidt1	9.66212	9.93271	9.67877	9.58756	9.87553	10.0684	11.6764	11.5472	11.6206	11.115
P18614	Itga1	11.5635	11.0988	11.2061	10.4754	10.3221	9.9721	9.77515	9.99911	9.7666	10.3788
A0A0G2JSX5;A1Y2B8;A1Y2R8;P26684	Ednra	10.0695	10.7441	11.0203	10.7087	10.3455	10.0078	10.2964	10.5309	10.4343	10.2992
Q66H94	Fkbp9	10.7687	9.66098	11.2535	11.0576	10.7864	10.4825	10.8097	9.63969	10.2059	9.64444
A0A0G2K6F2	Csmd2	10.2407	10.0384	11.11	10.5043	11.0916	10.6487	10.2072	10.4679	10.1845	9.73718
D3ZTM7	Efcab14	10.9703	10.0395	10.5513	10.7447	10.4156	10.0396	10.5143	9.85925	10.1401	10.7452
Q4KLK7	Nop56	10.6502	9.98603	10.7519	10.1902	10.0338	9.74347	10.5202	10.7814	10.5265	10.7829
A0A0G2K6L9;F1M3J7	Cntnap4	8.77277	9.10854	10.2128	10.494	10.8834	11.1689	11.3648	10.8048	10.7139	10.4423
D4A1A1	Foxred2	10.8864	9.57762	10.6824	10.703	9.85494	9.87507	10.8144	10.6892	9.65112	11.1624
D3ZGL3	Hhip	9.33269	10.4024	11.2468	10.5028	10.7604	10.653	10.2947	10.4371	10.2864	9.81775
A0A0G2JZA1	Robo2	NA	13.0054	12.4564	12.9871	13.196	13.1491	12.8329	13.5095	12.5379	NA
D3ZZM7	Slco5a1	11.6702	10.9484	10.9287	10.946	10.2907	10.07	9.79334	10.5184	9.18537	9.19561
F1M6W2;Q6UPR8	Ermp1	10.6507	NA	11.1623	11.7214	11.4584	11.3798	12.1952	11.8859	11.967	11.0688
D3ZR79;D3ZXD8	Tmem245	11.5253	10.3257	9.72024	9.49196	10.17	9.10284	10.4749	10.4795	10.5505	11.5805
Q6AXM8	Pon2	NA	NA	12.5578	12.678	13.2013	12.8784	12.8052	12.8885	13.0277	13.3764
D4A740	Il17ra	11.9172	11.8566	11.8367	11.8886	11.6809	11.5086	11.2745	NA	10.6175	10.6922
D3Z9Z7	Colgalt2	10.2729	9.98404	10.7823	10.9203	10.6262	10.3026	10.1764	9.77891	10.2608	10.0997
P70549	Slc8a3	8.75698	8.90916	8.51404	9.58536	10.4329	10.6475	10.881	12.449	11.2245	11.7272
A0A1B0GWV0;F1LMS4;Q0V8T3	Cntnap5c	10.003	NA	12.0637	10.6793	11.7446	12.0055	11.4093	11.7685	11.4381	11.9264
F1M1A2	Cdh12	10.0114	8.6434	9.83473	10.5701	10.4387	11.0556	10.8209	10.6974	10.817	9.84481
A0A0G2K207;F1M9G9;P04775	Scn2a	11.0422	NA	11.5715	11.3659	11.2903	11.7006	12.0056	11.016	11.6404	11.0631
M0R8C6;P97689;P97689-2	Slc14a1	12.7896	NA	10.8052	11.9401	10.6555	10.6526	11.9104	12.0822	11.6847	10.1427
Q9WTZ3	Mbtps1	13.0331	11.9977	11.9059	11.9501	11.574	10.8935	NA	9.76382	10.5546	10.9664
D4AEK3	Crim1	11.887	11.0256	11.0269	10.5269	10.1236	10.0526	9.78324	9.83804	9.25898	9.05885
E9PSJ1	St3gal1	10.984	10.4258	10.3633	9.77886	10.2822	10.1004	10.4205	9.94763	9.83872	10.251
F1MAH6	Cdh11	8.62364	8.806	10.363	10.92	10.8483	10.9949	10.3637	11.1529	10.5731	9.66333
Q9ESK8	Kcnmb4	NA	NA	12.3867	12.9731	13.1182	13.1789	12.8042	12.8557	12.684	12.2209
M0R3R1;Q9Z137	B3gat2	9.70881	9.53745	10.3645	10.6162	10.3707	10.2294	10.4179	10.4681	10.323	10.0206
F1M3H3	Fras1	10.455	10.2697	10.1939	10.1833	10.3988	10.2808	9.43672	10.1252	9.93973	10.4234
F1M7W0	Epha5	14.3956	12.5848	11.5787	13.3277	13.5736	12.8324	12.7669	10.6183	NA	NA
A0A0G2JST1	Adgrg6	8.21286	9.51816	10.4152	10.7664	10.3951	10.3313	10.4991	10.8598	10.0246	10.5932
D3ZEF9	B3gnt2	9.42961	9.11758	9.84369	9.42358	9.97758	9.80682	10.9778	10.8593	10.8543	11.2493
D3ZUP8	Lmbrd2	13.6593	12.9397	12.5457	12.8622	10.6641	12.3965	12.7508	13.6825	NA	NA
B2RYB1	Txndc11	11.3496	9.37579	10.2363	10.5823	9.65745	9.45988	9.93086	10.324	10.4152	10.0328
D3ZPP7	Lrtm2	8.24557	9.19582	9.72729	10.3315	10.38	10.8844	10.5808	11.0005	10.5445	10.4358
G3V7T1;P21555	Npy1r	10.7876	10.7306	10.5349	10.9492	9.94453	10.3077	9.85769	9.51757	9.57732	8.98597
D3ZPM7	Adam19	11.4725	10.0678	10.4771	10.4835	9.21333	10.2575	9.46263	10.2428	9.50282	9.99255
B5DFA5	Poglut2	10.717	10.5339	10.5989	10.5002	10.2867	9.79209	9.75306	9.97541	9.57852	9.31048
F1M8P6	#N/A	13.1141	11.5853	11.4131	11.2313	10.6772	10.1908	11.7289	10.4292	NA	10.6462
A0A0G2K4X1;A0A0G2K8G8;Q6MGB8	RT1-A1	NA	NA	11.6535	12.9098	12.607	12.7316	12.9727	12.4823	12.8115	12.7025
Q02353	Ndst1	10.0224	8.68998	9.86514	10.2864	9.35945	10.3101	10.5068	10.0829	10.9739	10.7102
P51907	Slc1a1	10.795	10.9209	9.5381	10.1839	9.38168	10.1708	9.78495	10.5551	9.76943	9.66227
D3ZUZ4	Fam20b	11.8511	NA	10.4454	11.6202	11.517	11.2958	10.5563	11.0196	11.542	10.8569
D3ZDS9	Ifnar1	12.1423	NA	10.7903	11.4464	11.1186	10.9639	11.0269	10.9288	11.1906	11.0147
Q6P6T3	Ifngr1	10.1859	9.20136	10.0262	10.6019	10.2547	10.5035	9.95904	10.2809	10.5416	8.92918
F1LTP8	Cers6	9.77351	9.30527	9.85921	10.4619	9.07185	10.1522	10.6563	10.8469	10.5521	9.70834
Q3KR92	Tpst1	9.30506	8.19747	8.89022	10.9759	10.0218	10.8619	9.62883	11.4885	10.3673	10.5469
Q7TQM3	Fgfrl1	10.447	NA	10.8932	11.4244	11.2702	10.5405	11.3623	11.2989	10.8454	12.0633
P50430	Arsb	11.5864	NA	10.8938	10.4131	10.6023	10.4986	11.6021	11.5372	11.7369	11.2696
G3V8B2;Q11205	St3gal2	9.86232	9.40899	9.3708	9.54404	10.1265	9.81347	10.1859	10.4631	10.4072	10.7498
D4AC85	Qpct	10.9459	9.69075	10.2517	10.1335	9.62453	9.82472	9.85678	9.90286	9.77841	9.81766
A0A0G2K4G1;D3ZQA1	Galnt9	11.0143	9.86793	8.4746	9.4222	8.76924	9.09357	10.5426	10.5522	10.8392	11.2123
G3V6X1	Fbln2	NA	10.0934	11.5898	11.5006	11.2466	11.0998	10.2726	11.2499	11.4102	11.2272
Q75NI5	Cdh15	NA	10.1156	11.0445	10.3152	11.1651	11.4079	11.3352	11.1188	11.8172	11.2984
Q63273	Grik5	9.87927	10.3548	8.77174	9.89796	9.35431	10.1222	9.96379	10.5057	10.2334	10.2779
F1LM84	Nid1	9.23414	9.82958	10.2372	10.7691	11.0124	9.92934	10.6128	9.54319	8.63747	9.52509
G3V828	Cnpy3	12.5014	10.6967	11.1523	11.5813	10.7008	NA	11.3266	10.509	10.4593	10.2064
Q6P6S4	Sil1	10.0681	8.04352	10.2075	10.3276	9.86996	9.45922	10.1663	10.4152	10.2212	10.2303
A0A0G2JT71;G3V9D5;O08680	Epha3	11.3888	11.5464	11.4155	10.723	11.3238	11.0505	10.6798	10.3322	10.2745	NA
A0A0G2K8L7	Cacna2d1	9.70713	8.93748	9.30692	9.52024	10.1784	9.56162	9.3179	11.3563	9.63353	10.9812
P16391	#N/A	NA	NA	11.6603	12.6984	12.224	12.489	12.9207	12.1423	12.3214	12.0151
F1LTF8	Lama4	10.9793	10.8448	11.0608	10.1839	9.84114	9.48344	9.38608	9.36604	8.45976	8.78584
A0A0H2UHM2;Q8CJ44	Slc13a5	8.75786	NA	11.1872	10.5637	11.1007	11.0056	11.065	11.334	11.843	11.4221
A0A0G2JZA7;D3ZZ19	Cemip2	10.7233	10.3274	10.3413	10.1566	9.90129	9.51288	9.30121	9.91675	9.09001	9.00717
B5DEL3	Ttc17	11.2765	9.84234	10.119	10.0338	9.43881	8.96743	9.63927	9.3223	9.44029	9.66578
F1M9Z9	Adam12	8.69284	9.15922	9.82968	10.3309	10.7204	10.266	9.97619	9.65608	9.35126	9.71755
Q5M7T7	Pla2g7	NA	NA	11.961	12.3417	11.9506	12.1624	12.3741	12.4262	12.5208	11.9543
B2GV54	Nceh1	9.71672	NA	10.8836	11.1502	11.0416	9.29492	11.202	10.9166	12.0894	11.3643
D3ZQ74;Q63321	Plod1	9.4542	NA	10.0567	10.2557	11.0491	10.7547	11.069	11.3458	11.4692	12.1483
Q5Y4N8	Adgre1	10.1063	10.5943	10.3953	9.8366	9.84837	9.3294	9.69786	9.12162	9.24687	9.36061
A0A0A0MY13;D4A6L0	Gpr158	NA	7.57275	8.62663	9.62906	10.8633	11.6814	11.9217	12.4561	11.9396	12.5104
A0A0G2KB26;Q5XI43	Mxra8	7.03112	8.79469	9.18454	10.8453	9.9567	10.4306	10.3586	10.6986	10.512	9.16385
Q8K4Y5	Lgi1	NA	NA	11.7387	12.0381	11.5293	12.3094	12.6098	11.9005	12.2843	12.5111
Q5M936	Tor3a	NA	NA	12.0114	12.1599	12.0884	12.1716	11.8119	11.8769	12.3232	12.2394
M0R752	#N/A	7.71454	7.62363	9.53076	10.0168	10.7816	10.8181	10.3387	10.1886	9.84343	9.73784
D4A497	Pcdh11x_predicted	8.93166	10.1057	9.55514	9.09838	9.62514	9.73855	9.23398	9.66978	10.1132	10.3093
D3ZWI0	Cemip	NA	NA	10.8667	11.7332	11.6978	12.1159	12.3433	12.7556	12.5343	12.2788
F1LMM4	Pkdcc	9.12632	8.73511	9.79203	9.41813	9.51591	9.20604	9.82871	10.0087	10.1731	10.4606
Q5XIQ8	Chpf	11.4906	10.3089	11.2693	11.2981	11.162	14.8894	11.2243	NA	14.5205	NA
Q63118	Calcrl	11.044	10.6813	10.2199	9.66305	9.49998	9.21505	9.41894	8.33527	9.08418	8.86904
F1LMY3;Q62656	Ptprz1	11.1739	10.3676	10.4454	10.2685	9.64776	9.4187	9.18244	8.9392	7.88498	8.55092
B1WBY7;B5DEH2	Erlin1	10.3905	9.84299	9.00183	9.95447	8.11092	10.3411	8.96187	10.2752	8.94637	9.94518
Q5DWV1	Cdh20	NA	NA	11.6336	12.2107	11.9139	11.8551	11.3285	12.2257	12.095	12.4783
A0A0G2K7E1;D3ZU82	Mfrp	NA	9.93691	11.4194	11.5669	11.2039	10.3336	9.13832	10.4175	10.6909	10.7846
G3V795;Q9EPZ7	Slco1c1	13.0075	10.8784	10.2418	12.4358	NA	10.0727	10.261	10.0039	8.35177	10.2043
D3ZFQ5	Cdh9	NA	NA	10.5251	11.7502	12.1763	12.5006	12.2324	11.8205	12.2829	12.1139
D4AEM7	Sema5b	12.7286	NA	11.8095	12.4486	11.56	11.8721	12.2294	11.5441	11.0188	NA
F1LMS1;Q07652	Cacna1e	11.7377	NA	11.5486	12.4413	NA	11.9246	12.5041	11.5928	11.6715	11.4967
A0A0A0MXX9;A0A0G2JTQ6;A0A0G2K9S2;O88419	B4galt6	10.2837	9.60241	8.75107	8.77977	8.79149	8.90654	9.6151	9.99152	9.94601	9.99347
P61131	St3gal4	8.36509	8.63348	9.67453	8.99645	9.59026	9.74719	9.72262	10.0632	9.79276	9.86828
D3ZRG1	Tmem131l	11.0352	10.1605	9.59575	10.5183	9.0312	8.83768	8.66719	9.22986	9.0838	8.25235
O88446	Slc22a3	NA	10.9933	12.5044	12.4538	11.9623	11.2687	11.8846	11.8804	11.1664	NA
Q5M7W6	Fam234a	8.54325	9.52503	9.54697	8.80473	9.25244	9.32482	9.35355	10.142	10.6969	8.83932
Q99JB3	Fut9	10.9352	NA	9.21017	11.7399	9.07107	10.4013	10.0946	10.6741	10.8409	10.7426
Q63008	Slc5a5	9.37455	NA	10.4133	10.7382	9.99275	10.2156	11.2061	10.5169	10.4716	10.6027
F2Z3U1;Q9QXQ7	Wnt5a	NA	NA	11.4614	11.6551	11.137	11.2786	11.7518	11.9798	11.9483	12.2101
D3ZB51	Igsf9b	NA	NA	10.177	11.2012	10.6518	11.8341	12.3055	12.7145	12.3328	12.1369
Q5RJQ0	Chst1	9.26173	NA	9.12514	9.21851	10.5552	10.4686	11.1615	11.2011	10.9413	11.3248
Q9JLA3	Uggt1	13.1012	NA	11.8881	11.3229	11.355	NA	11.4126	11.4074	11.4818	11.2746
D3ZQK4	Txndc16	9.75517	8.69118	9.48077	9.63262	8.59179	9.00741	9.21784	9.45067	9.46815	9.6957
F1M9W4	Pcdhgb7	14.1426	13.6433	13.5712	12.6776	13.2507	NA	12.6054	12.9435	NA	NA
F1LQQ7	Scn7a	NA	NA	11.2921	12.2403	11.496	11.4666	11.7423	11.5422	11.7062	11.2822
P0C7W2;Q6AYR4	Tor2a	14.21	13.1122	12.9076	13.1677	12.5529	13.6961	NA	NA	13.1147	NA
Q767I2	Pcdha10	9.17523	9.13313	9.69038	9.08358	9.6684	9.41588	8.97321	9.10541	9.06787	9.20643
Q62765;Q62765-2;Q62765-3;Q62765-4	Nlgn1	NA	13.3361	13.5501	NA	13.2889	13.0138	13.2759	13.1691	12.5841	NA
Q4FZU4	Adamtsl4	NA	7.71319	9.71363	9.57803	10.4413	10.3106	10.4032	10.8335	11.4144	11.6267
Q62640	Grid1	7.94236	8.69892	8.56128	10.0102	9.00986	9.24327	8.87619	11.2122	9.47638	8.6039
Q767I0	Pcdha12	9.43922	8.83017	9.38419	9.22512	9.56444	8.73615	9.49819	8.89862	9.06659	8.85128
A1A5P1	Galnt18	11.0771	NA	NA	10.38	10.8346	9.74575	11.9858	12.23	11.793	12.6995
D3ZEK5	Hs6st2	13.1687	NA	NA	13.3093	NA	12.3523	12.8897	13.01	13.0556	12.8131
D4A2I9	Sorcs3	10.0796	9.65759	10.1082	10.9207	10.0784	10.775	10.3158	9.34342	9.22105	NA
Q53AQ4	Tmub1	10.3924	9.46322	9.87054	9.30488	8.94858	8.71198	8.83541	8.76946	8.02152	8.10392
F1MAN2;Q99N78	Trpc6	NA	10.1506	9.61944	6.85231	9.65922	10.5084	11.0624	11.1315	10.8012	10.6306
D4A7I8	Sumf1	10.6871	NA	10.204	9.9538	8.79447	9.86871	9.67703	10.4453	10.31	10.3646
F1M4J1	LOC100294508	11.7902	NA	10.9255	9.81852	10.2168	8.4738	10.2226	10.0299	9.36114	9.45848
P47752	S1pr2	9.32253	9.27161	8.80196	8.64723	8.45699	8.43399	9.26453	9.24815	8.88212	9.82813
A0A0G2K3H0;F1MAG7	Ptpru	6.92094	NA	9.79591	9.26991	10.4902	11.3023	10.9359	10.3932	10.5769	10.3951
Q2VJ17;Q9QYN8;Q9QYN8-2;Q9QYN8-3;Q9QYN8-4	Hrh3	NA	NA	NA	10.7135	10.9433	12.279	12.6878	13.8887	14.6101	14.8432
D3ZJY8	Shisal1	7.07682	8.22522	8.98063	9.43564	9.05694	9.22159	9.33381	9.68528	9.20646	9.66234
G3V8P1	Pcdhb3	10.196	NA	9.37031	9.94558	9.54755	10.0386	10.2803	9.8556	10.4662	10.1478
A0A0G2KAA8;F1LNR9;F1LQW0	Slc6a2	11.8579	10.6265	10.0905	10.0549	9.09102	9.39467	10.3	NA	8.93576	9.47723
P18910	Npr1	NA	9.46602	10.7348	9.72495	9.62494	9.64979	9.6755	10.0784	10.308	10.3236
O89039	Ackr3	8.96688	8.66265	9.04604	9.35557	8.54827	8.53223	8.85523	9.3841	8.75295	9.46869
Q63634	Npy5r	NA	NA	9.88564	10.8181	11.1635	11.6582	11.4161	11.6183	11.5478	11.1234
Q9EQP5	Prelp	NA	NA	9.25782	11.2203	10.9551	11.4119	11.8731	11.6189	11.9322	10.9058
G3V8N1	Pcdhb22	12.1377	11.1318	11.1425	11.4832	10.8736	10.7504	11.085	10.4024	NA	NA
A0A140TAF7;G3V9D0	Poglut1	13.9438	13.0119	12.8935	12.3388	12.362	12.0448	12.3417	NA	NA	NA
A0A0G2JVB8;Q6UY90	Ptch1	9.11021	9.5569	9.39158	8.49145	9.18977	8.55968	8.01265	8.68255	8.59061	9.22039
A0A0G2K0S6;D3ZGX9	Sema3f	9.93876	NA	9.94166	9.99725	9.64996	10.2088	9.82923	10.0343	10.0825	9.07217
D3ZM70;D3ZWD0	Vstm2a	NA	8.02557	8.51037	10.0466	10.2881	10.8263	10.3158	10.6613	10.323	9.18801
Q6AYF6;Q7TP03	Glt8d1	9.09837	7.86737	8.894	8.47497	8.79704	8.23756	9.16824	8.97856	9.01454	9.58364
B2GUX7	Creg1	8.79413	NA	7.87356	8.44776	9.13961	8.73679	10.7602	11.5128	11.3093	11.3779
A0A0G2K9W7;P98158	Lrp2	NA	8.99658	10.3945	9.88788	10.2715	9.56526	9.56475	9.74613	9.56466	9.7138
F1LN90;Q9QZL2	Chst3	NA	8.21235	10.4713	10.2805	10.226	9.7607	9.61697	9.21221	9.84227	9.96682
Q9JM15	Slc38a1	13.3889	13.5191	13.1824	12.126	10.7646	NA	12.0693	NA	NA	12.5204
D3ZYM4	Mst1r	NA	7.45228	10.5931	9.39845	9.74859	9.92229	9.80428	10.2051	9.60349	10.513
A0A0G2KA46;Q62645;Q62645-2	Grin2d	NA	NA	9.65336	10.4036	10.6564	11.0712	11.2628	11.518	11.52	11.1433
Q6P767	Pttg1ip	10.2195	8.90826	10.8842	11.1816	11.3617	10.907	NA	11.6102	12.1422	NA
A0A0G2K2I2;A0A0G2K6V0;M0R4A5;P37136;P37136-2;P37136-3	Ache	NA	NA	8.43358	10.1603	10.7642	10.9619	11.2687	12.0167	11.6971	11.6037
Q5M843	Ogfod3	10.1739	NA	9.91912	9.71524	10.0083	9.5566	9.85729	8.60089	9.34847	9.72611
D3Z9V8	Tmem25	NA	NA	7.06165	9.40681	10.0515	11.3196	11.9775	12.2624	12.4672	12.1785
D4A105	Tmem63b	11.0737	NA	10.5997	10.7555	10.9413	NA	10.5323	10.7005	11.078	10.7409
B5DFJ7	Tmem9	8.45566	9.05633	9.28467	8.30867	7.99597	8.60604	8.45739	9.5443	8.29094	8.07825
D3ZAV8	Lrrn2	9.89039	NA	9.58054	9.05038	9.41468	8.21887	10.3437	10.0491	9.68729	9.65099
F1M8Z6	Tnfrsf11a	NA	NA	10.9788	11.2172	11.0097	10.6412	10.8726	10.5909	10.4937	9.99547
Q6AXS0	Slc8b1	NA	NA	10.3814	10.6064	10.9053	10.5641	10.7185	10.6866	10.6766	11.1308
E9PSP1	Pltp	NA	NA	10.21	10.6839	10.2451	10.7502	10.3416	10.709	11.1607	11.5383
G3V7V4;Q924C3;Q924C3-2	Enpp1	12.0685	12.3174	12.5969	11.9863	12.2773	12.3742	11.9893	NA	NA	NA
D4A051;Q63258;Q63258-2;Q63258-3	Itga7	7.26726	8.75979	9.08388	8.44951	8.87529	8.3035	8.30087	9.0613	8.56782	8.85353
D4A271	Slc22a15	10.5414	9.39086	9.96327	8.73418	9.60563	NA	10.3822	9.48611	8.1394	9.1068
Q4G063	Creld2	11.2393	10.6929	9.62382	9.6505	9.22715	9.3429	8.50412	9.12723	7.86644	NA
D4AD32;Q9JHL3	Ecel1	9.46213	NA	8.48987	8.75877	8.47218	8.72551	9.84904	10.3457	10.2311	10.7837
D4A0J7	Olfml2b	12.9647	12.0585	12.1979	12.1902	12.4694	10.9209	12.0448	NA	NA	NA
A0A0G2K6H1;P69478	Chst11	10.4161	NA	NA	10.0143	10.5618	10.722	11.2801	10.2736	10.8035	10.7237
Q2M2S1	Tor1b	8.44849	8.6185	8.78725	7.98083	8.66754	8.11068	8.37569	8.39083	8.56674	8.46802
Q6AY47	Ficd	10.5568	NA	8.7647	10.6019	8.42884	8.40393	10.1272	9.25579	8.96613	9.30657
A0A0G2K3A9;D3ZTE7	Adamts2	NA	NA	10.5482	8.88021	9.8254	10.519	11.0509	10.9392	10.9591	11.5418
D4A4M0	Shisa6	9.72545	NA	10.3036	11.4062	11.1382	11.3727	11.4194	10.0228	8.41058	NA
A0A0H2UHI7;Q505J9;Q7TP35	Atad1	10.0142	9.38082	9.88431	9.31147	NA	8.61098	8.89667	9.17414	9.22255	9.16429
Q65Z14	Osmr	10.8516	NA	NA	10.9266	10.2789	9.99965	11.1842	10.0507	10.1612	10.1991
Q9Z143	Sema4f	NA	NA	9.41954	10.8956	10.5075	10.6679	9.28728	10.8817	11.3061	10.5837
F1LWK9	Ntng1	7.44947	7.03127	8.47753	7.24078	8.20215	7.78664	9.40055	9.27258	9.12306	9.39531
A0A096MK89	Adgrv1	11.9164	11.113	11.4535	10.2337	10.2393	8.09736	9.07027	NA	NA	10.6529
Q701R3	St6gal2	11.9633	11.7654	11.9487	11.9764	11.8194	11.1316	11.8985	NA	NA	NA
F1M702	Cdh18	NA	NA	7.43122	9.52592	10.2406	10.0771	10.5413	11.8345	11.1736	11.3333
M0R5Q9;Q9JL55	Gde1	9.7696	NA	9.83361	10.9023	9.89515	NA	10.0549	10.8414	10.8194	9.95357
O54701;O54701-2	Slc24a2	6.63632	7.27187	NA	7.80469	8.02144	8.93851	8.97296	11.06	11.2248	12.008
F1LR67;Q7TNJ2	Abca7	NA	NA	NA	10.6038	11.5598	11.9179	11.7076	11.7884	12.0763	12.2434
Q9EPI9	Kcnh5	NA	11.5529	9.7891	7.1871	NA	10.0613	8.13425	11.3567	11.526	12.2093
P31421	Grm2	9.81626	NA	8.07286	8.71763	8.87171	8.94122	9.24263	9.26278	8.87432	9.7225
A0A0G2JWG1;D4A4J3	Man2a2	8.92844	NA	8.86145	9.2453	7.64626	9.32692	8.54923	9.42545	9.55619	9.89333
D4ADK4	Cachd1	7.8803	8.46088	9.18764	9.50092	9.11084	8.73269	9.0627	9.71164	9.54158	NA
D3ZG74	Frem2	9.02489	9.37051	9.5991	9.88194	8.14473	9.46306	8.58997	9.1743	7.21246	NA
Q5XII0	Epdr1	11.9111	11.0192	11.271	11.9013	10.9717	11.3176	11.7103	NA	NA	NA
D3ZU83	Ergic3	NA	NA	9.44003	10.5204	9.34235	10.548	9.92254	10.3198	10.4709	9.44602
D3ZNY8	Ror2	8.82068	8.39242	8.70796	7.91538	8.29315	7.57026	8.03554	7.75105	6.94058	7.42788
P24053	Nmbr	NA	NA	NA	11.3891	11.6799	11.4594	11.4304	11.9392	10.973	10.5433
Q5NUI3	Cdh19	NA	NA	NA	14.8559	13.5929	13.8927	NA	12.2421	12.2765	12.3756
G3V9M6	Fbn1	NA	8.7212	8.78966	8.82877	9.50185	8.19337	8.24672	8.18258	8.73962	8.8908
F1M3X2;M0RCY3	Nkain2	NA	NA	9.47748	10.5821	10.5744	9.36054	9.54504	10.2994	9.09969	9.04523
A0A0G2JYG7;G3V6L5;O08617;O08617-2	Ptprr	NA	NA	7.91126	10.3366	9.53474	9.89193	10.5248	10.092	9.25654	10.2056
G3V6E7;P50609	Fmod	NA	NA	7.54548	9.21118	9.55102	9.6204	9.40084	10.896	10.8211	10.7048
D3ZD62	Ndst2	10.2914	NA	NA	11.0675	NA	11.2425	10.7382	11.2976	11.3038	11.2078
A2IBE2	Ca12	9.46479	NA	NA	8.14631	8.1355	8.77875	8.68471	10.0352	13.2674	10.3436
A0A096MIU6;A0A0G2K9R6;A3RLA8;B0K007;M0R4F7;M0RCJ0;P27645;P27645-2;Q63203	LOC103694908	9.05945	8.76436	NA	9.26641	7.79796	7.93596	8.93443	7.97863	8.99033	8.06928
O35370	Thbd	8.28526	NA	9.60509	10.2675	8.97849	8.77555	7.86004	8.70054	6.81712	7.45161
A0A0G2K229;E9PT70	Adamts10	NA	NA	7.96125	9.00125	9.46841	9.73761	9.69091	10.1638	9.89034	10.2
A0A1W2Q621;A0A1W2Q6M9	#N/A	NA	NA	9.04421	9.75582	9.44965	9.49832	9.14441	10.231	9.52309	9.12598
P16177	Tacr3	NA	NA	9.45854	9.41806	NA	10.0304	11.2238	9.91605	12.3437	13.2602
Q7M730	Scn4b	NA	NA	NA	8.18344	9.67544	10.1565	11.2104	11.5676	12.0683	12.3507
D4AAD6	Neto1	NA	NA	10.4271	11.1598	10.9602	11.2263	11.1956	11.5988	NA	8.45119
A0A0G2K0I0;F1M4U7	Ano4	NA	NA	7.88992	8.2474	8.91397	9.11505	9.16055	10.9593	9.65937	11.0246
Q9JKA8	Hcn3	NA	NA	7.94204	8.54771	9.19283	9.01198	10.1892	9.6887	10.1177	9.87521
A0A0G2JUT7	B3glct	13.6728	NA	12.739	12.0573	12.5593	NA	11.952	NA	11.2013	NA
Q5PPG2;Q9R0J8	Lgmn	NA	NA	8.50854	9.40793	8.77417	8.5153	8.8015	10.6416	9.46444	10.0411
A0A0G2K0Q8;A0A0G2K518;D3ZEV8	Susd2	NA	NA	NA	10.4547	NA	12.2038	12.6286	12.679	12.4658	13.3888
A5HKJ1	Kcne5	NA	13.6309	12.3933	NA	11.9932	10.7055	NA	12.0181	12.8943	NA
P19490;P19490-2	Gria1	NA	NA	NA	9.77714	10.909	10.7853	10.4307	10.7035	11.5334	8.84496
Q6AYC1	Tnfsf12	NA	NA	8.3253	8.71654	9.07066	8.39839	9.54704	9.34283	8.83005	10.6208
F1LXN4	Pcdh15	9.62512	10.1123	9.76238	9.60943	8.70981	NA	8.81972	NA	7.73234	8.47572
A0A0G2K994;D3ZBX7	Vsig10	8.49565	NA	8.7523	9.40404	9.15604	9.29634	8.78676	9.69964	NA	9.14675
A0A0G2K199;Q9R1J8	P3h1	NA	NA	8.05468	9.4252	9.05623	9.4046	9.51637	9.5684	8.63549	9.03813
Q91XT9	Asah2	NA	NA	NA	7.89594	10.6081	9.96598	10.1723	11.0089	11.0342	11.3925
A0A0H2UHS7;P12001	Rpl18	NA	10.8236	7.494	10.6441	NA	9.89673	10.2316	11.0665	NA	11.8833
E9PU23;P97607	Jag2	11.3988	10.4073	10.8297	9.83647	9.83999	9.85836	9.49968	NA	NA	NA
D4A468	Emid1	NA	NA	9.0262	9.3082	9.44003	8.65653	8.94383	8.65529	8.92709	8.59404
D4A4S5	Folr2	6.32783	7.90922	7.62515	7.06788	7.68686	7.1318	5.65785	7.4981	7.25368	7.26796
B2GVB5;Q9Z2N5	Nxph3	8.39477	NA	8.34326	8.37538	9.84138	9.73814	NA	12.9793	13.405	NA
A0A0B4J2J1;A0A0G2K8U8	Fcgr3a	10.7792	10.6136	10.1443	10.4339	9.91082	NA	9.38534	9.57678	NA	NA
A0A0G2K7J5;D3ZTD8	Sema5a	8.22739	9.21506	NA	9.74622	9.40276	9.50139	8.4103	8.11286	NA	8.18868
A0A1W2Q6C2;D4A6U1	Adam11	NA	NA	NA	12.5209	11.4443	12.1373	11.9187	11.0545	11.6876	NA
A0A0G2JXF7;O35531	Cd86	9.72199	9.36934	8.66986	NA	7.75467	NA	7.55011	9.25929	9.15489	8.76596
Q8K1M7	Brinp3	NA	NA	8.82015	7.77676	9.03469	8.57447	9.08506	9.01621	9.54694	7.74844
Q5BJN9	Rprm	11.081	11.0841	9.27458	10.589	9.60671	NA	8.6352	8.68864	NA	NA
G3V903;P49002	Bmp3	NA	NA	10.3129	10.5335	11.8836	12.719	11.0816	NA	12.3029	NA
F1M652	Fcrl2	9.92582	12.2845	12.0254	11.3899	11.7374	NA	11.2071	NA	NA	NA
O55158	Tspan8	12.3888	NA	15.4494	13.2523	NA	12.7312	14.1555	NA	NA	NA
D3ZQX9	Pcdhga6	11.334	NA	12.6012	11.2723	NA	10.4507	11.4408	10.1523	NA	NA
Q62634;Q62634-2	Slc17a7	8.37154	7.48478	NA	8.59776	NA	NA	10.6353	10.7899	10.4333	10.9376
B1WC79;D3ZW62	Thsd1	NA	NA	NA	10.9262	10.9097	11.2568	11.4366	11.1234	11.1014	NA
Q811X3	Ca11	NA	NA	9.22899	10.9656	NA	9.63293	8.88325	7.81832	9.19274	10.6631
D3ZTG3	Fam171b	7.48788	NA	6.47582	7.30588	8.50872	9.27119	8.72621	9.22143	9.13353	NA
O35793	Grem1	NA	NA	NA	6.60963	7.54945	8.97707	8.83839	10.7528	10.9932	11.9804
F1LTM4	Mfsd4b	9.79556	10.868	NA	10.2274	NA	10.9803	11.6524	11.5705	NA	NA
A0A0G2JWK0;M0RCF3	Itgb3	10.7903	8.84905	9.93892	9.24923	9.20733	8.3194	8.29088	NA	NA	NA
B1PLB1;B1PLB2	Cd34	NA	NA	NA	NA	13.23	12.7307	11.9066	12.6538	12.807	NA
D4A6D8	Lrrtm1	NA	NA	7.51723	9.37106	8.15592	10.7661	7.89088	10.0008	9.41366	NA
P48303	S1pr1	NA	NA	9.17074	9.60064	8.24154	NA	9.44372	8.8635	8.60082	8.94872
G3V837;Q63493	Cd1d1	NA	NA	NA	13.4364	12.9843	NA	12.4405	11.8946	NA	12.0765
F1LRZ0	Alk	NA	NA	NA	10.7261	10.266	10.6837	10.7818	10.5904	9.32032	NA
Q9EPF2;Q9EPF2-2	Mcam	6.813	NA	7.88492	8.54716	8.12886	8.31058	8.07688	7.92044	6.41237	NA
Q07008	Notch1	12.4857	12.2776	12.0292	12.7252	NA	NA	12.2982	NA	NA	NA
A0A0G2K2Y3;Q4KMA8;Q9JJ22;Q9JJ22-2	Erap1	NA	NA	9.58943	10.168	11.2327	NA	10.9896	9.46046	NA	9.59329
D4A0A3	Pamr1	NA	NA	NA	NA	9.35065	10.0439	9.66252	10.3036	11.1857	10.4099
A0A0G2JWS3;Q0KL00	Piezo1	9.5273	NA	NA	9.87033	10.0067	10.2549	10.445	NA	NA	10.215
A0A0G2K6Y2;A0A0G2K914;P04774	Scn1a	NA	NA	NA	NA	NA	11.4686	11.5228	11.9916	12.2723	12.8681
A0A0G2KBA2;P13265	Gpc3	NA	NA	NA	9.70793	8.06466	6.67558	9.32205	9.64021	7.93295	7.29774
F1LMB1;Q0V8T4;Q0V8T5;Q0V8T6	Cntnap5b	NA	NA	NA	14.1433	14.7732	15.5884	NA	14.0659	NA	NA
G3V7H2;M0R8T0;O35217	Minpp1	12.2934	11.0293	NA	11.8499	12.3662	10.3811	NA	NA	NA	NA
F1M5G8	Tmem131	10.656	9.83244	NA	9.47466	NA	9.45174	9.21624	NA	8.80448	NA
Q9QYW5	Emp3	12.1063	NA	11.1661	11.324	NA	NA	12.1769	NA	10.3664	NA
P25122;P25122-2	Kcnc1	NA	NA	NA	NA	7.9334	8.89611	9.74554	10.0398	10.3265	9.9919
P83748	Prss30	NA	NA	NA	8.62307	NA	8.8725	8.82281	10.0371	9.78529	9.45001
P25095	Agtr1	10.9854	NA	10.6382	11.1376	NA	11.21	10.7445	NA	NA	NA
D4AB25	Fjx1	NA	NA	NA	10.3509	NA	11.9555	10.5577	10.8467	10.5186	NA
A0A0G2JWB6	Pxdn	6.40685	NA	6.162	5.62567	7.5744	4.67051	7.51579	NA	7.16888	7.05794
Q5M7U7	Vstm5	NA	NA	7.80919	8.71041	8.19106	9.45758	8.57993	9.01334	NA	NA
Q9Z2H4	Lgr4	NA	NA	NA	12.7934	NA	NA	12.794	12.4874	13.1252	NA
P26644;Q5I0M1	Apoh	11.4809	11.0256	NA	8.74834	7.16951	NA	NA	NA	11.9011	NA
Q6MG70	Neu1	6.92515	NA	NA	7.91269	8.17945	NA	9.11179	9.20532	8.67733	NA
D4A4P8	Ttyh2	13.1719	NA	12.4836	12.4669	NA	NA	NA	11.0636	NA	NA
D4A062	Slitrk3	NA	NA	NA	9.25625	NA	9.79897	10.0179	9.20293	10.5242	NA
D3ZMS3	Matn4	11.9766	12.3201	12.3533	11.6967	NA	NA	NA	NA	NA	NA
P61943;Q569D2	St3gal6	7.42553	NA	NA	6.74017	6.84169	6.7173	6.26479	5.64874	6.11966	NA
B5DEY9	Csgalnact1	NA	NA	11.3008	9.91477	NA	NA	12.0125	NA	NA	12.4234
D3ZIM0	Il17rc	NA	NA	NA	10.5962	10.9708	11.2633	NA	NA	11.7235	NA
D3ZAA3;Q00918	Ltbp1	NA	11.2498	11.0294	NA	11.3109	NA	10.6519	NA	NA	NA
A0A0H2UHC1;P47971	Nptx1	NA	NA	NA	NA	6.62945	7.0753	5.80981	7.9005	8.38942	7.98841
A0A0G2JW25;D4A237	Slc2a9	NA	NA	12.8456	10.4786	NA	NA	10.0958	NA	10.0919	NA
D3ZCS2	C1qtnf2	NA	NA	NA	5.95064	5.90266	6.26965	5.73717	6.10368	6.91919	6.60561
O35263	Pafah1b3	11.3473	NA	NA	11.0341	NA	11.0222	9.52545	NA	NA	NA
D3Z9H2	Hapln4	NA	NA	NA	NA	NA	NA	6.55369	11.1774	11.5861	12.3195
Q9QZH0	Fzd4	NA	NA	NA	8.41827	NA	NA	7.99159	7.99685	8.53406	8.6076
F1LQ00	Col5a2	10.1744	10.0108	10.8609	10.1559	NA	NA	NA	NA	NA	NA
D4A409	Lama1	9.65817	NA	10.796	10.2576	NA	NA	10.3138	NA	NA	NA
F1LNB4;Q63415	Pcsk6	NA	NA	NA	10.4027	NA	9.75403	10.2828	9.84991	NA	NA
D3ZJ81	Fstl4	NA	NA	7.14362	NA	5.88982	7.69555	8.29769	NA	9.59591	NA
A0A0G2K757;P25235	Rpn2	14.023	NA	NA	12.6101	NA	NA	11.8451	NA	NA	NA
Q63315;Q63315-2	Cdh22	9.00357	NA	NA	9.88156	NA	NA	9.76028	9.42313	NA	NA
Q76GL9	Slc1a4	NA	NA	NA	14.1378	NA	13.5669	NA	NA	NA	10.1401
D3ZLH5	Plxnb3	NA	NA	12.6172	11.8335	NA	NA	NA	12.9443	NA	NA
Q9QYC6	Gpr37	NA	NA	12.1826	13.1168	NA	NA	11.7784	NA	NA	NA
F1LMP7;G3V8V1;P23785	Grn	7.54895	NA	NA	6.18843	6.44955	4.99322	4.6968	NA	7.00189	NA
G3V6Q2;Q10836	Trhde	NA	NA	NA	NA	NA	8.5963	9.13847	NA	9.15708	9.5668
A0A1B0GWR8;B0BNF3;P01283	Vip	NA	NA	NA	NA	NA	NA	11.5192	NA	10.8465	11.6146
Q3B7D3	Tctn2	NA	NA	NA	7.08169	NA	8.43812	NA	8.72784	8.00073	NA
B5DFJ0	Slc7a4	NA	NA	NA	6.86935	NA	8.17321	NA	7.96623	NA	7.65541
G3V9P3	Vsir	NA	NA	NA	5.80515	6.80877	NA	NA	6.25303	NA	7.58896
A0A0G2K1Q8	Abca3	NA	NA	NA	7.05969	NA	8.90507	8.38956	NA	NA	NA
Q63257;Q63257-2	Il4r	NA	NA	NA	NA	NA	NA	12.1061	11.9636	NA	NA
M0RAS4	Igsf21	NA	NA	NA	13.1419	NA	NA	10.7873	NA	NA	NA
Q6AXU6	JPT1	11.6453	12.1564	NA	NA	NA	NA	NA	NA	NA	NA
A0A0H2UHL9;Q07266;Q07266-2	Dbn1	NA	NA	NA	NA	NA	12.4212	11.1219	NA	NA	NA
A0A0G2JTN7;F1M4Q9	Ntn4	NA	NA	NA	10.9846	NA	NA	NA	NA	12.1854	NA
Q4V8N6;Q99N01	Slco4a1	10.7487	NA	9.92271	NA	NA	NA	NA	NA	NA	NA
F1LXC7	LOC100362814	NA	NA	NA	10.3258	NA	10.3441	NA	NA	NA	NA
A0A0G2K470	Itga2	NA	10.3987	9.88496	NA	NA	NA	NA	NA	NA	NA
A0A0G2K1Q5;O54898;Q9WUB8	Cacna1g	NA	NA	NA	NA	8.52845	9.60524	NA	NA	NA	NA
D4ADJ8	Tmem26	NA	NA	NA	8.90841	NA	NA	NA	NA	NA	NA

## Sheet: Figure 2a
Source data table for Fig. 2a: Cell surface abundance values of autoCSC quantified N-glycoproteins during development in cortical cultures (log2-transformed).
Protein Group	GeneName	DIV02	DIV04	DIV06	DIV08	DIV10	DIV12	DIV14	DIV16	DIV18	DIV20
P31596;P31596-2	Slc1a2	16.4227	19.0726	20.9597	21.5692	22.1201	22.1335	22.4808	22.9441	23.3419	23.4018
D3ZGI9;F1LNP4;Q63633;Q63633-2	Slc12a5	16.9572	16.6643	18.0267	19.2713	19.7541	20.3411	20.6396	20.7474	20.583	20.7199
A0A0G2JZB8;E9PSV8;Q9JJK1	Gpm6b	17.8142	18.5734	18.9378	18.2891	19.5676	19.4082	19.0849	19.8013	19.3734	19.1316
A0A0G2JSJ3;A0A0G2JVB0;A0A0G2JX37;Q07647	Slc2a3	17.3275	17.039	17.4654	18.4154	18.5484	19.3583	19.8942	20.7093	20.0264	20.122
P01830	Thy1	15.1401	15.5285	17.3303	18.379	19.5559	20.1359	20.5327	20.6381	20.7492	20.7431
A0A0G2JUT1;Q6AYP5;Q6AYP5-2	Cadm1	17.4742	17.6184	18.1939	17.6567	18.7286	18.9114	18.6481	18.3022	18.4613	18.4412
A0A0G2KA95;D3ZPC4	L1cam	17.3654	16.9774	17.9701	18.3598	18.7248	18.879	18.8416	18.1157	18.3322	18.0926
A0A0G2JSU1;A0A0G2KAS7;G3V846;P24942;P24942-2	Slc1a3	16.9059	18.052	17.8103	17.38	18.9141	17.1188	18.4989	18.06	18.9496	18.434
A0A0G2K7E5;D3ZKP9;P54290;Q9ERS3	Cacna2d1	16.8463	17.2739	17.5278	17.5611	18.1562	18.3504	18.4159	18.4661	18.1444	18.0631
F1M7K7;Q8VHW5	Cacng8	15.1984	16.3281	17.0675	17.4128	17.9459	18.5189	18.4633	18.9868	18.3683	18.7617
A0A0G2JY48;F1MAJ0	Ephb2	17.7031	17.5663	17.7883	18.1173	18.1659	17.9365	17.4536	17.2487	16.8526	16.8603
G3V928	Lrp1	16.437	17.1412	17.3694	17.6694	17.4909	17.5199	17.5288	17.7812	17.7288	17.4867
Q02563	Sv2a	16.6298	16.547	16.4782	16.5737	16.3834	16.6688	18.5012	19.3644	18.5608	18.4025
P07340	Atp1b1	15.4515	16.049	15.809	16.9924	17.4031	17.7894	18.1264	19.1687	18.5718	18.4296
P55159	Pon1	16.4951	16.2813	17.0729	17.0034	17.2548	17.1585	17.4435	18.0511	17.9443	18.635
G3V8R2;P55067	Ncan	16.7697	16.8812	17.2888	17.1278	16.9836	17.1139	17.2504	17.4601	17.7141	17.7385
P26453;P26453-2	Bsg	15.9468	16.1751	16.7882	17.3463	17.4525	17.5343	17.8832	17.6121	18.097	17.4312
Q63632	Slc12a4	14.8178	16.0793	16.8143	17.3069	17.537	17.4185	17.4017	18.0762	17.6487	17.892
D3ZUD8	Tm9sf3	16.7152	16.6385	17.2665	16.916	17.3055	16.8906	17.0149	17.1663	17.1091	17.9566
A0A0G2K5X6;Q63604;Q63604-2;Q63604-3	Ntrk2	16.2198	16.7884	17.2221	17.1958	17.3972	16.8774	17.3803	17.342	17.0041	17.1928
P27615	Scarb2	16.9305	16.6286	17.1118	16.9248	16.9858	16.6726	17.0033	17.5774	17.1714	17.3048
Q5I0E7	Tmed9	17.0204	16.8361	16.95	16.3572	16.6235	16.6009	17.1903	17.4506	17.0045	16.9937
M0R9L2;Q08406	Cntfr	15.8662	16.4017	16.633	16.804	17.1612	17.2042	17.4235	16.7245	17.3812	17.3059
D4A994	Emc1	17.3193	16.5695	16.8278	16.6852	16.7443	16.3643	16.8203	16.859	16.9261	17.5252
A0A0G2JSH6;Q9WUD2	Trpv2	16.3025	16.5926	16.6594	17.4878	17.0093	17.378	16.9564	16.6784	17.0709	16.4958
A0A0G2K7P9;A0A0G2K7R3;F1M8G9	Ncam2	15.5662	15.8747	16.2683	16.9412	17.127	17.1536	17.4366	17.7041	17.3476	16.8992
A0A0G2K2S2;P11167	Slc2a1	15.9716	16.117	17.0263	17.1524	16.6745	16.6772	16.8882	17.0141	17.2008	17.0438
Q99ML5	Pcyox1	17.4556	16.7964	16.8538	16.1636	16.534	16.0814	16.7147	16.9302	16.741	16.9852
O35112	Alcam	15.9175	16.4743	16.455	16.8096	16.9749	16.6624	16.5713	16.9326	16.6502	16.3327
Q63198	Cntn1	15.3873	15.365	16.0869	16.9598	17.0623	16.9688	16.9944	16.9281	16.8944	16.9968
Q9QZG1	Slc22a23	15.4514	16.0965	16.2762	16.7978	16.6434	16.6343	16.7957	16.8935	16.834	16.9262
A0A0G2K0T2;P28648	Cd63	15.3373	15.2874	16.7231	16.9513	16.6273	16.7097	16.8036	16.4077	16.7031	16.7462
A0A0G2K3I1;P30823;P70608	Slc7a1	16.7635	16.5697	16.4883	16.2799	16.0573	15.883	15.8589	16.3426	15.987	16.1565
F1LTJ5	#N/A	14.9248	15.8234	16.8619	16.5406	16.4919	16.3246	16.319	16.6625	16.2564	16.1678
M0RC17	Chl1	15.4495	15.5259	16.4117	16.6791	17.1824	16.7931	16.3724	15.998	15.8065	15.9468
P31647	Slc6a11	14.9219	16.1203	15.7684	17.4565	16.4162	16.3889	16.5569	16.4966	15.9119	15.7127
P97546;P97546-1;P97546-3	Nptn	15.5096	15.4866	15.7352	15.8237	16.5679	16.6137	16.5768	16.8433	16.4641	16.1097
F1LQ87;Q02294	Cacna1b	15.6409	15.2539	15.7412	16.5937	16.3054	16.5431	16.622	16.2044	16.2826	16.2789
B4F795	Slc44a2	15.3075	15.3354	16.0967	16.382	16.2114	16.0306	16.2682	16.2573	16.3706	16.5689
G3V803;Q9Z1Y3	Cdh2	16.1011	16.085	16.4848	16.1234	16.1798	15.936	16.2977	15.799	15.9542	15.8032
G3V6G1	Jchain	18.0417	17.2432	16.973	16.482	16.0101	15.3428	15.0064	15.2554	15.1349	14.7494
Q63617;Q6P136	Hyou1	17.0497	16.3158	16.2067	15.6446	15.602	15.1091	16.0406	16.1794	15.9018	16.0423
F1LNP8	Nectin1	15.0775	15.0868	15.7308	16.3517	16.5636	16.913	16.38	16.1883	16.0308	15.701
B2GUV4;O70594	Slc22a5	14.2259	15.4106	16.2696	16.2915	16.2369	16.001	15.9629	16.3346	16.5738	16.7096
D3Z9N6;D3ZFC3;D4A8Y6;Q9ERB4;Q9ERB4-2;Q9ERB4-3	Vcan	17.0798	16.8539	16.681	16.4543	15.9198	15.5059	15.3663	15.0809	15.2756	15.16
G3V6I2;P21932	Adcy3	15.0085	15.145	15.1473	16.0147	15.9064	16.4116	16.2269	16.7147	16.3439	16.2677
O35276	Nrp2	15.188	15.4025	15.8141	16.6052	15.975	15.8591	15.8042	16.4952	15.9495	15.6773
D4A6P1	Sez6l2	16.7273	16.0974	15.6912	15.9174	15.4643	15.4379	15.8692	15.8202	15.4751	15.9253
M0R5U4	Adcy9	13.9423	14.2147	14.6485	15.3936	15.7021	16.232	16.8215	17.0966	16.9987	17.2545
P17046	Lamp2	15.3976	15.0623	16.1717	15.6278	16.1755	15.702	15.6578	15.7826	15.8683	16.2995
F1M7N2	Entpd2	13.641	14.934	17.1201	16.9958	16.2061	15.8102	15.9576	15.78	15.7432	15.4704
A0A140TAA1	Igsf8	15.2775	15.189	15.5079	15.8082	15.8521	15.9117	15.8659	15.6579	16.1255	16.0861
A0A0G2JWH5;B4F7C9	Stt3a	16.3485	15.7705	16.0473	15.3522	15.4404	15.1817	15.5908	15.5102	15.5456	15.7834
Q68FV0;R9PXT5	Tmem178a	12.8925	14.3368	15.0741	14.9772	16.0652	16.4674	16.5042	16.703	16.6582	16.833
P28570	Slc6a8	14.7091	15.6102	15.5989	15.8485	15.409	15.4164	15.3425	16.0771	15.9146	16.21
Q6AZ61	Lmbrd1	15.175	15.0801	15.4398	14.8445	15.2891	14.9037	16.2581	16.6246	16.0305	16.4478
G3V8X8	Nog	13.7343	14.1243	14.85	15.594	15.8531	16.1942	15.9745	16.1308	16.3478	17.1994
E9PTX9	Slc12a2	16.1127	16.2337	15.9998	16.1663	15.5941	15.5521	15.4771	14.7208	15.0176	15.0299
F7EPE0;P10960	Psap	15.6201	15.2335	15.7529	15.7565	15.6969	15.4289	15.4653	15.9693	15.4783	15.4163
P62813	Gabra1	14.0106	13.8397	14.3299	14.7999	15.995	16.011	16.4488	16.6361	16.3872	16.7527
P97710;Q499T3	Sirpa	14.0185	14.4372	15.0468	15.3284	15.844	15.9902	16.1888	16.1401	15.9399	16.0138
D3ZNW5;P97685-2;P97685-3	Nfasc	14.5621	15.1312	15.1104	15.7326	15.3942	15.3523	15.4924	15.6074	15.9592	16.4755
Q66HG0	Rnf13	15.5052	15.0439	15.941	15.2389	15.6176	15.423	15.8751	15.4468	15.416	15.2333
Q3KR94;Q7TQ11	Vtn	16.1956	15.4568	15.8338	14.4973	15.6036	15.433	15.2228	16.6093	15.3273	14.5453
A0A0A0MY16;Q1WIM2;Q1WIM2-2	Cadm2	15.2207	15.0399	15.3469	15.6324	15.5492	15.8593	15.7528	15.2999	15.3983	15.321
P20611;Q642D2	Acp2	16.035	14.5911	15.4862	14.926	15.0657	14.7589	15.6769	15.9376	15.7078	16.2061
A0A0G2K8M5;G3V6N2	Tmed4	15.5016	15.3112	15.646	15.2094	15.3046	15.2237	15.3449	15.7497	15.5139	15.5812
Q9R066;Q9R066-2	Cxadr	16.4761	15.8161	15.86	16.2495	15.7111	15.6651	15.2224	14.4809	14.417	14.4282
D3ZEI4	Hepacam	13.9639	14.9149	15.779	15.1551	15.5643	14.8318	15.0764	15.7782	16.3424	16.4504
A0A0G2JU92;A0A0G2JWP4;O88775	Emb	15.1952	15.619	15.494	15.3854	15.5781	15.2209	15.4623	15.0546	15.4022	15.3194
Q66H28	Pacc1	16.4496	16.0464	15.8053	15.5837	15.0055	14.8875	15.0528	14.8916	14.8548	15.072
B2RYF6	Clptm1	15.815	14.8486	15.1459	15.0292	14.9849	14.9306	15.4943	15.0809	16.0741	16.1457
F1MA24;P38444	Acvr2a	15.3851	15.2202	15.391	15.3408	15.2271	15.2155	15.4153	15.5398	15.0949	15.3432
D3ZRF9	Mcoln1	15.6501	15.1315	15.1165	15.1366	14.7361	14.8275	15.4657	15.9991	15.4645	15.6278
D4A758	Lrrc8b	15.2593	15.2994	15.0439	15.2714	15.0948	15.2454	15.2055	15.6706	15.4497	15.1174
Q80WD1	Rtn4rl2	14.4418	14.0304	15.6557	15.5807	16.0008	15.4008	16.3289	15.8327	15.0097	14.0661
Q9QZA6	Cd151	14.1763	14.7666	15.639	15.2259	15.6044	15.2439	15.2579	15.7692	15.1647	15.422
A0A0G2K1M7	Ano6	15.2086	14.972	15.037	15.7237	14.7647	15.1077	14.9825	15.5635	15.6349	15.1348
G3V7K5	Npc1	15.5392	14.9654	15.5247	15.859	14.9653	15.1827	15.0113	15.1787	15.013	14.8495
P13638;Q5M9H4	Atp1b2	13.245	14.1096	15.2012	15.0172	15.5201	15.4078	15.1815	15.8716	16.1535	16.1179
A0A096MJL9;A0A0G2K992;D3ZTH7;Q99N02	Slco3a1	14.9389	15.0924	14.9891	15.4003	15.0809	15.272	14.9522	15.5573	15.3116	15.1612
F1M790;Q62786	Ptgfrn	15.064	15.1664	15.1899	15.4866	15.4093	15.2867	14.9059	15.2171	15.1175	14.7849
P20272	Cnr1	14.595	14.5683	14.6397	14.9961	15.0984	15.4915	15.5486	15.6373	15.6095	15.3082
A0A140TAJ2;Q63175;Q63175-2	Serinc5	14.3513	15.1485	14.9645	15.4502	15.1495	15.1312	15.0235	15.9241	15.2895	14.9751
G3V6K6	Egfr	15.08	15.9081	15.5624	15.3273	15.2216	14.8853	14.8342	14.5058	14.7918	14.9423
P27274	Cd59	14.5632	14.9326	15.0867	14.9662	15.1598	15.3814	15.0551	15.0441	15.3667	15.4852
B5DEQ0	Ssr2	15.5907	15.3351	15.4519	14.4653	14.831	14.8003	14.9799	15.0677	15.1516	15.2217
Q8K4Y7	Cant1	15.2318	13.8695	14.7406	15.2511	14.8236	14.736	15.1575	15.5115	15.7265	15.6589
P25099	Adora1	13.6786	13.8914	14.1996	15.0475	14.9896	15.5009	15.6014	16.4504	15.5389	15.3975
G3V881	Lingo1	14.0355	13.9672	14.7179	15.2145	15.4749	15.5584	15.4852	15.4725	15.3074	14.9413
D3ZKS5	Nrxn3	12.9299	12.9929	14.263	14.9249	13.7586	16.8319	16.3729	17.203	16.845	13.9283
D3ZQG9	RT1-CE4	12.6274	13.2927	15.0906	15.9264	15.4499	15.4206	15.691	15.3308	15.6716	15.4946
Q3L472	Sulf2	14.2132	14.5531	15.3452	15.1898	14.9348	15.2845	15.0629	14.9845	15.3548	15.0506
A0A0G2K7L2;F1LZ40	Igsf3	15.5993	15.5603	15.4929	15.0814	15.2321	14.9523	14.6045	14.4493	14.5186	14.407
A0A0G2JYH8;G3V8G4;P55068;P55068-2	Bcan	14.4348	14.7934	14.8011	14.8782	14.6549	14.7667	15.3161	15.0489	15.4451	15.6804
P97603	Neo1	14.9149	16.1527	15.7235	15.2386	15.4658	15.5577	14.8113	14.091	13.872	13.9647
F1M7V6;Q1WIM1	Cadm4	14.6612	14.9289	14.9633	15.0679	15.1744	15.0493	15.0561	15.3001	14.7636	14.3394
Q06000	Lpl	12.0386	13.3769	14.4719	14.9234	15.51	15.8885	15.8988	15.8583	15.5985	15.733
Q66HF2	Tm9sf1	14.2629	14.6712	15.1814	14.1385	15.2703	14.8013	14.8033	15.5714	14.9397	15.6061
G3V963;Q80WF4	Tmem132a	14.7677	14.6675	14.8902	15.1509	15.0018	15.2778	15.0132	14.8205	14.5155	14.8613
P15431	Gabrb1	14.4314	14.514	14.6337	14.8619	15.1055	15.2729	15.0213	14.8696	15.1587	15.0075
D3Z9K9	Gdpd2	14.176	15.1366	15.5314	15.2348	14.8343	14.5251	14.7512	14.6083	15.0391	14.8416
F1M4R7;Q9ERQ6;Q9ERQ6-2	Cspg5	13.7233	14.3606	15.0744	15.3871	15.5164	15.4333	14.9317	14.8946	14.6848	14.4614
F7EYB9	Omg	12.877	13.2186	13.7801	14.5656	15.012	15.4191	15.5892	15.7599	16.0449	15.9803
B1WBW6	Mfsd2a	15.4094	15.7221	15.371	15.5068	14.6918	14.3238	14.1773	14.7496	14.3063	13.9447
D3ZQP6	Sema7a	14.1533	14.2633	15.2529	15.1627	15.5079	15.2338	14.6092	14.6144	14.7214	14.538
D3ZPJ0	Shisa7	14.7126	14.2374	14.8549	15.1972	15.2409	15.2633	14.8106	14.4235	14.6975	14.4874
Q8K3V5	Fndc5	12.2253	14.0168	14.8641	14.9833	15.1696	14.9675	15.0353	15.5744	15.5508	15.4098
G3V7D4	Efnb3	14.2372	13.9902	14.9582	15.0858	15.3911	15.1454	14.8946	15.0422	14.5653	14.369
D4AD89	Sez6l	15.235	14.6401	14.6137	14.7266	14.4121	14.2979	14.8683	14.9263	14.9107	14.9138
Q99MZ4	Ggt7	14.6135	14.2741	14.2783	14.332	14.5726	14.4745	14.9817	15.4707	15.2246	15.2137
P31662	Slc6a17	14.3076	13.966	13.6627	13.6569	13.6666	14.6269	15.5236	16.0758	15.6003	16.2885
Q4V887	Slc39a6	14.1566	14.5879	14.629	14.9417	14.9864	15.0423	14.9361	14.7437	14.6316	14.657
A0A096MJH1;D3ZYR4	Sema4d	13.9281	13.6896	14.2757	14.4752	15.2182	15.2174	15.1244	14.8968	15.3777	15.0905
A0A0G2K8I4;F1LPC5	Tmem259	15.4532	14.9405	14.9683	14.4011	14.4152	14.4951	15.0074	14.5462	14.4442	14.4268
F1MAN8	Lama5	13.4554	14.1505	15.3347	15.8025	15.4499	15.0155	14.8344	14.4509	14.5411	13.9969
A0A0H2UHD9;Q5XIA1	Ncln	15.1646	14.441	14.5772	14.4044	14.2628	14.1642	14.7062	15.1522	14.742	15.3674
A0A0H2UHA7;Q63424	Slc15a2	12.1884	15.4574	15.6995	13.9135	15.2638	15.0208	14.9099	14.7305	14.9051	14.6852
D4A435	Icam5	11.0308	11.9159	13.6493	14.7412	15.6181	16.2987	16.0999	15.6624	15.9427	15.7268
A0A0G2K6T0;G3V6N7	Slc12a6	13.1521	13.4865	13.9588	14.1355	14.7466	14.8076	15.0406	15.712	15.6951	15.9299
Q6AYP2	Mfap3l	12.6671	13.7875	14.622	14.9959	15.0461	14.5587	14.8958	15.1298	15.3332	15.6084
P23978	Slc6a1	12.9549	13.6264	12.6562	15.2321	14.7134	16.4896	15.7928	15.4174	15.1888	14.4985
F1LQC5	Bmpr2	13.972	14.0355	14.3456	14.8386	14.9686	14.7908	14.8657	15.0206	14.9153	14.597
P24268;Q6P6T6	Ctsd	14.3998	13.8149	14.6462	14.0815	14.0486	14.193	15.2548	15.018	15.4327	15.3276
D3ZCG5	Mmp15	13.9581	13.0542	14.1309	14.8987	15.0821	14.9772	14.6327	14.9478	15.0572	15.3347
A0A0G2K293;D4A2V0;Q9Z0J8	Negr1	13.3464	13.1719	14.0974	14.9323	14.934	15.2728	15.3714	15.1362	15.2828	14.5229
Q9WTW8	Slc23a2	13.7607	13.8619	14.0093	15.9129	14.6911	14.3006	14.9758	15.3038	14.8468	14.3964
D4AD37;Q7TPJ5	Impad1	15.1684	14.4469	14.2313	14.0227	14.1763	14.5617	14.6743	14.7121	14.8125	14.9787
A0A0G2JTH4;P97829;P97829-2	Cd47	14.3842	14.4103	14.1675	14.353	14.2823	14.7565	14.8209	14.7447	14.8494	14.8507
F1LPF2	Agrn	13.8402	14.0191	15.1515	14.9392	14.6419	14.6241	14.7466	14.3982	14.6904	14.3194
A0A0G2JSK5;P49134	Itgb1	14.5488	15.0983	15.2616	15.1767	14.8787	14.5261	14.1043	14.0471	13.722	13.844
G3V746;Q00960	Grin2b	13.9142	13.8568	14.403	14.2616	14.8298	14.6622	14.7136	14.8559	14.731	14.74
Q68HB8	Pcdh7	14.5251	14.4658	14.3726	14.6692	14.5487	14.7853	14.6143	14.337	14.2621	14.2752
Q8CGU6	Ncstn	14.992	14.7956	14.655	14.084	14.4562	14.2287	14.3442	14.3843	14.3778	14.3986
D3Z981	Plxna1	14.3603	13.8517	14.5787	14.8918	14.6118	14.7003	14.9242	14.208	14.1751	14.1676
A0A0G2K0J9;A0A0G2K5D4;P63079	Gabrb3	15.1242	14.3722	14.4394	14.7165	14.2947	14.5834	14.4112	14.2172	14.2635	14.0332
B2RYD7;Q7TQ74	Stt3b	15.7821	14.7004	14.9769	14.5059	13.9414	13.2531	14.4268	14.2118	13.9651	14.4994
A0A0G2JZN2;O08721	Unc5a	13.7403	13.3368	13.9738	14.2853	14.6541	14.756	14.9803	15.0729	14.8194	14.6206
A0A0G2KA71;Q5FVC5	Nectin2	14.135	14.9688	14.9903	14.692	14.9305	14.615	14.1941	13.9222	13.9667	13.6947
Q921A2	Slc2a13	13.6802	13.4541	13.5567	13.945	13.8585	13.6688	15.2804	15.8099	15.3248	15.4467
A0A1B0GWN8;Q812E9;Q812E9-2	Gpm6a	13.6375	15.2165	14.7055	11.4996	15.3189	15.7331	14.7977	14.8856	13.9254	14.2632
Q6P7C7	Gpnmb	10.6783	11.7453	14.536	15.1065	15.3803	15.24	15.0397	15.4995	15.3007	15.4303
F1LPK1;P40190	Il6st	13.1741	14.3703	14.891	14.8191	14.3422	14.2316	14.4319	14.548	14.3431	14.5647
Q5XI31	Pigs	15.6398	14.6884	14.7838	14.46	14.2481	13.1639	14.5728	13.9274	14.3007	13.8375
A0A0G2JSJ5;Q0PMD2	Antxr1	13.5075	14.3321	14.8851	14.7266	14.5225	14.2732	14.4809	14.34	14.0742	14.3658
P03994	Hapln1	NA	11.1563	13.2784	14.7901	16.2315	17.0229	17.8349	17.5025	17.7532	17.9329
A0A0G2K9D7	Pcdhgc3	14.3993	14.6323	14.4504	14.5313	14.3576	14.2472	14.3313	13.9483	14.2408	14.3357
A0A0G2K8K3;Q64268	Serpind1	15.8515	14.9483	14.0177	14.0043	14.225	13.9773	14.2071	14.2722	13.1648	14.7684
P56819	Bace1	14.9307	14.5093	14.1062	14.1388	13.7159	13.9316	14.6313	14.6435	14.4563	14.3341
A0A096P6L6;Q9R1K2;Q9R1K2-2;Q9R1K2-3;Q9R1K2-4	Tenm2	14.9617	14.223	14.4587	14.3361	14.503	14.3493	14.247	14.2742	14.0835	13.9575
A0A0G2K0J2;F1M9X7;Q8CFG6	Cacna2d2	13.2908	13.1228	13.5532	14.403	14.2769	14.575	14.862	15.3085	15.0455	14.9319
F1LS01	Pcdh9	13.807	13.7462	14.2087	14.2462	14.6439	14.7917	14.5982	14.4996	14.6163	14.1159
F1MA42	Sez6	14.8379	14.3563	14.4526	14.2588	14.2838	14.2887	14.3096	14.0779	14.2313	14.1629
D3ZH36	Elfn2	13.1051	13.4709	14.2193	14.7325	14.6785	14.8823	14.7616	14.5248	14.5886	14.242
F1M753	Lrp11	14.7476	14.2591	14.2369	13.9112	13.8452	13.3876	14.5308	14.5271	14.8674	14.8756
A0A0G2K0W3;D4A383	Ttyh3	14.2465	13.8764	14.1322	14.3196	14.0255	14.547	14.5831	13.7785	14.9341	14.6996
F1LQ92;G3V9D3;Q80Z70	Sel1l	15.2775	14.2539	14.3191	14.1015	13.8242	13.3844	14.1466	14.2034	14.5435	14.6985
M0R4G0	Islr2	14.6599	14.4126	14.3904	14.0426	14.4526	14.2783	14.061	14.3492	14.1559	13.9444
D3ZZK3	Epha4	14.2302	14.192	14.35	14.8522	14.6208	14.6457	14.4547	13.5322	13.9914	13.8722
F7EL93	Igdcc4	13.7744	14.5874	14.8957	14.5112	14.4348	14.1734	14.2225	13.9874	14.1882	13.9247
D3ZTT7	Sun2	15.3072	14.6825	14.5582	14.3807	14.3279	13.9689	13.726	13.9732	13.8893	13.8528
Q765A7	Pgap1	14.9143	14.3397	14.5519	14.0707	13.93	13.8065	13.958	14.3712	14.1797	14.4775
M0RBX7;M0RDX2;P15943;P15943-2;P15943-3;P15943-4	Aplp2	13.359	13.6266	13.9783	13.488	14.1636	14.394	14.3786	14.9346	14.9039	15.0807
F1LMF4;Q8R508	Fat3	14.1888	13.8461	14.4579	14.5236	14.4454	14.2042	14.317	14.1991	13.8861	13.95
A0A096MJE6;F1LQ63;Q05546;Q05546-2	Tnr	14.4904	14.9698	15.0023	14.5512	13.9742	14.0557	13.9907	13.5589	13.4371	13.8911
D3ZQC1	B3galt6	15.0145	14.4266	14.6255	14.0154	13.8281	13.4767	14.3793	13.8929	13.9322	14.262
F1MA97	Thsd7a	12.8611	12.9471	13.9506	14.3102	14.5786	14.7046	14.7851	14.5967	14.3985	14.1704
A0A0G2K2B5	Asph	15.0283	14.1812	13.9319	13.7984	13.3876	13.1478	14.1665	14.5608	14.3362	14.6915
Q6AYA5;Q6TUE3	Tmem106b	14.8699	14.1701	14.2165	13.8313	13.7249	13.7919	14.1493	13.9471	14.0293	14.4782
D3ZJ86	Slc9a6	15.3283	15.0297	13.5077	13.9095	13.2623	13.5355	14.2945	14.6574	13.8542	13.7507
G3V8G5;Q62638	Glg1	14.7155	14.2857	14.2851	13.8952	13.8959	13.5092	13.978	14.4178	13.9454	14.1132
P35439;P35439-2;P35439-3;P35439-4;P35439-5;P35439-6;P35439-7;Q62648	Grin1	13.4699	13.2041	13.6853	13.8808	14.1474	14.033	14.4419	14.8541	14.6193	14.6657
P62632	Eef1a2	13.2681	13.9537	14.4578	13.9973	13.7787	14.6555	13.5244	14.2738	14.5498	14.4676
A0A0G2K3C8;B5DFC9;W4VSR4	Nid2	12.1821	13.4912	14.894	14.9997	14.9132	14.2901	14.4157	13.9722	14.0761	13.6544
Q66H06	Tspan3	13.7708	14.2316	14.0367	14.0549	13.9401	14.2388	13.9392	14.5686	14.0777	13.996
A0A1W2Q656	Dner	14.965	14.3525	13.9735	13.9983	13.5207	13.652	14.0709	14.0784	14.0118	14.1994
A0A096MK93;M0R3V5;M0RAK3;Q66HR0	Slc12a9	12.8207	12.9544	13.7036	13.9458	14.1278	14.4414	14.3327	14.9699	14.8223	14.6307
P07154	Ctsl	15.5004	14.3149	14.4164	14.0053	13.7462	13.8113	13.3387	13.6851	14.0224	13.8971
G3V758;P22063	Cntn2	14.6004	13.7764	13.8607	13.6726	13.782	13.9784	13.9966	14.1663	14.3357	14.4621
Q7TPB4	Cd276	14.4841	14.9092	14.7004	14.4005	14.259	14.1084	13.4351	13.4642	13.5181	13.2818
G3V679;Q99376	Tfrc	14.4725	14.1728	14.1417	14.2215	14.0454	13.6825	13.8848	14.1715	14.0531	13.6159
A0A0G2K6T9	Pcdh1	12.995	13.4609	14.099	14.0661	14.5832	14.8492	14.4694	14.0338	14.2652	13.6235
B4F7C1;Q9QYC5	Gpr37l1	10.4891	12.7119	13.3193	14.4464	14.5072	14.5623	14.686	15.4234	14.3688	15.8213
Q63475	Ptprn2	13.728	13.098	12.6858	13.9103	13.8323	14.0874	14.5329	14.6573	14.6225	15.0728
F1LSY2;O35764	Nptxr	12.9642	12.8113	13.1833	13.5341	13.8579	14.3339	14.714	15.3466	14.939	14.3975
F8WFG6;G3V636;P97943	Scarb1	13.6212	13.6348	14.5397	14.3039	14.4471	13.6219	13.8715	14.0846	13.959	13.9807
D3ZQ57	Plxnb2	14.4788	14.6177	14.6003	14.2977	14.0342	13.7492	13.5551	13.5291	13.4528	13.6339
F1LNE4;G3V914;P19491;P19491-2;P19491-3	Gria2	13.3617	13.2087	13.6216	13.7793	13.8816	14.3078	14.4829	14.3727	14.6339	14.2095
P55280	Cdh6	13.6563	14.3223	14.4554	13.8497	14.4527	14.2183	13.5208	13.7451	13.834	13.7823
A0A0A0MXV8;O88871	Gabbr2	12.8311	12.8151	13.5669	14.1171	14.3202	14.3457	14.7598	14.158	14.7128	14.1835
A0A0G2K946	Spock2	13.2774	12.812	13.6875	14.1926	13.7781	14.0576	14.4732	15.0749	14.3897	13.9926
P84039	Enpp5	13.6349	13.511	14.0076	14.0878	13.5602	13.7206	14.1218	14.2396	14.4138	14.3655
Q5FWU3	Atg9a	13.9123	13.5345	13.7466	13.3487	13.3683	13.0691	14.3795	15.0219	14.358	14.9118
Q68FQ2	Jam3	13.8469	14.0199	14.0196	13.7297	13.8357	13.928	14.2088	14.0067	14.1816	13.7419
Q4V8I7	Lrrc8a	14.1288	13.7996	13.9969	14.2219	13.8015	13.9273	14.0019	13.6921	13.928	13.8941
A0A0G2K429;F1LSD1;Q03343	Adcy6	13.952	13.959	13.66	14.4303	13.7536	13.74	13.6883	14.4868	13.9883	13.6725
D3Z9E1	Emilin1	13.2163	14.2366	14.6984	14.4553	14.1193	13.9112	13.8653	13.5017	13.5979	13.592
D3ZDX5	Plxnb1	12.716	13.7134	13.9766	14.2038	14.0446	13.6899	13.6916	14.131	14.2777	14.4256
Q6AYT8	Mpzl1	14.4705	14.176	14.1263	14.1511	14.1331	14.1811	13.8704	13.373	13.3161	13.0188
Q9JHZ9	Slc38a3	12.0871	14.3102	14.4447	13.898	13.971	13.7858	13.6023	14.3752	14.1709	14.1375
Q09326	Mgat2	14.3517	14.1784	14.0171	13.9377	13.8738	13.5849	13.7239	13.8302	13.7603	13.4834
D3ZNA5;M0R866	#N/A	11.4527	12.8722	13.9364	14.5473	14.3868	14.1072	14.2327	14.5024	14.3487	14.3119
P0CI71	#N/A	14.1649	13.7463	13.333	13.9084	13.1478	13.28	14.0255	14.0853	14.334	14.6729
D3ZE55;D3ZE55-2	Pcdh8	14.4393	14.1134	13.847	13.9228	14.035	13.9498	13.8696	13.4697	13.4818	13.4808
P35053;Q6P7Q2	Gpc1	12.7135	13.1516	13.9658	13.6259	13.8662	14.0501	14.1955	14.2257	14.7216	13.9736
Q9QZE9	Tmem150a	14.0637	13.9943	14.508	14.9194	13.8585	13.1236	13.752	13.4056	13.4352	13.3708
Q62997	Gfra1	13.6776	13.4651	13.6896	13.7331	13.8263	13.523	13.9544	14.2874	14.0192	14.071
D4A8L9	Btbd17	12.0724	12.8191	13.974	14.2131	14.0701	13.9347	14.156	13.9619	14.3937	14.6299
D3ZJG3	P4htm	14.5472	13.6128	13.4336	13.4241	13.2083	12.429	13.6424	14.6234	14.4222	14.7969
A0A096MJT8;D4A4W1	Fam174b	15.0009	14.587	13.5612	13.7739	12.7812	13.1104	13.7915	13.7967	13.9812	13.7381
D4A416	Clptm1l	14.4828	14.0686	13.9533	13.6456	13.7487	13.281	13.5848	13.6929	13.5186	14.0926
G3V824	Igf2r	14.7193	14.1158	13.7864	13.7808	13.4235	13.2889	13.2569	13.6914	13.8232	14.1192
G3V9I2;P42264;P42264-2	Grik3	13.258	13.3315	13.5981	13.6287	13.8146	13.9402	13.9978	14.5413	13.903	13.9701
D3ZGF1;F1LSA1;O70509	Cd44	13.465	13.5191	13.834	14.2855	14.0279	14.065	13.7798	13.5585	14.0602	13.1739
Q5U355;Q8R4E1	Itfg1	14.5986	14.4374	13.845	14.1277	13.2808	13.1853	13.6129	14.0567	13.2785	13.1898
Q6AYH6	Emc10	13.4165	12.7152	14.5921	12.9299	14.0394	13.2201	14.3788	14.3165	13.7899	14.1152
F1LVR0	Iglon5	13.5078	13.4006	13.5271	13.8515	13.6049	13.9009	14.0496	14.1403	13.8847	13.6266
M0R9R3	Adra2a	14.0878	14.0449	14.0082	13.8275	13.4335	13.7373	13.2501	14.2627	13.6477	12.9641
D4A8X4;P15087	Cpe	14.2805	13.6314	13.4275	13.2362	13.4816	13.3769	13.6287	13.9054	14.0053	14.2142
D3ZAD6;D3ZTM0;Q63374;Q63374-10;Q63374-2;Q63374-3;Q63374-4;Q63374-5;Q63374-6;Q63374-7;Q63374-8;Q63374-9	Nrxn2	12.5851	13.051	13.8778	13.4855	14.6814	14.1396	13.926	14.1914	13.6175	13.474
A0A0G2JX79;A0A0G2JXS8;A0A0G2K075;Q4V7D1;Q7TPJ0	Ssr1	14.6967	13.246	13.9159	13.8251	12.9588	13.6046	13.835	13.9191	13.7262	13.2081
A0A0G2K8V0;F1LPJ1	Ptprm	12.6139	13.1363	13.8338	14.0266	13.8575	13.6167	14.0761	13.6428	14.0668	14.0475
F1LV86	Nkain3	12.8445	12.8137	13.796	13.4175	14.3356	14.2773	13.9903	14.2125	13.7789	13.4318
A0A0G2KA39;P60570	Panx1	14.3295	14.4975	14.2576	13.8665	13.5864	13.7609	12.9278	13.4793	13.1578	13.0331
F7FHT4	Sema3c	13.1019	13.4378	13.4576	13.9998	13.8372	13.9092	13.6834	13.7842	13.972	13.7101
D3ZYF8	Tm2d1	14.1281	13.9279	13.7929	13.7061	13.578	13.747	13.4265	13.3857	13.7266	13.4226
C0HL12	Adgrb1	12.726	12.8537	13.6197	14.011	13.8441	14.0447	13.7646	14.6267	13.6606	13.633
F1LMW3;Q8K3V3	Adgrg1	13.1826	13.9736	14.1443	13.6501	14.0052	13.5135	13.5378	13.6084	13.5914	13.5303
Q91XV7	Tmem158	14.6321	13.5486	13.7812	13.6325	13.468	13.5614	13.4511	13.3908	13.5107	13.7592
A0A0G2JU28;G3V6W1;P19493;P19493-2;P19493-3;Q566D4	Gria4	12.575	12.7639	13.262	13.6911	13.8219	13.8381	14.3304	14.2228	14.1098	14.0611
G3V843;P18292	F2	14.9087	14.5939	13.9993	13.6926	13.5001	13.2767	12.84	14.1234	13.2631	12.4499
Q63564	Sv2b	12.4678	12.0175	12.4956	12.5685	12.3873	12.9557	15.4645	15.467	15.1817	15.6409
D4A9J3	Sema4c	14.6918	14.1103	14.475	13.8552	13.7774	13.4647	13.148	12.9666	13.0566	13.083
F1LZ38	Tenm4	13.957	13.02	12.9893	13.4792	13.6533	13.7525	14.0977	13.9629	13.8416	13.8377
Q6Q629	Dpp10	12.8018	12.3332	12.937	13.7645	14.0402	14.105	14.3592	14.0103	14.4078	13.7224
D4A7M0	Plxnc1	13.4596	13.0407	13.5082	13.4092	13.8694	13.7188	13.928	13.9569	13.6887	13.6359
A0A0G2QC32;Q66HD9	LOC100910275	14.3347	13.9701	13.9211	14.0475	13.3409	13.3581	13.7111	13.4831	13.0887	12.8823
D3ZK41	Slitrk2	13.4408	14.1208	14.0243	13.1644	13.7916	13.4393	13.6049	13.3552	13.4863	13.6927
Q99M75	Rtn4r	13.211	12.7672	13.7442	14.1026	13.9509	14.0955	14.0121	13.7859	13.2582	13.0816
Q9ESS6	Bcam	12.2557	12.7696	13.2462	13.5025	14.0183	14.0318	14.1492	14.2817	13.9433	13.6595
B5MEV3	Slc52a2	13.2336	13.8296	13.9605	13.4682	13.5872	13.6282	13.0544	13.6216	13.6902	13.7337
D3ZHA3	Lpar4	12.2128	13.4908	13.958	13.9314	13.7704	13.5119	13.4047	13.4017	14.0961	14.023
A0A0G2K9I6;G3V7K3;P13635	Cp	11.8026	13.1933	13.5156	13.7402	13.2367	13.7767	14.0343	14.0883	13.9984	14.2458
D3ZTX4	Mgam	14.3863	13.7659	14.1111	14.3701	13.5209	13.3611	13.1607	13.0601	13.2316	12.4888
Q45R42	Lrrc4	12.9988	12.9823	13.2496	13.4138	13.5311	13.6243	13.5564	13.8991	13.9676	14.2055
O54715;Q6IRF8	Atp6ap1	13.9972	13.251	13.2813	13.3541	13.2178	13.2541	13.6055	13.6684	13.8714	13.8866
Q62682	Cntn3	10.913	11.4975	13.2498	13.9634	14.1526	14.3494	14.3922	14.2659	14.3168	14.2867
O54861	Sort1	13.8589	13.2318	13.367	13.3061	13.3482	13.1119	13.6245	13.5454	13.9366	13.9579
Q505J3	Wscd1	12.0568	13.0967	14.1241	13.9164	13.6211	13.4452	13.9373	13.6208	13.4905	13.9494
P13852	Prnp	12.3534	12.5047	13.3745	13.7134	13.6344	13.6298	14.0038	14.3992	14.2535	13.3821
A0A0G2K093;O35162	Hspa13	15.1353	14.2961	13.5061	13.8315	12.8976	12.5952	13.0685	14.0374	13.0149	12.6959
F1M855;P42260	Grik2	13.139	13.0963	13.3343	13.2657	13.6281	13.5751	13.7402	13.9983	13.6334	13.658
F1LS74;F1M450;O88279;O88279-2;O88279-3;O88279-4	Slit1	13.3344	13.2411	13.3531	12.9108	13.3622	13.4003	13.3943	13.9011	13.9343	14.0988
Q5EBA8	Slc46a1	12.8808	13.288	13.8572	13.5715	13.5975	13.2103	13.4516	13.7402	13.5987	13.6664
G3V9J2;Q5DWV2	Cdh7	11.4776	11.9859	13.0252	13.8168	13.9898	14.1639	13.9611	14.1589	14.1937	14.0849
F1LV44	Tenm3	13.8985	13.527	13.4107	13.6854	13.7386	13.4717	13.5852	13.2078	13.3223	12.998
G3V7S0;P70627	Folh1	10.4169	12.075	13.8515	14.2094	14.1687	13.8235	14.1858	13.9507	14.1668	13.9909
D3ZH59;D4AAL4;F1LRG7;Q9Z173;Q9Z173-2;Q9Z173-3;Q9Z173-4;Q9Z173-5;Q9Z173-6;Q9Z173-7	Adgrl3	13.3169	13.5219	13.5904	13.4957	13.6687	13.5585	13.5011	13.3926	13.5378	13.2099
Q68FV6	Glmp	13.4209	12.8824	13.7393	13.9829	13.6897	13.5403	13.4871	13.2613	13.2626	13.4298
A0A0G2K6G2;D3ZGQ3;Q7TP48;Q7TP48-2	Apmap	14.4442	13.5533	13.5731	13.4373	13.172	13.0152	13.3277	13.5553	13.2506	13.3674
A0A0G2K1E2	Itga5	14.5638	14.134	14.1025	14.0846	13.224	13.1535	13.0518	12.7745	12.8095	12.7127
G3V7N0	Hs2st1	13.9188	13.0822	13.364	12.9641	13.3369	12.7976	13.532	13.8907	13.9163	13.7827
A0A0G2K210;F1LSN4	Fgfr3	12.2695	13.4078	14.1183	13.82	13.8348	13.3765	13.517	13.4505	13.4654	13.264
M0R544;Q6P7A9	Gaa	13.3917	12.8357	13.3189	13.0873	13.1197	13.0344	13.601	13.8843	13.922	14.1914
D3ZUB0	Rcn1	14.2175	13.6552	13.6614	13.1363	12.9807	12.6901	13.9144	13.5635	13.4413	13.0835
G3V6Z5;G3V8Y9;P19492;P19492-2	Gria3	11.9933	11.9858	12.7498	13.2256	13.3908	13.9016	14.0949	14.3742	14.381	14.2254
O54698	Slc29a1	14.8823	14.1591	13.946	14.2186	13.3537	13.2392	12.86	12.6585	12.616	12.3636
F1LR98	Cdh10	12.8963	12.7788	13.2157	14.0264	13.7731	13.7752	13.8633	13.3358	13.4515	13.0949
A0A140TAF4;P85171	Mdga1	14.5952	13.6985	13.6982	14.0882	13.5221	13.2267	13.1435	13.0388	12.5569	12.6112
D3Z9D0	RGD1306271	14.2126	13.6307	13.4792	13.7995	13.4881	13.3809	13.3157	13.0276	12.9103	12.9158
Q5FVL6	Tspan13	14.1723	13.3599	13.3625	13.3415	13.0389	13.0339	13.4082	13.9082	13.2455	13.2234
A0A0G2JYM4;F1LRK7;P97528	Cntn6	11.4617	11.9502	13.2085	13.9102	14.1866	14.0302	13.8848	13.8762	13.7721	13.6973
B2RYC9	Gba	13.8625	12.9331	13.2905	13.5347	13.0951	13.2366	13.6785	13.3167	13.4418	13.5567
D3ZWJ9	Fam234b	14.3803	13.6132	13.5653	13.3673	12.7247	12.7113	13.4666	13.2555	13.1483	13.6991
D3ZT36	Adam23	10.91	11.3641	12.1593	13.2014	13.7121	14.4487	14.5506	14.3733	14.5623	14.5731
D4ACK7	Cnnm3	12.3221	12.5134	13.2601	13.9421	13.1924	13.7734	14.2163	13.2891	13.3898	13.7098
M0RA83;Q8CF82;Q8CF82-2	Abca5	13.3174	12.4142	13.0123	13.1329	13.1844	13.4783	13.663	13.7133	13.9629	13.6399
A2RRU4	Scap	14.0837	13.631	13.4055	12.9906	12.5213	12.4349	13.5871	13.6607	13.5883	13.5737
F1LZF8	Nkain1	13.7962	13.3466	13.7132	13.9028	13.607	13.4789	13.3265	13.356	12.6297	12.2989
A0JPN6;A0JPN6-2	Med22	15.2581	14.1436	13.9359	13.5853	13.4147	12.9736	12.6515	12.3869	12.5153	12.5592
Q07977	St8sia2	15.0098	13.8969	13.7245	13.4232	13.0445	12.7809	12.9533	12.6546	13.0373	12.8654
D3ZSA9	Nomo1	14.9904	13.5344	13.8198	12.8966	12.9527	12.8225	13.2226	13.1504	12.8603	13.0623
M0R834;P26824	F2r	14.158	14.4131	13.986	13.6323	13.3798	13.0421	12.8024	13.0652	12.3983	12.4255
A0A0H2UH93;P60756	Mdga2	13.0495	12.939	13.2776	13.5063	13.4041	13.4984	13.5468	13.1188	13.5091	13.2953
F1LMR7;P46101;P46101-2	Dpp6	12.5823	12.2962	12.9732	13.4376	13.5792	13.7414	13.9057	13.55	13.653	13.3819
P24485	Cd53	12.6459	12.4858	12.4006	12.6626	12.7666	13.618	13.6959	14.0943	14.2104	14.3235
D3ZPN0	Pcdh17	13.7323	13.3034	13.1593	13.7488	13.5491	13.556	13.3132	13.1378	12.8645	12.5339
A0A0G2JTL4;Q63116	Kit	12.7982	13.2742	13.1371	13.6726	13.585	13.6722	13.4543	13.3379	13.0689	12.8885
F1LWQ2;Q63199	Fas	11.0439	12.0559	13.7441	14.6	13.2049	13.816	13.8279	13.3178	14.0228	13.2454
F1M8K0	Dag1	13.2949	13.7023	13.3084	14.0938	13.3342	13.1739	13.3031	13.2469	12.7651	12.5502
Q4KLL3	Lrrc55	11.9409	12.1088	13.0085	13.6429	13.3264	13.7576	13.7764	14.0078	13.8083	13.3282
A0A0G2JYA3;D3ZNG3	Sppl2a	14.1416	13.7685	13.0048	14.1247	12.9518	12.8989	12.817	13.3274	12.8455	12.6692
P42533;Q66HI4	F3	12.6428	13.562	13.6711	13.9451	12.8146	13.1278	13.4692	13.1066	13.0727	13.0454
A0A0G2K5J5;D4A9F4	Ntng2	13.6222	12.7271	13.1168	13.5518	13.289	13.4684	13.4696	13.4368	12.7675	13.0063
P63138	Gabrb2	12.8919	12.0942	12.4627	12.5544	12.9625	14.0764	13.8356	13.3782	14.0528	14.0355
A0A0G2JY11;D4AAV9	Tspan9	12.6849	12.8367	12.9801	13.7788	13.5685	12.9258	13.2862	14.1966	13.4432	12.6081
D3ZW58	Casc4	13.6351	13.2688	12.7133	12.9874	12.9645	12.7977	13.0086	13.6994	13.4711	13.6552
F1LRY8;Q63366	Nxph1	11.4977	11.8671	12.9267	12.7353	13.4909	13.7796	13.8588	13.9407	13.9331	14.0663
D4A109	Ifngr2	12.8792	12.6796	13.195	13.3957	13.5141	13.5634	13.2946	13.081	13.259	13.2228
A0A096P6L8;F1LST1;P04937;P04937-2;P04937-3;P04937-4	Fn1	15.9265	14.601	14.1713	13.9082	13.1178	12.4736	12.3569	11.7218	11.8091	11.9817
D4AA49	#N/A	13.0682	12.7633	13.1085	12.8905	13.7471	13.7482	13.0862	13.0973	13.0278	13.2912
G3V7S1;Q6WRH9	Igsf10	13.4583	12.8843	13.9373	13.5774	13.5603	12.7686	13.0652	12.2799	12.9017	13.3436
P11654	Nup210	14.0627	13.5271	13.5779	13.1368	13.0805	12.6637	12.8131	12.9992	12.8506	13.0328
A0A0G2K5C8;A0A1B0GWQ1;P84903	Stim1	13.9778	12.9708	13.4144	13.0567	12.5991	12.3305	13.2429	13.2715	13.1297	13.6375
F1M798	Bmp1	10.9489	11.8547	12.9984	13.4069	13.3866	13.3612	13.6108	13.655	14.2817	14.0838
Q5BJT4	Txndc15	14.6694	13.684	13.3808	13.1145	12.7312	12.4661	12.8796	12.674	12.9082	13.0773
P51639	Hmgcr	14.8949	13.8293	13.5979	13.0446	13.0052	12.5307	12.5338	12.6132	12.6875	12.7966
Q66H12	Naga	13.4975	12.5043	13.0627	12.9271	12.5806	12.8564	13.84	13.4499	13.4317	13.344
D4A831	Adgrb3	12.68	12.9647	13.0878	13.4632	13.2038	13.1697	13.1516	13.1926	13.3352	13.1138
P31424;P31424-2	Grm5	11.3616	13.2187	13.3976	13.5984	13.5341	13.4232	13.2417	13.0517	13.2304	13.2183
A0A0G2K726;F1MAQ6	Tmtc4	13.9913	13.3236	13.2322	12.7124	12.5813	12.2283	13.1341	13.282	13.2597	13.486
A0A0G2K0X8;P08289	Alpl	13.5396	14.0118	13.737	13.5238	13.2748	12.9167	12.8444	12.6577	12.3753	12.3193
P97605	Efna5	13.0992	12.1178	13.2596	12.7747	13.9729	13.2406	12.6523	12.8736	14.7431	12.3246
G3V7A5;P35952	Ldlr	13.5426	13.4252	13.17	13.6002	13.2164	13.129	12.6636	12.6517	12.8728	12.7523
A0A0G2K506;P70490;Q1PBJ1	Mfge8	12.7041	13.4633	13.898	13.2825	13.2222	12.7896	12.9521	13.0468	12.9788	12.6837
A0A0G2JX02;P55926;P55926-2;P55926-3	Asic1	13.45	12.9341	13.036	13.0992	12.9568	13.1581	12.9222	12.9922	13.2465	13.1956
F1LSB2;O35460	Angpt1	13.2414	13.6304	13.2079	13.7134	12.7142	12.389	13.1615	12.9423	13.0251	12.949
F1MAP4	Megf10	11.8823	13.5291	14.0438	13.7248	13.6695	12.9641	12.659	12.9499	12.7468	12.7066
D4A7P2	Lrrtm2	12.9177	12.2142	12.8574	13.5038	13.3434	13.2894	13.0187	13.3973	13.1571	13.1091
O70352;Q6IN14	Cd82	12.8593	12.9597	13.3623	13.7312	13.1064	12.9425	13.0741	12.8093	12.8859	13.0338
Q99068	Lrpap1	13.8416	12.8651	13.0256	13.4441	12.6557	12.6196	13.3491	13.1642	13.0889	12.6367
A0A0G2K5L1;G3V9W9	Fat1	13.5947	13.3361	13.2499	13.2955	13.2151	12.9592	12.8645	12.7468	12.779	12.6093
A0A0G2K227;P31643	Slc6a6	12.1184	12.0467	13.371	13.6842	13.4214	13.5027	13.3865	13.4411	13.0625	12.5584
G3V6G3;P19969;P30191	Gabra6	12.5167	12.6659	13.4441	13.0688	13.5542	13.1373	13.4868	13.1742	12.5765	12.9108
D4A144;O88917;O88917-2;O88917-3;O88917-4	Adgrl1	11.966	11.2533	12.9457	13.7638	13.5954	13.8112	13.8084	13.0294	13.5583	12.776
Q6AY20	M6pr	12.8387	12.5863	13.0528	12.7016	13.0285	12.5899	13.3032	13.4936	13.2491	13.5591
D4A017	Tmem87a	13.166	13.3191	13.1633	12.7389	12.9738	12.5119	12.8997	13.5269	13.0725	13.0076
A0A0G2K8T0;Q6P7S1	Asah1	13.1932	12.6481	13.2702	12.9688	12.9918	12.6723	13.1039	13.1556	13.1477	13.2105
D3ZIW4	Tmem62	13.5972	12.8774	12.9672	13.1523	12.7274	12.5591	13.4902	12.6618	13.0239	13.2423
F1LPC6;Q9JHW1	Cpd	12.9778	12.463	13.1336	12.6105	12.7657	12.6182	13.1643	13.3305	13.5956	13.5586
P22909	Adra2a	11.7172	12.5556	12.592	12.9417	12.8194	13.1437	13.5516	13.8163	13.4945	13.482
M0R6K0;P15800;Q5M7W9	Lamb2	11.3728	12.7673	14.0229	13.6967	13.3231	13.3763	13.2757	13.1299	12.7573	12.184
D3ZCQ0	Col19a1	11.1446	12.2202	13.0103	12.8352	13.1758	13.8364	13.3864	13.3548	13.4771	13.4098
Q5U334	Pvr	13.6839	13.0424	13.0529	13.484	12.8068	12.7306	12.8158	12.6023	12.6441	12.9779
A0A0G2K999;D3ZDA6	Sdk2	11.9895	11.6742	12.5167	13.2713	13.6004	13.7531	13.8646	13.1803	13.1229	12.7969
F1MAA7	Lamc1	12.4354	12.7028	13.7365	13.3964	13.7184	13.2327	13.3252	12.536	12.355	12.3311
P30951	Gpr12	11.7361	11.7126	12.5799	13.2841	13.6612	13.5977	13.5658	13.57	13.2539	12.7599
G3V7P2	Fgl2	11.0864	11.8749	12.7331	13.1677	13.232	12.9236	12.8531	13.7331	13.718	14.3509
A0A0G2JW21;F1LQI2;O55005	Robo1	13.3716	13.1806	13.3323	13.9958	13.5063	13.1719	12.5922	12.4563	12.2144	11.6491
A0A0G2JVI9;Q62845	Cntn4	11.7641	11.99	12.7981	13.2442	13.3771	13.4833	13.3096	13.1	13.0665	13.2175
A0A0G2K1L0	Tnc	15.1873	16.0768	15.5787	14.0349	12.7145	11.8718	11.0736	11.2088	10.5405	10.6572
Q32Q07	Lrrn1	13.4396	13.2054	13.0729	12.7918	13.1898	12.3468	12.7783	12.7412	12.6724	12.6708
A0A0G2JVQ8;A0A0G2KA01;P55108	Gdf10	12.1453	12.5718	13.2269	12.3632	13.1257	13.6321	13.2332	12.9493	12.9052	12.7412
B2B9A9	Efnb2	13.8687	12.8179	12.8941	13.4029	13.2888	13.2633	12.7387	12.2706	12.2771	12.0054
Q6P752	Tor1aip2	13.3635	12.5596	13.1124	13.2646	13.0146	12.7594	12.8214	12.2924	12.8275	12.7901
P0CC10	Lrrc4b	12.6033	12.5683	13.112	13.3737	13.0401	12.8461	12.9152	13.0007	12.7367	12.5961
Q8K1G0	Clmp	13.4642	13.0146	13.0897	12.9713	13.2093	12.8557	12.829	12.3768	12.4042	12.556
F1LUB7;Q6RVG2;Q6RVG2-2;Q6RVG2-3	Slc4a8	12.2777	11.9324	13.4496	13.0149	13.0321	13.0157	13.0515	13.0205	13.1333	12.8107
F1M4B6	RGD1563349	13.0882	12.8417	12.9455	12.387	12.4572	12.2949	12.8082	13.2257	13.1883	13.486
G3V8P3;Q9QYP2	Celsr2	12.7191	12.9019	12.9641	13.1242	13.0525	12.9849	12.9964	12.6742	12.7798	12.4318
G3V8D0	St8sia3	14.0842	13.2042	12.9312	12.7812	12.5152	12.3148	12.8787	12.5125	12.6432	12.7329
Q5U2P1	Cnnm2	12.4522	11.9536	12.4946	13.1597	12.9619	13.0393	13.2024	12.9155	13.2921	13.0028
A0A0G2K6W5;K4DIC3;P09483;P09483-2	Chrna4	12.1638	11.8397	12.2925	13.2155	12.7987	13.5519	13.6046	13.0941	13.0677	12.8134
F1M6P8	Edil3	12.6409	11.47	12.634	12.6255	13.986	13.1083	13.6621	12.2733	13.1345	12.8518
D4A3L3	Megf9	11.935	12.3332	13.0173	13.1261	13.2541	12.9548	12.9267	13.0223	12.922	12.8893
Q62609;Q62609-3	Olfm1	12.1705	11.8422	11.9801	12.7153	12.5043	13.2885	13.2674	13.5608	13.7103	13.3311
G3V901	Ext1	12.7905	12.4639	13.1766	13.3242	12.8624	12.7004	12.8857	12.6608	12.7664	12.7292
Q8R490	Cdh13	10.9234	12.2866	13.1813	13.4938	13.5341	13.4495	13.2875	12.9062	12.913	12.2616
D4ABX8	Lrfn4	12.2744	12.6685	12.4786	13.0081	13.0158	13.7514	13.0792	13.7499	12.6862	11.5231
D3ZEH1	Fat4	14.3697	13.7563	13.4411	13.0008	12.7441	12.5554	12.1118	12.0299	11.9239	12.0242
D3ZES7	Plxna4	13.3935	12.5453	12.6662	12.6591	12.8492	12.8963	12.8908	12.5584	12.7957	12.5927
P97846	Cntnap1	8.68808	7.94436	9.95206	11.3477	12.9344	14.0761	14.9924	15.6051	16.0705	16.2131
P52796;Q6P7B6	Efnb1	13.1301	12.8084	12.872	13.4627	13.0541	12.7864	12.6867	12.5931	12.0846	12.3353
Q4QQR8	Vstm4	9.99074	11.3543	13.0059	13.5192	13.165	13.0135	13.4547	13.2808	13.2717	13.6724
A0A096MKB1	Gpr180	12.594	12.4465	12.6218	13.1057	12.3153	12.5464	12.8022	13.1048	13.1841	12.8011
G3V6S3	Calu	13.4096	14.0699	13.0985	12.6883	12.5399	12.4014	12.5339	12.5051	12.3469	11.8524
G3V7E2;Q9ESG5	Hs3st1	11.681	12.1576	12.2243	12.6642	12.8949	13.1746	12.9874	12.8261	13.3212	13.4248
G3V9L7	Gdpd5	12.7627	12.471	12.3866	12.6873	11.9479	12.4864	12.9257	13.3022	13.1447	13.0813
A0A0G2K8S1;Q5RK27	Slc12a7	14.0247	13.8067	13.1648	13.1016	12.4141	12.3385	12.3883	12.119	12.1887	11.6405
D4AE63	Myorg	10.2995	11.9246	13.3698	13.4486	13.0017	12.9207	12.7545	13.1339	13.3988	12.9295
Q62797	Ptpro	13.3974	12.6682	13.0667	13.3343	12.9087	12.4082	12.6654	12.3765	12.2867	12.006
P07153;Q6P7A7	Rpn1	13.2499	12.452	12.9092	12.6282	12.7228	12.4259	12.7534	13.192	12.6672	12.0606
A0A0G2JUW8;A0A0G2JYN3;A0A0H2UHK5;P97629	LOC108348118	12.8675	12.3629	12.6804	12.8696	12.5122	12.4185	12.7692	12.556	12.9911	13.0279
Q496Z2	Tril	10.9739	11.6966	12.7774	12.9106	13.1932	12.9773	13.1176	12.7527	13.3967	13.23
A0A0G2K7Y0;Q63135;Q63135-2	Cr1l	12.9325	12.9253	12.9224	12.7861	12.8415	12.7488	12.7329	12.6379	12.0688	12.3733
F1LM29;F1LZI7;P58751;P58751-2;P58751-3	Reln	13.2605	12.4862	12.8565	12.3392	12.5735	13.027	12.7585	12.4478	13.0449	12.1415
O35977	Gfra2	12.0784	12.3802	12.7617	13.2667	12.7439	12.7496	12.5296	12.7405	12.8814	12.5213
A0A0G2K7K0;Q6P6V1	Galnt11	13.0391	12.1683	12.7896	12.8022	12.514	12.4462	12.686	12.8191	12.5409	12.7869
M0R8H7	Ifnar2	12.91	13.2772	12.7356	12.8907	12.9488	12.5946	12.1542	12.3881	12.5415	12.1333
F7ESR8	Lgi2	9.79801	10.7992	11.5546	12.3673	13.2406	13.7388	13.8717	13.5332	13.7648	13.882
D4ACX8	Dchs1	13.888	13.3098	13.1988	12.831	12.8469	12.2153	11.9974	12.1288	12.1657	11.967
B4F7C2	Tubb4a	14.3639	11.6664	13.0538	14.3563	11.4813	11.4439	14.314	11.539	11.9536	12.2882
A0A0G2JTV8;Q63734	Kcnc4	8.53372	9.01742	11.6364	12.5513	13.3874	13.2097	14.5784	14.6488	14.4287	14.4199
A0A0G2K8I5;D3ZG18	Pcdh19	12.1578	12.632	12.7571	12.9561	13.1225	13.1601	12.6663	12.4822	12.3605	12.0664
D3ZHG3	Ptk7	13.2168	13.1673	13.1418	12.6473	12.6643	12.6866	12.7499	12.9343	11.9856	11.1423
A0A140TAB8;P24062	Igf1r	13.8754	13.1342	12.9636	12.8078	12.6389	12.1431	12.2857	12.205	12.089	12.1613
A0A0G2JV93;P31422	Grm3	13.1699	12.6993	12.855	13.2888	13.0654	12.723	12.3842	12.1216	12.0259	11.8735
A0A0G2JVU1	Itgb8	10.2853	12.2975	12.8978	13.5929	12.9466	13.0042	12.8656	13.0516	13.0532	12.1669
P09759	Ephb1	12.635	12.5562	13.4228	13.6028	12.9784	12.2741	12.4119	12.4518	11.9229	11.8954
D3ZW78	Cpxm1	11.0228	11.8118	12.7911	13.0717	13.022	12.7365	12.7985	13.1748	12.8653	12.8525
Q569A3	#N/A	12.4733	12.09	12.408	12.2059	12.6429	12.4833	12.7985	13.1092	12.9189	13.005
Q62656-3	#N/A	11.727	12.3611	13.132	12.9424	12.4985	12.6057	12.4682	12.8451	12.5789	12.9358
Q6TMA8	Angptl4	11.3149	12.7652	13.5661	13.8554	13.1442	12.3532	12.1877	12.4248	12.1782	12.2909
D4ABB3	Adamts17	10.9048	11.5179	12.4266	12.5641	13.2192	13.1642	13.0532	13.1358	13.208	12.8573
A0A0G2K358;D3ZG79	Ctns	12.0853	11.9899	12.5331	13.5532	12.8173	12.7875	12.4648	12.8538	12.5856	12.35
A0A0G2JZT0;Q64663	P2rx7	12.5788	12.6321	12.9157	12.8124	12.6427	12.5251	12.5147	12.394	12.5708	12.4231
A0A0G2K016;Q5U2W0	Sun1	13.8277	13.1781	13.0475	12.5513	11.9735	12.0964	12.3469	12.4662	12.1368	12.3528
A0A0G2JVC0;A0A0G2K830;A0A140TAF9;A0A140TAG6;F1M7M9;P22756;P22756-2;P22756-3;P22756-4	Grik1	12.0813	12.2501	12.4345	12.5966	12.7054	12.8248	12.6837	13.0192	12.7087	12.5429
B1WC18	Podxl2	13.0009	12.9622	12.7706	13.0859	12.6896	13.1394	12.1498	11.9656	11.9612	12.096
D4AB70	Edem3	14.1144	13.13	13.0913	12.3401	11.8476	12.274	12.5048	12.2271	12.1356	12.1548
D4A498	Pcdhgc3	13.5623	12.885	11.6397	13.2416	12.9307	12.1081	12.3485	12.4768	12.5675	11.9654
A0A0G2JWS6;Q91ZV2	Dcbld2	12.1733	12.2306	12.7383	13.147	12.934	12.6832	12.4969	12.5794	12.2908	12.3804
D3Z9I5	Slc26a6	11.5111	12.2854	12.6233	12.7997	12.7395	12.5572	12.4688	12.7938	12.9813	12.8849
D4AC39	Flrt1	12.4411	12.1575	12.621	13.0494	13.0014	13.1907	12.4819	12.156	12.3744	12.1686
Q80ZD7	Amigo1	12.6963	12.2883	12.2163	11.4527	12.3787	12.3582	13.2231	13.0402	12.9023	13.0218
F1LX08;P08104	Scn3a	12.4152	12.4139	12.3481	12.7031	12.8335	12.7631	12.3787	12.8518	12.5392	12.233
A0A0G2K5L4;E9PTD7	Kirrel3	12.7891	12.4537	12.5112	12.9344	12.5226	12.401	12.4823	12.2907	12.7234	12.3244
A0A0G2KAP1;D3ZNZ5	Ero1b	12.7861	12.0856	12.2486	12.1089	12.1422	12.9425	12.6054	12.9807	12.7125	12.7976
Q5U367	Plod3	12.2072	11.5175	12.517	12.2296	12.7346	12.4408	12.7542	12.9119	12.8761	13.1781
Q505J7	Gal3st3	12.7734	11.6554	11.7964	12.2764	12.2213	12.5809	13.0645	13.2409	12.8396	12.8658
Q4KM57	Lemd2	14.045	12.8591	12.9262	12.8457	12.2813	11.9275	11.9797	11.9321	12.3918	12.104
P20236	Gabra3	13.4064	12.6858	12.8872	12.7093	12.4952	12.4001	12.3585	12.0303	12.1437	12.1584
D3ZHA1	B4gat1	12.4007	12.2809	12.1887	12.7552	12.1646	12.6509	12.5544	12.7988	12.8561	12.4823
E9PTB7	Ptprj	12.0432	12.4864	12.6332	12.6666	12.7173	12.6974	12.3082	12.4159	12.698	12.462
F1LMW0	Tmem130	13.3722	13.4189	11.9442	12.3856	11.9597	11.6212	12.2534	13.3674	12.4887	12.2955
D4A6E6	Hs6st1	12.9403	12.6441	12.8272	12.2307	12.6009	12.1665	12.7118	12.4026	12.3949	12.1128
M0R6Q0	Casd1	12.7279	12.3448	12.2991	12.1759	11.9841	11.8612	12.6434	12.9568	12.7147	13.3045
Q5U1V9	Tspan31	12.4787	11.8676	12.4661	13.3434	12.5308	12.5746	12.5126	12.1561	12.7335	12.3451
A0A0H2UHQ0;Q794F9	Slc3a2	12.0036	11.7241	12.2719	12.4978	12.3479	12.0289	12.9103	12.854	12.861	13.4183
M0R711;Q64605;Q64605-2	Ptprs	12.0825	12.0884	12.3743	12.4884	12.7888	12.764	12.6347	12.5984	12.5698	12.4027
P30120	Timp1	11.949	11.0368	12.6635	12.9721	13.1469	12.5713	12.5606	12.1292	12.8336	12.9137
A0A0G2K068	#N/A	10.842	11.7176	12.1558	13.0523	12.7594	13.162	13.3707	13.0341	12.5494	12.1057
Q9JK00	Scn3b	12.8418	11.3749	12.2862	12.5614	12.6476	12.5494	12.6738	12.9734	12.3907	12.4459
M0R749	Tspan15	12.5906	12.4704	12.465	12.7577	12.51	12.4422	12.426	12.4784	12.2971	12.3029
Q4QQU9	Ostm1	12.5215	12.2721	12.8029	12.5122	12.4958	12.2199	12.507	12.5442	12.5557	12.2896
B0BN16	Igfbpl1	14.3438	13.2495	13.1281	13.3254	12.4358	12.2292	11.7603	11.0448	12.3787	10.7452
M0R4Y0;Q6YAT4	Sgce	12.4789	12.579	13.0087	12.7041	12.8068	12.6545	12.4425	12.0977	11.8883	11.9652
A0A096MJF9;D4A2A3	Tmem132e	10.742	11.6747	12.6734	12.9405	13.0868	13.3087	12.6405	12.6634	12.3874	12.5015
Q9JMA8	Extl3	13.2273	12.5979	12.684	12.4366	12.106	12.0421	12.4357	12.2419	12.2725	12.4559
G3V6Q9;Q925T8	Brinp1	11.0542	11.2366	11.8877	13.053	12.9067	13.584	12.5834	13.4355	12.53	12.2011
D4A188	Rgma	12.1347	12.4643	13.4147	13.5909	13.1491	12.7261	11.7671	11.9114	11.7111	11.5679
E9PT16	Pcdhga11	12.4435	12.5022	12.7817	12.3629	12.6265	12.4303	12.3067	12.5232	12.041	12.3267
Q8R4A1;Q8R4A1-2	Ero1a	13.1984	12.2335	12.5092	11.9355	11.8711	11.9388	12.682	12.7017	12.4657	12.6832
A0A0U1RRZ6;B4F7C5;F1LNW2	Lrrtm4	12.0512	11.9982	12.1214	12.573	12.5122	12.4882	12.9187	12.2717	12.7712	12.4983
P47853	Bgn	12.2387	12.244	12.9143	12.791	12.4272	12.4142	11.877	12.2326	12.5066	12.512
Q568Y7;Q568Y7-2	Olfm2	12.8113	12.1228	11.9154	12.0601	12.1395	12.4925	12.6036	12.4001	12.8202	12.7872
F1M947;P0C152	Tmem67	11.9008	12.6491	12.8831	12.2738	12.8727	12.6694	12.4484	12.6171	11.2808	12.5438
F1M7U7;P55146	Tyro3	11.8207	11.5212	11.8719	11.9091	12.7233	12.7674	12.6455	12.9336	13.0208	12.9077
P21588;Q66HL0	Nt5e	11.6603	12.1394	12.7164	12.0886	12.2234	12.354	12.9526	12.1743	12.9862	12.6831
D3ZQX5;D4A455	Pcdhga5	12.0317	12.4872	12.7646	12.3314	12.698	12.7648	12.2734	12.0941	12.2596	12.2706
A0A0G2K3Q5;A0A0G2K498;Q6PW34	Nrcam	9.89221	11.2734	12.075	13.1675	13.3141	13.5504	13.3903	12.9564	12.6536	11.5802
P14562	Lamp1	11.8192	11.6901	12.571	12.7233	12.5264	12.4668	12.4043	12.5706	12.3025	12.5647
F1LMU7;F1LNE8;P23576	Gabra2	12.7218	11.8737	12.4363	12.5087	12.2706	12.2564	12.4669	12.5092	12.3618	12.1817
B3SXS4;P35353	Crhr1	12.5495	12.1058	12.7294	12.529	12.6167	12.4178	12.3912	12.2676	11.9283	12.0452
A0A0G2JXH3;Q6X936	Kirrel1	12.762	12.8805	12.4318	12.7781	12.3164	12.2279	12.1244	12.297	11.8577	11.8329
B2RYB8	Itgb2	13.7739	13.3592	12.5876	12.9843	12.552	11.7635	12.117	11.5913	11.2885	11.3461
B2RYU3	Atraid	13.2694	12.8081	12.5513	12.7063	12.1583	11.362	12.8252	11.8723	11.6774	12.1227
E9PT92	Csmd1	12.4863	12.2604	12.4976	12.3653	12.3609	12.618	12.1742	12.0661	12.2944	12.1728
A5I9F0	Ptprk	13.0925	12.1993	12.5104	13.038	12.7511	12.4913	12.2714	11.5425	11.7971	11.5725
F1LPL6;P15127;P15127-2;T2CB11	Insr	13.0568	12.1502	12.5676	12.412	12.2012	11.8953	12.247	12.3427	12.1114	12.2814
Q10743	Adam10	12.9553	12.6438	12.4854	12.5745	12.5877	12.2778	11.6718	12.091	12.1166	11.8227
F1LVK3	Chadl	9.99545	11.0072	11.7988	12.5313	12.8271	12.5589	12.934	12.7127	13.4634	13.3876
Q9QWJ9	Nrp1	13.1059	12.4209	12.9178	12.2261	12.4293	12.2451	11.9941	11.8013	12.0726	11.9685
D3ZZM0	Slc39a14	12.2835	12.414	12.4039	12.9607	12.2959	12.2948	12.3655	12.6491	12.0536	11.3488
A0A0G2K4Q6;Q8JZQ0	Csf1	10.5356	11.2448	12.4347	12.5255	12.6816	12.3871	12.6166	12.8223	12.6531	13.1331
G3V8G9;Q9QW30	Notch2	12.0524	12.3101	13.171	12.731	13.0417	12.2138	12.5387	11.432	12.0907	11.4517
D4A4U1	Ece2	9.37715	10.4629	12.1205	11.9565	12.6652	12.8244	12.7054	13.2605	13.6259	13.9459
A0A0G2JYN4	Ergic2	11.9629	11.5521	12.7726	11.7636	11.9424	12.0962	12.8194	12.7661	12.6297	12.6296
D3ZKE0	Gnptab	12.7778	12.1785	12.2473	12.5159	11.9101	11.7748	12.3375	12.4292	12.2252	12.4785
A0A0G2JXB8;F1LMG0;Q8VDA1	Clstn2	13.1242	12.0084	12.2701	11.9208	12.1715	12.2827	11.9972	11.7392	12.6479	12.6458
G3V9B3;P07722;P07722-2	Mag	11.5564	12.8027	12.6803	12.361	12.2355	11.9334	12.0432	12.3442	12.3296	12.2402
D4AEL2	Golm1	13.2377	12.8723	12.9626	12.2701	11.9372	12.2075	11.9046	11.982	11.391	11.5714
M0R5E3	Tmem200c	11.418	11.2771	12.2101	12.4469	12.6186	12.6349	12.6329	12.6068	12.3179	12.1372
D3ZCG9;D3ZQM3	Itga3	12.8352	11.7174	12.3005	12.9999	12.156	12.1964	12.3964	11.6092	12.1841	11.7371
P24368	Ppib	12.8044	12.1919	12.099	12.2646	12.0277	11.9942	11.9795	12.146	12.2366	12.3756
Q03351;Q03351-2;Q03351-3;Q03351-4;Q03351-5;Q03351-6;Q03351-7;Q03351-8	Ntrk3	12.366	12.4073	12.5593	12.18	12.2538	12.1795	12.055	12.1295	12.0114	11.8255
A0A0G2K2T4;Q9QYP1	Lrp4	11.2222	12.0078	12.6214	12.667	12.567	12.0292	12.3659	12.1909	12.2799	12.006
F1M542;M0R5P8	Adam22	10.3392	10.346	11.3758	11.8742	12.4182	12.5692	13.0152	13.5104	13.3226	13.1584
P04157;P04157-2;P04157-3;P04157-4;P04157-5	Ptprc	12.7599	13.064	12.3885	12.2804	12.2295	11.8102	11.5842	12.0789	11.732	11.8576
F1LP52;Q5FVM1	Tmem231	11.6522	11.7916	12.2357	12.3191	12.2221	12.0816	12.495	12.3278	12.3987	12.0893
Q5PQV5	Tpbg	11.4268	11.3296	11.6932	12.2174	12.5505	12.4762	12.5044	12.8752	12.297	12.2378
P57097	Mertk	10.0136	11.3116	12.2634	12.8112	12.3109	12.1651	12.6628	12.5597	12.7182	12.7565
Q4QQW8	Plbd2	12.3948	11.5788	11.9866	12.4973	11.5559	11.4917	12.5466	12.8652	12.3545	12.2535
D4A477	Pcdhgb8	12.3674	12.5331	12.2852	12.1789	12.3611	12.2424	12.4675	11.3627	12.0242	11.6997
F1LNL3	Abca1	10.9716	12.1484	12.4726	12.9418	12.4234	12.0265	12.1371	12.3236	12.3964	11.6647
Q63259	Ptprn	11.6726	11.2021	11.2406	11.9808	11.92	11.9745	12.2847	12.9991	13.0827	12.9451
Q08469	Slc6a15	11.7168	11.5444	11.7904	12.5189	12.0394	11.9517	12.3362	12.9773	12.1967	12.2295
P07314	Ggt1	9.09065	10.8581	12.3636	12.2244	12.5615	12.4501	12.7758	12.8534	13.0174	13.0965
A0A0A0MP80;D3ZEH5	Sidt2	12.1859	11.4183	11.6961	12.3149	11.4802	12.0792	12.3523	11.7895	13.0676	12.7541
A0A0G2JYI3;G3V736;P97698	Smo	10.8666	11.5987	12.5479	12.6567	12.4447	12.2236	12.0043	11.9667	12.2791	12.4093
P10252	Cd48	12.1358	12.351	13.0774	13.07	12.1344	11.6902	12.0971	11.7033	11.4089	11.3237
D3ZW19	Lingo3	11.8285	11.9047	12.1376	12.4252	12.2742	12.1465	12.3714	12.0282	12.3045	11.5392
F1M7X4;Q62956;Q62956-2	Erbb4	12.1682	11.8709	12.2944	12.3218	11.9375	11.9338	12.1442	11.6714	12.1227	12.1538
Q5BK80	Tspan4	10.9486	10.5737	11.9518	12.867	12.0544	12.4593	12.7547	11.7662	12.6456	12.5593
Q05030	Pdgfrb	12.6899	13.1155	13.0536	12.5204	12.0058	11.2736	11.3105	11.2914	11.4849	11.7283
G3V7X4;Q9ESR9	Abca2	12.317	12.0154	11.9879	11.9923	11.6652	11.4809	11.6903	12.4047	12.5219	12.3767
Q767I4;Q767I6	Pcdha8	12.0943	11.7515	12.1404	12.22	12.29	12.3121	12.1138	11.7122	11.8604	11.8844
Q6AYS3	Ctsa	13.1541	11.7958	12.0745	12.5935	10.7807	10.9653	12.0996	11.9155	12.681	12.0731
D4ACT8	Pcdhga3	12.2189	11.9138	12.0601	11.9259	12.3301	11.9648	12.0565	11.9141	11.7843	11.951
Q5PQL3	Sppl2b	12.5815	11.6492	12.4147	12.0215	12.4461	12.066	12.0159	11.5445	11.7634	11.5709
A0A0G2QC25;E9PT56;F1MA84;P22002;P22002-2;P22002-3;P22002-4;P22002-5	Cacna1c	11.7649	11.5577	11.8674	11.8684	11.9172	12.0954	12.1399	12.4034	12.2961	12.0432
A0A0G2JXY6;Q00954	Scn1b	8.33566	9.23873	10.3266	12.2102	12.2222	13.024	13.5539	14.4963	14.0535	12.4761
D3ZPX4	Plxna3	12.7037	12.1754	12.5824	11.8074	12.2603	11.9277	11.7665	11.4434	11.4723	11.7766
A0A0G2JVP0;Q5FVJ6	Bscl2	13.1113	12.1163	11.8442	11.2267	11.0444	11.0293	12.1543	12.3378	12.3065	12.7155
A0A0G2K728	Cdh4	12.3602	11.4006	11.966	12.5767	12.4125	11.885	12.6236	11.9624	11.2483	11.3225
D3ZTV3	Flrt2	12.1025	12.1484	12.0434	12.0626	12.0732	12.1627	11.7641	11.6777	11.882	11.8043
F1LR02	Col18a1	11.6044	11.0776	12.2458	12.1412	11.7599	11.9964	12.257	12.1182	12.4247	11.9745
G3V6A0;P20786	Pdgfra	12.7824	12.0902	12.1846	12.4954	12.5027	11.695	11.7995	11.1842	12.0384	10.8018
D4A5C0	Nectin3	11.4937	11.7112	11.8195	12.6133	12.4295	12.7873	12.3309	11.5835	11.7681	11.028
A0A0G2JTI8;P50123	Enpep	12.1975	12.089	12.2323	12.4486	11.9164	11.8404	11.6435	11.7013	11.5826	11.8866
Q09426	Ugt8	10.0742	11.9632	12.8414	12.7211	12.3158	11.9156	11.9489	11.6102	11.9966	12.1348
Q6AY39	B3galnt1	12.3631	11.9379	12.1278	11.9172	11.8594	11.7227	11.5705	12.0173	11.7963	12.1938
G3V7U1;P23385;P23385-2;P23385-3	Grm1	11.4122	11.3068	11.5913	11.4117	11.9915	12.1578	12.1826	12.3124	12.3898	12.6783
D3Z9K1	Tmem200a	12.4097	11.5341	11.9689	12.0854	11.9324	11.9743	12.0445	12.0707	11.6897	11.6586
G3V667	Itga6	11.2376	11.9483	12.3971	12.153	12.1962	11.8489	12.1349	12.0318	11.8916	11.5252
Q9QYP0;R9PXW3	Megf8	12.5568	11.6978	11.8822	12.0074	11.8977	11.72	12.0704	11.6949	11.9605	11.8574
Q9JLD2	Serpini1	13.5443	11.9953	12.1211	11.9538	11.2373	10.816	11.9751	11.9934	11.598	12.0038
A0A0G2JSI4	Adgre5	11.0859	11.4416	11.9203	12.1355	12.5213	12.2431	12.258	11.7385	11.8172	12.0009
A0A0G2K532;D4A1J9	Lrfn5	10.8132	11.2212	11.5533	12.3109	12.6126	12.7919	12.4163	11.7268	12.0383	11.5953
A0A096MJ80;A0A0G2K087;A0A0G2KAG1;F1M9X3;Q710E6	Suco	13.3641	12.7783	12.5564	12.1604	12.2637	11.2886	11.4529	11.2622	10.3461	11.6068
A0A0G2JT89;A0A0G2JWD0;A0A0G2K044;Q91XN5	Prom1	12.5551	12.3706	12.5647	12.4638	12.0624	11.4743	11.5154	11.0347	11.4672	11.5409
Q6P768	B4galt3	12.646	12.0676	11.7813	12.0099	11.7218	11.6332	11.7907	11.9655	11.7442	11.6624
D3ZZ44	Elfn1	9.74571	10.3718	10.8774	11.8555	12.131	12.8357	12.8411	12.7846	12.6227	12.9447
A0A0G2K618;D4A390	Large1	12.4584	11.5469	11.6319	11.6827	11.5209	11.6067	11.9339	12.2156	12.1493	12.2581
F7EQ81;Q32KJ5	Gns	12.9128	11.6415	11.9318	11.3994	11.6237	11.0745	12.2614	12.1355	11.6786	12.3427
F1LQX7;Q9R172	Notch3	11.7366	12.1898	12.7184	12.7772	12.1117	12.0978	12.1731	11.4848	10.8559	10.7033
P97685	Nfasc	9.02492	9.63648	11.2595	12.0529	12.3111	12.8242	12.9994	12.8563	12.9084	12.9672
P04094	Penk	12.6567	12.4142	11.6417	11.0233	11.2057	11.1325	11.8099	12.2742	12.2358	12.3735
F1LLW8	Ids	13.2323	11.9318	11.5272	11.8304	11.2187	10.9969	12.3598	11.8182	11.8254	11.8481
Q14U74	Pomt2	12.5245	11.8018	12.675	12.2472	12.1367	11.5599	12.2488	10.5292	11.2373	11.5567
D3ZPL7	Dscaml1	11.0466	10.7266	11.8551	11.9386	12.3615	12.2734	12.2602	12.1796	12.0404	11.8201
A0A0G2JU46;Q6AY61	Prss23	10.5309	10.863	11.5184	11.525	11.8964	11.7602	12.1833	12.6486	12.6516	12.9195
A0JPN8	Lrrc24	10.8372	11.335	11.6629	12.3662	12.4413	12.2289	12.1747	12.1802	11.7758	11.3508
Q5RJS8	Tpst2	11.9412	10.8826	11.3602	12.189	11.4696	11.5421	12.111	12.267	12.3942	12.196
Q64244	Cd38	10.76	11.729	12.1269	12.5332	11.8571	11.6478	11.6834	11.9853	12.2703	11.704
A0A0G2JX52;A0A0G2K7A6;G3V8F1;P28573	Slc6a7	11.305	10.9797	10.4302	10.4583	11.1273	11.7742	12.9278	13.5452	12.8855	12.8051
G3V7K2;O70535	Lifr	12.1807	13.0154	12.279	12.0611	11.9753	11.5509	11.5921	11.1041	11.274	11.1505
P51577	P2rx4	11.754	11.2944	11.5467	12.316	11.7757	11.9038	11.5596	11.7823	11.9213	12.2012
Q5PPI4	Lamp5	10.179	9.67902	9.39252	10.5432	11.4322	12.3225	13.6264	13.7853	13.3792	13.6766
A0A0G2K1V7;D4A5E5	Sgcb	11.4093	11.5094	11.9165	11.7542	11.5487	11.7256	12.137	11.8457	11.858	12.2884
D3ZBN3	Epha2	11.5446	11.3231	12.099	11.7021	11.8241	12.1953	11.8401	12.1942	11.5036	11.7429
F1LMA7;Q4TU93	Mrc2	11.7937	12.8286	12.3125	12.2406	12.0418	11.5842	11.5659	11.2864	10.9439	11.2533
A0A0G2JT15;A0A0G2JTX4;A0A140TAD8;O54902;O54902-2;Q4QR92	Slc11a2	11.7388	12.0928	11.2495	11.9923	11.8495	11.974	11.5268	11.8478	11.9558	11.6104
D3ZF92	Tnfrsf21	10.698	10.8971	11.4342	11.7501	11.8246	12.2036	11.8969	12.3008	12.3514	12.47
Q9R1N3;Q9R1N3-2;Q9R1N3-3;Q9R1N3-4;Q9R1N3-5;Q9R1N3-6	Slc4a7	13.0429	12.6626	12.3141	12.2906	11.7364	11.6904	11.855	10.9932	10.9883	10.2497
F1LSR8;Q8CFG5	Cacna2d3	10.2049	10.3103	11.5831	11.5765	12.2225	12.2607	12.5324	12.512	12.4512	12.119
A0A0G2KA37;A0A0R3P9D5;F1LW30	Unc5d	10.9757	11.0272	11.5801	12.1246	12.197	12.3396	12.3546	11.8261	11.5088	11.836
A1E5S7;Q561K2;Q62918	Nell2	15.1457	13.5415	13.5715	12.4845	12.7538	12.1737	12.8292	12.8602	12.3175	NA
D3Z8D8	Slitrk1	12.181	11.9611	11.9535	12.0724	11.7749	11.9863	11.3608	11.4254	11.6657	11.281
A0A0G2K2L1;Q9WTQ2	Podxl	12.2261	12.6963	12.1343	11.6492	10.6847	11.9877	10.6622	11.7936	12.3956	11.3799
D4A517	Slc39a10	11.5714	11.9581	11.9352	11.958	12.1298	12.0662	11.7452	11.8166	11.5107	10.9064
A0A0G2JYF0;D3ZGB5;D3ZY00;D4AD03;D4ADV4;Q80ZA5;Q80ZA5-2;Q80ZA5-3;Q80ZA5-4;Q80ZA5-5;W0NT44;W0NXI0	Slc4a10	13.7677	NA	11.0953	12.7978	12.9317	13.471	13.5771	13.4345	13.5273	12.9943
P35446;Q3B7D6	Spon1	10.3691	10.4957	12.3685	12.2175	12.2236	11.9013	12.4844	11.5222	12.1512	11.8592
M0R3P2;M0R6Z6;P49616	Plaur	9.7797	10.4004	10.8433	11.2279	11.7426	12.3608	12.9351	12.9714	12.7461	12.5752
Q5NDF0	Pomgnt2	11.166	11.4718	11.4179	11.3319	10.8584	11.4275	12.305	12.5637	12.5259	12.4253
Q63548	Sema3a	11.9866	11.6943	11.7846	12.257	11.8304	12.3682	12.0836	10.6821	11.3305	11.3615
F1LR84;P97738	Nptx2	10.414	9.81327	10.7475	11.2876	11.7063	12.0541	12.7858	13.183	12.8107	12.4498
D3ZBE9;D3ZNG0;F1M7T0;O88923;O88923-1;O88923-2;O88923-3;O88923-4;O88923-5;O88923-6	Adgrl2	12.7825	12.458	12.1705	11.9923	11.6789	11.4543	11.346	11.1677	11.2233	10.965
A0A0G2JSU9;P22934	Tnfrsf1a	8.95041	10.7569	12.1761	11.7938	12.267	12.0307	12.1719	11.7135	11.1501	14.1927
Q6AY76	Tmem248	11.7497	11.7319	11.3621	11.8175	11.5482	11.6726	11.6279	12.1384	11.8582	11.6818
F1LRN5;Q63155	Dcc	12.6974	11.7322	12.052	13.2926	11.5426	11.5731	11.2406	10.5616	11.2911	11.2043
A0A0G2K902;D3ZW09	Sorcs2	11.0628	10.9721	11.9528	11.9603	11.9595	11.6457	11.9892	11.9247	11.9531	11.7648
F1LXJ9	Ptprt	10.8113	10.0644	10.083	12.346	12.3418	12.4315	11.7306	12.7477	12.3463	12.1616
G3V8N2;Q9JHS6	Asic4	10.1326	10.05	10.4799	11.2876	11.6655	11.5227	12.9492	12.9841	13.0431	12.9365
G3V9Y8;O54912	Kcnk3	11.543	10.4753	10.634	12.0769	11.8766	12.1825	12.4565	11.5573	11.7739	12.372
A0A0G2K127;P29534	Vcam1	11.2508	11.8782	12.0707	12.1022	11.8012	11.5365	11.6815	11.4046	11.3191	11.7321
D3ZCF8;D3ZXD2	Abca8a	11.5669	10.741	11.3011	11.626	11.7418	11.8111	11.9002	12.3844	11.7866	11.8789
G3V7J3;Q460M5	Lrfn2	11.3787	11.1921	11.8346	11.9333	12.0875	11.6136	12.0503	11.6038	11.8518	11.1445
B2GV90	Tmem219	11.7713	11.7358	11.6633	11.8651	11.3035	11.5425	11.7074	11.7206	11.6492	11.6503
F1M7F7;Q811M5	C6	12.5454	11.4582	11.9513	11.7312	11.4015	11.114	11.363	11.1019	11.4617	12.4521
Q5FVQ0	Slc39a8	11.7989	11.875	11.3662	12.625	12.2405	11.5943	11.054	11.3705	10.7636	11.8398
F1LV96	Scube3	12.5185	12.2122	12.3082	11.7805	11.6388	11.5562	11.0497	11.4368	11.2223	10.7923
F1LXB6;Q63226	Grid2	10.8759	11.019	11.762	11.8859	11.7426	11.9224	11.5043	12.5279	11.7179	11.5114
Q63345;Q6MFX9	Mog	NA	11.1167	13.1289	14.3153	12.9317	12.7412	13.076	13.5579	13.0213	12.5528
Q6P762	Man2b1	11.2365	10.6461	11.8371	11.5456	11.8676	11.3696	11.902	11.6826	11.8603	12.3278
G3V7X5;P24054	Sparcl1	10.8717	10.2631	11.3788	11.5257	11.5657	11.7218	11.8599	12.1121	12.3378	12.6375
A0A0G2KB04;A0A0H2UHT4;Q5HZE8	Tmem59l	13.569	12.0549	11.7412	11.6782	10.584	10.7027	11.4587	11.982	11.205	11.2967
A0A0G2JVZ6;F1LZX9	Itgav	10.6823	11.5567	11.6137	11.875	11.6264	11.7295	11.5627	11.7186	11.9435	11.9596
G3V9H8;G3V9H8-2	Ret	10.5985	10.5183	11.3044	11.9225	12.2456	11.9691	11.7411	11.9186	11.9522	11.9987
A0A0G2K0F2;G3V671	Cd80	12.4321	NA	11.4545	15.286	NA	16.1752	15.4122	15.3112	16.0509	14.0104
D3ZR49	Man1a2	11.893	11.582	11.8302	11.7176	11.5012	11.3441	11.4875	11.5162	11.4995	11.7241
D4A6G2	Sema4g	11.4641	10.9272	11.6698	11.6205	11.9326	11.8092	11.6974	11.6056	11.6391	11.6382
Q642E6;Q9EQV6	Tpp1	8.28072	NA	12.6405	14.1053	12.8478	12.8354	13.6222	13.1395	14.176	14.2963
Q4V7A5	#N/A	12.0215	11.3308	11.7725	11.4992	11.6518	11.2835	11.436	11.6924	11.531	11.6824
M0RAR2	#N/A	8.38518	9.97883	12.0139	12.1872	11.8741	11.9344	11.9455	11.9949	13.1036	12.4828
D4A3L5	Tctn1	11.5159	11.3817	11.5252	11.6194	11.3624	11.5305	11.5422	11.6344	11.9287	11.8436
A0A0H2UHX5;P07861	Mme	9.29826	10.6774	11.6094	11.7094	12.184	11.8766	12.0911	11.9939	12.0961	12.1242
O35789;O35789-2	B3gat1	12.0257	10.9789	11.3725	11.2867	11.4539	11.0672	11.6802	11.9708	11.781	12.0328
P63057;P63057-2	Olfm3	10.984	11.3507	11.2001	11.3714	11.5115	11.5018	11.7471	11.6103	12.1548	12.1887
A0A0G2JV56	Efna3	11.5135	10.7132	12.2806	12.2591	12.2454	11.5432	11.6138	11.5062	11.0622	10.8795
F1M9I4	Heg1	11.3148	11.6109	11.5826	11.5271	11.6798	11.2927	11.4121	11.7676	11.5865	11.7917
A0A0G2JVU0;D3ZAL8	Lrrtm3	9.90124	10.176	9.82293	11.4388	11.768	12.5971	12.0823	13.0326	12.6426	12.0378
O88280	Slit3	9.0483	11.0587	11.1636	11.1362	11.4857	12.1948	12.3673	12.1919	12.5693	12.272
A0A096MIS4;Q9R1M7;Q9R1M7-2	Grin3a	10.372	10.2399	11.361	11.6593	12.4078	12.137	11.9918	11.857	11.6473	11.79
A0A096MIV6	Galnt17	12.7356	12.2535	11.8511	10.7153	11.2972	10.7304	11.2489	11.485	11.3861	11.4996
Q5U2V1	Fkbp10	9.54157	10.6167	12.5005	12.3123	12.012	12.0456	12.1429	11.2956	11.4123	11.258
O88278	Celsr3	12.7438	12.0538	12.2159	11.8982	11.3664	11.4312	11.0216	10.7796	11.1281	10.4456
A0A0G2K523;Q99PR0	Pomt1	11.0886	11.1981	11.5044	11.7428	11.8652	11.4058	11.3545	11.3681	11.5658	11.9055
G3V9C8;Q08201	Abcb4	10.4578	NA	12.8271	12.9311	12.635	12.6664	12.4619	13.4781	13.7934	13.6439
Q6IN10	Ece1	10.1799	9.7712	11.5987	12.4639	11.6729	11.8082	12.3136	11.7151	11.6357	11.5526
M0RDA4	Ephb4	12.2095	11.8366	12.2977	11.569	11.6355	11.1153	10.9343	11.3125	10.6731	10.9652
Q9JJW1	Tspan2	10.3485	11.8296	11.9112	11.6312	11.846	11.4417	11.6142	11.6042	11.4123	10.8438
Q00238	Icam1	10.2835	10.2327	11.2403	12.1179	11.4283	11.8965	11.735	12.5778	11.8221	11.1426
A0A0G2JZH3	Thbs3	10.1296	11.0714	11.8369	11.4359	11.3882	11.3995	11.4752	11.5024	11.9438	12.2375
F1LSV0	Sema4b	11.3061	11.3954	12.1549	11.8605	11.9145	11.4523	11.2953	11.0489	11.0671	10.9157
P0C7J6	Lrfn1	12.9589	NA	12.1299	12.9189	13.5611	13.3732	12.3739	11.5073	13.4907	12.0073
F1LS79;Q00657	Cspg4	12.2	12.3962	11.1821	11.5633	11.5128	11.2346	11.4561	10.8982	11.0046	10.7992
D3ZWP6	Plxna2	12.0008	11.7804	11.5605	11.8812	11.507	11.303	11.3886	11.0843	10.8348	10.8716
A0A0G2K561;F1LP13	Ptprg	10.4392	11.1797	11.618	12.0477	11.6856	11.7783	11.5174	11.7074	11.6266	10.6063
Q5U2S8	Ltbr	10.361	11.0776	11.8912	11.7971	11.6312	11.4419	11.6298	11.3611	11.5378	11.4485
D4AE25	Cd274	9.14739	9.78481	10.4064	11.0037	11.5971	11.6752	12.5627	12.7143	12.5181	12.6633
D4A604	Pigt	11.7506	10.8152	11.1513	11.2578	11.2198	11.3618	11.6274	11.4815	11.7741	11.5581
D3ZER2	Bfsp2	11.5573	11.6388	11.6869	10.9693	11.7089	11.4603	10.9659	11.431	11.1704	11.3913
A0A0G2K839;P51796	Clcn5	12.0107	11.6551	11.6335	11.2044	11.502	10.9822	10.7505	11.5825	11.2819	11.3643
A0A0G2K5S7;Q80Z26	Entpd3	9.44349	9.28456	10.1634	11.2839	11.6195	12.0977	12.0347	12.7864	12.7089	12.4818
A0A0G2JW24;F1MA92	Pld5	12.2281	NA	13.0043	12.3221	13.0309	12.3573	12.662	12.1853	12.8814	13.1719
Q767H7	Pcdhac2	9.80492	10.5324	11.4388	11.7284	12.2819	11.9741	11.1564	11.6671	11.7138	11.531
G3V8B1;Q8R2H5	Gpld1	13.0645	12.3502	11.4802	10.7767	11.3052	10.8251	10.68	11.0428	10.7822	11.4698
Q4G097	Atf6b	12.0644	11.4851	11.6898	10.9042	11.1199	11.0345	10.8213	11.5735	11.5259	11.5282
M0R868	Chst2	11.9849	10.9508	10.9268	11.1656	11.2345	11.1735	11.4714	11.5956	11.6398	11.5757
Q62867	Ggh	12.0459	11.3611	11.495	11.4589	10.9842	10.725	11.3641	11.5976	11.379	11.2664
P14841	Cst3	9.22083	8.38026	10.8364	11.6219	11.663	11.9692	12.2269	11.924	12.4911	13.3165
A0A0G2JXG3;Q6AY41	Tmem30a	11.3818	9.73584	11.4487	12.9156	11.4963	8.48606	12.562	13.4771	12.2154	9.89946
Q6XQG8	Chst7	10.2285	9.77693	11.3736	11.9566	11.6345	11.6266	11.4837	11.8426	11.9481	11.7404
O70513	Lgals3bp	10.643	10.1774	10.8472	11.1019	11.1253	11.1339	11.5431	12.4872	12.0874	12.3732
G3V6D0;P02773	Afp	13.226	12.1741	11.8832	11.495	11.1551	10.6004	10.6721	10.7078	10.3637	11.1124
A0A0G2JTM0;Q62962-2	Asic2	9.63677	9.71646	11.0867	11.6558	11.4394	11.9084	11.8406	12.1201	11.8958	12.0383
Q3SWT0	Pecam1	10.6357	11.1829	11.3193	11.2906	11.6312	11.5825	11.5702	11.409	11.333	11.3
D4A7S3	Slc35a5	12.3443	11.1591	11.1676	12.267	10.8677	10.5533	11.7357	11.0097	10.9534	11.1277
Q925N6	Igsf1	10.4452	11.3545	11.8372	11.6989	11.6378	11.0998	11.8478	10.9954	11.3158	10.8565
A0A096MJW6;P59824	Il1rapl1	10.7399	10.3129	11.2363	10.9052	11.5553	11.7675	11.5593	11.4749	11.719	11.7367
Q675A5	Pla2g15	12.0373	11.3689	11.1457	11.1552	10.5636	10.3835	11.5358	11.4128	11.7357	11.5914
P0C5X8	Ttyh1	NA	NA	13.5557	14.4164	14.2197	13.9736	13.7875	14.5283	14.3655	14.0137
A0A096MK61	Crtapl1	10.5187	10.0805	11.9863	11.7749	11.9127	11.5869	11.3209	11.0096	11.3329	11.1616
Q6QD51	Ccdc80	NA	NA	13.3683	12.6241	14.1013	13.8682	14.0835	14.8823	14.9284	14.7916
B0BNK7	Lrfn3	10.3141	10.5517	10.9434	10.9764	11.771	11.7741	11.7543	12.1262	11.259	11.1701
D4A7W8;G3V6A9	LOC102553715	10.703	10.6833	11.3982	11.9052	11.7118	11.1363	11.0168	11.09	11.5358	11.3644
D3ZDS6;Q4V8H3	Mbtps2	12.0227	11.3714	11.427	11.0854	11.2172	11.6606	11.467	10.9985	10.8877	10.348
F1LRA6;M0RBY2;P70579	Grm8	10.2118	10.4056	10.5487	11.5776	11.3595	11.5659	11.9481	11.5016	11.4331	11.903
G3V710;Q63722	Jag1	12.2313	11.7109	11.2847	11.3636	11.023	11.0985	10.6945	11.1123	10.9848	10.9432
F8WG88;Q62632	Fstl1	12.9181	11.9077	11.7713	11.7798	12.2382	10.9587	11.2976	9.38739	9.63047	10.5097
A0A0G2JT62;G3V8P4;Q64604	Ptprf	10.824	11.1014	11.4652	11.6109	11.727	11.4786	11.3812	10.8059	10.9599	11.0031
B4F7D5	Tmem181	11.9153	11.1535	11.1482	10.6339	10.5629	10.3168	11.4423	11.691	11.6539	11.574
D3ZQV2	Lrig2	12.0191	11.624	11.5574	11.2134	11.0271	10.819	10.9353	10.8128	10.9185	11.0296
D4A617;F1M0G3	LOC103689954	10.3161	10.5511	10.4833	11.0351	10.8391	11.0308	11.6326	11.8689	11.8281	12.3393
F1M443	#N/A	10.6535	9.97583	10.7138	11.0127	11.9082	11.9583	11.412	11.1771	11.5696	11.5409
Q5XIR1	RGD1311517	11.6385	11.201	11.5275	10.8166	11.1552	11.5411	11.7218	11.1108	10.7904	10.3337
D3ZTI3	Cdh24	13.2847	12.8582	12.4262	12.6563	12.8538	12.1455	12.3482	NA	11.7443	11.4209
F1MAB2	RGD1310209	11.476	11.1432	10.9905	10.184	10.9425	10.979	10.6143	11.9079	11.4491	12.037
O88204	Lrp3	11.6257	11.0255	11.5487	10.7978	11.0386	10.5924	11.0404	11.4486	11.1237	11.4717
F1M2Y4	Slc29a4	12.2076	12.1802	11.0985	10.8429	11.3067	10.7991	11.041	10.3484	11.0183	10.7835
Q5FVH2	Pld3	12.5084	8.33767	12.1831	6.25205	7.52601	14.8144	13.0131	14.3086	12.4902	10.1151
G3V933;P18901	Drd1	10.452	10.7075	12.0849	12.4203	12.0902	12.6287	13.4755	14.1742	13.4876	NA
A0A0G2KAJ7	Col12a1	11.7616	11.5397	11.8778	11.7912	11.1251	10.6836	10.5848	10.6903	10.5765	10.8044
G3V8L7	Itgam	12.6619	11.8858	11.8287	11.5193	11.116	10.1858	10.768	10.595	10.3729	10.4491
D4A7B6	Tmem87b	11.3477	11.3118	11.4249	10.8471	10.9847	10.8263	10.8337	11.3069	11.0083	11.3633
A0A0G2K4R9;Q5NDL0	Eogt	11.8262	11.2113	11.0881	10.5164	10.0825	11.3318	11.0752	11.681	11.1894	11.2169
A0A0G2K3B8;A0A0H2UHF2;O54852	Kcnh7	9.51182	9.74774	10.0443	10.8961	11.0993	11.7457	11.6536	12.3964	11.8214	12.1543
B1H282	Colgalt1	12.3066	11.5919	11.6781	11.3363	10.7841	10.5772	11.1079	10.2861	10.7195	10.5886
F1LN06;F1LNW0;F1LRU8;F1LSG7	Fgfr2	10.6953	10.7279	11.2144	11.8347	11.1574	11.4249	11.1699	11.1455	11.1286	10.4679
Q8K5A9;Q8K5A9-2	Nradd	11.8846	12.1883	12.1978	11.6778	11.5025	10.4479	10.3812	10.8719	9.46573	10.2992
D4AA77	Plxnd1	9.49606	10.2301	10.9915	11.4461	11.6227	12.0304	11.8751	11.262	10.9951	10.8192
D3Z8J6	Fam189b	10.1754	9.77354	10.5655	10.8202	11.1042	11.1495	11.7579	11.8338	11.6782	11.8724
M0RDM7	LOC100910143	10.3044	10.7941	10.9548	11.0851	10.6727	10.5212	11.5828	11.5484	11.5153	11.6816
F1LNA6;Q8VI60	Sulf1	10.2595	10.1589	10.9182	10.6272	10.8494	10.904	11.0521	11.3607	12.1135	12.3416
F1M9F4;Q8VHZ8	Dscam	10.7865	11.2616	11.0237	11.2946	11.8269	12.1658	10.1282	10.6922	10.554	10.6654
D3Z8G4	Adamts18	9.80691	9.26334	10.4268	11.1195	11.1881	11.6067	11.4745	11.8146	11.7832	11.8317
A0A096MK06;A0A0G2JYU3	Astn2	9.76728	9.2701	10.7599	11.4663	11.496	11.7987	11.6518	11.4301	11.4676	11.1947
P54001	P4ha1	12.6485	10.9645	11.3643	12.3383	10.6111	10.737	10.4452	10.2896	10.4147	10.3502
E9PTA5	Pign	11.6194	10.9722	11.355	10.7083	10.462	10.708	10.9397	10.6348	11.5659	11.0334
P18506	Gabrd	8.8985	7.90364	10.0288	11.0753	11.1835	12.106	12.1792	12.2764	12.1208	12.1567
D4A7Y1;F1LQI4;P07897;P07897-2	Acan	12.275	NA	10.7372	10.5804	11.6037	12.1977	12.8333	12.8524	13.1756	13.5246
F1MA15;Q8K1M8	Brinp2	11.2365	NA	11.6155	12.2356	12.4733	12.7667	12.5042	12.242	12.4221	12.2041
Q08834	Mgat5	10.5804	10.1053	10.7678	10.618	11.059	10.5291	11.4874	11.0898	11.3913	11.9619
A0A0G2JYC2;P0C588	Cnnm4	11.2813	11.3316	11.3229	10.5736	11.0426	10.9992	10.7361	10.4765	11.1221	10.6784
G3V862	Angptl2	9.43417	11.1024	11.7798	11.3229	11.0617	11.2355	10.9889	10.8723	10.8728	10.8431
A0A0G2K0P8;A0A0G2K7R8;Q8VII6;Q8VII6-2	Slc44a1	9.80984	11.0075	11.4773	10.2472	11.0525	11.2718	10.9011	11.105	11.0576	11.5417
A0A0G2JSU2	Adgra3	10.9831	10.7668	11.2288	11.0213	10.9236	11.02	10.6524	10.8336	10.9431	11.0829
D1M8S3;F1M9B9;Q63621	Il1rap	11.526	10.9971	10.016	11.6784	10.6224	10.8215	11.0773	11.3692	10.6573	10.5438
A0A0G2K6N2;D3ZN99	Adgrb2	8.96958	10.4084	11.5325	11.5081	11.0485	11.5324	11.087	11.6169	11.1776	10.4194
B0BND0;D3ZRI1	Enpp6	10.6589	12.7476	12.9299	11.7438	10.5767	10.1737	10.9543	9.98878	9.6588	9.72358
A0A0G2KB93;F1LMH2;O88420;O88420-2	Scn8a	7.8004	8.42289	9.53597	10.9009	11.1344	11.8486	11.8375	12.8647	12.2878	12.3569
D3ZQY0	Pcdhga7	10.5398	10.8991	10.9161	11.0107	11.1032	11.1021	10.8935	10.5246	11.1067	10.7567
Q498S0	Chst12	11.4693	10.7425	10.3803	10.5379	10.7437	10.4777	10.8226	11.2091	11.0964	11.1728
D4A0C5;Q9ESP7	Adamts4	9.44272	10.5077	10.9403	11.8354	11.3491	10.853	11.4476	11.1968	10.8064	10.0133
P31423	Grm4	9.37827	NA	10.1704	11.9834	12.162	12.6544	12.9054	12.6542	13.3947	13.0596
Q5XIE8	Itm2b	12.9894	NA	13.1418	14.1791	13.4644	NA	13.3153	13.3901	14.068	13.6972
G3V8N4	LOC108348233	10.8192	10.9794	10.926	10.6109	10.7489	10.7357	10.7262	10.6386	10.7824	11.1395
D4ACU3	Pcdhgb6	11.9322	11.2277	11.9968	11.324	10.911	9.86338	10.7245	10.4815	10.1631	9.4233
F1LTZ5	Enpp4	10.9843	10.5285	10.0203	11.4463	10.6195	10.4748	11.0733	11.3814	10.7277	10.7751
Q566E5	Poglut3	11.8632	NA	11.8814	12.1501	12.1214	11.89	11.4272	12.7123	11.9958	11.8932
E9PTA4	Adam9	11.1664	10.8555	11.068	10.8932	10.8908	11.0895	11.1004	9.83872	10.77	10.2257
Q4V7D9	Smpdl3b	8.88216	10.7044	11.1987	10.921	11.1978	11.3483	11.2801	11.2556	11.2259	9.76495
D4A3W2	Crb2	10.697	11.8702	11.3044	11.4587	11.2887	10.4665	9.90375	10.3952	10.4077	9.92563
F1MAS4	Celsr1	11.5306	11.7966	11.4686	11.1818	10.9627	10.1851	9.80676	10.1488	10.2986	10.3281
Q499S6	Ctsf	10.9291	10.152	10.8533	10.5917	10.7475	10.4326	11.1481	10.9714	10.8869	10.9875
D3ZAE6	Vasn	10.9276	11.2208	11.2568	10.9815	10.8432	10.4568	10.6954	10.513	10.2776	10.4584
A0A0G2JVE6;G3V7W7;P15684	Anpep	12.3206	12.2985	12.1347	12.1496	11.9314	11.1747	12.1134	12.3409	11.0899	NA
P00787;Q6IN22	Ctsb	11.6469	10.5846	10.2726	10.7455	10.5476	10.6715	10.9865	10.316	10.8331	10.9041
F1LUG5	Tmem94	11.1712	10.5116	10.3837	10.5546	10.2835	10.7311	10.7223	11.494	10.8011	10.7975
A0A0G2JY19;P97523	Met	10.8997	9.95712	11.3011	11.4006	11.3931	10.8153	11.5152	10.471	9.87188	9.78059
D3ZXT1	Lrrc4c	12.1137	11.2666	12.898	10.9785	12.8896	12.1762	11.5376	12.4795	11.0619	NA
B2RZ91;Q6GX83	Gxylt1	11.1459	10.4979	10.6441	11.0347	10.579	10.4962	10.7477	10.9603	10.3817	10.8354
F1M987	Scube1	11.2079	10.774	11.0147	11.1105	10.9611	10.8034	10.5732	10.4404	10.1886	10.228
A0A0G2K2C1;O54800;O54800-2	Cdh8	11.7967	NA	11.817	13.1514	11.7991	13.185	11.5835	11.9945	11.8917	9.93558
A0A0G2K2X9;A0A0G2K997;Q9WTN5	Tpcn1	10.7414	10.2554	10.6793	10.6488	10.6473	10.1917	10.6767	11.0933	10.7778	11.2787
P08592;P08592-2;Q6P6Q5	App	11.7306	10.695	10.4005	10.5331	9.94649	10.5284	10.8531	10.6192	10.8286	10.8172
O08562	Scn9a	11.6275	11.0071	10.5018	10.1362	10.5854	10.565	10.2578	10.9837	10.5545	10.6407
B2GV39	Mgat4b	10.5492	10.2639	10.4597	10.5556	10.796	10.1319	10.96	11.0979	10.7119	11.2063
M0RB22	Ptprd	8.34788	8.21008	10.1569	10.7097	11.3767	11.5385	11.7498	11.4571	11.484	11.68
F1M173;P97527	Cntn5	10.4963	10.774	10.7778	10.9204	10.8377	10.8658	11.0003	10.6933	10.2563	10.0726
G3V851;Q9JI12	Slc17a6	11.7372	11.2816	10.4955	10.3777	10.2763	10.1641	10.4942	11.0574	10.3414	10.2775
B1H219	Dkk3	12.324	11.1624	11.0622	10.7093	10.0942	9.73643	10.2546	10.4401	10.4279	10.2878
D3ZIV9	Crlf1	11.6446	10.8043	10.4106	10.8846	10.1885	10.2716	10.3877	10.6276	10.8482	10.2752
D4A750	B4galnt4	12.6956	11.4388	11.8553	12.0038	10.3492	NA	11.869	12.6992	11.6635	11.7391
P18508;Q6PW52	Gabrg2	10.3748	10.653	10.8251	10.2419	10.8795	10.3596	10.543	10.6803	11.0187	10.7176
Q8K4C8	Fzd9	9.92122	10.3646	10.5626	11.1491	11.0016	11.0531	10.7046	10.6183	10.4343	10.4666
Q5EAJ6-2	#N/A	10.3129	9.84967	11.2307	10.7537	11.0851	10.7787	10.3961	10.3564	10.9963	10.4941
D3ZI66	Rnf149	9.13024	10.3109	11.0569	10.4662	11.1529	10.7896	10.9398	10.9139	10.6827	10.7419
A0A0G2JSH0;O09014	Slc15a4	12.4008	NA	12.8062	13.0439	13.9703	13.5784	11.8476	14.4917	14.0226	NA
A0A0G2JVA4;D3ZQR7;G3V9I0;Q811A3;Q811A3-2	Plod2	10.0003	8.61901	11.3433	11.1223	11.2415	10.9852	10.7249	10.6065	10.4529	11.0583
B0BNG3	Lman2	10.1267	11.4791	10.7673	11.167	10.6664	10.08	9.24967	10.9588	10.7819	10.768
P98087	Cbln2	9.93887	9.74736	10.5374	11.1445	11.0411	11.3989	10.8877	10.7265	10.3298	10.2586
F1LRT0	Ltbp3	8.42992	8.94478	11.3052	11.0292	11.5023	10.4081	11.2037	10.8602	10.3678	11.8376
D4ADD1	Pcdh20	11.2112	10.423	10.5382	10.7773	10.572	10.2003	10.9267	10.2877	10.4625	10.3815
D3ZD84;M0RB60	Lrig1	9.47396	11.2052	11.0462	9.46857	11.3088	11.3072	10.9449	10.8239	10.0725	9.99051
Q920H8	Heph	8.18684	11.2354	10.4474	10.2492	11.1668	10.4107	9.89232	10.4749	11.9445	11.5501
B1WBN7	Fam20c	11.23	10.3171	10.4946	10.2323	10.1782	10.1776	10.5895	10.6867	10.7839	10.8428
D3ZBZ6	Disp2	10.9269	9.79487	10.2893	10.2771	10.0872	10.2835	10.7607	11.2658	11.2059	10.5914
Q5HZW5	Cd320	10.9975	10.2414	9.73218	10.73	10.5919	9.50319	10.5526	11.3431	10.8498	10.793
A0A0G2K6P5;D4A6P2	Mfsd4a	NA	7.14688	9.19011	10.6494	11.5915	12.2458	13.1885	14.022	13.5763	13.6212
P19357	Slc2a4	9.71225	NA	11.3684	12.0044	12.1304	11.6118	12.1728	11.6312	12.2322	12.3529
M0RBH9	Gas1	10.1192	10.82	11.9788	11.2628	11.2828	9.77261	10.4156	9.72975	10.3143	9.51997
P28494	Man2a1	9.56226	10.8828	11.2254	11.0694	11.0503	10.7665	10.5466	9.61392	10.0526	10.4322
Q5EAJ6	Ikbip	9.47475	8.42218	11.0377	11.0202	11.0861	10.9963	11.0317	10.4518	10.7354	10.7163
F1LM19;P24090;Q7TP75	#N/A	11.8981	11.3752	11.5681	10.6638	10.5817	9.74525	9.5242	9.79835	9.63279	10.1825
A0A140TAI2;Q5FVF9	Btd	11.8595	10.861	11.0021	10.6816	10.4434	9.79793	10.2334	10.4672	9.79889	9.78658
D3ZQN7	Lamb1	11.7288	11.0784	10.8193	10.4936	9.83543	9.85147	10.1547	10.411	10.3573	10.193
Q02445;Q5PQU8	Tfpi	10.6922	10.3488	10.523	10.5419	10.2122	10.6295	10.325	10.5448	10.7366	10.3592
G3V711;Q9Z1K9	Adam17	9.48874	9.75565	10.9532	10.8436	10.2588	10.4937	10.7087	10.6753	10.5596	11.1627
Q8VBX1	Lipg	11.3217	11.4019	11.1079	10.7502	10.1298	9.59566	9.72986	10.5751	10.3172	9.93976
P26342	Tgfbr3	10.11	NA	11.7096	11.8137	11.7203	11.7294	11.9135	12.0916	12.1515	11.6214
P52500	Grpr	9.6741	10.9418	10.3579	11.2431	10.7816	11.1027	9.94502	10.8412	10.047	9.92532
B0BNH1	Gnptg	10.6681	9.46865	10.1125	10.6656	10.2894	10.363	10.9093	10.6174	10.9943	10.7582
D3ZXM1	Adamts15	7.95044	NA	10.569	11.9455	11.9203	12.3102	12.6631	12.4696	12.5214	12.4934
Q6Q3F5	Sidt1	9.66212	9.93271	9.67877	9.58756	9.87553	10.0684	11.6764	11.5472	11.6206	11.115
P18614	Itga1	11.5635	11.0988	11.2061	10.4754	10.3221	9.9721	9.77515	9.99911	9.7666	10.3788
A0A0G2JSX5;A1Y2B8;A1Y2R8;P26684	Ednra	10.0695	10.7441	11.0203	10.7087	10.3455	10.0078	10.2964	10.5309	10.4343	10.2992
Q66H94	Fkbp9	10.7687	9.66098	11.2535	11.0576	10.7864	10.4825	10.8097	9.63969	10.2059	9.64444
A0A0G2K6F2	Csmd2	10.2407	10.0384	11.11	10.5043	11.0916	10.6487	10.2072	10.4679	10.1845	9.73718
D3ZTM7	Efcab14	10.9703	10.0395	10.5513	10.7447	10.4156	10.0396	10.5143	9.85925	10.1401	10.7452
Q4KLK7	Nop56	10.6502	9.98603	10.7519	10.1902	10.0338	9.74347	10.5202	10.7814	10.5265	10.7829
A0A0G2K6L9;F1M3J7	Cntnap4	8.77277	9.10854	10.2128	10.494	10.8834	11.1689	11.3648	10.8048	10.7139	10.4423
D4A1A1	Foxred2	10.8864	9.57762	10.6824	10.703	9.85494	9.87507	10.8144	10.6892	9.65112	11.1624
D3ZGL3	Hhip	9.33269	10.4024	11.2468	10.5028	10.7604	10.653	10.2947	10.4371	10.2864	9.81775
A0A0G2JZA1	Robo2	NA	13.0054	12.4564	12.9871	13.196	13.1491	12.8329	13.5095	12.5379	NA
D3ZZM7	Slco5a1	11.6702	10.9484	10.9287	10.946	10.2907	10.07	9.79334	10.5184	9.18537	9.19561
F1M6W2;Q6UPR8	Ermp1	10.6507	NA	11.1623	11.7214	11.4584	11.3798	12.1952	11.8859	11.967	11.0688
D3ZR79;D3ZXD8	Tmem245	11.5253	10.3257	9.72024	9.49196	10.17	9.10284	10.4749	10.4795	10.5505	11.5805
Q6AXM8	Pon2	NA	NA	12.5578	12.678	13.2013	12.8784	12.8052	12.8885	13.0277	13.3764
D4A740	Il17ra	11.9172	11.8566	11.8367	11.8886	11.6809	11.5086	11.2745	NA	10.6175	10.6922
D3Z9Z7	Colgalt2	10.2729	9.98404	10.7823	10.9203	10.6262	10.3026	10.1764	9.77891	10.2608	10.0997
P70549	Slc8a3	8.75698	8.90916	8.51404	9.58536	10.4329	10.6475	10.881	12.449	11.2245	11.7272
A0A1B0GWV0;F1LMS4;Q0V8T3	Cntnap5c	10.003	NA	12.0637	10.6793	11.7446	12.0055	11.4093	11.7685	11.4381	11.9264
F1M1A2	Cdh12	10.0114	8.6434	9.83473	10.5701	10.4387	11.0556	10.8209	10.6974	10.817	9.84481
A0A0G2K207;F1M9G9;P04775	Scn2a	11.0422	NA	11.5715	11.3659	11.2903	11.7006	12.0056	11.016	11.6404	11.0631
M0R8C6;P97689;P97689-2	Slc14a1	12.7896	NA	10.8052	11.9401	10.6555	10.6526	11.9104	12.0822	11.6847	10.1427
Q9WTZ3	Mbtps1	13.0331	11.9977	11.9059	11.9501	11.574	10.8935	NA	9.76382	10.5546	10.9664
D4AEK3	Crim1	11.887	11.0256	11.0269	10.5269	10.1236	10.0526	9.78324	9.83804	9.25898	9.05885
E9PSJ1	St3gal1	10.984	10.4258	10.3633	9.77886	10.2822	10.1004	10.4205	9.94763	9.83872	10.251
F1MAH6	Cdh11	8.62364	8.806	10.363	10.92	10.8483	10.9949	10.3637	11.1529	10.5731	9.66333
Q9ESK8	Kcnmb4	NA	NA	12.3867	12.9731	13.1182	13.1789	12.8042	12.8557	12.684	12.2209
M0R3R1;Q9Z137	B3gat2	9.70881	9.53745	10.3645	10.6162	10.3707	10.2294	10.4179	10.4681	10.323	10.0206
F1M3H3	Fras1	10.455	10.2697	10.1939	10.1833	10.3988	10.2808	9.43672	10.1252	9.93973	10.4234
F1M7W0	Epha5	14.3956	12.5848	11.5787	13.3277	13.5736	12.8324	12.7669	10.6183	NA	NA
A0A0G2JST1	Adgrg6	8.21286	9.51816	10.4152	10.7664	10.3951	10.3313	10.4991	10.8598	10.0246	10.5932
D3ZEF9	B3gnt2	9.42961	9.11758	9.84369	9.42358	9.97758	9.80682	10.9778	10.8593	10.8543	11.2493
D3ZUP8	Lmbrd2	13.6593	12.9397	12.5457	12.8622	10.6641	12.3965	12.7508	13.6825	NA	NA
B2RYB1	Txndc11	11.3496	9.37579	10.2363	10.5823	9.65745	9.45988	9.93086	10.324	10.4152	10.0328
D3ZPP7	Lrtm2	8.24557	9.19582	9.72729	10.3315	10.38	10.8844	10.5808	11.0005	10.5445	10.4358
G3V7T1;P21555	Npy1r	10.7876	10.7306	10.5349	10.9492	9.94453	10.3077	9.85769	9.51757	9.57732	8.98597
D3ZPM7	Adam19	11.4725	10.0678	10.4771	10.4835	9.21333	10.2575	9.46263	10.2428	9.50282	9.99255
B5DFA5	Poglut2	10.717	10.5339	10.5989	10.5002	10.2867	9.79209	9.75306	9.97541	9.57852	9.31048
F1M8P6	#N/A	13.1141	11.5853	11.4131	11.2313	10.6772	10.1908	11.7289	10.4292	NA	10.6462
A0A0G2K4X1;A0A0G2K8G8;Q6MGB8	RT1-A1	NA	NA	11.6535	12.9098	12.607	12.7316	12.9727	12.4823	12.8115	12.7025
Q02353	Ndst1	10.0224	8.68998	9.86514	10.2864	9.35945	10.3101	10.5068	10.0829	10.9739	10.7102
P51907	Slc1a1	10.795	10.9209	9.5381	10.1839	9.38168	10.1708	9.78495	10.5551	9.76943	9.66227
D3ZUZ4	Fam20b	11.8511	NA	10.4454	11.6202	11.517	11.2958	10.5563	11.0196	11.542	10.8569
D3ZDS9	Ifnar1	12.1423	NA	10.7903	11.4464	11.1186	10.9639	11.0269	10.9288	11.1906	11.0147
Q6P6T3	Ifngr1	10.1859	9.20136	10.0262	10.6019	10.2547	10.5035	9.95904	10.2809	10.5416	8.92918
F1LTP8	Cers6	9.77351	9.30527	9.85921	10.4619	9.07185	10.1522	10.6563	10.8469	10.5521	9.70834
Q3KR92	Tpst1	9.30506	8.19747	8.89022	10.9759	10.0218	10.8619	9.62883	11.4885	10.3673	10.5469
Q7TQM3	Fgfrl1	10.447	NA	10.8932	11.4244	11.2702	10.5405	11.3623	11.2989	10.8454	12.0633
P50430	Arsb	11.5864	NA	10.8938	10.4131	10.6023	10.4986	11.6021	11.5372	11.7369	11.2696
G3V8B2;Q11205	St3gal2	9.86232	9.40899	9.3708	9.54404	10.1265	9.81347	10.1859	10.4631	10.4072	10.7498
D4AC85	Qpct	10.9459	9.69075	10.2517	10.1335	9.62453	9.82472	9.85678	9.90286	9.77841	9.81766
A0A0G2K4G1;D3ZQA1	Galnt9	11.0143	9.86793	8.4746	9.4222	8.76924	9.09357	10.5426	10.5522	10.8392	11.2123
G3V6X1	Fbln2	NA	10.0934	11.5898	11.5006	11.2466	11.0998	10.2726	11.2499	11.4102	11.2272
Q75NI5	Cdh15	NA	10.1156	11.0445	10.3152	11.1651	11.4079	11.3352	11.1188	11.8172	11.2984
Q63273	Grik5	9.87927	10.3548	8.77174	9.89796	9.35431	10.1222	9.96379	10.5057	10.2334	10.2779
F1LM84	Nid1	9.23414	9.82958	10.2372	10.7691	11.0124	9.92934	10.6128	9.54319	8.63747	9.52509
G3V828	Cnpy3	12.5014	10.6967	11.1523	11.5813	10.7008	NA	11.3266	10.509	10.4593	10.2064
Q6P6S4	Sil1	10.0681	8.04352	10.2075	10.3276	9.86996	9.45922	10.1663	10.4152	10.2212	10.2303
A0A0G2JT71;G3V9D5;O08680	Epha3	11.3888	11.5464	11.4155	10.723	11.3238	11.0505	10.6798	10.3322	10.2745	NA
A0A0G2K8L7	Cacna2d1	9.70713	8.93748	9.30692	9.52024	10.1784	9.56162	9.3179	11.3563	9.63353	10.9812
P16391	#N/A	NA	NA	11.6603	12.6984	12.224	12.489	12.9207	12.1423	12.3214	12.0151
F1LTF8	Lama4	10.9793	10.8448	11.0608	10.1839	9.84114	9.48344	9.38608	9.36604	8.45976	8.78584
A0A0H2UHM2;Q8CJ44	Slc13a5	8.75786	NA	11.1872	10.5637	11.1007	11.0056	11.065	11.334	11.843	11.4221
A0A0G2JZA7;D3ZZ19	Cemip2	10.7233	10.3274	10.3413	10.1566	9.90129	9.51288	9.30121	9.91675	9.09001	9.00717
B5DEL3	Ttc17	11.2765	9.84234	10.119	10.0338	9.43881	8.96743	9.63927	9.3223	9.44029	9.66578
F1M9Z9	Adam12	8.69284	9.15922	9.82968	10.3309	10.7204	10.266	9.97619	9.65608	9.35126	9.71755
Q5M7T7	Pla2g7	NA	NA	11.961	12.3417	11.9506	12.1624	12.3741	12.4262	12.5208	11.9543
B2GV54	Nceh1	9.71672	NA	10.8836	11.1502	11.0416	9.29492	11.202	10.9166	12.0894	11.3643
D3ZQ74;Q63321	Plod1	9.4542	NA	10.0567	10.2557	11.0491	10.7547	11.069	11.3458	11.4692	12.1483
Q5Y4N8	Adgre1	10.1063	10.5943	10.3953	9.8366	9.84837	9.3294	9.69786	9.12162	9.24687	9.36061
A0A0A0MY13;D4A6L0	Gpr158	NA	7.57275	8.62663	9.62906	10.8633	11.6814	11.9217	12.4561	11.9396	12.5104
A0A0G2KB26;Q5XI43	Mxra8	7.03112	8.79469	9.18454	10.8453	9.9567	10.4306	10.3586	10.6986	10.512	9.16385
Q8K4Y5	Lgi1	NA	NA	11.7387	12.0381	11.5293	12.3094	12.6098	11.9005	12.2843	12.5111
Q5M936	Tor3a	NA	NA	12.0114	12.1599	12.0884	12.1716	11.8119	11.8769	12.3232	12.2394
M0R752	#N/A	7.71454	7.62363	9.53076	10.0168	10.7816	10.8181	10.3387	10.1886	9.84343	9.73784
D4A497	Pcdh11x_predicted	8.93166	10.1057	9.55514	9.09838	9.62514	9.73855	9.23398	9.66978	10.1132	10.3093
D3ZWI0	Cemip	NA	NA	10.8667	11.7332	11.6978	12.1159	12.3433	12.7556	12.5343	12.2788
F1LMM4	Pkdcc	9.12632	8.73511	9.79203	9.41813	9.51591	9.20604	9.82871	10.0087	10.1731	10.4606
Q5XIQ8	Chpf	11.4906	10.3089	11.2693	11.2981	11.162	14.8894	11.2243	NA	14.5205	NA
Q63118	Calcrl	11.044	10.6813	10.2199	9.66305	9.49998	9.21505	9.41894	8.33527	9.08418	8.86904
F1LMY3;Q62656	Ptprz1	11.1739	10.3676	10.4454	10.2685	9.64776	9.4187	9.18244	8.9392	7.88498	8.55092
B1WBY7;B5DEH2	Erlin1	10.3905	9.84299	9.00183	9.95447	8.11092	10.3411	8.96187	10.2752	8.94637	9.94518
Q5DWV1	Cdh20	NA	NA	11.6336	12.2107	11.9139	11.8551	11.3285	12.2257	12.095	12.4783
A0A0G2K7E1;D3ZU82	Mfrp	NA	9.93691	11.4194	11.5669	11.2039	10.3336	9.13832	10.4175	10.6909	10.7846
G3V795;Q9EPZ7	Slco1c1	13.0075	10.8784	10.2418	12.4358	NA	10.0727	10.261	10.0039	8.35177	10.2043
D3ZFQ5	Cdh9	NA	NA	10.5251	11.7502	12.1763	12.5006	12.2324	11.8205	12.2829	12.1139
D4AEM7	Sema5b	12.7286	NA	11.8095	12.4486	11.56	11.8721	12.2294	11.5441	11.0188	NA
F1LMS1;Q07652	Cacna1e	11.7377	NA	11.5486	12.4413	NA	11.9246	12.5041	11.5928	11.6715	11.4967
A0A0A0MXX9;A0A0G2JTQ6;A0A0G2K9S2;O88419	B4galt6	10.2837	9.60241	8.75107	8.77977	8.79149	8.90654	9.6151	9.99152	9.94601	9.99347
P61131	St3gal4	8.36509	8.63348	9.67453	8.99645	9.59026	9.74719	9.72262	10.0632	9.79276	9.86828
D3ZRG1	Tmem131l	11.0352	10.1605	9.59575	10.5183	9.0312	8.83768	8.66719	9.22986	9.0838	8.25235
O88446	Slc22a3	NA	10.9933	12.5044	12.4538	11.9623	11.2687	11.8846	11.8804	11.1664	NA
Q5M7W6	Fam234a	8.54325	9.52503	9.54697	8.80473	9.25244	9.32482	9.35355	10.142	10.6969	8.83932
Q99JB3	Fut9	10.9352	NA	9.21017	11.7399	9.07107	10.4013	10.0946	10.6741	10.8409	10.7426
Q63008	Slc5a5	9.37455	NA	10.4133	10.7382	9.99275	10.2156	11.2061	10.5169	10.4716	10.6027
F2Z3U1;Q9QXQ7	Wnt5a	NA	NA	11.4614	11.6551	11.137	11.2786	11.7518	11.9798	11.9483	12.2101
D3ZB51	Igsf9b	NA	NA	10.177	11.2012	10.6518	11.8341	12.3055	12.7145	12.3328	12.1369
Q5RJQ0	Chst1	9.26173	NA	9.12514	9.21851	10.5552	10.4686	11.1615	11.2011	10.9413	11.3248
Q9JLA3	Uggt1	13.1012	NA	11.8881	11.3229	11.355	NA	11.4126	11.4074	11.4818	11.2746
D3ZQK4	Txndc16	9.75517	8.69118	9.48077	9.63262	8.59179	9.00741	9.21784	9.45067	9.46815	9.6957
F1M9W4	Pcdhgb7	14.1426	13.6433	13.5712	12.6776	13.2507	NA	12.6054	12.9435	NA	NA
F1LQQ7	Scn7a	NA	NA	11.2921	12.2403	11.496	11.4666	11.7423	11.5422	11.7062	11.2822
P0C7W2;Q6AYR4	Tor2a	14.21	13.1122	12.9076	13.1677	12.5529	13.6961	NA	NA	13.1147	NA
Q767I2	Pcdha10	9.17523	9.13313	9.69038	9.08358	9.6684	9.41588	8.97321	9.10541	9.06787	9.20643
Q62765;Q62765-2;Q62765-3;Q62765-4	Nlgn1	NA	13.3361	13.5501	NA	13.2889	13.0138	13.2759	13.1691	12.5841	NA
Q4FZU4	Adamtsl4	NA	7.71319	9.71363	9.57803	10.4413	10.3106	10.4032	10.8335	11.4144	11.6267
Q62640	Grid1	7.94236	8.69892	8.56128	10.0102	9.00986	9.24327	8.87619	11.2122	9.47638	8.6039
Q767I0	Pcdha12	9.43922	8.83017	9.38419	9.22512	9.56444	8.73615	9.49819	8.89862	9.06659	8.85128
A1A5P1	Galnt18	11.0771	NA	NA	10.38	10.8346	9.74575	11.9858	12.23	11.793	12.6995
D3ZEK5	Hs6st2	13.1687	NA	NA	13.3093	NA	12.3523	12.8897	13.01	13.0556	12.8131
D4A2I9	Sorcs3	10.0796	9.65759	10.1082	10.9207	10.0784	10.775	10.3158	9.34342	9.22105	NA
Q53AQ4	Tmub1	10.3924	9.46322	9.87054	9.30488	8.94858	8.71198	8.83541	8.76946	8.02152	8.10392
F1MAN2;Q99N78	Trpc6	NA	10.1506	9.61944	6.85231	9.65922	10.5084	11.0624	11.1315	10.8012	10.6306
D4A7I8	Sumf1	10.6871	NA	10.204	9.9538	8.79447	9.86871	9.67703	10.4453	10.31	10.3646
F1M4J1	LOC100294508	11.7902	NA	10.9255	9.81852	10.2168	8.4738	10.2226	10.0299	9.36114	9.45848
P47752	S1pr2	9.32253	9.27161	8.80196	8.64723	8.45699	8.43399	9.26453	9.24815	8.88212	9.82813
A0A0G2K3H0;F1MAG7	Ptpru	6.92094	NA	9.79591	9.26991	10.4902	11.3023	10.9359	10.3932	10.5769	10.3951
Q2VJ17;Q9QYN8;Q9QYN8-2;Q9QYN8-3;Q9QYN8-4	Hrh3	NA	NA	NA	10.7135	10.9433	12.279	12.6878	13.8887	14.6101	14.8432
D3ZJY8	Shisal1	7.07682	8.22522	8.98063	9.43564	9.05694	9.22159	9.33381	9.68528	9.20646	9.66234
G3V8P1	Pcdhb3	10.196	NA	9.37031	9.94558	9.54755	10.0386	10.2803	9.8556	10.4662	10.1478
A0A0G2KAA8;F1LNR9;F1LQW0	Slc6a2	11.8579	10.6265	10.0905	10.0549	9.09102	9.39467	10.3	NA	8.93576	9.47723
P18910	Npr1	NA	9.46602	10.7348	9.72495	9.62494	9.64979	9.6755	10.0784	10.308	10.3236
O89039	Ackr3	8.96688	8.66265	9.04604	9.35557	8.54827	8.53223	8.85523	9.3841	8.75295	9.46869
Q63634	Npy5r	NA	NA	9.88564	10.8181	11.1635	11.6582	11.4161	11.6183	11.5478	11.1234
Q9EQP5	Prelp	NA	NA	9.25782	11.2203	10.9551	11.4119	11.8731	11.6189	11.9322	10.9058
G3V8N1	Pcdhb22	12.1377	11.1318	11.1425	11.4832	10.8736	10.7504	11.085	10.4024	NA	NA
A0A140TAF7;G3V9D0	Poglut1	13.9438	13.0119	12.8935	12.3388	12.362	12.0448	12.3417	NA	NA	NA
A0A0G2JVB8;Q6UY90	Ptch1	9.11021	9.5569	9.39158	8.49145	9.18977	8.55968	8.01265	8.68255	8.59061	9.22039
A0A0G2K0S6;D3ZGX9	Sema3f	9.93876	NA	9.94166	9.99725	9.64996	10.2088	9.82923	10.0343	10.0825	9.07217
D3ZM70;D3ZWD0	Vstm2a	NA	8.02557	8.51037	10.0466	10.2881	10.8263	10.3158	10.6613	10.323	9.18801
Q6AYF6;Q7TP03	Glt8d1	9.09837	7.86737	8.894	8.47497	8.79704	8.23756	9.16824	8.97856	9.01454	9.58364
B2GUX7	Creg1	8.79413	NA	7.87356	8.44776	9.13961	8.73679	10.7602	11.5128	11.3093	11.3779
A0A0G2K9W7;P98158	Lrp2	NA	8.99658	10.3945	9.88788	10.2715	9.56526	9.56475	9.74613	9.56466	9.7138
F1LN90;Q9QZL2	Chst3	NA	8.21235	10.4713	10.2805	10.226	9.7607	9.61697	9.21221	9.84227	9.96682
Q9JM15	Slc38a1	13.3889	13.5191	13.1824	12.126	10.7646	NA	12.0693	NA	NA	12.5204
D3ZYM4	Mst1r	NA	7.45228	10.5931	9.39845	9.74859	9.92229	9.80428	10.2051	9.60349	10.513
A0A0G2KA46;Q62645;Q62645-2	Grin2d	NA	NA	9.65336	10.4036	10.6564	11.0712	11.2628	11.518	11.52	11.1433
Q6P767	Pttg1ip	10.2195	8.90826	10.8842	11.1816	11.3617	10.907	NA	11.6102	12.1422	NA
A0A0G2K2I2;A0A0G2K6V0;M0R4A5;P37136;P37136-2;P37136-3	Ache	NA	NA	8.43358	10.1603	10.7642	10.9619	11.2687	12.0167	11.6971	11.6037
Q5M843	Ogfod3	10.1739	NA	9.91912	9.71524	10.0083	9.5566	9.85729	8.60089	9.34847	9.72611
D3Z9V8	Tmem25	NA	NA	7.06165	9.40681	10.0515	11.3196	11.9775	12.2624	12.4672	12.1785
D4A105	Tmem63b	11.0737	NA	10.5997	10.7555	10.9413	NA	10.5323	10.7005	11.078	10.7409
B5DFJ7	Tmem9	8.45566	9.05633	9.28467	8.30867	7.99597	8.60604	8.45739	9.5443	8.29094	8.07825
D3ZAV8	Lrrn2	9.89039	NA	9.58054	9.05038	9.41468	8.21887	10.3437	10.0491	9.68729	9.65099
F1M8Z6	Tnfrsf11a	NA	NA	10.9788	11.2172	11.0097	10.6412	10.8726	10.5909	10.4937	9.99547
Q6AXS0	Slc8b1	NA	NA	10.3814	10.6064	10.9053	10.5641	10.7185	10.6866	10.6766	11.1308
E9PSP1	Pltp	NA	NA	10.21	10.6839	10.2451	10.7502	10.3416	10.709	11.1607	11.5383
G3V7V4;Q924C3;Q924C3-2	Enpp1	12.0685	12.3174	12.5969	11.9863	12.2773	12.3742	11.9893	NA	NA	NA
D4A051;Q63258;Q63258-2;Q63258-3	Itga7	7.26726	8.75979	9.08388	8.44951	8.87529	8.3035	8.30087	9.0613	8.56782	8.85353
D4A271	Slc22a15	10.5414	9.39086	9.96327	8.73418	9.60563	NA	10.3822	9.48611	8.1394	9.1068
Q4G063	Creld2	11.2393	10.6929	9.62382	9.6505	9.22715	9.3429	8.50412	9.12723	7.86644	NA
D4AD32;Q9JHL3	Ecel1	9.46213	NA	8.48987	8.75877	8.47218	8.72551	9.84904	10.3457	10.2311	10.7837
D4A0J7	Olfml2b	12.9647	12.0585	12.1979	12.1902	12.4694	10.9209	12.0448	NA	NA	NA
A0A0G2K6H1;P69478	Chst11	10.4161	NA	NA	10.0143	10.5618	10.722	11.2801	10.2736	10.8035	10.7237
Q2M2S1	Tor1b	8.44849	8.6185	8.78725	7.98083	8.66754	8.11068	8.37569	8.39083	8.56674	8.46802
Q6AY47	Ficd	10.5568	NA	8.7647	10.6019	8.42884	8.40393	10.1272	9.25579	8.96613	9.30657
A0A0G2K3A9;D3ZTE7	Adamts2	NA	NA	10.5482	8.88021	9.8254	10.519	11.0509	10.9392	10.9591	11.5418
D4A4M0	Shisa6	9.72545	NA	10.3036	11.4062	11.1382	11.3727	11.4194	10.0228	8.41058	NA
A0A0H2UHI7;Q505J9;Q7TP35	Atad1	10.0142	9.38082	9.88431	9.31147	NA	8.61098	8.89667	9.17414	9.22255	9.16429
Q65Z14	Osmr	10.8516	NA	NA	10.9266	10.2789	9.99965	11.1842	10.0507	10.1612	10.1991
Q9Z143	Sema4f	NA	NA	9.41954	10.8956	10.5075	10.6679	9.28728	10.8817	11.3061	10.5837
F1LWK9	Ntng1	7.44947	7.03127	8.47753	7.24078	8.20215	7.78664	9.40055	9.27258	9.12306	9.39531
A0A096MK89	Adgrv1	11.9164	11.113	11.4535	10.2337	10.2393	8.09736	9.07027	NA	NA	10.6529
Q701R3	St6gal2	11.9633	11.7654	11.9487	11.9764	11.8194	11.1316	11.8985	NA	NA	NA
F1M702	Cdh18	NA	NA	7.43122	9.52592	10.2406	10.0771	10.5413	11.8345	11.1736	11.3333
M0R5Q9;Q9JL55	Gde1	9.7696	NA	9.83361	10.9023	9.89515	NA	10.0549	10.8414	10.8194	9.95357
O54701;O54701-2	Slc24a2	6.63632	7.27187	NA	7.80469	8.02144	8.93851	8.97296	11.06	11.2248	12.008
F1LR67;Q7TNJ2	Abca7	NA	NA	NA	10.6038	11.5598	11.9179	11.7076	11.7884	12.0763	12.2434
Q9EPI9	Kcnh5	NA	11.5529	9.7891	7.1871	NA	10.0613	8.13425	11.3567	11.526	12.2093
P31421	Grm2	9.81626	NA	8.07286	8.71763	8.87171	8.94122	9.24263	9.26278	8.87432	9.7225
A0A0G2JWG1;D4A4J3	Man2a2	8.92844	NA	8.86145	9.2453	7.64626	9.32692	8.54923	9.42545	9.55619	9.89333
D4ADK4	Cachd1	7.8803	8.46088	9.18764	9.50092	9.11084	8.73269	9.0627	9.71164	9.54158	NA
D3ZG74	Frem2	9.02489	9.37051	9.5991	9.88194	8.14473	9.46306	8.58997	9.1743	7.21246	NA
Q5XII0	Epdr1	11.9111	11.0192	11.271	11.9013	10.9717	11.3176	11.7103	NA	NA	NA
D3ZU83	Ergic3	NA	NA	9.44003	10.5204	9.34235	10.548	9.92254	10.3198	10.4709	9.44602
D3ZNY8	Ror2	8.82068	8.39242	8.70796	7.91538	8.29315	7.57026	8.03554	7.75105	6.94058	7.42788
P24053	Nmbr	NA	NA	NA	11.3891	11.6799	11.4594	11.4304	11.9392	10.973	10.5433
Q5NUI3	Cdh19	NA	NA	NA	14.8559	13.5929	13.8927	NA	12.2421	12.2765	12.3756
G3V9M6	Fbn1	NA	8.7212	8.78966	8.82877	9.50185	8.19337	8.24672	8.18258	8.73962	8.8908
F1M3X2;M0RCY3	Nkain2	NA	NA	9.47748	10.5821	10.5744	9.36054	9.54504	10.2994	9.09969	9.04523
A0A0G2JYG7;G3V6L5;O08617;O08617-2	Ptprr	NA	NA	7.91126	10.3366	9.53474	9.89193	10.5248	10.092	9.25654	10.2056
G3V6E7;P50609	Fmod	NA	NA	7.54548	9.21118	9.55102	9.6204	9.40084	10.896	10.8211	10.7048
D3ZD62	Ndst2	10.2914	NA	NA	11.0675	NA	11.2425	10.7382	11.2976	11.3038	11.2078
A2IBE2	Ca12	9.46479	NA	NA	8.14631	8.1355	8.77875	8.68471	10.0352	13.2674	10.3436
A0A096MIU6;A0A0G2K9R6;A3RLA8;B0K007;M0R4F7;M0RCJ0;P27645;P27645-2;Q63203	LOC103694908	9.05945	8.76436	NA	9.26641	7.79796	7.93596	8.93443	7.97863	8.99033	8.06928
O35370	Thbd	8.28526	NA	9.60509	10.2675	8.97849	8.77555	7.86004	8.70054	6.81712	7.45161
A0A0G2K229;E9PT70	Adamts10	NA	NA	7.96125	9.00125	9.46841	9.73761	9.69091	10.1638	9.89034	10.2
A0A1W2Q621;A0A1W2Q6M9	#N/A	NA	NA	9.04421	9.75582	9.44965	9.49832	9.14441	10.231	9.52309	9.12598
P16177	Tacr3	NA	NA	9.45854	9.41806	NA	10.0304	11.2238	9.91605	12.3437	13.2602
Q7M730	Scn4b	NA	NA	NA	8.18344	9.67544	10.1565	11.2104	11.5676	12.0683	12.3507
D4AAD6	Neto1	NA	NA	10.4271	11.1598	10.9602	11.2263	11.1956	11.5988	NA	8.45119
A0A0G2K0I0;F1M4U7	Ano4	NA	NA	7.88992	8.2474	8.91397	9.11505	9.16055	10.9593	9.65937	11.0246
Q9JKA8	Hcn3	NA	NA	7.94204	8.54771	9.19283	9.01198	10.1892	9.6887	10.1177	9.87521
A0A0G2JUT7	B3glct	13.6728	NA	12.739	12.0573	12.5593	NA	11.952	NA	11.2013	NA
Q5PPG2;Q9R0J8	Lgmn	NA	NA	8.50854	9.40793	8.77417	8.5153	8.8015	10.6416	9.46444	10.0411
A0A0G2K0Q8;A0A0G2K518;D3ZEV8	Susd2	NA	NA	NA	10.4547	NA	12.2038	12.6286	12.679	12.4658	13.3888
A5HKJ1	Kcne5	NA	13.6309	12.3933	NA	11.9932	10.7055	NA	12.0181	12.8943	NA
P19490;P19490-2	Gria1	NA	NA	NA	9.77714	10.909	10.7853	10.4307	10.7035	11.5334	8.84496
Q6AYC1	Tnfsf12	NA	NA	8.3253	8.71654	9.07066	8.39839	9.54704	9.34283	8.83005	10.6208
F1LXN4	Pcdh15	9.62512	10.1123	9.76238	9.60943	8.70981	NA	8.81972	NA	7.73234	8.47572
A0A0G2K994;D3ZBX7	Vsig10	8.49565	NA	8.7523	9.40404	9.15604	9.29634	8.78676	9.69964	NA	9.14675
A0A0G2K199;Q9R1J8	P3h1	NA	NA	8.05468	9.4252	9.05623	9.4046	9.51637	9.5684	8.63549	9.03813
Q91XT9	Asah2	NA	NA	NA	7.89594	10.6081	9.96598	10.1723	11.0089	11.0342	11.3925
A0A0H2UHS7;P12001	Rpl18	NA	10.8236	7.494	10.6441	NA	9.89673	10.2316	11.0665	NA	11.8833
E9PU23;P97607	Jag2	11.3988	10.4073	10.8297	9.83647	9.83999	9.85836	9.49968	NA	NA	NA
D4A468	Emid1	NA	NA	9.0262	9.3082	9.44003	8.65653	8.94383	8.65529	8.92709	8.59404
D4A4S5	Folr2	6.32783	7.90922	7.62515	7.06788	7.68686	7.1318	5.65785	7.4981	7.25368	7.26796
B2GVB5;Q9Z2N5	Nxph3	8.39477	NA	8.34326	8.37538	9.84138	9.73814	NA	12.9793	13.405	NA
A0A0B4J2J1;A0A0G2K8U8	Fcgr3a	10.7792	10.6136	10.1443	10.4339	9.91082	NA	9.38534	9.57678	NA	NA
A0A0G2K7J5;D3ZTD8	Sema5a	8.22739	9.21506	NA	9.74622	9.40276	9.50139	8.4103	8.11286	NA	8.18868
A0A1W2Q6C2;D4A6U1	Adam11	NA	NA	NA	12.5209	11.4443	12.1373	11.9187	11.0545	11.6876	NA
A0A0G2JXF7;O35531	Cd86	9.72199	9.36934	8.66986	NA	7.75467	NA	7.55011	9.25929	9.15489	8.76596
Q8K1M7	Brinp3	NA	NA	8.82015	7.77676	9.03469	8.57447	9.08506	9.01621	9.54694	7.74844
Q5BJN9	Rprm	11.081	11.0841	9.27458	10.589	9.60671	NA	8.6352	8.68864	NA	NA
G3V903;P49002	Bmp3	NA	NA	10.3129	10.5335	11.8836	12.719	11.0816	NA	12.3029	NA
F1M652	Fcrl2	9.92582	12.2845	12.0254	11.3899	11.7374	NA	11.2071	NA	NA	NA
O55158	Tspan8	12.3888	NA	15.4494	13.2523	NA	12.7312	14.1555	NA	NA	NA
D3ZQX9	Pcdhga6	11.334	NA	12.6012	11.2723	NA	10.4507	11.4408	10.1523	NA	NA
Q62634;Q62634-2	Slc17a7	8.37154	7.48478	NA	8.59776	NA	NA	10.6353	10.7899	10.4333	10.9376
B1WC79;D3ZW62	Thsd1	NA	NA	NA	10.9262	10.9097	11.2568	11.4366	11.1234	11.1014	NA
Q811X3	Ca11	NA	NA	9.22899	10.9656	NA	9.63293	8.88325	7.81832	9.19274	10.6631
D3ZTG3	Fam171b	7.48788	NA	6.47582	7.30588	8.50872	9.27119	8.72621	9.22143	9.13353	NA
O35793	Grem1	NA	NA	NA	6.60963	7.54945	8.97707	8.83839	10.7528	10.9932	11.9804
F1LTM4	Mfsd4b	9.79556	10.868	NA	10.2274	NA	10.9803	11.6524	11.5705	NA	NA
A0A0G2JWK0;M0RCF3	Itgb3	10.7903	8.84905	9.93892	9.24923	9.20733	8.3194	8.29088	NA	NA	NA
B1PLB1;B1PLB2	Cd34	NA	NA	NA	NA	13.23	12.7307	11.9066	12.6538	12.807	NA
D4A6D8	Lrrtm1	NA	NA	7.51723	9.37106	8.15592	10.7661	7.89088	10.0008	9.41366	NA
P48303	S1pr1	NA	NA	9.17074	9.60064	8.24154	NA	9.44372	8.8635	8.60082	8.94872
G3V837;Q63493	Cd1d1	NA	NA	NA	13.4364	12.9843	NA	12.4405	11.8946	NA	12.0765
F1LRZ0	Alk	NA	NA	NA	10.7261	10.266	10.6837	10.7818	10.5904	9.32032	NA
Q9EPF2;Q9EPF2-2	Mcam	6.813	NA	7.88492	8.54716	8.12886	8.31058	8.07688	7.92044	6.41237	NA
Q07008	Notch1	12.4857	12.2776	12.0292	12.7252	NA	NA	12.2982	NA	NA	NA
A0A0G2K2Y3;Q4KMA8;Q9JJ22;Q9JJ22-2	Erap1	NA	NA	9.58943	10.168	11.2327	NA	10.9896	9.46046	NA	9.59329
D4A0A3	Pamr1	NA	NA	NA	NA	9.35065	10.0439	9.66252	10.3036	11.1857	10.4099
A0A0G2JWS3;Q0KL00	Piezo1	9.5273	NA	NA	9.87033	10.0067	10.2549	10.445	NA	NA	10.215
A0A0G2K6Y2;A0A0G2K914;P04774	Scn1a	NA	NA	NA	NA	NA	11.4686	11.5228	11.9916	12.2723	12.8681
A0A0G2KBA2;P13265	Gpc3	NA	NA	NA	9.70793	8.06466	6.67558	9.32205	9.64021	7.93295	7.29774
F1LMB1;Q0V8T4;Q0V8T5;Q0V8T6	Cntnap5b	NA	NA	NA	14.1433	14.7732	15.5884	NA	14.0659	NA	NA
G3V7H2;M0R8T0;O35217	Minpp1	12.2934	11.0293	NA	11.8499	12.3662	10.3811	NA	NA	NA	NA
F1M5G8	Tmem131	10.656	9.83244	NA	9.47466	NA	9.45174	9.21624	NA	8.80448	NA
Q9QYW5	Emp3	12.1063	NA	11.1661	11.324	NA	NA	12.1769	NA	10.3664	NA
P25122;P25122-2	Kcnc1	NA	NA	NA	NA	7.9334	8.89611	9.74554	10.0398	10.3265	9.9919
P83748	Prss30	NA	NA	NA	8.62307	NA	8.8725	8.82281	10.0371	9.78529	9.45001
P25095	Agtr1	10.9854	NA	10.6382	11.1376	NA	11.21	10.7445	NA	NA	NA
D4AB25	Fjx1	NA	NA	NA	10.3509	NA	11.9555	10.5577	10.8467	10.5186	NA
A0A0G2JWB6	Pxdn	6.40685	NA	6.162	5.62567	7.5744	4.67051	7.51579	NA	7.16888	7.05794
Q5M7U7	Vstm5	NA	NA	7.80919	8.71041	8.19106	9.45758	8.57993	9.01334	NA	NA
Q9Z2H4	Lgr4	NA	NA	NA	12.7934	NA	NA	12.794	12.4874	13.1252	NA
P26644;Q5I0M1	Apoh	11.4809	11.0256	NA	8.74834	7.16951	NA	NA	NA	11.9011	NA
Q6MG70	Neu1	6.92515	NA	NA	7.91269	8.17945	NA	9.11179	9.20532	8.67733	NA
D4A4P8	Ttyh2	13.1719	NA	12.4836	12.4669	NA	NA	NA	11.0636	NA	NA
D4A062	Slitrk3	NA	NA	NA	9.25625	NA	9.79897	10.0179	9.20293	10.5242	NA
D3ZMS3	Matn4	11.9766	12.3201	12.3533	11.6967	NA	NA	NA	NA	NA	NA
P61943;Q569D2	St3gal6	7.42553	NA	NA	6.74017	6.84169	6.7173	6.26479	5.64874	6.11966	NA
B5DEY9	Csgalnact1	NA	NA	11.3008	9.91477	NA	NA	12.0125	NA	NA	12.4234
D3ZIM0	Il17rc	NA	NA	NA	10.5962	10.9708	11.2633	NA	NA	11.7235	NA
D3ZAA3;Q00918	Ltbp1	NA	11.2498	11.0294	NA	11.3109	NA	10.6519	NA	NA	NA
A0A0H2UHC1;P47971	Nptx1	NA	NA	NA	NA	6.62945	7.0753	5.80981	7.9005	8.38942	7.98841
A0A0G2JW25;D4A237	Slc2a9	NA	NA	12.8456	10.4786	NA	NA	10.0958	NA	10.0919	NA
D3ZCS2	C1qtnf2	NA	NA	NA	5.95064	5.90266	6.26965	5.73717	6.10368	6.91919	6.60561
O35263	Pafah1b3	11.3473	NA	NA	11.0341	NA	11.0222	9.52545	NA	NA	NA
D3Z9H2	Hapln4	NA	NA	NA	NA	NA	NA	6.55369	11.1774	11.5861	12.3195
Q9QZH0	Fzd4	NA	NA	NA	8.41827	NA	NA	7.99159	7.99685	8.53406	8.6076
F1LQ00	Col5a2	10.1744	10.0108	10.8609	10.1559	NA	NA	NA	NA	NA	NA
D4A409	Lama1	9.65817	NA	10.796	10.2576	NA	NA	10.3138	NA	NA	NA
F1LNB4;Q63415	Pcsk6	NA	NA	NA	10.4027	NA	9.75403	10.2828	9.84991	NA	NA
D3ZJ81	Fstl4	NA	NA	7.14362	NA	5.88982	7.69555	8.29769	NA	9.59591	NA
A0A0G2K757;P25235	Rpn2	14.023	NA	NA	12.6101	NA	NA	11.8451	NA	NA	NA
Q63315;Q63315-2	Cdh22	9.00357	NA	NA	9.88156	NA	NA	9.76028	9.42313	NA	NA
Q76GL9	Slc1a4	NA	NA	NA	14.1378	NA	13.5669	NA	NA	NA	10.1401
D3ZLH5	Plxnb3	NA	NA	12.6172	11.8335	NA	NA	NA	12.9443	NA	NA
Q9QYC6	Gpr37	NA	NA	12.1826	13.1168	NA	NA	11.7784	NA	NA	NA
F1LMP7;G3V8V1;P23785	Grn	7.54895	NA	NA	6.18843	6.44955	4.99322	4.6968	NA	7.00189	NA
G3V6Q2;Q10836	Trhde	NA	NA	NA	NA	NA	8.5963	9.13847	NA	9.15708	9.5668
A0A1B0GWR8;B0BNF3;P01283	Vip	NA	NA	NA	NA	NA	NA	11.5192	NA	10.8465	11.6146
Q3B7D3	Tctn2	NA	NA	NA	7.08169	NA	8.43812	NA	8.72784	8.00073	NA
B5DFJ0	Slc7a4	NA	NA	NA	6.86935	NA	8.17321	NA	7.96623	NA	7.65541
G3V9P3	Vsir	NA	NA	NA	5.80515	6.80877	NA	NA	6.25303	NA	7.58896
A0A0G2K1Q8	Abca3	NA	NA	NA	7.05969	NA	8.90507	8.38956	NA	NA	NA
Q63257;Q63257-2	Il4r	NA	NA	NA	NA	NA	NA	12.1061	11.9636	NA	NA
M0RAS4	Igsf21	NA	NA	NA	13.1419	NA	NA	10.7873	NA	NA	NA
Q6AXU6	JPT1	11.6453	12.1564	NA	NA	NA	NA	NA	NA	NA	NA
A0A0H2UHL9;Q07266;Q07266-2	Dbn1	NA	NA	NA	NA	NA	12.4212	11.1219	NA	NA	NA
A0A0G2JTN7;F1M4Q9	Ntn4	NA	NA	NA	10.9846	NA	NA	NA	NA	12.1854	NA
Q4V8N6;Q99N01	Slco4a1	10.7487	NA	9.92271	NA	NA	NA	NA	NA	NA	NA
F1LXC7	LOC100362814	NA	NA	NA	10.3258	NA	10.3441	NA	NA	NA	NA
A0A0G2K470	Itga2	NA	10.3987	9.88496	NA	NA	NA	NA	NA	NA	NA
A0A0G2K1Q5;O54898;Q9WUB8	Cacna1g	NA	NA	NA	NA	8.52845	9.60524	NA	NA	NA	NA
D4ADJ8	Tmem26	NA	NA	NA	8.90841	NA	NA	NA	NA	NA	NA

## Sheet: Figure 2b
GO.ID	Term	Cluster_6	Cluster_5	Cluster_4	Cluster_3	Cluster_2	Cluster_1	GO_cat
GO:0098794	postsynapse	0.99984	0.17167	0.23013	1	0.893	3.9e-07	CC
GO:0098978	glutamatergic synapse	0.98093	0.27763	0.75632	0.99999	0.808	6.2e-07	CC
GO:0098793	presynapse	0.91221	0.60407	0.94007	0.98995	0.852	1.8e-06	CC
GO:0030424	axon	0.99607	0.29121	0.81818	0.98939	0.917	2.7e-06	CC
GO:0008328	ionotropic glutamate receptor complex	0.7963	0.74269	0.9848	1	0.937	1.6e-05	CC
GO:0099536	synaptic signaling	0.9714	0.25346	0.90965	0.96582	0.99437	4.5e-07	BP
GO:0007268	chemical synaptic transmission	0.9568	0.19521	0.95102	0.97514	0.98944	8.8e-07	BP
GO:0042391	regulation of membrane potential	0.2299	0.94973	0.98451	0.97121	0.95535	2.5e-06	BP
GO:0005216	ion channel activity	0.1493	0.9819	0.9996	0.94225	0.944	1.9e-07	MF
GO:0030594	neurotransmitter receptor activity	0.7634	0.9752	0.9746	0.98519	0.981	3.5e-07	MF
GO:0015276	ligand-gated ion channel activity	0.6372	0.9101	0.9854	0.94311	0.989	3.5e-06	MF
GO:0071356	cellular response to tumor necrosis factor	0.8386	0.46099	1	1	0.00055	0.94543	BP
GO:0048771	tissue remodeling	0.9865	0.27422	0.26152	0.91707	0.00454	0.99895	BP
GO:0097190	apoptotic signaling pathway	0.7304	0.42223	0.89495	0.98004	0.00742	0.84193	BP
GO:0033627	cell adhesion mediated by integrin	1	0.88766	0.16501	0.38156	0.02639	1	BP
GO:0007416	synapse assembly	0.9964	0.1586	0.66484	0.99577	0.03274	0.25297	BP
GO:0007259	JAK-STAT cascade	1	0.74358	0.58812	0.77444	0.03287	0.91109	BP
GO:0001816	cytokine production	0.877	0.46758	0.57801	0.86764	0.03427	0.84904	BP
GO:0051963	regulation of synapse assembly	0.9723	0.23345	0.6863	0.96932	0.03439	0.56736	BP
GO:0015238	drug transmembrane transporter activity	0.9385	0.9135	1	0.09771	0.013	0.78398	BP
GO:0005342	organic acid transmembrane transporter activity	0.9721	1	0.9482	0.21716	0.022	0.37703	BP
GO:0044432	endoplasmic reticulum part	0.03821	0.93461	0.83886	6.3e-07	1	0.97975	CC
GO:0031974	membrane-enclosed lumen	0.24061	0.9336	0.14012	0.00022	0.963	0.99987	CC
GO:0034976	response to endoplasmic reticulum stress	0.8982	0.87104	0.55705	2.8e-06	1	1	BP
GO:0009059	macromolecule biosynthetic process	0.4126	0.63817	0.49376	6.6e-05	0.9691	0.99357	BP
GO:1901137	carbohydrate derivative biosynthetic pro...	0.0353	0.9805	0.99814	7.9e-05	0.97724	0.59164	BP
GO:0051603	proteolysis involved in cellular protein...	0.3033	0.47452	0.91517	9.2e-05	0.98954	1	BP
GO:0036503	ERAD pathway	0.8119	0.77643	0.64272	0.00016	1	1	BP
GO:0009101	glycoprotein biosynthetic process	0.0207	0.97177	0.99416	0.00081	0.96925	0.70669	BP
GO:0030414	peptidase inhibitor activity	1	1	0.5835	0.00733	0.889	0.67294	MF
GO:0004857	enzyme inhibitor activity	1	0.8502	0.5012	0.03634	0.794	0.61275	MF
GO:0005925	focal adhesion	1	0.87071	0.00246	0.91399	0.17	1	CC
GO:0005924	cell-substrate adherens junction	1	0.88735	0.00415	0.92709	0.085	1	CC
GO:0016324	apical plasma membrane	0.99476	0.82724	0.00512	0.90614	0.237	0.86088	CC
GO:0008305	integrin complex	1	0.46056	0.01332	0.85899	0.453	1	CC
GO:0016477	cell migration	0.9924	0.0954	4.9e-08	0.99563	0.50686	0.99966	BP
GO:0007155	cell adhesion	1	0.00426	0.00017	0.99969	0.26226	0.53193	BP
GO:0019901	protein kinase binding	0.9853	0.581	0.0031	0.51234	0.83	0.89753	MF
GO:0019838	growth factor binding	0.9892	0.8995	0.0103	0.21796	0.189	0.99927	MF
GO:0046982	protein heterodimerization activity	0.9049	0.8605	0.013	0.98263	0.912	0.17883	MF
GO:0005509	calcium ion binding	0.9191	0.0889	0.0133	0.66049	0.568	0.99157	MF
GO:0030030	cell projection organization	0.9992	5.7e-05	0.03272	0.99891	0.31805	0.9265	BP
GO:0120036	plasma membrane bounded cell projection	0.9992	5.7e-05	0.03272	0.99891	0.31805	0.9265	BP
GO:0048699	generation of neurons	0.9995	7.5e-05	0.00165	1	0.28522	0.90868	BP
GO:0048858	cell projection morphogenesis	0.9998	9.5e-05	0.02199	0.99994	0.34759	0.82932	BP
GO:0030215	semaphorin receptor binding	1	0.007	0.6382	1	0.668	0.72544	MF
GO:0005515	protein binding	0.9993	0.0093	0.2367	0.99474	0.292	0.15248	MF
GO:0045499	chemorepellent activity	1	0.0109	0.3936	1	0.716	0.77067	MF
GO:0005488	binding	0.9157	0.0128	0.1155	0.99973	0.405	0.51628	MF
GO:0050839	cell adhesion molecule binding	0.9984	0.0341	0.1772	0.99841	0.052	0.74774	MF
GO:0008289	lipid binding	0.9826	0.0346	0.5509	0.14962	0.783	0.9447	MF
GO:0005774	vacuolar membrane	0.00015	0.70994	0.91967	0.81618	0.853	0.94904	CC
GO:0005765	lysosomal membrane	0.00021	0.84673	0.87525	0.74883	0.781	0.97757	CC
GO:0030135	coated vesicle	0.02531	1	1	0.30625	0.261	0.95078	CC
GO:0009056	catabolic process	0.0015	0.87169	0.54606	0.05951	0.97542	0.98756	BP
GO:0006914	autophagy	0.007	1	0.58812	0.77444	0.89606	0.91109	BP
GO:0009268	response to pH	0.0113	0.41509	1	0.46022	0.91726	0.93033	BP
GO:0048037	cofactor binding	0.0081	1	0.7687	0.61327	0.954	0.61275	MF
GO:0016787	hydrolase activity	0.0234	0.9999	0.9474	0.17538	0.273	0.41738	MF
GO:0005319	lipid transporter activity	0.0263	0.8282	0.4484	1	0.758	0.80931	MF
GO:0046914	transition metal ion binding	0.0317	0.8791	0.7437	0.98056	0.475	0.44081	MF

## Sheet: Figure 3
All proteins including their clusters							Overview cluster population
Gene names were imported to cytoscape and edges retrieved using the string plugin.
Cluster	GeneName						Cluster	All	ligand gated ion channels	CAMs	Astrocyte enriched	Neuron enriched
1	Sema4d						Cluster 1	192	15	38	18	65
1	Slco3a1						Cluster 2	193	4	41	39	39
1	Il1rapl1 rCG_36412						Cluster 3	139	1	5	4	28
1	Slc12a9						Cluster 4	174	2	43	28	24
1	Gabbr2						Cluster 5	115	2	45	24	30
1	Gpr158						Cluster 6	130	2	8	5	27
1	Slc15a4 rCG_21361
1	Slc2a3 LOC100909595 rCG_30128
1	Slc1a3 rCG_50959
1	Cd47
1	Asic2
1	Kcnc4
1	Gria4 rCG_24522
1	Prss23
1	Cadm1
1	Grik1
1	Lrrtm3
1	Scn1b
1	Bcan
1	Gpm6b
1	Unc5a
1	Cd80
1	Cacna2d2
1	Ttyh3
1	P3h1 Lepre1 rCG_50231
1	Sgcb rCG_57156
1	Adamts10
1	Negr1
1	Ache
1	Kcnh7
1	RT1-A1
1	Entpd3
1	Chst11
1	Mfsd4a Mfsd4
1	Slc12a6 rCG_27287
1	Chrna4 rCG_38452
1	Cacna2d1
1	Ncam2
1	Spock2 Spock2_predicted rCG_22136
1	Grin2d
1	Scn8a
1	Cacna1c
1	Slc3a2 rCG_47712
1	Lrrtm4
1	Igsf8 rCG_20324
1	Lrfn3 Salm4
1	Nxph3 rCG_34722
1	Adamts18
1	Fam189b RGD1306107_predicted rCG_62789
1	Tmem25 rCG_58455
1	Igsf9b
1	Abca8a Abca8
1	Mmp15 rCG_39153
1	B3gnt2 B3gnt1_predicted rCG_23296
1	Hepacam
1	Tnfrsf21 Dr6
1	Cdh9
1	Slc12a5
1	B4gat1 B3gnt1 B3gnt6_predicted LOC100911750 LOC108348085 rCG_47380
1	Nrxn3
1	Vstm2a
1	Nfasc rCG_46549
1	Plod1 rCG_31468
1	Adam23
1	Fam171b RGD1562526_predicted rCG_26509
1	Tm9sf3
1	Cemip RGD1305254
1	Mst1r
1	Elfn1 Ppp1r28 rCG_42720
1	Icam5 rCG_31795
1	Pcdh11x_predicted rCG_38074
1	Ece2
1	LOC103689954
1	Lrrtm1
1	Plxnc1
1	Cd274 RGD1566211_predicted rCG_48457
1	Pkdcc RGD1311939_predicted rCG_62349
1	Dpp6
1	Sulf1
1	Gria2
1	Cacna1b
1	Abca7
1	Nptx2
1	Grm8
1	Nxph1
1	Cacna2d3
1	Nptxr
1	Cers6
1	Chadl
1	Iglon5
1	Ntng1
1	Ptprt Ptprt_predicted rCG_32138
1	Cdh12
1	0
1	Adam22
1	Ermp1
1	Cdh18
1	Bmp1 rCG_36972
1	Cacng8
1	Tyro3
1	Grik2
1	Brinp2 Fam5b
1	Lgi2
1	Omg rCG_34300
1	Adcy3 rCG_61588
1	Gria3 rCG_53210
1	Grin2b rCG_29810
1	Hs3st1 rCG_35789
1	Fgl2 rCG_24383
1	Grm1 rCG_57330
1	Sparcl1 rCG_37980
1	Asic4 Accn4 rCG_23969
1	Ncan rCG_38677
1	Nog rCG_34836
1	Drd1 Drd1a rCG_24308
1	Grik3 rCG_30794
1	Kcnk3 rCG_61999
1	Plaur
1	Gde1
1	Adcy9 Adcy9_predicted rCG_49826
1	Cntfr rCG_55142
1	Abca5
1	Ptprd
1	Aplp2
1	LOC100910143 Pigg
1	Slc24a2
1	Lgals3bp
1	Slit3 Megf5
1	Thy1 Thy-1
1	Hapln1 Crtl1
1	Atp1b1
1	Atp1b2
1	Prnp Prn Prp
1	Cst3
1	Gabrb1 Gabrb-1
1	Gabrd
1	Cnr1 Skr6
1	Nt5e Nt5 Nte
1	Adra2a
1	Slc6a1 Gabt1 Gat-1 Gat1
1	Cd53 Ox-44
1	Adora1
1	Bsg
1	Cd59
1	Grm4 Gprc1d Mglur4
1	Slc1a2
1	Gpc1
1	Grin1
1	P2rx4
1	Pon1 Pon
1	St3gal4 Siat4c
1	Gabra1 Gabra-1
1	Olfm3
1	Gabrb2 Gabrb-2
1	Slc8a3 Ncx3
1	Nptn
1	Nfasc
1	Sirpa Bit Mfr Ptpns1 Shps1 Sirp
1	Cntnap1 Caspr Nrxn4
1	Ndst1 Hsst Hsst1 Ndanst
1	Slc6a15 Ntt73
1	Mgat5
1	Tpst1
1	Lrrc4
1	Adamtsl4
1	Pla2g7 rCG_43740
1	Fam234a Itfg3
1	Lamp5
1	Tpbg 5t4
1	Chst1
1	Cnnm2 Acdp2
1	Plod3
1	Chpf D1bwg1363e rCG_23757
1	Olfm1
1	Slc17a7
1	Cntn1
1	Ptprn
1	Ptprn2
1	Npy5r Npyr5
1	Tm9sf1
1	Tmem178a Tmem178
1	Pon2
1	Man2b1 rCG_51515
1	Pttg1ip
1	Dpp10
1	Ccdc80 Dro1 Ssg1
1	Cdh15 rCG_51596
1	Fgfrl1
1	Lgi1
1	Prelp
1	Bcam Lu
1	Sema4f
2	Grin3a
2	Tmem132e
2	Astn2
2	Crtapl1 Crtap LOC102555086 RGD1565180_predicted rCG_25511
2	Cadm2
2	Trpv2
2	Adgre5
2	Adgrg6
2	Tnfrsf1a rCG_29818
2	Plod2
2	Cntn4
2	Gdf10
2	Itgb8
2	Itgav
2	Pld5
2	Tspan9
2	Smo
2	Cntn6
2	Thbs3
2	0
2	Slc44a1 Cdw92 rCG_32022
2	Cd63
2	Scn2a
2	Fgfr3
2	Slc6a6
2	Slc2a1
2	Lrp4
2	Ctns
2	Nid2
2	Ptpru
2	Nrcam
2	Csf1
2	Pomt1
2	Lrfn5
2	Ptprg
2	Ntrk2
2	Cntnap4
2	Adgrb2
2	Pcdh1
2	Ptprm
2	Sorcs2
2	Vsig10
2	Sdk2
2	Cp rCG_41456
2	Unc5d
2	L1cam
2	Mxra8 1200013a08rik rCG_30848
2	Mdga2
2	Slc15a2 rCG_52727
2	Slc13a5
2	Mme
2	Serinc5
2	Cntnap5c
2	0
2	Lrrc24 MGC94207 RGD1308720
2	Slc22a5
2	Nceh1 Aadacl1
2	Slc44a2 Ctl2
2	Gpr37l1 rCG_45989
2	Adgrb1 Bai1
2	Slc26a6 rCG_25530
2	Nrxn2
2	Epha2 Epha2_predicted rCG_31362
2	Col19a1
2	Ndst2 NEWGENE_1304700 rCG_41904
2	Plxnb1
2	Elfn2 Elfn2-ps1 LOC100910536
2	Lpar4 Gpr23_predicted rCG_38135
2	Rnf149
2	Shisal1 RGD1566029 RGD1566029_predicted rCG_59453
2	0
2	Dscaml1 Dscaml1_predicted rCG_58279
2	Lrtm2 rCG_29987
2	RT1-CE4 RT1-CE2
2	Cpxm1 Cpxm1_predicted rCG_26237
2	Adamts15 Adamts15_predicted rCG_22705
2	Itga7
2	Adamts4
2	Ifngr2 Ifngr2_predicted rCG_58837
2	Adgrl1 Lphn1
2	Megf9 Egfl5_predicted rCG_55298
2	Sema4g Sema4g_predicted rCG_57705
2	Lrrtm2
2	LOC102553715 Mfap4 rCG_32669
2	Adgrb3 Bai3_predicted rCG_43505
2	Btbd17 RGD1563331_predicted rCG_32628
2	0
2	Plxnd1 Plxnd1_predicted rCG_30309
2	Adamts17
2	Cnnm3
2	Cachd1
2	Myorg RGD1309821 rCG_55123
2	Ptprj
2	Abca1
2	Nectin1 Pvrl1 rCG_58281
2	Tmem231
2	Agrn
2	Il6st
2	Bmpr2 rCG_22178
2	Scn7a
2	Col18a1 rCG_60896
2	Cdh10
2	Ltbp3
2	Pcdh9 rCG_37051
2	0
2	Slc4a8
2	Nkain3
2	Fas Tnfrsf6 rCG_48544
2	Grid2
2	Cspg5
2	Edil3 LOC688400 rCG_44653
2	Entpd2
2	Adam12
2	Thsd7a
2	Cdh11
2	Sema3c
2	Brinp1 Dbc1 Dbccr1 rCG_55247
2	Fbln2 rCG_56444
2	Adam17 rCG_61640
2	Efnb3 Efnb3_predicted rCG_32839
2	Folh1 rCG_40224
2	Angptl2 rCG_45808
2	Lingo1 Lrrn6a rCG_57832
2	Lrp1 rCG_59548
2	Abcb4 Abcb1b rCG_41087
2	Ret
2	Cdh7 rCG_24081
2	B3gat2
2	Tmem200c
2	Ptprs
2	0
2	0
2	Alcam
2	Nrp2
2	Gfra2 GDNFR-beta RETL2 rCG_37079
2	Ggt1 Ggt
2	Ttyh1
2	Lamp1 Lamp-1
2	0
2	Lamp2 Lamp-2
2	Slc2a4 Glut-4 Glut4
2	Gria1
2	Tgfbr3
2	Slc6a8
2	Timp1 Timp-1
2	Gpr12 Gpcr12
2	Grm5
2	Slc6a11 Gabt3 Gat-3 Gat-b
2	Spon1 Sponf
2	Mertk Mer
2	Eef1a2 Eef1al Stn Stnl
2	Cbln2
2	Icam1 Icam-1
2	Lpl
2	Ugt8 Cgt Ugt4
2	Sulf2 rCG_32189
2	Pecam1 Pecam
2	Tril
2	Lrrc55
2	Vstm4 RGD1310423 rCG_42272
2	Smpdl3b
2	Slc39a6 Zip6
2	Wscd1
2	Tspan4 LOC100911766 rCG_47178
2	Ikbip
2	Slc46a1 Hcp1 Pcft
2	Tor3a
2	Ltbr rCG_29964
2	Fkbp10 LOC360627 rCG_35007
2	Itm2b
2	Grid1
2	Ptprz1
2	Cntn3
2	Slc5a5 Nis
2	Mog
2	Slc12a4 Kcc1
2	Cd38
2	Tpp1 rCG_39632
2	Tspan3 rCG_58268
2	Mfap3l
2	Ece1 rCG_31287
2	Gpnmb
2	Chst7
2	Pcdhac2 Pcdha4 rCNRvc2
2	Fndc5
2	Fzd9
2	Cdh13 rCG_51389
2	Heph
2	Kcnmb4
2	Slc38a3 Snat3
2	Cd151 Peta3
2	Slc22a23 Nritp
2	Slc23a2 Svct2
3	LOC103694908
3	Galnt17
3	Fam174b
3	Adgrv1
3	Stt3a Chek1
3	Itgb3
3	Asic1
3	Ssr1
3	Clstn2
3	Cd86
3	Sun1 Unc84a rCG_42687
3	Hspa13
3	Asph
3	Podxl
3	Slc7a1
3	Eogt
3	Stim1 Stim1_predicted rCG_39340
3	Apmap rCG_37450
3	Tmtc4
3	Galnt11 rCG_56733
3	Clcn5
3	Tmem259
3	Serpind1
3	Slc6a2
3	Tmem59l
3	Gpc3
3	Atad1
3	Poglut1
3	Dner rCG_23980
3	Nell2
3	Scap
3	Dkk3 rCG_39957
3	Erlin1 Spfh1_predicted rCG_57742
3	Tmem219
3	Txndc11
3	Stt3b RGD1311563 rCG_25591
3	Atraid RGD1311605 RGD1311605_predicted rCG_61434
3	Gxylt1 Glt8d3
3	Tubb4a Tubb4 rCG_45085
3	Ttc17
3	Ssr2 Ssr2_predicted rCG_62797
3	Il1rap Il1racpb
3	Tmem200a rCG_57409
3	C1qtnf2
3	Ifnar1 Ifnar1_predicted rCG_58652
3	Hs6st2
3	Plxna4 Plxna4a
3	Crlf1 Crlf1_predicted rCG_38680
3	Tmem62
3	Slc9a6
3	Gnptab
3	Adam19 rCG_34059
3	B3galt6 B3galt6_predicted rCG_31350
3	Lamb1
3	Man1a2
3	Nomo1 RGD1305240_predicted rCG_53862
3	Efcab14 RGD1310351 RGD1310351_predicted rCG_50378
3	Rcn1 Rcn1_predicted rCG_26388
3	Lmbrd2 RGD1563920_predicted rCG_50985
3	Fam234b RGD1306151 RGD1306151_predicted rCG_30191
3	Tmem87a
3	Tmem63b Tmem63b-ps1
3	Slc22a15 Slc22a15_predicted rCG_51899
3	Clptm1l RGD1307896_predicted rCG_41977
3	Hs6st1 Hs6st1_predicted rCG_22605
3	Sez6l2 rCG_40132
3	B4galnt4 RGD1310052_predicted rCG_47879
3	Tmem87b
3	Slc35a5 RGD1564361_predicted rCG_52953
3	Edem3
3	Qpct RGD1562284
3	Sez6l
3	Pcdh20 Pcdh20_predicted rCG_37163
3	St3gal1
3	Pign
3	Ids
3	Reln
3	Gabra2
3	Tmem130
3	Insr
3	Sel1l
3	Angpt1 rCG_59839
3	LOC100294508
3	C6
3	0
3	Pcdhgb7
3	Acvr2a rCG_37687
3	Gns LOC100909505
3	Igf2r rCG_44907
3	Slc17a6 rCG_53535
3	Gpld1 rCG_45229
3	St8sia3 rCG_46959
3	Glg1 rCG_51093
3	LOC108348233 rCG_49357
3	Slc14a1 rCG_41213
3	Scn9a
3	Lrp3 Lrp105
3	Ctsb
3	Rpn1
3	Ctsl Ctsl1
3	App
3	Tor2a
3	Nup210 Gp210 Pom210
3	Npr1
3	Ppib
3	S1pr1 Edg1
3	Hmgcr
3	Slc1a1 Eaac1 Eaat3
3	Bace1 Bace
3	Tfpi
3	St8sia2 Siat8b Stx
3	Tor1b rCG_45853
3	Vtn rCG_34659
3	Atf6b
3	Lemd2 LOC108348120
3	0
3	Txndc15
3	Tspan13 Tm4sf13
3	Itfg1 Cda08 rCG_44261
3	Pigs
3	Ggh
3	Hyou1 Orp150
3	Pla2g15 Lypla3
3	B3galnt1 B3galt3
3	Ficd
3	Tmem106b
3	Ctsa Ppgb
3	B4galt3
3	Pgap1
3	Ncstn
3	Ero1a
3	Tmem158 Ris1
3	Lrpap1
3	Pcyox1 Clp55
3	Uggt1 Gt Ugcgl1 Uggt Ugt1 Ugtr
3	Serpini1 Pi12 Spi17
3	Slc38a1 Ata1 Glnt Sa2 Sat1 Snat1
3	Extl3 RegR rCG_52090
3	Megf8 Egfl4
4	Suco
4	Tnr rCG_46283
4	Tenm2
4	Fn1 rCG_25006
4	Fcgr3a rCG_46099
4	Itgb1 rCG_50886
4	Epha3
4	Prom1
4	Enpep
4	Grm3
4	Ptch1
4	Anpep rCG_24850
4	Robo1
4	Kirrel1 Kirrel
4	Sppl2a RGD1563001_predicted rCG_26538
4	Cnnm4
4	Cemip2 Tmem2
4	Gabrb3
4	Alpl
4	Itga5 Itga5_mapped rCG_50755
4	Tnc
4	Fat1
4	Kirrel3
4	Igsf3
4	Cr1l
4	Slc12a7
4	Pcdhgc3
4	Panx1
4	Col12a1
4	LOC100910275 LOC103693608
4	Igf1r
4	Mdga1 Mdga1_predicted rCG_64587
4	Btd
4	Med22
4	Ptprk ptprk
4	Igfbpl1 Igfbpl1_predicted rCG_55023
4	Enpp6
4	Colgalt1 Glt25d1 Glt25d1_predicted rCG_38622
4	Mfsd2a Mfsd2 RGD1310174_predicted rCG_30944
4	Podxl2 Podxl2_predicted rCG_56509
4	Efnb2 Efnb2_predicted rCG_43287
4	Itgb2 rCG_60535
4	Kdelc1 rCG_22303
4	Slitrk1 Slitrk1_predicted rCG_36882
4	RGD1306271
4	Vcan
4	Vasn rCG_49849
4	Adgrl2 Lphn2 rCG_29068
4	Itga3 ITGA3
4	Mbtps2
4	Pcdh8
4	Fat4
4	Bfsp2 LOC501046
4	Frem2
4	Ptk7
4	Slitrk2 rCG_49913
4	Ror2 Ror2_predicted rCG_44131
4	Pcdh17 Pcdh17_predicted rCG_37039
4	Plxna3
4	Plxnb2 rCG_59297
4	Lrig2 Lrig2_predicted rCG_51896
4	Tmem131l LOC679811
4	Cdh24 RGD1560161_predicted rCG_23357
4	Sun2 RGD1563141_predicted rCG_59961
4	Flrt2
4	Mgam
4	Fam20b RGD1311162_predicted rCG_46191
4	Plxna2
4	Tm2d1 Tm2d1_predicted rCG_53432
4	Slco5a1
4	Olfml2b Olfml2b_predicted rCG_45943
4	Crb2
4	Emid1 rCG_36120
4	Pcdhgb8
4	Pcdhgc3
4	Il17ra
4	Sema4c Sema4c_predicted rCG_22528
4	Pcdhga3
4	Pcdhgb6
4	Dchs1
4	Crim1
4	Golm1 LOC680692
4	Sema5b
4	Csmd1
4	Adam9
4	Slc12a2
4	Jag2
4	Ahsg
4	Mrc2
4	Ptprz1
4	Dcc
4	Cspg4
4	Lama4
4	Tenm3
4	Scube3
4	Pcdh15
4	Nkain1
4	Slc29a4
4	Fras1
4	Nkain2 LOC102551716
4	Epha5
4	Dag1
4	Scube1
4	Sez6
4	Celsr1
4	Fstl1
4	Tfrc rCG_52708
4	Pdgfra rCG_57147
4	Afp rCG_60418
4	Jchain Igj rCG_60416
4	Egfr rCG_23316
4	Calu rCG_28015
4	Jag1
4	Slco1c1 rCG_30052
4	Ldlr rCG_31837
4	Lifr rCG_50984
4	Npc1 rCG_41239
4	Igsf10 rCG_50104
4	Npy1r rCG_54690
4	Cnpy3 rCG_43420
4	F2 rCG_27251
4	Itgam Itgad rCG_39446
4	Pcdhb22 rCG_49585
4	Fbn1 rCG_27283
4	Islr2 LOC100910729
4	Tspan15
4	F2r
4	Ifnar2 rCG_58699
4	Adra2a rCG_57546
4	Ephb4 LOC686310 rCG_21674
4	Slc29a1 Ent1
4	Celsr3 Megf2
4	Ptprc
4	Cd48 Bcm-1
4	Itga1
4	Gabra3 Gabra-3
4	Efnb1 Eplg2 Lerk2
4	P4ha1 P4ha
4	St3gal6 Siat10
4	Neo1 Ngn
4	Ntrk3
4	Pdgfrb Pdgfr Pdgfr1
4	Mgat2 Gnt2
4	Adam10 Madm
4	Pomt2 LOC681879 pomt2 rCG_20643
4	Lrrn1
4	Creld2
4	Lrrc8a Lrrc8
4	Tmub1 Hops
4	Rprm
4	Slc39a8 Zip8
4	Ogfod3
4	Sppl2b
4	PVR rCG_53858
4	RGD1311517 rCG_31059
4	Adgre1 Emr1
4	Nlgn1
4	Ptpro rCG_30002
4	Calcrl Cgrpr
4	Osmr Osmrb
4	Tmem206
4	Mpzl1
4	Tor1aip2
4	St6gal2
4	Cd276 B7h3
4	Car11 CAR-XI rCG_54257
4	Clmp Acam Asam
4	Nradd
4	Lipg
4	Nrp1
4	Tmem150a Tm6p1 Tmem150
4	Cxadr
4	Slc4a7
4	Mbtps1 S1p Ski1
5	Antxr1
5	Adgra3
5	Ednra
5	Ptprf
5	Kit
5	Emb
5	Efna3
5	Dcbld2
5	Met
5	Ephb2
5	P2rx7
5	Sema3f
5	Vcam1
5	Cdh8
5	Mfge8
5	Ntng2
5	Csmd2
5	Cdh4
5	Mfrp
5	Sema5a
5	Pcdh19
5	Lrp2 rCG_26871
5	Nectin2 Pvrl2 rCG_54514
5	Crhr1
5	Plxna1 RGD1560871 rCG_56095
5	Emilin1 Emilin1_predicted rCG_61638
5	Gdpd2 Gdpd2_predicted rCG_36257
5	Colgalt2 Glt25d2
5	Lrig1
5	Cd44
5	Hhip
5	Adgrl3 Lphn3
5	Shisa7
5	Sema7a Sema7a_predicted rCG_57846
5	Pcdhga5
5	Pcdhga7
5	Lingo3 rCG_29452
5	Lrrc4c Lrrc4c_predicted rCG_27044
5	Epha4
5	Slc39a14 Slc39a14_predicted rCG_37186
5	Rgma Rgma_predicted rCG_24663
5	Sorcs3
5	Shisa6
5	Folr2 Folr2_predicted rCG_40240
5	Slc39a10 Slc39a10_predicted rCG_63361
5	Nectin3 Pvrl3 rCG_52915
5	Neto1 RGD1566269_predicted rCG_20585
5	Lrfn4 Salm3
5	Flrt1 RGD1565152_predicted rCG_48438
5	Pcdhga11
5	Nid1
5	Fat3
5	Cacna1e
5	Adgrg1
5	Fgfr2
5	Chst3 rCG_22011
5	Notch3
5	Sema4b
5	Scn3a
5	Cntn5
5	Ptgfrn
5	Cadm4
5	Tnfrsf11a
5	Tmem67
5	Dscam
5	Lamc1
5	Lama5 rCG_38528
5	Megf10
5	Igdcc4
5	Psap
5	Scarb1
5	Itga6 rCG_26750
5	Gabra6 rCG_32761
5	Lrfn2 rCG_43519
5	Enpp1
5	Cdh2 rCG_49564
5	Notch2 rCG_52042
5	Celsr2 rCG_28504
5	Ext1 LOC299907 rCG_60187
5	Tmem132a rCG_47487
5	Mag rCG_53777
5	Sgce
5	Lamb2 rCG_25327
5	Gas1 LOC683470
5	Chl1
5	Thbd rCG_27567
5	Cd82 Kai1
5	Slc22a3 Oct3
5	Ephb1 Elk Epth2
5	Lrfn1 Salm2
5	Lrrc4b Lrig4
5	Nmbr
5	Man2a1 Mana2
5	F3 Cf3
5	Bgn
5	Grpr
5	Cdh6 Kcad
5	Ostm1 LOC499474
5	Ikbip
5	Tspan31 Sas
5	Sema3a
5	Fkbp9
5	Rnf13
5	Glmp
5	Pcdh7 rCG_35978
5	Ifngr1 Ifngr
5	Angptl4
5	Pcdha12 Pcdha11 Pcdha4 Pcdhac2 rCNRv12 rCG_49388
5	Pcdha10 Pcdha4 Pcdhac2 rCNRv10
5	Pcdha8 Pcdha4 Pcdhac2 rCNRv08
5	Rtn4rl2 Ngrh1
5	Igsf1
5	Rtn4r Nogor
5	Mcam
5	Tspan2
6	Gpr180
6	Sidt2
6	B4galt6
6	LOC108348118
6	Bscl2
6	Pxdn
6	Man2a2
6	Slc6a7
6	Tmem30a rCG_25503
6	Slc4a10
6	Ptprr
6	Ergic2 rCG_29652
6	Ano4
6	Ano6
6	Tpcn1
6	Adamts2
6	Galnt9 Galnt9_predicted rCG_21640
6	Large1
6	Cacna2d1
6	Tmed4 Tmed4_predicted rCG_35959
6	Asah1
6	Ero1b
6	Ncln
6	Rpl18
6	Galnt18 Galntl4 Galntl4_predicted rCG_39382
6	Car12
6	Gnptg rCG_33336
6	Fam20c
6	Creg1 Creg_predicted rCG_46323
6	Mgat4b RGD1562836_predicted rCG_33476
6	Gba rCG_62590
6	Clptm1 Clptm1_predicted rCG_53638
6	Tmem181 RGD1566403
6	Lrrn2 rCG_46435
6	Disp2 Disp2_predicted rCG_27316
6	P4htm RGD1311848_predicted rCG_25525
6	Txndc16
6	Tmem245
6	Mcoln1 Mcoln1_predicted rCG_58948
6	Casc4
6	Foxred2
6	Tctn1
6	Pigt
6	Lrrc8b rCG_37902
6	Sumf1 Sumf1_predicted rCG_56115
6	Acan
6	Cpe
6	Emc1 RGD1310427_predicted rCG_31014
6	Ecel1 rCG_23981
6	Impad1 Impa3
6	Pltp
6	Cpd
6	Slit1
6	Enpp4 Enpp4_predicted rCG_43413
6	Tmem94
6	Tenm4 Odz4
6	RGD1563349
6	Lrp11 Lrp11_predicted rCG_57291
6	Heg1 RGD1564641
6	RGD1310209
6	Trpc6
6	Wnt5a
6	Fmod rCG_45971
6	Cntn2 rCG_46047
6	Hs2st1 rCG_28775
6	Abca2
6	St3gal2 rCG_51602
6	Pcdhb3 rCG_49455
6	Gdpd5
6	Gaa rCG_33228
6	Casd1
6	Chst2
6	B3gat1
6	Grem1 Cktsf1b1 Drm
6	Atp6ap1 Atp6ip1 Atp6s1
6	Sort1
6	Ackr3 Cmkor1 Cxcr7 Rdc1
6	Penk Penk-rs Penk1
6	0
6	Tacr3 Tac3r
6	Gabrg2
6	Acp2
6	Ctsd
6	Scarb2 Cd36l2 Limpii
6	Grm2 Gprc1b Mglur2
6	Slc6a17 Ntt4 Rxt1
6	S1pr2 Edg5
6	Arsb
6	Enpp5
6	Sv2a Sv2
6	Hrh3
6	Chst12 rCG_42530
6	Ctsf rCG_47118
6	Nop56 Nol5a rCG_26515
6	Plbd2 RDCR-0918-3
6	Gal3st3 MGC105600 rCG_47326
6	Olfm2
6	0
6	Cdh20 Cad20
6	Pld3
6	Atg9a Apg9l1
6	Cd320
6	Tmed9
6	Pomgnt2 Ago61 Gtdc2
6	Lgmn rCG_20691
6	Tpst2
6	Epdr1 Epdr2 Merp1 Merp2
6	Gfra1 Gdnfra Retl1 Trnr1
6	Grik5
6	Sv2b Sv2bb
6	Naga
6	Slc8b1 Nckx6 Nclx Slc24a6
6	M6pr
6	Tmem248
6	Tnfsf12 Prmt2
6	Glt8d1
6	Emc10 Inm02
6	Lmbrd1
6	Sil1
6	Sidt1
6	Scn4b
6	Amigo1 Ali2 Amigo
6	Cant1 Srapy
6	Asah2
6	Slc2a13
6	Fut9
6	Ggt7 Ggtl3
6	Kcnh5 Eag2
6	Scn3b
6	Hcn3
A0A0B4J2J1;A0A0G2K8U8	Fcgr3a
A0A0G2K7J5;D3ZTD8	Sema5a
A0A1W2Q6C2;D4A6U1	Adam11
A0A0G2JXF7;O35531	Cd86
Q8K1M7	Brinp3
Q5BJN9	Rprm
G3V903;P49002	Bmp3
F1M652	Fcrl2
O55158	Tspan8
D3ZQX9	Pcdhga6
Q62634;Q62634-2	Slc17a7
B1WC79;D3ZW62	Thsd1
Q811X3	Ca11
D3ZTG3	Fam171b
O35793	Grem1
F1LTM4	Mfsd4b
A0A0G2JWK0;M0RCF3	Itgb3
B1PLB1;B1PLB2	Cd34
D4A6D8	Lrrtm1
P48303	S1pr1
G3V837;Q63493	Cd1d1
F1LRZ0	Alk
Q9EPF2;Q9EPF2-2	Mcam
Q07008	Notch1
A0A0G2K2Y3;Q4KMA8;Q9JJ22;Q9JJ22-2	Erap1
D4A0A3	Pamr1
A0A0G2JWS3;Q0KL00	Piezo1
A0A0G2K6Y2;A0A0G2K914;P04774	Scn1a
A0A0G2KBA2;P13265	Gpc3
F1LMB1;Q0V8T4;Q0V8T5;Q0V8T6	Cntnap5b
G3V7H2;M0R8T0;O35217	Minpp1
F1M5G8	Tmem131
Q9QYW5	Emp3
P25122;P25122-2	Kcnc1
P83748	Prss30
P25095	Agtr1
D4AB25	Fjx1
A0A0G2JWB6	Pxdn
Q5M7U7	Vstm5
Q9Z2H4	Lgr4
P26644;Q5I0M1	Apoh
Q6MG70	Neu1
D4A4P8	Ttyh2
D4A062	Slitrk3
D3ZMS3	Matn4
P61943;Q569D2	St3gal6
B5DEY9	Csgalnact1
D3ZIM0	Il17rc
D3ZAA3;Q00918	Ltbp1
A0A0H2UHC1;P47971	Nptx1
A0A0G2JW25;D4A237	Slc2a9
D3ZCS2	C1qtnf2
O35263	Pafah1b3
D3Z9H2	Hapln4
Q9QZH0	Fzd4
F1LQ00	Col5a2
D4A409	Lama1
F1LNB4;Q63415	Pcsk6
D3ZJ81	Fstl4
A0A0G2K757;P25235	Rpn2
Q63315;Q63315-2	Cdh22
Q76GL9	Slc1a4
D3ZLH5	Plxnb3
Q9QYC6	Gpr37
F1LMP7;G3V8V1;P23785	Grn
G3V6Q2;Q10836	Trhde
A0A1B0GWR8;B0BNF3;P01283	Vip
Q3B7D3	Tctn2
B5DFJ0	Slc7a4
G3V9P3	Vsir
A0A0G2K1Q8	Abca3
Q63257;Q63257-2	Il4r
M0RAS4	Igsf21
Q6AXU6	JPT1
A0A0H2UHL9;Q07266;Q07266-2	Dbn1
A0A0G2JTN7;F1M4Q9	Ntn4
Q4V8N6;Q99N01	Slco4a1
F1LXC7	LOC100362814
A0A0G2K470	Itga2
A0A0G2K1Q5;O54898;Q9WUB8	Cacna1g
D4ADJ8	Tmem26

## Sheet: Figure 4b
Protein Group	pearson's correlation coefficient ( Surface, Total)
A0A096MIV6	0.381818
A0A096MJT8;D4A4W1	-0.00606061
A0A0A0MP80;D3ZEH5	-0.418182
A0A0A0MXX9;A0A0G2JTQ6;A0A0G2K9S2;O88419	-0.563636
A0A0G2JSK5;P49134	-0.490909
A0A0G2JTL4;Q63116	0.769697
A0A0G2JV93;P31422	0.90303
A0A0G2JVA4;D3ZQR7;G3V9I0;Q811A3;Q811A3-2	-0.00606061
A0A0G2JVI9;Q62845	0.806061
A0A0G2JVU0;D3ZAL8	0.393939
A0A0G2JVU1	0.636364
A0A0G2JVZ6;F1LZX9	0.490909
A0A0G2JWH5;B4F7C9	0.0909091
A0A0G2JWS6;Q91ZV2	0.575758
A0A0G2JXG3;Q6AY41	0.624242
E9PTB7	0.369697
A0A0G2JY11;D4AAV9	0.539394
A0A0G2JY19;P97523	0.6
A0A0G2JY48;F1MAJ0	0.890909
A0A0G2JYC2;P0C588	-0.0666667
A0A0G2JYN4	-0.187879
A0A0G2JZB8;E9PSV8;Q9JJK1	0.563636
A0A0G2K016;Q5U2W0	0.684848
A0A0G2K093;O35162	0.684848
A0A0G2K0J9;A0A0G2K5D4;P63079	0.0424242
A0A0G2K0P8;A0A0G2K7R8;Q8VII6;Q8VII6-2	0.10303
A0A0G2K0T2;P28648	0.733333
A0A0G2K1L0	-0.2
A0A0G2K210;F1LSN4	0.612121
A0A0G2K227;P31643	0.333333
A0A0G2K2S2;P11167	0.890909
A0A0G2K2T4;Q9QYP1	0.0424242
A0A0G2K2X9;A0A0G2K997;Q9WTN5	0.139394
A0A0G2K3I1;P30823;P70608	0.612121
A0A0G2K429;F1LSD1;Q03343	0.127273
A0A0G2K523;Q99PR0	-0.115152
A0A0G2K532;D4A1J9	0.830303
A0A0G2K561;F1LP13	0.830303
A0A0G2K5J5;D4A9F4	0.527273
A0A0G2K5L1;G3V9W9	0.890909
A0A0G2K618;D4A390	-0.0787879
A0A0G2K6G2;D3ZGQ3;Q7TP48;Q7TP48-2	0.430303
A0A0G2K6L9;F1M3J7	0.915152
A0A0G2K6N2;D3ZN99	0.442424
A0A0G2K6T9	0.806061
A0A0G2K726;F1MAQ6	-0.0424242
A0A0G2K7L2;F1LZ40	0.878788
A0A0G2K7P9;A0A0G2K7R3;F1M8G9	0.769697
A0A0G2K7Y0;Q63135;Q63135-2	-0.284848
A0A0G2K8I5;D3ZG18	0.236364
A0A0G2K8K3;Q64268	0.115152
A0A0G2K8S1;Q5RK27	0.793939
A0A0G2K8T0;Q6P7S1	-0.10303
A0A0G2K8V0;F1LPJ1	0.818182
A0A0G2K902;D3ZW09	0.551515
A0A0G2K946	0.793939
A0A0G2K9D7	0.612121
A0A0G2KA71;Q5FVC5	0.878788
A0A0H2UH93;P60756	0.527273
A0A0H2UHA7;Q63424	0.309091
A0A0H2UHD9;Q5XIA1	-0.454545
A0A0H2UHQ0;Q794F9	0.866667
A0A140TAA1	0.793939
A0A140TAF4;P85171	0.818182
A0A140TAJ2;Q63175;Q63175-2	0.806061
A0A1W2Q656	-0.151515
A0JPN6;A0JPN6-2	0.878788
A2RRU4	-0.030303
B0BNG3	0.212121
B0BNH1	-0.721212
B0BNK7	0.709091
B1H282	0.806061
B1WC18	0.636364
B2B9A9	0.781818
B2RYB1	0.212121
B2RYC9	-0.0666667
B2RYD7;Q7TQ74	0.321212
B2RYF6	-0.624242
B2RZ91;Q6GX83	0.0545455
B4F795	0.866667
B4F7C2	-0.575758
B4F7D5	-0.878788
B5DEL3	0.636364
B5DFJ7	0.418182
C0HL12	0.6
D1M8S3;F1M9B9;Q63621	0.139394
D3Z8D8	0.745455
D3Z981	0.757576
D3Z9D0	0.575758
D3Z9Z7	0.563636
D3ZBZ6	0.321212
D3ZCG9;D3ZQM3	0.357576
D3ZCQ0	0.818182
D3ZDX5	0.793939
D3ZEH1	0.866667
D3ZEI4	0.866667
D3ZES7	0.430303
D3ZF92	0.781818
D3ZGF1;F1LSA1;O70509	0.733333
D3ZH36	0.939394
D3ZH59;D4AAL4;F1LRG7;Q9Z173;Q9Z173-2;Q9Z173-3;Q9Z173-4;Q9Z173-5;Q9Z173-6;Q9Z173-7	0.478788
D3ZHA1	-0.212121
D3ZHG3	0.333333
D3ZIW4	-0.442424
D3ZJ86	-0.6
D3ZJG3	-0.527273
D3ZNW5;P97685-2;P97685-3	-0.563636
D3ZPJ0	0.951515
D3ZPN0	0.854545
D3ZPX4	0.854545
D3ZQ57	0.818182
D3ZQC1	0.490909
D3ZQK4	-0.333333
D3ZQN7	0.127273
D3ZQP6	0.866667
D3ZR49	0.454545
D3ZR79;D3ZXD8	0.0787879
D3ZRF9	0.2
D3ZSA9	0.212121
D3ZT36	0.975758
D3ZTT7	0.818182
D3ZTV3	0.648485
D3ZUB0	-0.0181818
D3ZUD8	-0.2
D3ZW19	0.393939
D3ZW58	-0.430303
D3ZWJ9	0.187879
D3ZWP6	0.878788
D3ZZK3	0.515152
D4A017	0.151515
D4A051;Q63258;Q63258-2;Q63258-3	0.418182
D4A188	0.684848
D4A1A1	-0.175758
D4A3L3	0.648485
D4A3W2	-0.272727
D4A416	-0.0909091
D4A517	0.539394
D4A604	-0.490909
D4A6G2	0.721212
D4A6P1	-0.393939
D4A758	-0.187879
D4A7B6	0.406061
D4A7M0	0.648485
D4A831	0.29697
D4A8L9	0.709091
D4A994	0.309091
D4A9J3	0.951515
D4AA77	0.915152
D4AB70	0.69697
D4ABX8	0.442424
D4ACK7	0.224242
D4ACX8	0.745455
D4AD37;Q7TPJ5	-0.29697
D4AD89	-0.29697
E9PT92	0.260606
E9PTA4	-0.357576
E9PTA5	0.0424242
E9PTX9	0.466667
F1LLW8	0.115152
F1LM29;F1LZI7;P58751;P58751-2;P58751-3	0.2
F1LMW0	-0.563636
F1LMW3;Q8K3V3	0.69697
F1LNP8	0.963636
F1LP52;Q5FVM1	-0.309091
F1LPC6;Q9JHW1	-0.672727
F1LPL6;P15127;P15127-2;T2CB11	0.248485
F1LQC5	0.50303
F1LR98	0.781818
F1LRN5;Q63155	0.684848
F1LS01	0.842424
F1LS79;Q00657	0.624242
F1LSR8;Q8CFG5	0.854545
F1LSV0	0.90303
F1LSY2;O35764	0.660606
F1LTJ5	0.587879
F1LTP8	-0.284848
F1LUB7;Q6RVG2;Q6RVG2-2;Q6RVG2-3	-0.309091
F1LUG5	-0.139394
F1LV44	0.684848
F1LVR0	0.721212
F1LWQ2;Q63199	0.309091
F1LZ38	0.575758
F1M173;P97527	0.866667
F1M2Y4	-0.284848
F1M3H3	0.515152
F1M4B6	-0.139394
F1M6P8	0.454545
F1M790;Q62786	0.660606
F1M798	0.963636
F1M7K7;Q8VHW5	0.866667
F1M7V6;Q1WIM1	0.478788
F1M8K0	0.321212
F1M987	0.466667
F1MA42	0.684848
F1MA97	0.951515
F1MAA7	0.830303
F1MAH6	0.527273
F1MAN8	0.975758
F1MAP4	0.769697
F7EL93	0.830303
F7EPE0;P10960	0.333333
F7EYB9	0.987879
F7FHT4	0.575758
G3V667	0.69697
G3V679;Q99376	-0.357576
G3V6I2;P21932	0.878788
G3V6K6	0.612121
G3V6S3	0.842424
G3V711;Q9Z1K9	-0.115152
G3V746;Q00960	0.29697
G3V758;P22063	0.830303
G3V7D4	0.721212
G3V7K2;O70535	0.830303
G3V7K5	0.115152
G3V7N0	-0.236364
G3V7S0;P70627	0.478788
G3V7X4;Q9ESR9	-0.272727
G3V7X5;P24054	0.00606061
G3V824	0.442424
G3V843;P18292	0.854545
G3V881	0.890909
G3V8D0	0.6
G3V8G5;Q62638	0.515152
G3V8P3;Q9QYP2	0.781818
G3V8R2;P55067	0.260606
G3V928	0.539394
G3V963;Q80WF4	0.551515
G3V9B3;P07722;P07722-2	0.660606
G3V9L7	0.636364
M0R4G0	0.527273
M0R5U4	0.915152
M0R6K0;P15800;Q5M7W9	0.915152
M0R6Q0	-0.721212
M0R868	-0.90303
P22909	-0.10303
M0R9R3	0.345455
M0RB22	0.709091
M0RC17	0.781818
M0RDM7	0.454545
O35112	0.757576
O35276	0.781818
O35977	0.478788
O54715;Q6IRF8	-0.29697
O54861	0.29697
O88204	0.248485
O88278	0.866667
O88280	0.442424
A0A0G2JU92;A0A0G2JWP4;O88775	-0.030303
A0A0A0MXV8;O88871	0.878788
P01830	1
P07154	0.0909091
P07340	0.939394
P0CC10	0.539394
P11654	0.90303
P13638;Q5M9H4	0.818182
P13852	0.745455
P14562	0.709091
P14841	0.248485
P17046	0.442424
P18508;Q6PW52	0.551515
F1LNE4;G3V914;P19491;P19491-2;P19491-3	0.854545
G3V6Z5;G3V8Y9;P19492;P19492-2	0.975758
G3V6G3;P19969;P30191	0.175758
P20236	0.866667
P20272	0.866667
P20611;Q642D2	-0.333333
P23978	0.515152
P24268;Q6P6T6	0.418182
P24368	0.212121
P26453;P26453-2	0.854545
P27274	0.418182
P27615	-0.00606061
P28570	0.781818
P31424;P31424-2	0.684848
P31596;P31596-2	0.987879
P31647	0.381818
P31662	0.757576
P35446;Q3B7D6	0.624242
P42533;Q66HI4	0.612121
Q6IN10	0.321212
P47853	0.6
P51577	0.612121
P51639	0.842424
P51907	-0.381818
P54001	0.781818
P55159	0.915152
P56819	-0.345455
P57097	0.454545
A0A0G2KA39;P60570	0.757576
P61131	-0.0787879
P62632	0.478788
P63057;P63057-2	0.90303
P63138	0.830303
P84039	0.890909
P97603	0.29697
P97685	0.951515
Q02353	-0.587879
Q02563	0.769697
Q06000	0.890909
Q08834	0.00606061
Q09326	0.757576
Q09426	0.393939
Q10743	0.733333
Q14U74	-0.406061
Q32Q07	0.272727
Q3KR92	-0.466667
Q3KR94;Q7TQ11	0.163636
Q3L472	0.381818
Q45R42	0.357576
Q496Z2	0.648485
Q499S6	-0.406061
Q4KLK7	-0.224242
Q4KM57	0.818182
Q4QQU9	0.127273
Q4QQW8	0.224242
Q4V7D9	0.793939
Q4V887	0.866667
Q4V8I7	0.030303
Q505J3	0.684848
Q505J7	0.684848
Q53AQ4	0.309091
Q568Y7;Q568Y7-2	-0.636364
Q5BJT4	0.672727
Q5EAJ6	0.2
Q5EAJ6-2	0.248485
Q5FVH2	-0.127273
A0A0G2JVP0;Q5FVJ6	-0.563636
Q5FVL6	-0.478788
Q5FWU3	0.587879
Q5I0E7	-0.672727
Q5M7W6	-0.260606
Q5NDF0	0.757576
Q5PQL3	0.0909091
Q5PQV5	0.563636
Q5U2P1	0.660606
Q5U2V1	0.369697
Q5U355;Q8R4E1	-0.212121
Q5U367	-0.648485
Q5XI31	0.466667
Q62609;Q62609-3	0.212121
Q62640	0.442424
Q62797	0.745455
Q62867	0.260606
F1M7X4;Q62956;Q62956-2	-0.10303
Q63198	0.806061
Q63259	0.745455
Q63273	0.636364
Q63475	0.90303
Q63564	0.648485
Q63632	0.272727
M0R711;Q64605;Q64605-2	0.648485
Q66H06	0.236364
Q66H12	0.406061
Q66H28	0.806061
Q66H94	0.490909
Q66HF2	-0.187879
Q66HG0	0.0424242
A0A096MK93;M0R3V5;M0RAK3;Q66HR0	0.587879
Q675A5	-0.393939
Q68FQ2	0.10303
Q68FV6	0.357576
Q68HB8	0.527273
Q6AY20	-0.0666667
Q6AY39	0.284848
Q6AYA5;Q6TUE3	-0.563636
Q6AYF6;Q7TP03	-0.515152
Q6AYH6	-0.212121
Q6AYS3	0.139394
Q6AYT8	0.624242
Q6AZ61	0.406061
P00787;Q6IN22	0.151515
Q63617;Q6P136	-0.030303
Q6P6S4	-0.236364
Q6P6T3	-0.0666667
Q6P752	0.321212
Q6P762	-0.139394
P07153;Q6P7A7	0.29697
Q6P7C7	0.830303
P35053;Q6P7Q2	-0.151515
Q6Q629	0.781818
Q6TMA8	0.2
Q765A7	0.393939
Q767H7	0.50303
Q80WD1	0.830303
A0A1B0GWN8;Q812E9;Q812E9-2	0.357576
Q8K1G0	0.224242
Q8K4Y7	0.0666667
Q8R490	0.806061
Q8R4A1;Q8R4A1-2	-0.0666667
F1LMF4;Q8R508	0.357576
Q921A2	0.563636
Q99068	0.151515
Q99M75	0.224242
Q99ML5	0.151515
Q99MZ4	0.490909
Q9ESS6	0.842424
Q9JHZ9	0.539394
Q9JK00	0.490909
Q9JLD2	0.0787879
Q9JMA8	0.381818
Q9QWJ9	0.684848
Q9QYP0;R9PXW3	-0.139394
Q9QZA6	0.406061
Q9QZG1	0.90303
Q9R066;Q9R066-2	0.478788
Q9R1N3;Q9R1N3-2;Q9R1N3-3;Q9R1N3-4;Q9R1N3-5;Q9R1N3-6	0.418182
Q9WTW8	0.418182

## Sheet: Figure 4c
Surface comparison	Total comparison	Spearman's correlation coefficient	Days Interval
DIV20.vs.DIV18_log2FC	DIV20.vs.DIV18_log2FC	0.199127	2
DIV20.vs.DIV16_log2FC	DIV20.vs.DIV16_log2FC	0.219437	4
DIV20.vs.DIV14_log2FC	DIV20.vs.DIV14_log2FC	0.387997	6
DIV20.vs.DIV12_log2FC	DIV20.vs.DIV12_log2FC	0.389357	8
DIV20.vs.DIV10_log2FC	DIV20.vs.DIV10_log2FC	0.46569	10
DIV20.vs.DIV08_log2FC	DIV20.vs.DIV08_log2FC	0.393118	12
DIV20.vs.DIV06_log2FC	DIV20.vs.DIV06_log2FC	0.562259	14
DIV20.vs.DIV04_log2FC	DIV20.vs.DIV04_log2FC	0.552435	16
DIV20.vs.DIV02_log2FC	DIV20.vs.DIV02_log2FC	0.703501	18
DIV18.vs.DIV16_log2FC	DIV18.vs.DIV16_log2FC	0.076815	2
DIV18.vs.DIV14_log2FC	DIV18.vs.DIV14_log2FC	0.207275	4
DIV18.vs.DIV12_log2FC	DIV18.vs.DIV12_log2FC	0.2689	6
DIV18.vs.DIV10_log2FC	DIV18.vs.DIV10_log2FC	0.432566	8
DIV18.vs.DIV08_log2FC	DIV18.vs.DIV08_log2FC	0.395963	10
DIV18.vs.DIV06_log2FC	DIV18.vs.DIV06_log2FC	0.569336	12
DIV18.vs.DIV04_log2FC	DIV18.vs.DIV04_log2FC	0.58638	14
DIV18.vs.DIV02_log2FC	DIV18.vs.DIV02_log2FC	0.699664	16
DIV16.vs.DIV14_log2FC	DIV16.vs.DIV14_log2FC	0.139212	2
DIV16.vs.DIV12_log2FC	DIV16.vs.DIV12_log2FC	0.255559	4
DIV16.vs.DIV10_log2FC	DIV16.vs.DIV10_log2FC	0.479122	6
DIV16.vs.DIV08_log2FC	DIV16.vs.DIV08_log2FC	0.459481	8
DIV16.vs.DIV06_log2FC	DIV16.vs.DIV06_log2FC	0.593795	10
DIV16.vs.DIV04_log2FC	DIV16.vs.DIV04_log2FC	0.585844	12
DIV16.vs.DIV02_log2FC	DIV16.vs.DIV02_log2FC	0.679562	14
DIV14.vs.DIV12_log2FC	DIV14.vs.DIV12_log2FC	0.0624469	2
DIV14.vs.DIV10_log2FC	DIV14.vs.DIV10_log2FC	0.310926	4
DIV14.vs.DIV08_log2FC	DIV14.vs.DIV08_log2FC	0.36114	6
DIV14.vs.DIV06_log2FC	DIV14.vs.DIV06_log2FC	0.618054	8
DIV14.vs.DIV04_log2FC	DIV14.vs.DIV04_log2FC	0.577784	10
DIV14.vs.DIV02_log2FC	DIV14.vs.DIV02_log2FC	0.722747	12
DIV12.vs.DIV10_log2FC	DIV12.vs.DIV10_log2FC	0.294176	2
DIV12.vs.DIV08_log2FC	DIV12.vs.DIV08_log2FC	0.356478	4
DIV12.vs.DIV06_log2FC	DIV12.vs.DIV06_log2FC	0.606722	6
DIV12.vs.DIV04_log2FC	DIV12.vs.DIV04_log2FC	0.584712	8
DIV12.vs.DIV02_log2FC	DIV12.vs.DIV02_log2FC	0.664082	10
DIV10.vs.DIV08_log2FC	DIV10.vs.DIV08_log2FC	0.257983	2
DIV10.vs.DIV06_log2FC	DIV10.vs.DIV06_log2FC	0.522742	4
DIV10.vs.DIV04_log2FC	DIV10.vs.DIV04_log2FC	0.492621	6
DIV10.vs.DIV02_log2FC	DIV10.vs.DIV02_log2FC	0.64392	8
DIV08.vs.DIV06_log2FC	DIV08.vs.DIV06_log2FC	0.292448	2
DIV08.vs.DIV04_log2FC	DIV08.vs.DIV04_log2FC	0.439429	4
DIV08.vs.DIV02_log2FC	DIV08.vs.DIV02_log2FC	0.65149	6
DIV06.vs.DIV04_log2FC	DIV06.vs.DIV04_log2FC	0.279295	2
DIV06.vs.DIV02_log2FC	DIV06.vs.DIV02_log2FC	0.637067	4
DIV04.vs.DIV02_log2FC	DIV04.vs.DIV02_log2FC	0.446304	2

## Sheet: Figure 4d
Percent	Days Interval		Comparison	overlap	S_UP	S_DOWN	T_UP	T_DOWN	sum_sign_S	percentage overlap of sum S	Interval
13.4615	2		S_ DIV04-vs-DIV02 vs. T_ DIV04-vs-DIV02	24	65	96	74	14	161	14.9068	2
22.7934	4		S_ DIV06-vs-DIV02 vs. T_ DIV06-vs-DIV02	82	174	98	165	9	272	30.1471	4
27.7561	6		S_ DIV06-vs-DIV04 vs. T_ DIV06-vs-DIV04	34	118	12	86	7	130	26.1538	2
32.4685	8		S_ DIV08-vs-DIV02 vs. T_ DIV08-vs-DIV02	101	202	122	196	13	324	31.1728	6
35.3574	10		S_ DIV08-vs-DIV04 vs. T_ DIV08-vs-DIV04	68	165	27	152	21	192	35.4167	4
39.2192	12		S_ DIV08-vs-DIV06 vs. T_ DIV08-vs-DIV06	10	67	16	30	9	83	12.0482	2
39.9083	14		S_ DIV10-vs-DIV02 vs. T_ DIV10-vs-DIV02	121	197	149	191	41	346	34.9711	8
40.2576	16		S_ DIV10-vs-DIV04 vs. T_ DIV10-vs-DIV04	75	164	66	144	41	230	32.6087	6
42.6087	18		S_ DIV10-vs-DIV06 vs. T_ DIV10-vs-DIV06	38	88	64	78	41	152	25	4
			S_ DIV10-vs-DIV08 vs. T_ DIV10-vs-DIV08	2	14	24	8	6	38	5.26316	2
			S_ DIV12-vs-DIV02 vs. T_ DIV12-vs-DIV02	134	199	163	177	54	362	37.0166	10
			S_ DIV12-vs-DIV04 vs. T_ DIV12-vs-DIV04	83	165	82	124	51	247	33.6032	8
			S_ DIV12-vs-DIV06 vs. T_ DIV12-vs-DIV06	66	107	89	81	79	196	33.6735	6
			S_ DIV12-vs-DIV08 vs. T_ DIV12-vs-DIV08	15	41	41	36	41	82	18.2927	4
			S_ DIV12-vs-DIV10 vs. T_ DIV12-vs-DIV10	2	8	5	19	33	13	15.3846	2
			S_ DIV14-vs-DIV02 vs. T_ DIV14-vs-DIV02	146	213	123	162	80	336	43.4524	12
			S_ DIV14-vs-DIV04 vs. T_ DIV14-vs-DIV04	98	204	58	120	72	262	37.4046	10
			S_ DIV14-vs-DIV06 vs. T_ DIV14-vs-DIV06	78	122	64	71	114	186	41.9355	8
			S_ DIV14-vs-DIV08 vs. T_ DIV14-vs-DIV08	39	85	44	46	113	129	30.2326	6
			S_ DIV14-vs-DIV10 vs. T_ DIV14-vs-DIV10	16	79	21	21	76	100	16	4
			S_ DIV14-vs-DIV12 vs. T_ DIV14-vs-DIV12	2	56	12	10	19	68	2.94118	2
			S_ DIV16-vs-DIV02 vs. T_ DIV16-vs-DIV02	141	221	129	154	85	350	40.2857	14
			S_ DIV16-vs-DIV04 vs. T_ DIV16-vs-DIV04	101	211	72	119	79	283	35.689	12
			S_ DIV16-vs-DIV06 vs. T_ DIV16-vs-DIV06	93	145	94	81	124	239	38.9121	10
			S_ DIV16-vs-DIV08 vs. T_ DIV16-vs-DIV08	70	125	99	51	117	224	31.25	8
			S_ DIV16-vs-DIV10 vs. T_ DIV16-vs-DIV10	35	130	62	31	82	192	18.2292	6
			S_ DIV16-vs-DIV12 vs. T_ DIV16-vs-DIV12	12	100	32	13	38	132	9.09091	4
			S_ DIV16-vs-DIV14 vs. T_ DIV16-vs-DIV14	1	15	12	5	2	27	3.7037	2
			S_ DIV18-vs-DIV02 vs. T_ DIV18-vs-DIV02	154	202	141	171	88	343	44.898	16
			S_ DIV18-vs-DIV04 vs. T_ DIV18-vs-DIV04	112	200	80	126	91	280	40	14
			S_ DIV18-vs-DIV06 vs. T_ DIV18-vs-DIV06	106	140	107	92	129	247	42.915	12
			S_ DIV18-vs-DIV08 vs. T_ DIV18-vs-DIV08	80	111	98	68	124	209	38.2775	10
			S_ DIV18-vs-DIV10 vs. T_ DIV18-vs-DIV10	51	108	67	53	79	175	29.1429	8
			S_ DIV18-vs-DIV12 vs. T_ DIV18-vs-DIV12	21	85	38	35	40	123	17.0732	6
			S_ DIV18-vs-DIV14 vs. T_ DIV18-vs-DIV14	2	14	21	27	8	35	5.71429	4
			S_ DIV18-vs-DIV16 vs. T_ DIV18-vs-DIV16	0	3	19	10	1	22	0	2
			S_ DIV20-vs-DIV02 vs. T_ DIV20-vs-DIV02	147	197	148	151	99	345	42.6087	18
			S_ DIV20-vs-DIV04 vs. T_ DIV20-vs-DIV04	96	195	83	121	102	278	34.5324	16
			S_ DIV20-vs-DIV06 vs. T_ DIV20-vs-DIV06	95	129	113	77	140	242	39.2562	14
			S_ DIV20-vs-DIV08 vs. T_ DIV20-vs-DIV08	89	125	136	57	148	261	34.0996	12
			S_ DIV20-vs-DIV10 vs. T_ DIV20-vs-DIV10	55	128	101	37	107	229	24.0175	10
			S_ DIV20-vs-DIV12 vs. T_ DIV20-vs-DIV12	35	100	71	26	70	171	20.4678	8
			S_ DIV20-vs-DIV14 vs. T_ DIV20-vs-DIV14	18	29	56	19	37	85	21.1765	6
			S_ DIV20-vs-DIV16 vs. T_ DIV20-vs-DIV16	2	12	54	3	3	66	3.0303	4
			S_ DIV20-vs-DIV18 vs. T_ DIV20-vs-DIV18	2	9	21	6	21	30	6.66667	2

## Sheet: Figure 4e-i
Total abundance group quantification (log2)													Surface abundance group quantification (log2)
Protein	GeneName	DIV02	DIV04	DIV06	DIV08	DIV10	DIV12	DIV14	DIV16	DIV18	DIV20		Protein Group	GeneName	DIV02	DIV04	DIV06	DIV08	DIV10	DIV12	DIV14	DIV16	DIV18	DIV20
G3V6D3;P10719	Atp5f1b	22.8442	22.7768	22.8791	23.0411	22.916	23.1525	23.1478	22.942	23.2634	23.3223		P31596;P31596-2	Slc1a2	16.4227	19.0726	20.9597	21.5692	22.1201	22.1335	22.4808	22.9441	23.3419	23.4018
P68136	Acta1	23.7536	23.8143	23.4512	23.0261	21.0829	22.5191	22.583	22.2903	20.3603	22.8271		D3ZGI9;F1LNP4;Q63633;Q63633-2	Slc12a5	16.9572	16.6643	18.0267	19.2713	19.7541	20.3411	20.6396	20.7474	20.583	20.7199
D3ZBN0	H1-5	24.4834	23.8376	23.3384	23.1242	22.6854	22.1749	21.4696	21.0751	21.2449	21.1781		A0A0G2JZB8;E9PSV8;Q9JJK1	Gpm6b	17.8142	18.5734	18.9378	18.2891	19.5676	19.4082	19.0849	19.8013	19.3734	19.1316
P47942	Dpysl2	21.6471	21.7203	22.0536	22.1309	22.2629	22.2511	22.4154	22.2393	21.9336	21.8261		A0A0G2JSJ3;A0A0G2JVB0;A0A0G2JX37;Q07647	Slc2a3	17.3275	17.039	17.4654	18.4154	18.5484	19.3583	19.8942	20.7093	20.0264	20.122
P10111	Ppia	22.1607	21.9857	22.0737	21.9977	21.9456	21.8066	22.0008	22.189	21.7695	21.794		P01830	Thy1	15.1401	15.5285	17.3303	18.379	19.5559	20.1359	20.5327	20.6381	20.7492	20.7431
F1LP05;P15999	Atp5f1a	21.3924	21.1241	21.6511	21.6288	21.7231	22.0264	21.9739	22.1732	22.2645	22.3448		A0A0G2JUT1;Q6AYP5;Q6AYP5-2	Cadm1	17.4742	17.6184	18.1939	17.6567	18.7286	18.9114	18.6481	18.3022	18.4613	18.4412
Q9Z2L0	Vdac1	21.368	21.4079	21.5441	21.6403	21.843	21.6651	21.9209	22.003	22.1553	22.1732		A0A0G2KA95;D3ZPC4	L1cam	17.3654	16.9774	17.9701	18.3598	18.7248	18.879	18.8416	18.1157	18.3322	18.0926
P06686	Atp1a2	19.0651	20.8114	22.0202	22.3254	22.2291	21.858	21.9441	22.0406	22.7101	22.4029		A0A0G2JSU1;A0A0G2KAS7;G3V846;P24942;P24942-2	Slc1a3	16.9059	18.052	17.8103	17.38	18.9141	17.1188	18.4989	18.06	18.9496	18.434
P62804	H4c2	24.0316	22.8162	22.4211	21.7702	20.8942	21.4361	20.5385	21.334	21.3368	20.6576		A0A0G2K7E5;D3ZKP9;P54290;Q9ERS3	Cacna2d1	16.8463	17.2739	17.5278	17.5611	18.1562	18.3504	18.4159	18.4661	18.1444	18.0631
A0A0G2JZ52;Q6IMY8	Hnrnpu	22.8665	22.393	22.1099	21.8677	21.6795	21.2259	21.1228	21.0138	21.064	21.1832		F1M7K7;Q8VHW5	Cacng8	15.1984	16.3281	17.0675	17.4128	17.9459	18.5189	18.4633	18.9868	18.3683	18.7617
Q05962;Q6P9Y4	Slc25a4	21.3903	21.4147	21.5087	21.5715	21.6041	21.5867	21.642	21.8271	21.9606	21.9233		A0A0G2JY48;F1MAJ0	Ephb2	17.7031	17.5663	17.7883	18.1173	18.1659	17.9365	17.4536	17.2487	16.8526	16.8603
F7EPE0;P10960	Psap	20.6659	21.059	21.3896	22.1596	22.1087	21.5872	21.4103	21.6518	21.4607	21.6588		G3V928	Lrp1	16.437	17.1412	17.3694	17.6694	17.4909	17.5199	17.5288	17.7812	17.7288	17.4867
Q00981	Uchl1	21.4136	21.2912	21.2767	21.6595	21.8901	21.2795	21.4836	21.5385	21.6282	21.4554		Q02563	Sv2a	16.6298	16.547	16.4782	16.5737	16.3834	16.6688	18.5012	19.3644	18.5608	18.4025
Q09073	Slc25a5	20.7541	21.1339	21.4554	21.4764	21.2671	21.379	21.5391	21.6457	21.9608	21.8808		P07340	Atp1b1	15.4515	16.049	15.809	16.9924	17.4031	17.7894	18.1264	19.1687	18.5718	18.4296
A0A0H2UHM5;P11598	Pdia3	21.5415	21.7371	21.7836	21.6879	21.6762	21.2833	21.0737	21.1805	21.1754	21.1322		P55159	Pon1	16.4951	16.2813	17.0729	17.0034	17.2548	17.1585	17.4435	18.0511	17.9443	18.635
Q68FY0	Uqcrc1	20.8905	20.9861	21.1264	21.2714	21.3893	21.4289	21.5554	21.587	21.7615	21.7041		G3V8R2;P55067	Ncan	16.7697	16.8812	17.2888	17.1278	16.9836	17.1139	17.2504	17.4601	17.7141	17.7385
P04636	Mdh2	21.2152	21.124	21.3155	21.4337	21.1524	21.4747	21.4016	21.4271	21.379	21.401		P26453;P26453-2	Bsg	15.9468	16.1751	16.7882	17.3463	17.4525	17.5343	17.8832	17.6121	18.097	17.4312
A0A0G2K4Y6	Fam29a	20.5416	20.3216	20.9894	21.4459	21.5174	21.35	21.3342	21.4176	21.8058	21.6		Q63632	Slc12a4	14.8178	16.0793	16.8143	17.3069	17.537	17.4185	17.4017	18.0762	17.6487	17.892
P46462	Vcp	20.9886	21.251	21.3429	21.3645	21.3691	21.1928	21.1889	21.0979	21.2054	20.7372		D3ZUD8	Tm9sf3	16.7152	16.6385	17.2665	16.916	17.3055	16.8906	17.0149	17.1663	17.1091	17.9566
B2RZD6	Ndufa4	20.7678	20.5715	21.0593	20.9141	21.3686	21.1177	21.1504	21.4575	21.7596	21.5393		A0A0G2K5X6;Q63604;Q63604-2;Q63604-3	Ntrk2	16.2198	16.7884	17.2221	17.1958	17.3972	16.8774	17.3803	17.342	17.0041	17.1928
Q62950	Crmp1	20.8687	21.1604	21.1604	21.122	21.2274	21.363	21.2528	21.0152	20.8974	20.7875		P27615	Scarb2	16.9305	16.6286	17.1118	16.9248	16.9858	16.6726	17.0033	17.5774	17.1714	17.3048
P11232	Txn	20.7836	20.7341	20.7123	21.2864	21.2866	21.1443	21.3796	21.121	21.4324	20.8492		Q5I0E7	Tmed9	17.0204	16.8361	16.95	16.3572	16.6235	16.6009	17.1903	17.4506	17.0045	16.9937
P32551	Uqcrc2	20.6662	20.526	20.8074	20.9949	21.0244	21.1841	21.1656	21.3059	21.3332	21.3596		M0R9L2;Q08406	Cntfr	15.8662	16.4017	16.633	16.804	17.1612	17.2042	17.4235	16.7245	17.3812	17.3059
P11608	Mt-atp8	20.7227	21.1263	20.7972	20.7422	20.9041	20.805	21.04	21.222	21.1709	21.5254		D4A994	Emc1	17.3193	16.5695	16.8278	16.6852	16.7443	16.3643	16.8203	16.859	16.9261	17.5252
P07335	Ckb	20.0537	20.3067	21.4003	20.9286	20.7218	21.0874	21.0815	21.218	21.9471	21.2392		A0A0G2JSH6;Q9WUD2	Trpv2	16.3025	16.5926	16.6594	17.4878	17.0093	17.378	16.9564	16.6784	17.0709	16.4958
P35565	Canx	21.2408	21.0018	21.2292	21.023	21.1504	21.0077	20.6764	20.8941	20.7834	20.7481		A0A0G2K7P9;A0A0G2K7R3;F1M8G9	Ncam2	15.5662	15.8747	16.2683	16.9412	17.127	17.1536	17.4366	17.7041	17.3476	16.8992
P05197	Eef2	21.5159	21.4683	21.3689	21.1614	21.0203	20.7719	20.4107	20.4389	20.5624	20.5153		A0A0G2K2S2;P11167	Slc2a1	15.9716	16.117	17.0263	17.1524	16.6745	16.6772	16.8882	17.0141	17.2008	17.0438
P62914;Q4V8I6	Rpl11	21.5882	21.4507	21.2743	21.326	20.8781	20.9721	20.6854	20.4558	20.4373	20.1338		Q99ML5	Pcyox1	17.4556	16.7964	16.8538	16.1636	16.534	16.0814	16.7147	16.9302	16.741	16.9852
P08461	Dlat	20.3233	19.821	20.4056	20.838	21.0697	21.0475	20.9467	21.3754	21.6688	21.5853		O35112	Alcam	15.9175	16.4743	16.455	16.8096	16.9749	16.6624	16.5713	16.9326	16.6502	16.3327
Q06647	Atp5po	20.4789	20.6064	20.7657	20.7758	20.901	20.9963	20.8939	21.1527	21.2179	21.2144		Q63198	Cntn1	15.3873	15.365	16.0869	16.9598	17.0623	16.9688	16.9944	16.9281	16.8944	16.9968
P13383;Q5U328	Ncl	22.1016	21.5715	21.5793	21.035	21.0996	20.5442	20.36	20.1627	20.1914	20.015		Q9QZG1	Slc22a23	15.4514	16.0965	16.2762	16.7978	16.6434	16.6343	16.7957	16.8935	16.834	16.9262
O08651	Phgdh	20.0283	20.683	21.343	21.3129	21.3424	21.0051	20.8223	20.6345	20.7031	20.4634		A0A0G2K0T2;P28648	Cd63	15.3373	15.2874	16.7231	16.9513	16.6273	16.7097	16.8036	16.4077	16.7031	16.7462
P63039	Hspd1	20.8847	20.7165	20.9126	20.9068	20.6635	20.8296	20.7009	20.8471	20.7323	20.8745		A0A0G2K3I1;P30823;P70608	Slc7a1	16.7635	16.5697	16.4883	16.2799	16.0573	15.883	15.8589	16.3426	15.987	16.1565
P07340	Atp1b1	18.8582	19.1172	20.0483	20.5231	21.223	20.9758	21.4647	21.6996	22.0962	21.9436		F1LTJ5	#N/A	14.9248	15.8234	16.8619	16.5406	16.4919	16.3246	16.319	16.6625	16.2564	16.1678
D3ZAF6	Atp5mf	20.5493	20.2077	20.7539	20.686	20.6696	20.6704	20.8421	21.0632	21.109	21.1065		M0RC17	Chl1	15.4495	15.5259	16.4117	16.6791	17.1824	16.7931	16.3724	15.998	15.8065	15.9468
P31399	Atp5pd	20.1435	20.1183	20.6149	20.694	20.8044	20.8616	20.8249	21.0759	21.287	21.0852		P31647	Slc6a11	14.9219	16.1203	15.7684	17.4565	16.4162	16.3889	16.5569	16.4966	15.9119	15.7127
D3ZTH8;F1LT35;P62752	LOC689899	21.3778	21.2122	21.0179	21.1899	20.8145	20.6636	20.388	20.2173	20.2465	19.6929		P97546;P97546-1;P97546-3	Nptn	15.5096	15.4866	15.7352	15.8237	16.5679	16.6137	16.5768	16.8433	16.4641	16.1097
Q3MHS9	Cct6a	21.0769	20.2814	20.806	21.0011	20.9992	20.3917	20.3944	20.5224	20.5084	20.5372		F1LQ87;Q02294	Cacna1b	15.6409	15.2539	15.7412	16.5937	16.3054	16.5431	16.622	16.2044	16.2826	16.2789
P62859	Rps28	20.957	21.6919	21.4412	20.6992	20.3042	20.5183	20.4113	19.9342	20.489	20.0482		B4F795	Slc44a2	15.3075	15.3354	16.0967	16.382	16.2114	16.0306	16.2682	16.2573	16.3706	16.5689
Q6P502	Cct3	20.9994	21.1644	20.9449	20.7621	20.6377	20.5853	20.3566	20.425	20.306	20.219		G3V803;Q9Z1Y3	Cdh2	16.1011	16.085	16.4848	16.1234	16.1798	15.936	16.2977	15.799	15.9542	15.8032
A0A0G2K3Z9;Q63716	#N/A	20.2464	20.2788	20.7186	20.9736	20.9678	20.4366	20.4325	20.8604	20.8979	20.5707		G3V6G1	Jchain	18.0417	17.2432	16.973	16.482	16.0101	15.3428	15.0064	15.2554	15.1349	14.7494
P05708	Hk1	20.4299	20.0285	20.5132	20.4769	20.5918	20.3242	20.5968	20.8845	21.1924	20.9779		Q63617;Q6P136	Hyou1	17.0497	16.3158	16.2067	15.6446	15.602	15.1091	16.0406	16.1794	15.9018	16.0423
P20788	Uqcrfs1	20.455	19.9989	20.4237	20.6514	20.7668	20.6357	20.4921	20.8368	20.9401	20.7997		F1LNP8	Nectin1	15.0775	15.0868	15.7308	16.3517	16.5636	16.913	16.38	16.1883	16.0308	15.701
A0A140TAH5;P84092	Ap2m1	20.0771	19.9119	20.3235	20.6909	20.813	20.9189	20.5482	20.7682	20.911	20.9545		B2GUV4;O70594	Slc22a5	14.2259	15.4106	16.2696	16.2915	16.2369	16.001	15.9629	16.3346	16.5738	16.7096
P85108	Tubb2a	19.8565	19.6503	20.0447	20.6121	20.9389	20.674	21.086	20.9915	21.0397	20.9047		D3Z9N6;D3ZFC3;D4A8Y6;Q9ERB4;Q9ERB4-2;Q9ERB4-3	Vcan	17.0798	16.8539	16.681	16.4543	15.9198	15.5059	15.3663	15.0809	15.2756	15.16
F1LM47	Sucla2	20.1453	20.1014	20.3975	20.4805	20.542	20.5415	20.5745	20.943	21.0798	20.9814		G3V6I2;P21932	Adcy3	15.0085	15.145	15.1473	16.0147	15.9064	16.4116	16.2269	16.7147	16.3439	16.2677
A0A0G2K6U1;F1LQ81;Q9QUL6	Nsf	19.3064	19.4648	19.6996	19.9483	20.6507	20.7904	21.0905	21.2629	21.5518	21.3643		O35276	Nrp2	15.188	15.4025	15.8141	16.6052	15.975	15.8591	15.8042	16.4952	15.9495	15.6773
M0RBJ0	Gng2	20.4312	20.4567	20.5568	20.4946	20.6856	20.6944	20.586	20.6068	20.3489	20.2662		D4A6P1	Sez6l2	16.7273	16.0974	15.6912	15.9174	15.4643	15.4379	15.8692	15.8202	15.4751	15.9253
P85834	Tufm	20.2086	20.5718	20.5154	20.3145	20.389	20.5853	20.4023	20.5902	20.7606	20.5168		M0R5U4	Adcy9	13.9423	14.2147	14.6485	15.3936	15.7021	16.232	16.8215	17.0966	16.9987	17.2545
Q4QRB4	Tubb3	20.6642	20.4754	20.5285	20.1908	20.5539	20.7928	20.4641	20.454	20.252	20.3255		P17046	Lamp2	15.3976	15.0623	16.1717	15.6278	16.1755	15.702	15.6578	15.7826	15.8683	16.2995
P10860	Glud1	19.5102	20.0174	20.6643	20.9951	20.9235	20.5027	20.2798	20.4964	20.6623	20.5027		F1M7N2	Entpd2	13.641	14.934	17.1201	16.9958	16.2061	15.8102	15.9576	15.78	15.7432	15.4704
P62864;Q5BJN7	Fau	21.4079	20.8741	20.8642	20.9108	20.7319	20.6186	20.0739	19.733	19.9484	19.2726		A0A140TAA1	Igsf8	15.2775	15.189	15.5079	15.8082	15.8521	15.9117	15.8659	15.6579	16.1255	16.0861
Q9ER34	Aco2	19.9215	20.0157	20.2691	20.4272	20.3999	20.5794	20.4851	20.7655	20.7842	20.7633		A0A0G2JWH5;B4F7C9	Stt3a	16.3485	15.7705	16.0473	15.3522	15.4404	15.1817	15.5908	15.5102	15.5456	15.7834
O88989	Mdh1	19.2222	19.4747	19.9215	20.3889	20.7021	20.6706	21.0147	21.1323	20.9392	20.9203		Q68FV0;R9PXT5	Tmem178a	12.8925	14.3368	15.0741	14.9772	16.0652	16.4674	16.5042	16.703	16.6582	16.833
G3V997	Dcx	21.2399	21.2142	21.3807	20.9257	21.0963	20.0697	19.9599	19.295	19.7699	19.2984		P28570	Slc6a8	14.7091	15.6102	15.5989	15.8485	15.409	15.4164	15.3425	16.0771	15.9146	16.21
P06761	Hspa5	20.8441	20.5467	20.6804	20.4437	20.604	20.2735	20.0153	20.213	20.3283	20.0862		Q6AZ61	Lmbrd1	15.175	15.0801	15.4398	14.8445	15.2891	14.9037	16.2581	16.6246	16.0305	16.4478
P55051	Fabp7	19.4979	20.1406	21.0486	21.1038	21.1019	20.4572	20.3268	20.3099	20.1627	19.824		G3V8X8	Nog	13.7343	14.1243	14.85	15.594	15.8531	16.1942	15.9745	16.1308	16.3478	17.1994
G3V8A5	Vps35	20.2394	20.0638	20.4922	20.4677	20.513	20.4996	20.3591	20.259	20.5114	20.328		E9PTX9	Slc12a2	16.1127	16.2337	15.9998	16.1663	15.5941	15.5521	15.4771	14.7208	15.0176	15.0299
Q5U1Y2	Rac2	19.9262	19.9336	20.4521	20.912	21.0588	20.5986	20.6316	19.2791	20.2332	20.7032		F7EPE0;P10960	Psap	15.6201	15.2335	15.7529	15.7565	15.6969	15.4289	15.4653	15.9693	15.4783	15.4163
P17425	Hmgcs1	21.1089	20.8652	20.9036	20.7879	20.7536	19.8206	19.7874	19.8504	20.0803	19.6091		P62813	Gabra1	14.0106	13.8397	14.3299	14.7999	15.995	16.011	16.4488	16.6361	16.3872	16.7527
M0R5Y8	#N/A	20.948	20.7274	20.8277	20.4164	20.2232	20.2491	20.3404	19.841	19.9112	19.8731		P97710;Q499T3	Sirpa	14.0185	14.4372	15.0468	15.3284	15.844	15.9902	16.1888	16.1401	15.9399	16.0138
P12075	Cox5b	19.8354	19.9731	19.9331	20.1561	20.4588	20.0818	20.3876	20.7341	20.9317	20.8433		D3ZNW5;P97685-2;P97685-3	Nfasc	14.5621	15.1312	15.1104	15.7326	15.3942	15.3523	15.4924	15.6074	15.9592	16.4755
Q5M7T6	Atp6v0d1	19.1146	19.1652	19.839	20.3093	20.5861	20.3656	20.7467	20.8944	21.2229	21.0363		Q66HG0	Rnf13	15.5052	15.0439	15.941	15.2389	15.6176	15.423	15.8751	15.4468	15.416	15.2333
A0A0G2KB63;Q5XIH7	Phb2	20.8132	20.3185	20.6304	19.9063	20.0939	20.1549	20.0561	20.2376	20.5237	20.4907		Q3KR94;Q7TQ11	Vtn	16.1956	15.4568	15.8338	14.4973	15.6036	15.433	15.2228	16.6093	15.3273	14.5453
P62260	Ywhae	19.8232	19.8408	20.1888	20.3743	20.7455	20.7942	20.5558	20.375	20.4563	20.0603		A0A0A0MY16;Q1WIM2;Q1WIM2-2	Cadm2	15.2207	15.0399	15.3469	15.6324	15.5492	15.8593	15.7528	15.2999	15.3983	15.321
Q6PDV8	LOC100360057	20.8763	20.7919	20.4846	20.542	20.6534	20.2515	19.8977	19.829	20.0053	19.8368		P20611;Q642D2	Acp2	16.035	14.5911	15.4862	14.926	15.0657	14.7589	15.6769	15.9376	15.7078	16.2061
P19511	Atp5pb	19.4193	19.2221	20.0686	20.5512	20.3784	20.2524	20.3326	20.7223	20.9803	21.0648		A0A0G2K8M5;G3V6N2	Tmed4	15.5016	15.3112	15.646	15.2094	15.3046	15.2237	15.3449	15.7497	15.5139	15.5812
P10888	Cox4i1	20.4057	19.8478	20.0794	20.193	20.4612	20.2138	19.8841	20.4361	20.9401	20.5088		Q9R066;Q9R066-2	Cxadr	16.4761	15.8161	15.86	16.2495	15.7111	15.6651	15.2224	14.4809	14.417	14.4282
D3ZUY8	Ap2a1	19.6839	19.5612	19.9858	20.2573	20.6924	20.2736	20.4106	20.6051	20.741	20.7302		D3ZEI4	Hepacam	13.9639	14.9149	15.779	15.1551	15.5643	14.8318	15.0764	15.7782	16.3424	16.4504
P49242	Rps3a	21.4096	20.082	20.7056	20.9718	20.2072	20.6049	19.0682	19.7239	20.0539	19.8946		A0A0G2JU92;A0A0G2JWP4;O88775	Emb	15.1952	15.619	15.494	15.3854	15.5781	15.2209	15.4623	15.0546	15.4022	15.3194
P06687	Atp1a3	17.7113	18.2885	19.2947	20.2591	20.6741	20.8825	21.2245	21.3601	21.4635	21.4807		Q66H28	Pacc1	16.4496	16.0464	15.8053	15.5837	15.0055	14.8875	15.0528	14.8916	14.8548	15.072
P11240	Cox5a	20.0704	19.9132	20.1109	20.16	20.1846	20.2396	20.2256	20.4527	20.7776	20.4703		B2RYF6	Clptm1	15.815	14.8486	15.1459	15.0292	14.9849	14.9306	15.4943	15.0809	16.0741	16.1457
D4A9L2	Srsf1	21.4915	20.7618	20.7142	20.5907	20.4569	19.9314	19.5282	19.5865	19.796	19.5404		F1MA24;P38444	Acvr2a	15.3851	15.2202	15.391	15.3408	15.2271	15.2155	15.4153	15.5398	15.0949	15.3432
P63045	Vamp2	18.5482	19.0386	20.0176	20.023	20.3921	20.6587	20.9239	20.5537	21.339	20.851		D3ZRF9	Mcoln1	15.6501	15.1315	15.1165	15.1366	14.7361	14.8275	15.4657	15.9991	15.4645	15.6278
P63012	Rab3a	19.0033	18.8438	19.3065	19.8705	20.2765	20.7962	20.7291	20.9614	21.1892	21.032		D4A758	Lrrc8b	15.2593	15.2994	15.0439	15.2714	15.0948	15.2454	15.2055	15.6706	15.4497	15.1174
P19945	Rplp0	20.7001	20.699	20.7183	20.5249	20.2899	20.148	19.9575	19.6604	19.6972	19.5146		Q80WD1	Rtn4rl2	14.4418	14.0304	15.6557	15.5807	16.0008	15.4008	16.3289	15.8327	15.0097	14.0661
P18418	Calr	20.2966	20.5083	20.5636	20.3133	20.3985	19.8665	20.0146	19.8641	19.8679	19.7443		Q9QZA6	Cd151	14.1763	14.7666	15.639	15.2259	15.6044	15.2439	15.2579	15.7692	15.1647	15.422
A0A1W2Q6L2;P35427;Q5RK10	#N/A	20.63	20.3152	20.4341	20.5553	20.4923	20.1002	19.6432	19.7418	19.9168	19.5671		A0A0G2K1M7	Ano6	15.2086	14.972	15.037	15.7237	14.7647	15.1077	14.9825	15.5635	15.6349	15.1348
B2RYS2	Uqcrb	19.4582	19.4569	19.9431	20.278	20.1616	20.2687	20.326	20.4174	20.4599	20.5597		G3V7K5	Npc1	15.5392	14.9654	15.5247	15.859	14.9653	15.1827	15.0113	15.1787	15.013	14.8495
A0A0G2JY70;A0A0G2K6L6;A0A0H2UHG7;D3ZZK1;P60868	#N/A	20.7003	20.1964	20.5337	20.5144	20.2621	19.8933	19.6267	19.7763	19.8284	19.9118		P13638;Q5M9H4	Atp1b2	13.245	14.1096	15.2012	15.0172	15.5201	15.4078	15.1815	15.8716	16.1535	16.1179
Q63089;Q63089-2	Slc22a1	19.6693	19.5405	19.9368	20.2481	20.2018	20.4476	20.7536	20.2696	20.1078	19.909		A0A096MJL9;A0A0G2K992;D3ZTH7;Q99N02	Slco3a1	14.9389	15.0924	14.9891	15.4003	15.0809	15.272	14.9522	15.5573	15.3116	15.1612
P38983	Rpsa	20.7472	20.8392	20.7551	20.4418	20.1669	19.9155	19.8521	19.4038	19.6158	19.2681		F1M790;Q62786	Ptgfrn	15.064	15.1664	15.1899	15.4866	15.4093	15.2867	14.9059	15.2171	15.1175	14.7849
P69897	Tubb5	20.0411	19.6686	20.3292	20.3746	20.3987	20.262	20.1671	20.0608	19.9426	19.7332		P20272	Cnr1	14.595	14.5683	14.6397	14.9961	15.0984	15.4915	15.5486	15.6373	15.6095	15.3082
P00507	Got2	19.655	19.5772	19.8021	19.9274	20.2071	19.9927	20.143	20.439	20.5916	20.5275		A0A140TAJ2;Q63175;Q63175-2	Serinc5	14.3513	15.1485	14.9645	15.4502	15.1495	15.1312	15.0235	15.9241	15.2895	14.9751
Q641Y2	Ndufs2	19.8981	19.8862	19.8969	19.9268	20.052	20.1184	20.0229	20.1139	20.4252	20.2899		G3V6K6	Egfr	15.08	15.9081	15.5624	15.3273	15.2216	14.8853	14.8342	14.5058	14.7918	14.9423
Q63198	Cntn1	18.2475	19.016	19.612	20.3097	20.3598	20.6283	20.7517	20.6011	20.3284	20.6291		P27274	Cd59	14.5632	14.9326	15.0867	14.9662	15.1598	15.3814	15.0551	15.0441	15.3667	15.4852
P35171	Cox7a2	19.5866	19.8104	19.8928	19.905	19.92	19.899	20.1663	20.3734	20.1778	20.5949		B5DEQ0	Ssr2	15.5907	15.3351	15.4519	14.4653	14.831	14.8003	14.9799	15.0677	15.1516	15.2217
B4F7C2	Tubb4a	19.5503	19.6872	20.1593	19.4999	20.18	20.3645	20.3307	20.1065	20.3345	20.0828		Q8K4Y7	Cant1	15.2318	13.8695	14.7406	15.2511	14.8236	14.736	15.1575	15.5115	15.7265	15.6589
P62282	Rps11	20.4667	20.2647	20.252	20.4014	20.3741	19.5617	19.6732	19.697	19.7067	19.8273		P25099	Adora1	13.6786	13.8914	14.1996	15.0475	14.9896	15.5009	15.6014	16.4504	15.5389	15.3975
Q6P3V8	Eif4a1	20.5533	20.5781	20.3974	20.2388	20.0975	19.5787	19.6507	19.7314	19.6432	19.5842		G3V881	Lingo1	14.0355	13.9672	14.7179	15.2145	15.4749	15.5584	15.4852	15.4725	15.3074	14.9413
G3V8Q2	Ina	19.1232	18.8694	19.4746	19.558	20.4851	20.5403	20.1498	20.2953	20.8349	20.6612		D3ZKS5	Nrxn3	12.9299	12.9929	14.263	14.9249	13.7586	16.8319	16.3729	17.203	16.845	13.9283
P19944	Rplp1	20.7054	20.7588	20.6751	20.1018	20.0082	20.2184	19.7018	19.8434	19.0168	18.9506		D3ZQG9	RT1-CE4	12.6274	13.2927	15.0906	15.9264	15.4499	15.4206	15.691	15.3308	15.6716	15.4946
P24368	Ppib	20.5871	20.1578	20.6438	20.5304	20.5251	19.5999	19.4496	19.4693	19.7617	19.2518		Q3L472	Sulf2	14.2132	14.5531	15.3452	15.1898	14.9348	15.2845	15.0629	14.9845	15.3548	15.0506
P31647	Slc6a11	17.6466	18.7456	20.1244	20.5143	20.7082	20.2279	20.3416	20.3494	20.8367	20.4769		A0A0G2K7L2;F1LZ40	Igsf3	15.5993	15.5603	15.4929	15.0814	15.2321	14.9523	14.6045	14.4493	14.5186	14.407
P80432	Cox7c	20.2151	19.5883	19.9821	19.8814	19.941	19.854	19.7213	20.0019	20.2485	20.5021		A0A0G2JYH8;G3V8G4;P55068;P55068-2	Bcan	14.4348	14.7934	14.8011	14.8782	14.6549	14.7667	15.3161	15.0489	15.4451	15.6804
Q5U316	Rab35	19.9147	19.9052	20.0232	20.0488	20.2399	19.9408	19.8629	19.9587	19.9834	19.9544		P97603	Neo1	14.9149	16.1527	15.7235	15.2386	15.4658	15.5577	14.8113	14.091	13.872	13.9647
P19527	Nefl	16.457	17.096	19.0353	19.923	20.6124	20.8855	21.0939	21.2664	21.7579	21.6428		F1M7V6;Q1WIM1	Cadm4	14.6612	14.9289	14.9633	15.0679	15.1744	15.0493	15.0561	15.3001	14.7636	14.3394
A0A0G2JSH2;P29147	Bdh1	18.6763	19.2765	19.7925	20.0165	20.3003	20.2366	20.3018	20.3926	20.4049	20.3207		Q06000	Lpl	12.0386	13.3769	14.4719	14.9234	15.51	15.8885	15.8988	15.8583	15.5985	15.733
A0A0A0MXW3;D4AEC0;P0C0S7	H2afz	21.6848	21.2591	20.8371	20.1658	19.7813	19.4244	19.0603	19.1208	19.2197	19.1208		Q66HF2	Tm9sf1	14.2629	14.6712	15.1814	14.1385	15.2703	14.8013	14.8033	15.5714	14.9397	15.6061
Q5U1Y4	Akr1e2	19.8872	20.0055	19.8282	20.1497	19.8965	19.9285	20.0617	20.0574	19.8648	19.9909		G3V963;Q80WF4	Tmem132a	14.7677	14.6675	14.8902	15.1509	15.0018	15.2778	15.0132	14.8205	14.5155	14.8613
M0RCY2;P62278	#N/A	20.689	20.3384	20.5096	20.2605	20.045	20.0009	19.4178	19.5511	19.3123	19.5072		P15431	Gabrb1	14.4314	14.514	14.6337	14.8619	15.1055	15.2729	15.0213	14.8696	15.1587	15.0075
D3ZD09	Cox6b1	18.8453	19.3859	19.7265	19.6974	20.0776	20.3004	20.2755	20.5935	20.3247	20.3941		D3Z9K9	Gdpd2	14.176	15.1366	15.5314	15.2348	14.8343	14.5251	14.7512	14.6083	15.0391	14.8416
F1LNF7;Q99NA5	Idh3a	19.286	19.1541	19.5973	19.829	19.9648	19.959	20.21	20.3493	20.6308	20.6233		F1M4R7;Q9ERQ6;Q9ERQ6-2	Cspg5	13.7233	14.3606	15.0744	15.3871	15.5164	15.4333	14.9317	14.8946	14.6848	14.4614
P13638;Q5M9H4	Atp1b2	17.7445	18.8737	20.168	20.4267	20.4751	19.9973	20.0828	20.3804	20.7481	20.6697		F7EYB9	Omg	12.877	13.2186	13.7801	14.5656	15.012	15.4191	15.5892	15.7599	16.0449	15.9803
D3ZHB3	LOC100360573	20.5907	20.2884	20.488	20.378	20.0059	19.8598	19.4906	19.3841	19.4896	19.5053		B1WBW6	Mfsd2a	15.4094	15.7221	15.371	15.5068	14.6918	14.3238	14.1773	14.7496	14.3063	13.9447
G3V928	Lrp1	19.0343	19.5852	20.1941	20.2012	20.32	19.8752	19.9057	20.1124	20.2706	19.9522		D3ZQP6	Sema7a	14.1533	14.2633	15.2529	15.1627	15.5079	15.2338	14.6092	14.6144	14.7214	14.538
D4A133	Atp6v1a	18.3595	18.5413	19.1892	19.9735	20.2275	20.3762	20.4279	20.7618	20.8789	20.7049		D3ZPJ0	Shisa7	14.7126	14.2374	14.8549	15.1972	15.2409	15.2633	14.8106	14.4235	14.6975	14.4874
G3V7G0;Q9QXU8	Dync1li1	19.95	20.1555	20.1651	20.0883	19.9704	19.9363	20.0127	19.7548	19.7473	19.6242		Q8K3V5	Fndc5	12.2253	14.0168	14.8641	14.9833	15.1696	14.9675	15.0353	15.5744	15.5508	15.4098
P62250	Rps16	20.5054	20.104	20.118	20.1867	20.2754	19.7474	19.4487	19.5572	19.7769	19.618		G3V7D4	Efnb3	14.2372	13.9902	14.9582	15.0858	15.3911	15.1454	14.8946	15.0422	14.5653	14.369
M0RAQ6	Hk1	19.4041	19.3757	19.7137	19.7275	19.8119	19.6484	20.1581	20.4062	20.4698	20.4817		D4AD89	Sez6l	15.235	14.6401	14.6137	14.7266	14.4121	14.2979	14.8683	14.9263	14.9107	14.9138
Q4QQV0	Tubb6	20.6101	20.1846	20.2001	19.5178	19.7515	20.7048	19.8451	19.7784	19.6398	18.8592		Q99MZ4	Ggt7	14.6135	14.2741	14.2783	14.332	14.5726	14.4745	14.9817	15.4707	15.2246	15.2137
P50398	Gdi1	18.8654	19.4732	19.7386	20.1991	20.2358	20.1497	20.2904	19.987	19.938	19.7472		P31662	Slc6a17	14.3076	13.966	13.6627	13.6569	13.6666	14.6269	15.5236	16.0758	15.6003	16.2885
Q6AY30	Sccpdh	20.2905	19.9594	20.2538	20.1468	20.0008	19.5448	19.3315	19.6303	19.8277	19.6327		Q4V887	Slc39a6	14.1566	14.5879	14.629	14.9417	14.9864	15.0423	14.9361	14.7437	14.6316	14.657
A0A0H2UHS7;P12001	Rpl18	20.1225	20.005	20.1355	20.1705	20.0912	19.5607	19.3108	19.5744	19.6818	19.6206		A0A096MJH1;D3ZYR4	Sema4d	13.9281	13.6896	14.2757	14.4752	15.2182	15.2174	15.1244	14.8968	15.3777	15.0905
F1LPV0	Nars	19.7521	19.6602	19.679	19.8407	19.8813	19.9328	19.8302	19.8923	19.8892	19.74		A0A0G2K8I4;F1LPC5	Tmem259	15.4532	14.9405	14.9683	14.4011	14.4152	14.4951	15.0074	14.5462	14.4442	14.4268
A0A0G2JSS8;Q9R063;Q9R063-2	Prdx5	19.7863	19.7419	19.6873	19.7367	19.769	19.7832	19.7559	19.7983	20	19.8392		F1MAN8	Lama5	13.4554	14.1505	15.3347	15.8025	15.4499	15.0155	14.8344	14.4509	14.5411	13.9969
P61265	Stx1b	18.431	18.3846	19.1216	19.6134	20.0122	20.0461	20.3652	20.5643	20.6119	20.746		A0A0H2UHD9;Q5XIA1	Ncln	15.1646	14.441	14.5772	14.4044	14.2628	14.1642	14.7062	15.1522	14.742	15.3674
D4ACB8	Cct8	20.1833	20.3849	20.1618	19.9925	19.9424	19.5941	19.4471	19.39	19.4138	19.2183		A0A0H2UHA7;Q63424	Slc15a2	12.1884	15.4574	15.6995	13.9135	15.2638	15.0208	14.9099	14.7305	14.9051	14.6852
P68101	Eif2s1	19.8974	20.1815	20.0663	19.9502	20.0627	19.6503	19.6359	19.439	19.5957	19.2359		D4A435	Icam5	11.0308	11.9159	13.6493	14.7412	15.6181	16.2987	16.0999	15.6624	15.9427	15.7268
A0A0G2JTX2	Praf2	19.7066	19.7575	19.7562	19.7993	19.8769	19.6807	19.809	19.9112	19.6985	19.5929		A0A0G2K6T0;G3V6N7	Slc12a6	13.1521	13.4865	13.9588	14.1355	14.7466	14.8076	15.0406	15.712	15.6951	15.9299
Q5XIH3	Ndufv1	19.4081	19.2894	19.5793	19.7335	19.7242	19.7651	19.7785	20.0134	20.1417	20.1178		Q6AYP2	Mfap3l	12.6671	13.7875	14.622	14.9959	15.0461	14.5587	14.8958	15.1298	15.3332	15.6084
A0A0G2K2B3;M0R961;Q99PF5	Khsrp	20.6656	20.4956	20.2469	20.11	19.8232	19.5993	19.3209	19.1179	19.2891	18.786		P23978	Slc6a1	12.9549	13.6264	12.6562	15.2321	14.7134	16.4896	15.7928	15.4174	15.1888	14.4985
A0A0G2JSM8	Cdc42	19.3445	19.4401	19.6719	19.6296	20.2539	19.9279	19.8903	19.7315	19.8388	19.7029		F1LQC5	Bmpr2	13.972	14.0355	14.3456	14.8386	14.9686	14.7908	14.8657	15.0206	14.9153	14.597
P67779	Phb	19.8508	19.7717	20.2253	19.6319	19.4978	19.5549	19.6417	19.7507	19.8151	19.6883		P24268;Q6P6T6	Ctsd	14.3998	13.8149	14.6462	14.0815	14.0486	14.193	15.2548	15.018	15.4327	15.3276
P21571	Atp5pf	19.4056	19.1671	19.5181	19.8224	19.7419	19.6211	19.8288	20.0201	20.1941	20.0993		D3ZCG5	Mmp15	13.9581	13.0542	14.1309	14.8987	15.0821	14.9772	14.6327	14.9478	15.0572	15.3347
P04642	Ldha	18.4132	18.9768	19.1838	19.8444	20.2597	19.8852	20.7512	20.334	19.965	19.7953		A0A0G2K293;D4A2V0;Q9Z0J8	Negr1	13.3464	13.1719	14.0974	14.9323	14.934	15.2728	15.3714	15.1362	15.2828	14.5229
P25286;P25286-2;Q2I6B2;Q2I6B5	Atp6v0a1	18.5464	18.5687	19.2013	19.6225	19.9534	19.8767	20.2072	20.3952	20.5179	20.5135		Q9WTW8	Slc23a2	13.7607	13.8619	14.0093	15.9129	14.6911	14.3006	14.9758	15.3038	14.8468	14.3964
P45592	Cfl1	20.2533	19.9474	19.8243	19.939	19.9722	19.4697	19.2689	19.5865	19.4344	19.6105		D4AD37;Q7TPJ5	Impad1	15.1684	14.4469	14.2313	14.0227	14.1763	14.5617	14.6743	14.7121	14.8125	14.9787
P41562	Idh1	19.8128	19.9915	20.12	20.0724	20.1763	19.6777	19.4798	19.3482	19.5252	19.0986		A0A0G2JTH4;P97829;P97829-2	Cd47	14.3842	14.4103	14.1675	14.353	14.2823	14.7565	14.8209	14.7447	14.8494	14.8507
I6L9G6	Tardbp	20.4791	20.233	20.3868	19.7707	19.8441	19.2949	19.1799	19.3095	19.5025	19.2333		F1LPF2	Agrn	13.8402	14.0191	15.1515	14.9392	14.6419	14.6241	14.7466	14.3982	14.6904	14.3194
D4A0T0	Ndufb10	19.3714	19.4085	19.5963	19.703	19.6607	19.5239	19.8059	20.0457	20.0135	20.0645		A0A0G2JSK5;P49134	Itgb1	14.5488	15.0983	15.2616	15.1767	14.8787	14.5261	14.1043	14.0471	13.722	13.844
D4A9D6	Dhx9	20.7837	20.3919	20.3308	20.0474	19.6212	19.4743	18.9824	19.1675	19.2052	19.1576		G3V746;Q00960	Grin2b	13.9142	13.8568	14.403	14.2616	14.8298	14.6622	14.7136	14.8559	14.731	14.74
A0A096MIX2;E9PT29	Ddx17	20.9274	20.5385	20.4244	20.1332	19.8319	19.257	19.1537	18.8831	19.2236	18.6518		Q68HB8	Pcdh7	14.5251	14.4658	14.3726	14.6692	14.5487	14.7853	14.6143	14.337	14.2621	14.2752
F1LU71	Auh	19.5232	19.1353	19.2876	19.5488	19.5672	19.8575	19.5837	19.8759	20.2628	20.2979		Q8CGU6	Ncstn	14.992	14.7956	14.655	14.084	14.4562	14.2287	14.3442	14.3843	14.3778	14.3986
P21707	Syt1	17.6916	17.5215	18.6371	19.3646	20.0515	20.0629	20.3285	20.9247	21.1121	21.2313		D3Z981	Plxna1	14.3603	13.8517	14.5787	14.8918	14.6118	14.7003	14.9242	14.208	14.1751	14.1676
A0A0G2JTL5;P52873	Pc	18.315	19.0656	19.7285	20.059	20.0364	19.8824	19.6913	19.8115	20.2147	20.0181		A0A0G2K0J9;A0A0G2K5D4;P63079	Gabrb3	15.1242	14.3722	14.4394	14.7165	14.2947	14.5834	14.4112	14.2172	14.2635	14.0332
P17764	Acat1	19.7259	19.4345	19.8999	19.913	19.8788	19.8075	19.4967	19.5175	19.8091	19.3311		B2RYD7;Q7TQ74	Stt3b	15.7821	14.7004	14.9769	14.5059	13.9414	13.2531	14.4268	14.2118	13.9651	14.4994
F7EL36;P49911	Anp32a	19.9262	20.2032	20.0258	19.7652	19.2041	19.4724	19.3595	19.4482	19.3225	19.9587		A0A0G2JZN2;O08721	Unc5a	13.7403	13.3368	13.9738	14.2853	14.6541	14.756	14.9803	15.0729	14.8194	14.6206
P15178	Dars1	19.6437	19.7245	19.7398	19.9265	19.9364	19.5486	19.3182	19.6176	19.4565	19.6879		A0A0G2KA71;Q5FVC5	Nectin2	14.135	14.9688	14.9903	14.692	14.9305	14.615	14.1941	13.9222	13.9667	13.6947
D4A565	Ndufb5	19.6559	19.2806	19.4911	19.413	19.7012	19.534	19.7454	19.7577	19.9818	19.9019		Q921A2	Slc2a13	13.6802	13.4541	13.5567	13.945	13.8585	13.6688	15.2804	15.8099	15.3248	15.4467
A0A0G2K0Q7;D3ZFU9	Mylk	20.2323	19.7578	19.6357	20.0237	19.5354	19.7691	19.5342	19.8089	18.4596	19.5615		A0A1B0GWN8;Q812E9;Q812E9-2	Gpm6a	13.6375	15.2165	14.7055	11.4996	15.3189	15.7331	14.7977	14.8856	13.9254	14.2632
P24268;Q6P6T6	Ctsd	18.8171	18.8209	19.3494	19.9377	19.9468	19.7074	19.5642	20.0327	20.0938	19.9378		Q6P7C7	Gpnmb	10.6783	11.7453	14.536	15.1065	15.3803	15.24	15.0397	15.4995	15.3007	15.4303
Q9Z270	Vapa	19.9145	19.9161	20.1817	19.7959	19.406	19.8319	19.5077	19.0721	19.3368	19.1605		F1LPK1;P40190	Il6st	13.1741	14.3703	14.891	14.8191	14.3422	14.2316	14.4319	14.548	14.3431	14.5647
Q66HA6	Arl8b	19.0035	19.32	19.754	20.0143	19.9136	19.3755	19.5977	19.5102	19.8756	19.7276		Q5XI31	Pigs	15.6398	14.6884	14.7838	14.46	14.2481	13.1639	14.5728	13.9274	14.3007	13.8375
P61805	Dad1	19.7224	19.9276	19.9254	19.8143	19.4526	19.4672	19.5435	19.4597	19.4465	19.2976		A0A0G2JSJ5;Q0PMD2	Antxr1	13.5075	14.3321	14.8851	14.7266	14.5225	14.2732	14.4809	14.34	14.0742	14.3658
P11507;P11507-2	Atp2a2	18.992	19.383	19.5526	19.5689	19.9565	19.4063	19.7395	19.7694	19.9402	19.7353		P03994	Hapln1	NA	11.1563	13.2784	14.7901	16.2315	17.0229	17.8349	17.5025	17.7532	17.9329
G3V7U4	Lmnb1	21.6285	21.2977	20.4479	19.7441	19.5183	19.0494	18.8043	18.5365	18.5875	18.4246		A0A0G2K9D7	Pcdhgc3	14.3993	14.6323	14.4504	14.5313	14.3576	14.2472	14.3313	13.9483	14.2408	14.3357
Q3KR94;Q7TQ11	Vtn	19.8489	20.373	19.8333	19.8873	19.7583	19.704	19.5307	19.3095	19.2743	18.4645		A0A0G2K8K3;Q64268	Serpind1	15.8515	14.9483	14.0177	14.0043	14.225	13.9773	14.2071	14.2722	13.1648	14.7684
B1WC34	Prkcsh	19.7913	19.7601	19.8722	19.8259	19.6591	19.3074	19.5403	19.3397	19.5866	19.2911		P56819	Bace1	14.9307	14.5093	14.1062	14.1388	13.7159	13.9316	14.6313	14.6435	14.4563	14.3341
Q6AYI1	Ddx5	20.646	20.6364	20.1866	19.76	19.593	19.1111	19.0008	19.1129	19.1173	18.7451		A0A096P6L6;Q9R1K2;Q9R1K2-2;Q9R1K2-3;Q9R1K2-4	Tenm2	14.9617	14.223	14.4587	14.3361	14.503	14.3493	14.247	14.2742	14.0835	13.9575
A0A096MK73;P13668	Stmn1	20.2491	20.0666	19.9998	20.1901	20.0958	19.9427	19.8601	19.2074	18.2484	18.0229		A0A0G2K0J2;F1M9X7;Q8CFG6	Cacna2d2	13.2908	13.1228	13.5532	14.403	14.2769	14.575	14.862	15.3085	15.0455	14.9319
M0RCJ9;Q7TPB7	LOC100911027	17.8895	18.1036	19.0936	19.5205	19.7984	20.0873	20.1962	20.497	20.635	20.0378		F1LS01	Pcdh9	13.807	13.7462	14.2087	14.2462	14.6439	14.7917	14.5982	14.4996	14.6163	14.1159
A0A140TAF0	Tpm3	19.5862	19.1867	19.5182	19.5505	19.9462	19.8897	19.7784	19.7271	19.5091	19.1333		F1MA42	Sez6	14.8379	14.3563	14.4526	14.2588	14.2838	14.2887	14.3096	14.0779	14.2313	14.1629
P55063	Hspa1l	19.7074	20.125	19.7751	19.6333	19.3843	19.4143	19.6082	19.5779	19.5285	19.063		D3ZH36	Elfn2	13.1051	13.4709	14.2193	14.7325	14.6785	14.8823	14.7616	14.5248	14.5886	14.242
P97521	Slc25a20	19.3083	19.4216	19.7942	19.7005	19.6538	19.6486	19.1533	19.4593	19.6038	19.9476		F1M753	Lrp11	14.7476	14.2591	14.2369	13.9112	13.8452	13.3876	14.5308	14.5271	14.8674	14.8756
A0A0G2JSZ5;Q63081	Pdia6	20.4762	20.3035	20.1056	19.7783	19.6501	19.4401	19.2049	19.0684	18.7051	18.6559		A0A0G2K0W3;D4A383	Ttyh3	14.2465	13.8764	14.1322	14.3196	14.0255	14.547	14.5831	13.7785	14.9341	14.6996
P97852;Q6IN39	Hsd17b4	19.5007	19.2873	19.8011	19.9324	19.9358	19.5129	19.1332	19.3852	19.403	19.4622		F1LQ92;G3V9D3;Q80Z70	Sel1l	15.2775	14.2539	14.3191	14.1015	13.8242	13.3844	14.1466	14.2034	14.5435	14.6985
Q6MG60	Ddah2	20.7322	20.3071	19.949	19.8677	19.5361	19.2279	19.0132	18.8194	18.9975	18.8597		M0R4G0	Islr2	14.6599	14.4126	14.3904	14.0426	14.4526	14.2783	14.061	14.3492	14.1559	13.9444
Q76IJ9	Elavl3	20.3723	20.2399	19.9088	19.7459	19.5656	19.4699	19.1695	18.9452	18.9637	18.9057		D3ZZK3	Epha4	14.2302	14.192	14.35	14.8522	14.6208	14.6457	14.4547	13.5322	13.9914	13.8722
P68255	Ywhaq	19.3988	19.3	19.7892	19.9715	20.0828	19.4312	19.4502	19.3528	19.3894	19.1086		F7EL93	Igdcc4	13.7744	14.5874	14.8957	14.5112	14.4348	14.1734	14.2225	13.9874	14.1882	13.9247
P06685	Atp1a1	18.4926	18.8803	19.3788	19.652	19.6932	19.6492	19.7791	20.093	19.7446	19.8873		D3ZTT7	Sun2	15.3072	14.6825	14.5582	14.3807	14.3279	13.9689	13.726	13.9732	13.8893	13.8528
Q5U211	Snx3	19.3064	19.0837	19.5292	19.7196	19.8238	19.3739	19.3112	19.6861	19.797	19.5086		Q765A7	Pgap1	14.9143	14.3397	14.5519	14.0707	13.93	13.8065	13.958	14.3712	14.1797	14.4775
G3V7I0;Q9Z0V6	Prdx3	18.9947	18.788	19.3012	19.607	19.7594	19.6112	19.4248	19.5899	19.8915	20.048		M0RBX7;M0RDX2;P15943;P15943-2;P15943-3;P15943-4	Aplp2	13.359	13.6266	13.9783	13.488	14.1636	14.394	14.3786	14.9346	14.9039	15.0807
Q7TPB1	Cct4	19.8408	20.0516	19.7235	19.7278	19.6742	19.2398	19.1427	19.1561	19.2664	19.1843		F1LMF4;Q8R508	Fat3	14.1888	13.8461	14.4579	14.5236	14.4454	14.2042	14.317	14.1991	13.8861	13.95
Q66HF1	Ndufs1	19.4768	19.3343	19.5068	19.2726	19.4693	19.4312	19.4109	19.6542	19.7842	19.6601		A0A096MJE6;F1LQ63;Q05546;Q05546-2	Tnr	14.4904	14.9698	15.0023	14.5512	13.9742	14.0557	13.9907	13.5589	13.4371	13.8911
P04762	Cat	19.2784	19.3995	19.6732	19.6051	19.7606	19.0987	19.2808	19.5498	19.5017	19.7839		D3ZQC1	B3galt6	15.0145	14.4266	14.6255	14.0154	13.8281	13.4767	14.3793	13.8929	13.9322	14.262
P82995	Hsp90aa1	19.2771	19.7967	19.576	19.625	19.7194	19.6081	19.3727	19.05	19.6401	19.1521		F1MA97	Thsd7a	12.8611	12.9471	13.9506	14.3102	14.5786	14.7046	14.7851	14.5967	14.3985	14.1704
B5DFC8	Eif3c	19.7581	19.8567	19.9851	19.6606	19.7606	19.2884	19.2036	19.1999	19.0885	18.9571		A0A0G2K2B5	Asph	15.0283	14.1812	13.9319	13.7984	13.3876	13.1478	14.1665	14.5608	14.3362	14.6915
P62193	Psmc1	19.7902	19.4466	19.475	19.6093	19.6599	19.5196	19.2448	19.2116	19.4978	19.2411		Q6AYA5;Q6TUE3	Tmem106b	14.8699	14.1701	14.2165	13.8313	13.7249	13.7919	14.1493	13.9471	14.0293	14.4782
P12007	Ivd	18.8025	18.9651	19.3515	19.4681	19.6575	19.379	19.4689	19.6044	19.9988	19.9923		D3ZJ86	Slc9a6	15.3283	15.0297	13.5077	13.9095	13.2623	13.5355	14.2945	14.6574	13.8542	13.7507
Q68FU3	Etfb	18.8521	19.2282	19.6756	19.7864	19.443	19.1726	19.3763	19.462	19.6929	19.9128		G3V8G5;Q62638	Glg1	14.7155	14.2857	14.2851	13.8952	13.8959	13.5092	13.978	14.4178	13.9454	14.1132
Q5XHZ0	Trap1	19.4658	19.1249	19.5243	19.5188	19.6568	19.2297	19.1052	19.5507	19.7744	19.6469		P35439;P35439-2;P35439-3;P35439-4;P35439-5;P35439-6;P35439-7;Q62648	Grin1	13.4699	13.2041	13.6853	13.8808	14.1474	14.033	14.4419	14.8541	14.6193	14.6657
Q68FR6	Eef1g	19.819	19.4784	20.1631	19.605	19.3498	19.2903	19.3564	19.2441	18.906	19.3526		P62632	Eef1a2	13.2681	13.9537	14.4578	13.9973	13.7787	14.6555	13.5244	14.2738	14.5498	14.4676
P14562	Lamp1	18.7168	19.3857	19.8529	19.9912	19.9031	18.9062	19.3674	19.4076	19.4702	19.4923		A0A0G2K3C8;B5DFC9;W4VSR4	Nid2	12.1821	13.4912	14.894	14.9997	14.9132	14.2901	14.4157	13.9722	14.0761	13.6544
A0JN25	Mapt	19.3903	19.2267	19.8204	20.1025	20.0442	20.2561	19.4031	19.0786	18.6334	18.5046		Q66H06	Tspan3	13.7708	14.2316	14.0367	14.0549	13.9401	14.2388	13.9392	14.5686	14.0777	13.996
P32198	Cpt1a	17.9589	18.6465	19.8056	20.1225	20.0046	19.2373	19.3311	19.6071	19.8818	19.7987		A0A1W2Q656	Dner	14.965	14.3525	13.9735	13.9983	13.5207	13.652	14.0709	14.0784	14.0118	14.1994
A0A0G2K8K0	Sfpq	20.5323	20.374	20.1928	19.7099	19.7196	19.2134	18.9551	18.7112	18.5836	18.3887		A0A096MK93;M0R3V5;M0RAK3;Q66HR0	Slc12a9	12.8207	12.9544	13.7036	13.9458	14.1278	14.4414	14.3327	14.9699	14.8223	14.6307
P04182	Oat	18.9813	19.7068	19.7879	19.7446	19.6289	19.3739	19.4084	19.3655	19.1023	19.1699		P07154	Ctsl	15.5004	14.3149	14.4164	14.0053	13.7462	13.8113	13.3387	13.6851	14.0224	13.8971
P55770	Snu13	20.8142	20.475	20.009	19.5945	19.5205	19.0993	18.738	18.5705	19.0326	18.4034		G3V758;P22063	Cntn2	14.6004	13.7764	13.8607	13.6726	13.782	13.9784	13.9966	14.1663	14.3357	14.4621
P62944;P62944-2	Ap2b1	19.0184	18.8586	19.283	19.6769	19.6855	19.6499	19.358	19.5261	19.6697	19.4854		Q7TPB4	Cd276	14.4841	14.9092	14.7004	14.4005	14.259	14.1084	13.4351	13.4642	13.5181	13.2818
P63086	Mapk1	19.2955	18.9416	19.2927	19.3875	19.5714	19.4128	19.3907	19.5142	19.9518	19.2915		G3V679;Q99376	Tfrc	14.4725	14.1728	14.1417	14.2215	14.0454	13.6825	13.8848	14.1715	14.0531	13.6159
P04905	Gstm1	18.7079	18.7554	19.1703	19.5568	19.6086	19.8665	19.282	19.6019	19.685	19.7392		A0A0G2K6T9	Pcdh1	12.995	13.4609	14.099	14.0661	14.5832	14.8492	14.4694	14.0338	14.2652	13.6235
Q3B8Q2	Eif4a3	20.5406	19.9644	19.8724	19.6974	19.4217	19.0063	18.8242	18.8813	18.8598	18.7614		B4F7C1;Q9QYC5	Gpr37l1	10.4891	12.7119	13.3193	14.4464	14.5072	14.5623	14.686	15.4234	14.3688	15.8213
F1M9V7	Npepps	18.6686	18.9578	19.4475	19.464	19.623	19.6429	19.6422	19.5343	19.5997	19.2172		Q63475	Ptprn2	13.728	13.098	12.6858	13.9103	13.8323	14.0874	14.5329	14.6573	14.6225	15.0728
P97536	Cand1	19.2801	19.4812	19.2762	19.3405	19.455	19.5825	19.2873	19.3277	19.3642	19.3148		F1LSY2;O35764	Nptxr	12.9642	12.8113	13.1833	13.5341	13.8579	14.3339	14.714	15.3466	14.939	14.3975
E9PTY0	Lrrcc1	19.8975	18.9539	19.5819	20.3286	19.9768	19.608	18.5067	18.9302	19.0392	18.783		F8WFG6;G3V636;P97943	Scarb1	13.6212	13.6348	14.5397	14.3039	14.4471	13.6219	13.8715	14.0846	13.959	13.9807
Q5PQZ9	Ndufc2	18.8859	19.0963	19.0633	19.28	19.2464	19.521	19.4461	19.5034	19.7059	19.7865		D3ZQ57	Plxnb2	14.4788	14.6177	14.6003	14.2977	14.0342	13.7492	13.5551	13.5291	13.4528	13.6339
P04785	P4hb	19.7029	19.5616	19.7514	19.7751	19.6325	19.1322	19.001	19.0048	19.0565	18.8892		F1LNE4;G3V914;P19491;P19491-2;P19491-3	Gria2	13.3617	13.2087	13.6216	13.7793	13.8816	14.3078	14.4829	14.3727	14.6339	14.2095
P62083	Rps7	20.0106	19.6033	19.6177	19.6224	19.6987	18.8666	18.7274	18.887	19.1795	19.2077		P55280	Cdh6	13.6563	14.3223	14.4554	13.8497	14.4527	14.2183	13.5208	13.7451	13.834	13.7823
M0R5J4;P04764	#N/A	18.2034	18.7135	19.3707	19.4542	19.6285	19.6437	19.6601	19.7676	19.5339	19.4155		A0A0A0MXV8;O88871	Gabbr2	12.8311	12.8151	13.5669	14.1171	14.3202	14.3457	14.7598	14.158	14.7128	14.1835
Q5XIN6	Letm1	19.4172	19.2703	19.3571	19.319	19.3319	19.2626	19.297	19.2956	19.5277	19.3094		A0A0G2K946	Spock2	13.2774	12.812	13.6875	14.1926	13.7781	14.0576	14.4732	15.0749	14.3897	13.9926
P52555	Erp29	19.7758	19.5572	19.7357	19.5915	19.6534	19.0584	19.1459	18.9247	19.1055	18.6533		P84039	Enpp5	13.6349	13.511	14.0076	14.0878	13.5602	13.7206	14.1218	14.2396	14.4138	14.3655
D3ZVQ0	Usp5	19.2631	19.3351	19.4069	19.6062	19.5071	19.274	19.249	19.0614	19.5277	18.9155		Q5FWU3	Atg9a	13.9123	13.5345	13.7466	13.3487	13.3683	13.0691	14.3795	15.0219	14.358	14.9118
Q5FVM4	Nono	20.4979	20.655	19.9286	19.3569	19.5213	18.9714	18.4201	18.6111	18.5705	18.57		Q68FQ2	Jam3	13.8469	14.0199	14.0196	13.7297	13.8357	13.928	14.2088	14.0067	14.1816	13.7419
O35244	Prdx6	18.1333	18.69	19.2662	19.6973	19.2537	19.4941	19.4648	19.6753	19.6678	19.7303		Q4V8I7	Lrrc8a	14.1288	13.7996	13.9969	14.2219	13.8015	13.9273	14.0019	13.6921	13.928	13.8941
A0A0G2K0M8	Ncam1	18.0946	18.4235	19.2056	19.6442	20.0272	19.6823	19.6705	19.5986	19.522	19.173		A0A0G2K429;F1LSD1;Q03343	Adcy6	13.952	13.959	13.66	14.4303	13.7536	13.74	13.6883	14.4868	13.9883	13.6725
O35458	Slc32a1	16.5078	16.7843	17.9212	18.9355	19.6893	19.8759	20.1537	20.6164	21.1822	21.27		D3Z9E1	Emilin1	13.2163	14.2366	14.6984	14.4553	14.1193	13.9112	13.8653	13.5017	13.5979	13.592
A0A0A0MY09;Q66HD0	Hsp90b1	19.5736	19.5406	19.8145	19.638	19.6553	18.403	19.0572	19.0196	19.2326	18.8723		D3ZDX5	Plxnb1	12.716	13.7134	13.9766	14.2038	14.0446	13.6899	13.6916	14.131	14.2777	14.4256
A0A0U1RRV7;Q0ZFS8	Srsf3	19.9854	19.7293	19.6447	19.4308	19.1835	18.9327	18.8129	19.1391	19.0817	18.6884		Q6AYT8	Mpzl1	14.4705	14.176	14.1263	14.1511	14.1331	14.1811	13.8704	13.373	13.3161	13.0188
Q9ER24	Atxn10	19.9753	19.4965	19.7259	19.4685	19.3631	19.0921	18.8531	18.8182	18.9305	18.9016		Q9JHZ9	Slc38a3	12.0871	14.3102	14.4447	13.898	13.971	13.7858	13.6023	14.3752	14.1709	14.1375
A0A0G2KA25;Q4KLL4	Tm9sf4	19.2578	19.4054	19.6166	19.5789	19.4791	19.045	19.0662	19.1251	19.0028	18.9821		Q09326	Mgat2	14.3517	14.1784	14.0171	13.9377	13.8738	13.5849	13.7239	13.8302	13.7603	13.4834
Q5RJR8	Lrrc59	19.6805	19.4203	19.4611	19.5315	19.4392	19.1984	18.8622	18.998	19.1212	18.8185		D3ZNA5;M0R866	#N/A	11.4527	12.8722	13.9364	14.5473	14.3868	14.1072	14.2327	14.5024	14.3487	14.3119
P84100	Rpl19	19.7425	19.7228	19.4924	19.5906	19.4834	19.0683	19.056	18.8147	19.0611	18.3912		P0CI71	#N/A	14.1649	13.7463	13.333	13.9084	13.1478	13.28	14.0255	14.0853	14.334	14.6729
A0A0G2K1Z9;D3ZP98	Hm13	19.3965	19.2923	19.7534	19.8713	19.5688	19.1251	18.5984	18.5722	19.2473	18.9456		D3ZE55;D3ZE55-2	Pcdh8	14.4393	14.1134	13.847	13.9228	14.035	13.9498	13.8696	13.4697	13.4818	13.4808
A0A0G2JUC7;Q6AYH5	Dctn2	18.9906	19.2147	19.2734	19.331	19.557	19.3705	19.244	19.069	19.3569	18.9484		P35053;Q6P7Q2	Gpc1	12.7135	13.1516	13.9658	13.6259	13.8662	14.0501	14.1955	14.2257	14.7216	13.9736
D3ZM03	LOC100912478	19.9746	19.7252	19.3636	19.6289	19.6647	18.9721	18.7991	18.5704	19.1893	18.4609		Q9QZE9	Tmem150a	14.0637	13.9943	14.508	14.9194	13.8585	13.1236	13.752	13.4056	13.4352	13.3708
P42123	Ldhb	18.1552	18.3016	18.9057	19.1699	19.4479	19.5564	19.4438	19.8199	19.6722	19.7591		Q62997	Gfra1	13.6776	13.4651	13.6896	13.7331	13.8263	13.523	13.9544	14.2874	14.0192	14.071
A0A0G2K151;P02650	Apoe	15.804	17.927	18.961	19.4262	19.8512	19.6176	19.7797	19.9363	20.336	20.4898		D4A8L9	Btbd17	12.0724	12.8191	13.974	14.2131	14.0701	13.9347	14.156	13.9619	14.3937	14.6299
D3ZD97	Dhx15	20.1932	19.7965	19.5704	19.444	19.2978	18.8678	18.6678	18.7045	18.8245	18.7519		D3ZJG3	P4htm	14.5472	13.6128	13.4336	13.4241	13.2083	12.429	13.6424	14.6234	14.4222	14.7969
Q02563	Sv2a	17.5641	17.5811	18.2078	18.6658	19.4715	19.696	19.9533	20.2854	20.4185	20.2103		A0A096MJT8;D4A4W1	Fam174b	15.0009	14.587	13.5612	13.7739	12.7812	13.1104	13.7915	13.7967	13.9812	13.7381
D3ZAN3	Ganab	19.3055	19.41	19.5023	19.4492	19.1251	19.0603	19.1055	19.1892	18.9828	18.9046		D4A416	Clptm1l	14.4828	14.0686	13.9533	13.6456	13.7487	13.281	13.5848	13.6929	13.5186	14.0926
A0A0G2JSP8;P00564	Ckm	18.7849	19.6132	20.5085	18.4231	16.9855	20.1511	19.6433	19.8643	18.699	19.3234		G3V824	Igf2r	14.7193	14.1158	13.7864	13.7808	13.4235	13.2889	13.2569	13.6914	13.8232	14.1192
P62747	Rhob	18.4913	18.5221	18.9177	19.2973	19.5716	19.2329	19.4305	19.5502	19.614	19.3666		G3V9I2;P42264;P42264-2	Grik3	13.258	13.3315	13.5981	13.6287	13.8146	13.9402	13.9978	14.5413	13.903	13.9701
Q641Y0	Ddost	19.3565	19.4326	19.3836	19.4024	19.2254	19.1688	19.0231	19.0442	18.9882	18.9411		D3ZGF1;F1LSA1;O70509	Cd44	13.465	13.5191	13.834	14.2855	14.0279	14.065	13.7798	13.5585	14.0602	13.1739
P61354	Rpl27	19.591	19.49	19.4821	19.5602	19.4396	19.0555	18.8477	18.8317	18.8752	18.6122		Q5U355;Q8R4E1	Itfg1	14.5986	14.4374	13.845	14.1277	13.2808	13.1853	13.6129	14.0567	13.2785	13.1898
B5DF98	Map3k3	19.3164	18.8581	19.3322	19.3445	19.3577	19.2453	18.9813	19.1211	19.4439	18.7655		Q6AYH6	Emc10	13.4165	12.7152	14.5921	12.9299	14.0394	13.2201	14.3788	14.3165	13.7899	14.1152
Q68FQ0	Cct5	19.6837	19.6292	19.4626	19.5658	19.313	19.1745	18.8761	18.7463	18.699	18.5951		F1LVR0	Iglon5	13.5078	13.4006	13.5271	13.8515	13.6049	13.9009	14.0496	14.1403	13.8847	13.6266
G3V7L8;Q6PCU2	Atp6v1e1	18.7055	18.2361	19.2669	17.9375	19.1228	19.6329	19.5562	19.8075	20.0731	19.3469		M0R9R3	Adra2a	14.0878	14.0449	14.0082	13.8275	13.4335	13.7373	13.2501	14.2627	13.6477	12.9641
P09606	Glul	16.653	17.8403	19.3595	19.5161	20.0169	19.5459	19.7898	19.5805	19.7158	19.4526		D4A8X4;P15087	Cpe	14.2805	13.6314	13.4275	13.2362	13.4816	13.3769	13.6287	13.9054	14.0053	14.2142
P21913	Sdhb	18.7779	18.6486	19.0373	19.1641	19.1509	18.9983	19.1587	19.3009	19.6205	19.4424		D3ZAD6;D3ZTM0;Q63374;Q63374-10;Q63374-2;Q63374-3;Q63374-4;Q63374-5;Q63374-6;Q63374-7;Q63374-8;Q63374-9	Nrxn2	12.5851	13.051	13.8778	13.4855	14.6814	14.1396	13.926	14.1914	13.6175	13.474
F1M471	Epm2aip1	18.958	18.9506	19.2426	19.5379	19.5517	19.2962	19.0109	19.0135	18.963	18.7452		A0A0G2JX79;A0A0G2JXS8;A0A0G2K075;Q4V7D1;Q7TPJ0	Ssr1	14.6967	13.246	13.9159	13.8251	12.9588	13.6046	13.835	13.9191	13.7262	13.2081
G3V7V3	Slc27a4	19.2707	19.1237	19.1519	19.3017	19.0649	19.1694	19.0972	19.0192	19.0021	19.0407		A0A0G2K8V0;F1LPJ1	Ptprm	12.6139	13.1363	13.8338	14.0266	13.8575	13.6167	14.0761	13.6428	14.0668	14.0475
P55053	Fabp5	19.1442	19.3574	19.5117	19.6026	19.536	18.9556	18.9587	18.7588	18.8533	18.5347		F1LV86	Nkain3	12.8445	12.8137	13.796	13.4175	14.3356	14.2773	13.9903	14.2125	13.7789	13.4318
B0BNA5	Cotl1	18.5082	18.6815	19.1077	19.4843	19.5187	19.0214	19.1589	19.3576	19.043	19.2481		A0A0G2KA39;P60570	Panx1	14.3295	14.4975	14.2576	13.8665	13.5864	13.7609	12.9278	13.4793	13.1578	13.0331
Q5XIM9	Cct2	19.6715	19.4508	19.3409	19.318	19.2615	19.1738	18.7033	18.7397	18.965	18.5018		F7FHT4	Sema3c	13.1019	13.4378	13.4576	13.9998	13.8372	13.9092	13.6834	13.7842	13.972	13.7101
Q9EQX9	Ube2n	19.0083	18.7625	19.0045	19.1509	19.1529	19.3556	19.4832	19.2996	19.0542	18.8438		D3ZYF8	Tm2d1	14.1281	13.9279	13.7929	13.7061	13.578	13.747	13.4265	13.3857	13.7266	13.4226
Q924S5	Lonp1	19.3515	18.4095	19.4813	19.2751	19.3049	18.7458	18.8419	18.9499	19.3373	19.2548		C0HL12	Adgrb1	12.726	12.8537	13.6197	14.011	13.8441	14.0447	13.7646	14.6267	13.6606	13.633
Q5XI78	Ogdh	18.4735	18.4343	18.8239	19.0629	19.3456	19.2173	19.1392	19.2667	19.6579	19.5085		F1LMW3;Q8K3V3	Adgrg1	13.1826	13.9736	14.1443	13.6501	14.0052	13.5135	13.5378	13.6084	13.5914	13.5303
P81155	Vdac2	18.5045	18.5755	19.0409	18.985	19.0608	19.2074	19.2621	19.3064	19.5357	19.4496		Q91XV7	Tmem158	14.6321	13.5486	13.7812	13.6325	13.468	13.5614	13.4511	13.3908	13.5107	13.7592
P27615	Scarb2	18.467	18.801	19.2754	19.6844	19.5289	19.0582	19.0143	18.8232	19.2857	18.9841		A0A0G2JU28;G3V6W1;P19493;P19493-2;P19493-3;Q566D4	Gria4	12.575	12.7639	13.262	13.6911	13.8219	13.8381	14.3304	14.2228	14.1098	14.0611
Q3KRE0	Atad3	19.2719	18.9365	19.2884	19.1551	19.0163	19.023	18.8431	19.0228	19.2869	19.043		G3V843;P18292	F2	14.9087	14.5939	13.9993	13.6926	13.5001	13.2767	12.84	14.1234	13.2631	12.4499
F1LXA0	Ndufa12	18.7604	18.8515	18.5742	18.8929	18.983	19.4352	19.1368	19.3587	19.251	19.6382		Q63564	Sv2b	12.4678	12.0175	12.4956	12.5685	12.3873	12.9557	15.4645	15.467	15.1817	15.6409
D3ZYX8	Cox7a2l	18.4523	18.2247	18.7261	19.0455	19.0208	19.1689	19.2745	19.434	19.6505	19.6637		D4A9J3	Sema4c	14.6918	14.1103	14.475	13.8552	13.7774	13.4647	13.148	12.9666	13.0566	13.083
P05065	Aldoa	17.2464	17.9043	18.6	19.1161	19.3686	19.3016	19.8067	19.7609	19.6392	19.8685		F1LZ38	Tenm4	13.957	13.02	12.9893	13.4792	13.6533	13.7525	14.0977	13.9629	13.8416	13.8377
P07632	Sod1	17.6434	18.0597	18.6894	19.4416	19.4068	19.2849	19.6782	19.6675	19.3339	19.3682		Q6Q629	Dpp10	12.8018	12.3332	12.937	13.7645	14.0402	14.105	14.3592	14.0103	14.4078	13.7224
Q5U300	Uba1	19.7235	19.5972	19.3767	19.1948	18.9533	18.7361	18.8391	18.8155	18.5401	18.7469		D4A7M0	Plxnc1	13.4596	13.0407	13.5082	13.4092	13.8694	13.7188	13.928	13.9569	13.6887	13.6359
Q8CFD0	Sfxn5	17.3364	18.3345	18.9394	19.1741	19.2132	19.1827	19.4121	19.2231	19.7408	19.8413		A0A0G2QC32;Q66HD9	LOC100910275	14.3347	13.9701	13.9211	14.0475	13.3409	13.3581	13.7111	13.4831	13.0887	12.8823
P50408	Atp6v1f	18.2646	17.8912	18.4979	18.8326	19.2313	19.4456	19.3617	19.6068	19.7451	19.4378		D3ZK41	Slitrk2	13.4408	14.1208	14.0243	13.1644	13.7916	13.4393	13.6049	13.3552	13.4863	13.6927
D3ZC55	Hspa12a	18.5315	18.3284	18.3031	18.566	18.9911	19.2209	19.3539	19.5254	19.8406	19.6419		Q99M75	Rtn4r	13.211	12.7672	13.7442	14.1026	13.9509	14.0955	14.0121	13.7859	13.2582	13.0816
P12785	Fasn	19.5022	19.4234	19.2156	19.3006	19.2948	19.0106	18.8405	18.5855	18.5007	18.6145		Q9ESS6	Bcam	12.2557	12.7696	13.2462	13.5025	14.0183	14.0318	14.1492	14.2817	13.9433	13.6595
D3ZWE0	Hist2h2ab	19.1172	18.1997	19.6301	19.7865	18.4948	19.321	19.1494	19.126	18.4692	18.9668		B5MEV3	Slc52a2	13.2336	13.8296	13.9605	13.4682	13.5872	13.6282	13.0544	13.6216	13.6902	13.7337
D4ACN8	Plgrkt	19.4962	19.5154	19.2904	19.1782	19.0773	18.6552	18.7067	18.6995	18.8854	18.7549		D3ZHA3	Lpar4	12.2128	13.4908	13.958	13.9314	13.7704	13.5119	13.4047	13.4017	14.0961	14.023
P13233	Cnp	18.3652	19.7988	19.8613	19.808	19.2915	18.5983	18.7414	18.445	18.8222	18.4		A0A0G2K9I6;G3V7K3;P13635	Cp	11.8026	13.1933	13.5156	13.7402	13.2367	13.7767	14.0343	14.0883	13.9984	14.2458
D3ZFQ8	Cyc1	18.7591	18.6883	19.0567	18.8404	18.7932	19.0441	18.9787	19.0901	19.3253	19.5141		D3ZTX4	Mgam	14.3863	13.7659	14.1111	14.3701	13.5209	13.3611	13.1607	13.0601	13.2316	12.4888
D4ABT8	Hnrnpul2	19.8214	19.5406	19.4163	19.0564	19.3465	18.773	18.5679	18.3995	18.6953	18.4656		Q45R42	Lrrc4	12.9988	12.9823	13.2496	13.4138	13.5311	13.6243	13.5564	13.8991	13.9676	14.2055
A0A0G2JUX5	Purb	16.869	17.3574	17.9706	19.0319	19.6749	19.5667	19.7775	20.0337	19.9042	19.8846		O54715;Q6IRF8	Atp6ap1	13.9972	13.251	13.2813	13.3541	13.2178	13.2541	13.6055	13.6684	13.8714	13.8866
A0A140TAJ3;Q32PX7	Fubp1	20.7275	20.578	19.8125	19.2529	19.1362	18.7788	18.2594	17.8148	17.9579	17.71		Q62682	Cntn3	10.913	11.4975	13.2498	13.9634	14.1526	14.3494	14.3922	14.2659	14.3168	14.2867
P21670	Psma4	19.0592	18.838	19.0897	19.0986	19.3165	18.8897	19.021	18.8988	18.9843	18.7504		O54861	Sort1	13.8589	13.2318	13.367	13.3061	13.3482	13.1119	13.6245	13.5454	13.9366	13.9579
Q6P6R2	Dld	19.1123	18.506	18.9886	19.1248	18.8857	19.254	18.7578	18.9175	19.315	19.0738		Q505J3	Wscd1	12.0568	13.0967	14.1241	13.9164	13.6211	13.4452	13.9373	13.6208	13.4905	13.9494
D4A720	Srsf7	19.93	19.4634	19.3505	19.3734	19.1122	18.6752	18.509	18.4743	18.5266	18.3856		P13852	Prnp	12.3534	12.5047	13.3745	13.7134	13.6344	13.6298	14.0038	14.3992	14.2535	13.3821
Q9Z2Z8	Dhcr7	19.6088	19.4898	19.4963	19.4802	19.2304	18.6561	18.5927	18.5441	18.3923	18.2932		A0A0G2K093;O35162	Hspa13	15.1353	14.2961	13.5061	13.8315	12.8976	12.5952	13.0685	14.0374	13.0149	12.6959
P00406	Mtco2	18.231	18.2706	19.1638	18.9877	18.4388	19.0158	19.1253	19.4209	19.4831	19.5871		F1M855;P42260	Grik2	13.139	13.0963	13.3343	13.2657	13.6281	13.5751	13.7402	13.9983	13.6334	13.658
A0A0G2K613;Q9EPH2	#N/A	20.0152	19.5871	19.5198	19.8053	19.3431	19.2319	18.8414	18.2885	17.6299	17.4568		F1LS74;F1M450;O88279;O88279-2;O88279-3;O88279-4	Slit1	13.3344	13.2411	13.3531	12.9108	13.3622	13.4003	13.3943	13.9011	13.9343	14.0988
P20070;P20070-2;P20070-3	Cyb5r3	18.658	18.4306	19.2048	19.3423	19.2705	19.1196	18.9266	18.9021	19.1214	18.6164		Q5EBA8	Slc46a1	12.8808	13.288	13.8572	13.5715	13.5975	13.2103	13.4516	13.7402	13.5987	13.6664
Q5XIF3	Ndufs4	18.6496	18.7094	18.7554	18.9287	18.8814	18.9276	19.1627	19.2713	19.1369	19.1359		G3V9J2;Q5DWV2	Cdh7	11.4776	11.9859	13.0252	13.8168	13.9898	14.1639	13.9611	14.1589	14.1937	14.0849
Q9JJW3	Atp5md	18.4521	18.8623	19.0606	19.0379	18.8479	18.9058	18.7795	19.1328	19.2846	19.1789		F1LV44	Tenm3	13.8985	13.527	13.4107	13.6854	13.7386	13.4717	13.5852	13.2078	13.3223	12.998
G3V964	Ntm	17.7289	17.9243	18.585	19.011	19.511	19.414	19.5657	19.3766	19.3753	19.0043		G3V7S0;P70627	Folh1	10.4169	12.075	13.8515	14.2094	14.1687	13.8235	14.1858	13.9507	14.1668	13.9909
D3ZPP2	Arl8a	18.8916	18.7737	19.0994	19.3765	19.2263	19.1747	18.7087	18.7714	18.8297	18.6371		D3ZH59;D4AAL4;F1LRG7;Q9Z173;Q9Z173-2;Q9Z173-3;Q9Z173-4;Q9Z173-5;Q9Z173-6;Q9Z173-7	Adgrl3	13.3169	13.5219	13.5904	13.4957	13.6687	13.5585	13.5011	13.3926	13.5378	13.2099
O35814	Stip1	19.3938	19.2924	19.0558	19.0716	18.9244	18.8844	18.8651	18.7841	18.7208	18.4334		Q68FV6	Glmp	13.4209	12.8824	13.7393	13.9829	13.6897	13.5403	13.4871	13.2613	13.2626	13.4298
D4AC23	Cct7	19.1912	19.2377	19.1517	19.2639	19.1247	19.0097	18.6406	18.5217	18.6911	18.5856		A0A0G2K6G2;D3ZGQ3;Q7TP48;Q7TP48-2	Apmap	14.4442	13.5533	13.5731	13.4373	13.172	13.0152	13.3277	13.5553	13.2506	13.3674
P62198	Psmc5	19.209	19.0206	19.091	19.0433	19.0997	18.7588	18.8564	18.7736	18.9257	18.6366		A0A0G2K1E2	Itga5	14.5638	14.134	14.1025	14.0846	13.224	13.1535	13.0518	12.7745	12.8095	12.7127
P50475	Aars1	18.3006	18.3866	18.5421	19.0548	19.2002	19.1604	19.0846	19.1732	19.3829	19.1269		G3V7N0	Hs2st1	13.9188	13.0822	13.364	12.9641	13.3369	12.7976	13.532	13.8907	13.9163	13.7827
Q5XI22	Acat2	17.6048	17.8193	18.8506	19.7038	19.9113	19.1572	19.2286	19.22	19.139	18.7631		A0A0G2K210;F1LSN4	Fgfr3	12.2695	13.4078	14.1183	13.82	13.8348	13.3765	13.517	13.4505	13.4654	13.264
P62815	Atp6v1b2	17.6199	17.9792	18.3532	18.6518	19.0101	19.094	19.6406	19.4592	19.9795	19.4821		M0R544;Q6P7A9	Gaa	13.3917	12.8357	13.3189	13.0873	13.1197	13.0344	13.601	13.8843	13.922	14.1914
D3ZPR0	Cse1l	19.369	18.9137	19.1056	19.2934	19.1928	19.0439	18.5052	18.5362	18.7442	18.5499		D3ZUB0	Rcn1	14.2175	13.6552	13.6614	13.1363	12.9807	12.6901	13.9144	13.5635	13.4413	13.0835
Q5M963	Cmas	19.5297	19.1728	19.2037	18.905	18.7217	18.6568	18.7998	18.7974	18.8909	18.5482		G3V6Z5;G3V8Y9;P19492;P19492-2	Gria3	11.9933	11.9858	12.7498	13.2256	13.3908	13.9016	14.0949	14.3742	14.381	14.2254
D3ZAP9	Gpd1l	18.675	18.5387	18.7084	18.8048	19.2012	18.7729	19.2403	19.1189	19.1813	18.9723		O54698	Slc29a1	14.8823	14.1591	13.946	14.2186	13.3537	13.2392	12.86	12.6585	12.616	12.3636
P10760	Ahcy	19.2629	19.0494	19.073	19.1738	18.9301	18.5227	18.5682	18.6317	18.8329	19.0706		F1LR98	Cdh10	12.8963	12.7788	13.2157	14.0264	13.7731	13.7752	13.8633	13.3358	13.4515	13.0949
Q64548-2	#N/A	18.9752	18.7001	19.2012	19.0513	19.2002	18.7979	18.8413	18.7464	18.844	18.7456		A0A140TAF4;P85171	Mdga1	14.5952	13.6985	13.6982	14.0882	13.5221	13.2267	13.1435	13.0388	12.5569	12.6112
A0A0G2K757;P25235	Rpn2	19.126	18.9625	19.0666	18.867	19.2187	18.8545	18.6399	18.7509	18.6264	18.8509		D3Z9D0	RGD1306271	14.2126	13.6307	13.4792	13.7995	13.4881	13.3809	13.3157	13.0276	12.9103	12.9158
A0A0G2JSR7	Matr3	20.4254	20.0525	19.466	19.2798	18.988	18.953	18.6312	17.8817	17.725	17.5065		Q5FVL6	Tspan13	14.1723	13.3599	13.3625	13.3415	13.0389	13.0339	13.4082	13.9082	13.2455	13.2234
Q4FZT9	Psmd2	19.2585	18.9907	19.0105	18.7711	18.9343	18.7999	18.8078	18.8975	18.5282	18.8674		A0A0G2JYM4;F1LRK7;P97528	Cntn6	11.4617	11.9502	13.2085	13.9102	14.1866	14.0302	13.8848	13.8762	13.7721	13.6973
O35095	Ncdn	17.6292	17.224	17.8695	19.0334	19.0999	19.2383	19.4968	19.6584	19.7539	19.8061		B2RYC9	Gba	13.8625	12.9331	13.2905	13.5347	13.0951	13.2366	13.6785	13.3167	13.4418	13.5567
B5DEN5	Eef1b2	19.3207	19.1048	19.2455	19.1001	19.0695	18.8723	18.5894	18.3063	18.9071	18.2378		D3ZWJ9	Fam234b	14.3803	13.6132	13.5653	13.3673	12.7247	12.7113	13.4666	13.2555	13.1483	13.6991
A0A0G2K8Q8	Uqcr10	18.5383	18.4997	18.9753	18.6702	19.0379	18.8125	18.7356	18.9474	19.3636	19.1296		D3ZT36	Adam23	10.91	11.3641	12.1593	13.2014	13.7121	14.4487	14.5506	14.3733	14.5623	14.5731
D3ZZU4	Tmem160	18.0581	18.2188	18.6573	18.8414	19.0812	19.3049	18.9987	19.2305	19.3163	18.9941		D4ACK7	Cnnm3	12.3221	12.5134	13.2601	13.9421	13.1924	13.7734	14.2163	13.2891	13.3898	13.7098
A0A0G2JVL6;F7EXQ7	Ndufa8	18.8491	18.4456	19.0102	18.9093	18.8726	18.8398	18.6587	18.9583	19.2025	18.8048		M0RA83;Q8CF82;Q8CF82-2	Abca5	13.3174	12.4142	13.0123	13.1329	13.1844	13.4783	13.663	13.7133	13.9629	13.6399
P15650	Acadl	17.9441	18.5227	19.2243	19.3029	19.1808	18.5696	18.5795	18.7518	19.0794	19.3207		A2RRU4	Scap	14.0837	13.631	13.4055	12.9906	12.5213	12.4349	13.5871	13.6607	13.5883	13.5737
G3V6T1	Copa	19.1256	18.9317	19.0413	19.1626	19.0844	18.8458	18.6374	18.5681	18.6884	18.3762		F1LZF8	Nkain1	13.7962	13.3466	13.7132	13.9028	13.607	13.4789	13.3265	13.356	12.6297	12.2989
Q5EB77	Rab18	19.263	19.1749	19.0528	19.0022	19.0457	18.681	18.561	18.4979	18.6654	18.5011		A0JPN6;A0JPN6-2	Med22	15.2581	14.1436	13.9359	13.5853	13.4147	12.9736	12.6515	12.3869	12.5153	12.5592
Q64232	Tecr	19.401	19.1118	19.2838	18.925	19.0049	18.5621	18.5407	18.5275	18.5341	18.5314		Q07977	St8sia2	15.0098	13.8969	13.7245	13.4232	13.0445	12.7809	12.9533	12.6546	13.0373	12.8654
P01830	Thy1	14.9444	15.3355	17.2012	18.755	19.4553	20.2367	20.2969	20.6759	20.7718	20.7339		D3ZSA9	Nomo1	14.9904	13.5344	13.8198	12.8966	12.9527	12.8225	13.2226	13.1504	12.8603	13.0623
O35821	Mybbp1a	20.2173	20.1981	19.5275	19.1393	18.614	18.5313	18.1878	17.8891	18.2322	17.8444		M0R834;P26824	F2r	14.158	14.4131	13.986	13.6323	13.3798	13.0421	12.8024	13.0652	12.3983	12.4255
Q4V8B7	Hsdl1	19.2092	18.9528	19.0005	19.1674	19.0535	18.7345	18.3461	18.5058	18.8159	18.5626		A0A0H2UH93;P60756	Mdga2	13.0495	12.939	13.2776	13.5063	13.4041	13.4984	13.5468	13.1188	13.5091	13.2953
Q5BJP4	Rbm39	20.0749	19.4636	19.2159	19.1484	18.9296	18.3218	18.1796	18.194	18.447	18.3665		F1LMR7;P46101;P46101-2	Dpp6	12.5823	12.2962	12.9732	13.4376	13.5792	13.7414	13.9057	13.55	13.653	13.3819
P05506	Mtnd3	18.2892	18.7556	18.7473	18.6834	18.9562	18.6018	18.898	19.0367	19.1883	19.1071		P24485	Cd53	12.6459	12.4858	12.4006	12.6626	12.7666	13.618	13.6959	14.0943	14.2104	14.3235
Q52KJ9	Tmx1	19.1568	19.145	19.2984	18.9532	18.9104	18.6366	18.4729	18.5106	18.7224	18.434		D3ZPN0	Pcdh17	13.7323	13.3034	13.1593	13.7488	13.5491	13.556	13.3132	13.1378	12.8645	12.5339
P50503	St13	19.0157	18.8868	18.9876	18.946	18.9608	18.8433	18.5783	18.8103	18.7617	18.4465		A0A0G2JTL4;Q63116	Kit	12.7982	13.2742	13.1371	13.6726	13.585	13.6722	13.4543	13.3379	13.0689	12.8885
P13221	Got1	16.9568	16.9974	17.8556	18.8091	19.1526	19.095	19.9137	19.8719	19.7356	19.8094		F1LWQ2;Q63199	Fas	11.0439	12.0559	13.7441	14.6	13.2049	13.816	13.8279	13.3178	14.0228	13.2454
A0A0H2UHI7;Q505J9	Atad1	19.1505	18.8181	18.9621	19.1234	18.8866	18.6778	18.4707	18.5997	18.8211	18.6588		F1M8K0	Dag1	13.2949	13.7023	13.3084	14.0938	13.3342	13.1739	13.3031	13.2469	12.7651	12.5502
Q5BK63	Ndufa9	18.451	18.394	18.7039	18.9002	18.7431	18.9007	18.7525	18.9945	19.2325	19.0959		Q4KLL3	Lrrc55	11.9409	12.1088	13.0085	13.6429	13.3264	13.7576	13.7764	14.0078	13.8083	13.3282
P18422	Psma3	18.9035	18.658	18.7	18.8938	19.2701	18.7636	18.7438	18.7115	18.8402	18.65		A0A0G2JYA3;D3ZNG3	Sppl2a	14.1416	13.7685	13.0048	14.1247	12.9518	12.8989	12.817	13.3274	12.8455	12.6692
O35142	Copb2	19.0574	19.0262	19.066	19.1199	18.8754	18.7616	18.5419	18.6117	18.5758	18.4902		P42533;Q66HI4	F3	12.6428	13.562	13.6711	13.9451	12.8146	13.1278	13.4692	13.1066	13.0727	13.0454
Q5M7A7	Cnrip1	17.8899	17.559	18.0781	18.5264	19.095	19.2406	19.4563	19.5898	19.4883	19.1695		A0A0G2K5J5;D4A9F4	Ntng2	13.6222	12.7271	13.1168	13.5518	13.289	13.4684	13.4696	13.4368	12.7675	13.0063
Q9JHU0	Dpysl5	18.6003	18.026	18.7355	19.1225	19.1463	19.135	19.0299	19.0202	18.5728	18.6852		P63138	Gabrb2	12.8919	12.0942	12.4627	12.5544	12.9625	14.0764	13.8356	13.3782	14.0528	14.0355
A0A0G2JSH9;P35704	Prdx2	19.2231	18.6534	18.8167	18.8593	18.764	19.2756	18.5642	18.8164	18.6332	18.4631		A0A0G2JY11;D4AAV9	Tspan9	12.6849	12.8367	12.9801	13.7788	13.5685	12.9258	13.2862	14.1966	13.4432	12.6081
Q64428	Hadha	18.0517	18.8427	18.8207	18.9195	18.8141	18.7931	18.6288	18.9212	19.1452	19.0615		D3ZW58	Casc4	13.6351	13.2688	12.7133	12.9874	12.9645	12.7977	13.0086	13.6994	13.4711	13.6552
P50399	Gdi2	18.2049	18.6598	18.9637	18.9839	18.8591	18.8355	18.8646	18.9195	18.9449	18.7611		F1LRY8;Q63366	Nxph1	11.4977	11.8671	12.9267	12.7353	13.4909	13.7796	13.8588	13.9407	13.9331	14.0663
M0R8B6	Tubb1	18.962	17.9916	18.6761	18.5502	19.1065	17.6806	18.9086	19.3192	18.9316	19.8476		D4A109	Ifngr2	12.8792	12.6796	13.195	13.3957	13.5141	13.5634	13.2946	13.081	13.259	13.2228
Q62651	Ech1	17.8745	18.916	19.453	19.4364	18.8747	18.5418	18.6342	18.5774	18.9045	18.6945		A0A096P6L8;F1LST1;P04937;P04937-2;P04937-3;P04937-4	Fn1	15.9265	14.601	14.1713	13.9082	13.1178	12.4736	12.3569	11.7218	11.8091	11.9817
Q9WTT7	Bzw2	19.7303	19.2474	19.249	19.081	18.995	18.2759	18.0615	18.1437	18.6163	18.4712		D4AA49	#N/A	13.0682	12.7633	13.1085	12.8905	13.7471	13.7482	13.0862	13.0973	13.0278	13.2912
O08629	Trim28	19.701	19.5621	19.3869	19.1169	18.982	18.467	18.2602	18.242	18.1496	17.9945		G3V7S1;Q6WRH9	Igsf10	13.4583	12.8843	13.9373	13.5774	13.5603	12.7686	13.0652	12.2799	12.9017	13.3436
G3V6W6	Psmc6	19.1135	18.8734	19.0075	19.1045	18.9121	18.7884	18.4949	18.4937	18.4876	18.5403		P11654	Nup210	14.0627	13.5271	13.5779	13.1368	13.0805	12.6637	12.8131	12.9992	12.8506	13.0328
E9PTI6;Q5PQR0	Raly	20.3076	19.6632	19.365	19.2039	18.9385	18.5221	17.8783	17.9581	18.0653	17.9073		A0A0G2K5C8;A0A1B0GWQ1;P84903	Stim1	13.9778	12.9708	13.4144	13.0567	12.5991	12.3305	13.2429	13.2715	13.1297	13.6375
A0A0G2K657;F1M2I5;P32736;P32736-2	Opcml	18.058	17.9892	18.6872	18.9963	19.0754	19.1232	19.0412	18.975	19.0758	18.7862		F1M798	Bmp1	10.9489	11.8547	12.9984	13.4069	13.3866	13.3612	13.6108	13.655	14.2817	14.0838
F1M2K3;P61959;Q5XIF4	Sumo2	20.1849	19.6004	19.4361	19.1011	19.0747	18.5772	18.1129	17.8297	18.1944	17.6303		Q5BJT4	Txndc15	14.6694	13.684	13.3808	13.1145	12.7312	12.4661	12.8796	12.674	12.9082	13.0773
F1LRV4;O88600	Hspa4	18.4033	18.8456	18.7871	18.96	18.7586	18.7519	18.9181	18.8025	18.8236	18.5806		P51639	Hmgcr	14.8949	13.8293	13.5979	13.0446	13.0052	12.5307	12.5338	12.6132	12.6875	12.7966
Q91ZN1	Coro1a	18.9348	18.8033	18.6356	18.5039	18.8516	18.7508	18.8868	18.9338	18.9264	18.3493		Q66H12	Naga	13.4975	12.5043	13.0627	12.9271	12.5806	12.8564	13.84	13.4499	13.4317	13.344
A0A0G2K9V6	Tars	18.7426	18.8797	18.7476	18.6819	18.7243	19.0114	18.7954	18.6793	18.6689	18.6132		D4A831	Adgrb3	12.68	12.9647	13.0878	13.4632	13.2038	13.1697	13.1516	13.1926	13.3352	13.1138
A0A0H2UHF6;Q9ES40	Arl6ip5	18.7234	18.5147	18.9881	19.1379	18.9866	18.5314	18.2917	18.6405	18.7703	18.9313		P31424;P31424-2	Grm5	11.3616	13.2187	13.3976	13.5984	13.5341	13.4232	13.2417	13.0517	13.2304	13.2183
G3V6H2	Prpf8	20.0221	19.7238	19.317	18.9877	18.518	18.5212	18.2266	18.0242	18.1246	18.0064		A0A0G2K726;F1MAQ6	Tmtc4	13.9913	13.3236	13.2322	12.7124	12.5813	12.2283	13.1341	13.282	13.2597	13.486
Q641Y8	Ddx1	19.4363	18.9493	18.8751	18.9721	18.9697	18.6651	18.2387	18.2886	18.5274	18.5328		A0A0G2K0X8;P08289	Alpl	13.5396	14.0118	13.737	13.5238	13.2748	12.9167	12.8444	12.6577	12.3753	12.3193
Q6P767	Pttg1ip	17.9539	18.7155	19.3844	19.4379	19.4515	18.6556	18.0707	18.4348	18.7218	18.6177		P97605	Efna5	13.0992	12.1178	13.2596	12.7747	13.9729	13.2406	12.6523	12.8736	14.7431	12.3246
G3V8T5	Ruvbl2	19.5535	19.0197	19.07	18.93	19.0232	18.5317	18.1949	18.3255	18.5291	18.1917		G3V7A5;P35952	Ldlr	13.5426	13.4252	13.17	13.6002	13.2164	13.129	12.6636	12.6517	12.8728	12.7523
Q920Q0	Palm	17.8737	18.1094	18.5404	19.1162	19.3454	19.1062	18.9679	18.7132	18.7656	18.706		A0A0G2K506;P70490;Q1PBJ1	Mfge8	12.7041	13.4633	13.898	13.2825	13.2222	12.7896	12.9521	13.0468	12.9788	12.6837
Q6P747	Hp1bp3	19.6928	18.9063	19.2054	19.0607	19.0719	18.3257	17.9136	18.2535	18.4262	18.3277		A0A0G2JX02;P55926;P55926-2;P55926-3	Asic1	13.45	12.9341	13.036	13.0992	12.9568	13.1581	12.9222	12.9922	13.2465	13.1956
G3V918	Gart	18.8959	18.7268	18.967	18.934	18.9803	18.3773	18.3416	18.7486	18.5341	18.6627		F1LSB2;O35460	Angpt1	13.2414	13.6304	13.2079	13.7134	12.7142	12.389	13.1615	12.9423	13.0251	12.949
A0A0G2JYW3;P08081	Clta	18.1093	16.7396	18.1825	18.4765	19.2303	19.0846	18.7957	19.3051	19.6864	19.5254		F1MAP4	Megf10	11.8823	13.5291	14.0438	13.7248	13.6695	12.9641	12.659	12.9499	12.7468	12.7066
P14408;P14408-2;Q5M964	Fh	17.9236	18.353	18.4307	18.742	18.826	18.6799	18.887	18.9062	19.295	19.0085		D4A7P2	Lrrtm2	12.9177	12.2142	12.8574	13.5038	13.3434	13.2894	13.0187	13.3973	13.1571	13.1091
G3V624	Coro1c	19.1042	18.8817	18.9271	18.9282	18.562	18.6648	18.3653	18.475	18.5921	18.5471		O70352;Q6IN14	Cd82	12.8593	12.9597	13.3623	13.7312	13.1064	12.9425	13.0741	12.8093	12.8859	13.0338
G3V734;Q64591	Decr1	17.1886	18.3407	19.0143	19.3444	19.1055	18.7662	18.7523	18.6308	19.0571	18.8418		Q99068	Lrpap1	13.8416	12.8651	13.0256	13.4441	12.6557	12.6196	13.3491	13.1642	13.0889	12.6367
F1LN30	Sumo4	20.0589	19.5192	19.3335	19.0507	18.9818	18.4741	18.1239	17.8224	18.1335	17.5421		A0A0G2K5L1;G3V9W9	Fat1	13.5947	13.3361	13.2499	13.2955	13.2151	12.9592	12.8645	12.7468	12.779	12.6093
B0BNG3	Lman2	19.167	18.9867	18.991	19	18.9618	18.5421	18.1787	18.4941	18.1991	18.4869		A0A0G2K227;P31643	Slc6a6	12.1184	12.0467	13.371	13.6842	13.4214	13.5027	13.3865	13.4411	13.0625	12.5584
Q6MG11	Atat1	19.7406	19.2871	18.884	18.876	18.8236	18.5349	18.6962	18.1204	18.0404	17.8843		G3V6G3;P19969;P30191	Gabra6	12.5167	12.6659	13.4441	13.0688	13.5542	13.1373	13.4868	13.1742	12.5765	12.9108
P43138	Apex1	19.5525	19.6422	19.1419	18.9294	18.476	18.2735	18.1867	18.2475	18.1787	18.2294		D4A144;O88917;O88917-2;O88917-3;O88917-4	Adgrl1	11.966	11.2533	12.9457	13.7638	13.5954	13.8112	13.8084	13.0294	13.5583	12.776
A0A0G2K6J5;B2GV99;Q64119	Myl6	18.4994	18.5551	18.8159	18.962	19.0102	18.5214	18.6313	18.7764	18.6502	18.4325		Q6AY20	M6pr	12.8387	12.5863	13.0528	12.7016	13.0285	12.5899	13.3032	13.4936	13.2491	13.5591
Q5U3Z7	Shmt2	19.3365	19.302	18.9796	18.7539	18.6177	18.2718	18.4148	18.3727	18.3897	18.4074		D4A017	Tmem87a	13.166	13.3191	13.1633	12.7389	12.9738	12.5119	12.8997	13.5269	13.0725	13.0076
P62832	Rpl23	19.3595	18.9919	19.0834	18.4106	18.8057	18.9311	18.01	18.2001	18.6872	18.2701		A0A0G2K8T0;Q6P7S1	Asah1	13.1932	12.6481	13.2702	12.9688	12.9918	12.6723	13.1039	13.1556	13.1477	13.2105
A0A0G2K2M9	Srrm2	19.794	19.6251	19.3107	18.9725	18.8569	18.4876	18.0196	17.9706	18.057	17.6322		D3ZIW4	Tmem62	13.5972	12.8774	12.9672	13.1523	12.7274	12.5591	13.4902	12.6618	13.0239	13.2423
A0A0G2K3V7;Q9WUL0	Top1	20.2491	19.4774	19.4008	19.0612	18.7739	18.2858	17.7654	17.6612	18.15	17.7275		F1LPC6;Q9JHW1	Cpd	12.9778	12.463	13.1336	12.6105	12.7657	12.6182	13.1643	13.3305	13.5956	13.5586
Q68FS4;Q68FS4-2	Lap3	18.5989	18.6299	18.8481	19.0453	18.55	18.6117	18.4426	18.4012	18.926	18.4865		P22909	Adra2a	11.7172	12.5556	12.592	12.9417	12.8194	13.1437	13.5516	13.8163	13.4945	13.482
M0R402	Tmx3	18.4849	18.3657	18.7087	18.7026	18.8376	18.3594	18.5249	18.7784	19.0299	18.7375		M0R6K0;P15800;Q5M7W9	Lamb2	11.3728	12.7673	14.0229	13.6967	13.3231	13.3763	13.2757	13.1299	12.7573	12.184
Q5XI34	Ppp2r1a	18.7592	18.6695	18.7607	18.8269	18.3826	18.9685	18.6481	18.6451	18.3302	18.5038		D3ZCQ0	Col19a1	11.1446	12.2202	13.0103	12.8352	13.1758	13.8364	13.3864	13.3548	13.4771	13.4098
P19491-2	#N/A	17.1957	17.1251	18.5335	18.8716	19.0774	19.1797	19.5681	18.863	19.3152	18.7653		Q5U334	Pvr	13.6839	13.0424	13.0529	13.484	12.8068	12.7306	12.8158	12.6023	12.6441	12.9779
G3V7Z4	Serpine2	18.3476	19.0765	19.7039	19.3728	18.5897	18.4404	18.0726	18.2077	18.6416	18.0382		A0A0G2K999;D3ZDA6	Sdk2	11.9895	11.6742	12.5167	13.2713	13.6004	13.7531	13.8646	13.1803	13.1229	12.7969
Q4KLK7	Nop56	19.6884	19.2241	19.0973	18.7838	18.8375	18.2656	17.9582	18.0938	18.3707	18.1582		F1MAA7	Lamc1	12.4354	12.7028	13.7365	13.3964	13.7184	13.2327	13.3252	12.536	12.355	12.3311
P13803	Etfa	18.0423	18.4947	18.7845	18.7326	18.8153	18.5511	18.4725	18.7864	18.8434	18.9549		P30951	Gpr12	11.7361	11.7126	12.5799	13.2841	13.6612	13.5977	13.5658	13.57	13.2539	12.7599
A0A0G2K3Q6;P09117	Aldoc	16.4646	17.2505	18.2765	18.8163	18.9754	19.0928	19.2885	19.2552	19.4649	19.584		G3V7P2	Fgl2	11.0864	11.8749	12.7331	13.1677	13.232	12.9236	12.8531	13.7331	13.718	14.3509
Q66HM2	Ap2a2	17.712	18.0219	18.4599	18.828	19.1233	19.0491	18.9048	18.7867	18.9208	18.6312		A0A0G2JW21;F1LQI2;O55005	Robo1	13.3716	13.1806	13.3323	13.9958	13.5063	13.1719	12.5922	12.4563	12.2144	11.6491
P18420	Psma1	18.5578	18.5174	18.7237	19.0625	19.0099	18.4943	18.5716	18.6371	18.5742	18.27		A0A0G2JVI9;Q62845	Cntn4	11.7641	11.99	12.7981	13.2442	13.3771	13.4833	13.3096	13.1	13.0665	13.2175
Q3KRE8	Tubb2b	18.8733	18.9785	18.7101	18.7851	19.0643	18.3777	18.6409	18.4856	18.3835	18.0677		A0A0G2K1L0	Tnc	15.1873	16.0768	15.5787	14.0349	12.7145	11.8718	11.0736	11.2088	10.5405	10.6572
D3ZNQ6	Ube2m	18.678	18.6758	18.6168	18.8647	18.7212	18.3896	18.6252	18.613	18.6653	18.4933		Q32Q07	Lrrn1	13.4396	13.2054	13.0729	12.7918	13.1898	12.3468	12.7783	12.7412	12.6724	12.6708
P60203	Plp1	15.7529	18.1148	19.6746	19.8246	19.2304	18.6046	18.9917	18.7311	18.7573	18.6557		A0A0G2JVQ8;A0A0G2KA01;P55108	Gdf10	12.1453	12.5718	13.2269	12.3632	13.1257	13.6321	13.2332	12.9493	12.9052	12.7412
D3Z941	Mars	18.9391	18.7631	18.6095	18.6646	18.6157	18.665	18.4679	18.6696	18.4976	18.4416		B2B9A9	Efnb2	13.8687	12.8179	12.8941	13.4029	13.2888	13.2633	12.7387	12.2706	12.2771	12.0054
A0A0G2K9Y3;D3Z9J4	Stard9	18.8274	18.16	18.6775	18.9945	18.7315	18.8533	18.1331	18.4657	18.8349	18.6462		Q6P752	Tor1aip2	13.3635	12.5596	13.1124	13.2646	13.0146	12.7594	12.8214	12.2924	12.8275	12.7901
P63004	Pafah1b1	18.2647	18.566	18.637	18.7672	18.7646	18.7044	18.6839	18.6897	18.6102	18.6061		P0CC10	Lrrc4b	12.6033	12.5683	13.112	13.3737	13.0401	12.8461	12.9152	13.0007	12.7367	12.5961
E9PST5	Acin1	19.7886	19.5761	19.3874	19.1875	18.6175	18.4522	17.974	17.7461	17.9666	17.5905		Q8K1G0	Clmp	13.4642	13.0146	13.0897	12.9713	13.2093	12.8557	12.829	12.3768	12.4042	12.556
Q9R066	Cxadr	18.0406	18.3057	19.0639	19.6802	19.8018	19.405	18.6498	18.0701	17.7772	17.484		F1LUB7;Q6RVG2;Q6RVG2-2;Q6RVG2-3	Slc4a8	12.2777	11.9324	13.4496	13.0149	13.0321	13.0157	13.0515	13.0205	13.1333	12.8107
A0A0G2JZF0;B5DEG8	Sec24c	18.6691	18.4791	18.7473	18.7819	18.796	18.653	18.4629	18.4775	18.8076	18.3989		F1M4B6	RGD1563349	13.0882	12.8417	12.9455	12.387	12.4572	12.2949	12.8082	13.2257	13.1883	13.486
D4ABI7	Hacd3	18.2934	18.2073	18.9618	18.9652	18.6461	18.7168	18.4314	18.685	18.7183	18.6475		G3V8P3;Q9QYP2	Celsr2	12.7191	12.9019	12.9641	13.1242	13.0525	12.9849	12.9964	12.6742	12.7798	12.4318
Q6AYT3	Rtcb	19.3981	19.0292	18.7886	18.6842	18.5882	18.2308	18.3519	18.3841	18.4406	18.371		G3V8D0	St8sia3	14.0842	13.2042	12.9312	12.7812	12.5152	12.3148	12.8787	12.5125	12.6432	12.7329
G3V6X7;Q9QXU9	LOC108348172	16.9836	17.2115	17.9621	18.5144	19.0191	18.9663	19.1025	19.202	19.7591	19.5115		Q5U2P1	Cnnm2	12.4522	11.9536	12.4946	13.1597	12.9619	13.0393	13.2024	12.9155	13.2921	13.0028
P24329	Tst	17.6556	18.2967	19.0003	19.1147	18.9761	18.5841	18.6376	18.4591	18.6129	18.6982		A0A0G2K6W5;K4DIC3;P09483;P09483-2	Chrna4	12.1638	11.8397	12.2925	13.2155	12.7987	13.5519	13.6046	13.0941	13.0677	12.8134
A0A0G2K1U9	Irgq	19.344	19.1437	19.1208	18.9515	18.9234	18.5161	18.2284	18.0817	18.0678	17.6404		F1M6P8	Edil3	12.6409	11.47	12.634	12.6255	13.986	13.1083	13.6621	12.2733	13.1345	12.8518
Q9JLA3	Uggt1	19.0763	18.8206	18.7834	18.8047	18.7528	18.5426	18.4629	18.3941	18.2854	18.0686		D4A3L3	Megf9	11.935	12.3332	13.0173	13.1261	13.2541	12.9548	12.9267	13.0223	12.922	12.8893
P21531	Rpl3	18.8049	18.9621	18.9638	18.8352	18.9853	18.0807	18.209	18.2964	18.4246	18.3712		Q62609;Q62609-3	Olfm1	12.1705	11.8422	11.9801	12.7153	12.5043	13.2885	13.2674	13.5608	13.7103	13.3311
F1LRI5	Gcn1	19.0027	19.1543	19.1086	18.7576	18.7963	18.4051	18.3337	17.9361	18.3319	18.1048		G3V901	Ext1	12.7905	12.4639	13.1766	13.3242	12.8624	12.7004	12.8857	12.6608	12.7664	12.7292
Q5PPJ6	Lars	18.9652	18.5756	18.6029	18.8805	18.7465	18.5167	18.3698	18.4034	18.627	18.2018		Q8R490	Cdh13	10.9234	12.2866	13.1813	13.4938	13.5341	13.4495	13.2875	12.9062	12.913	12.2616
F1LQN3;Q9JK11	Rtn4	18.697	18.7044	19.0679	18.9381	19.4092	18.7881	18.2828	17.9547	18.1818	17.8394		D4ABX8	Lrfn4	12.2744	12.6685	12.4786	13.0081	13.0158	13.7514	13.0792	13.7499	12.6862	11.5231
B0BN93	Psmd13	18.9141	18.5873	18.7971	18.7891	18.7741	18.5297	18.2069	18.4468	18.5217	18.27		D3ZEH1	Fat4	14.3697	13.7563	13.4411	13.0008	12.7441	12.5554	12.1118	12.0299	11.9239	12.0242
D4AE00	Ap3b2	18.2833	18.0687	18.2426	18.6619	18.958	18.5832	18.6348	18.7988	18.9209	18.6808		D3ZES7	Plxna4	13.3935	12.5453	12.6662	12.6591	12.8492	12.8963	12.8908	12.5584	12.7957	12.5927
A0A0G2K1C0;Q4V7C7	Actr3	18.3157	18.3634	18.5727	18.7453	18.8943	18.8052	18.4612	18.5006	18.73	18.4362		P97846	Cntnap1	8.68808	7.94436	9.95206	11.3477	12.9344	14.0761	14.9924	15.6051	16.0705	16.2131
G3V6T7;P38659	Pdia4	19.4851	19.2669	19.1609	18.9154	18.6776	18.4295	18.1347	17.9448	18.0744	17.7081		P52796;Q6P7B6	Efnb1	13.1301	12.8084	12.872	13.4627	13.0541	12.7864	12.6867	12.5931	12.0846	12.3353
D4A0A1	Soga3	19.0745	18.7898	18.786	18.6418	18.8454	18.5248	18.4121	18.3712	18.2575	18.0752		Q4QQR8	Vstm4	9.99074	11.3543	13.0059	13.5192	13.165	13.0135	13.4547	13.2808	13.2717	13.6724
P21708;P21708-2	Mapk3	18.7367	18.2341	18.5401	18.8549	18.8722	18.5604	18.5004	18.4879	18.6866	18.2976		A0A096MKB1	Gpr180	12.594	12.4465	12.6218	13.1057	12.3153	12.5464	12.8022	13.1048	13.1841	12.8011
D3ZZZ9	Ctnnd1	19.1954	18.8723	18.8923	18.8219	18.7132	18.2838	18.233	18.2451	18.5206	17.9647		G3V6S3	Calu	13.4096	14.0699	13.0985	12.6883	12.5399	12.4014	12.5339	12.5051	12.3469	11.8524
Q9JKB7	Gda	16.1678	16.5003	17.5326	18.1503	19.017	19.8278	20.0823	19.695	19.3207	19.4428		G3V7E2;Q9ESG5	Hs3st1	11.681	12.1576	12.2243	12.6642	12.8949	13.1746	12.9874	12.8261	13.3212	13.4248
Q6PDU7	Atp5mg	18.1892	17.492	18.5573	18.4552	18.582	18.8453	18.5677	18.8552	18.9046	19.2623		G3V9L7	Gdpd5	12.7627	12.471	12.3866	12.6873	11.9479	12.4864	12.9257	13.3022	13.1447	13.0813
M0R6B4	#N/A	19.9995	19.3257	19.0606	18.2522	17.599	19.1003	18.5183	18.5569	17.3062	17.9695		A0A0G2K8S1;Q5RK27	Slc12a7	14.0247	13.8067	13.1648	13.1016	12.4141	12.3385	12.3883	12.119	12.1887	11.6405
G3V8H3	Gstm3l	17.9611	17.8159	18.3326	18.6447	18.8867	18.5647	18.6348	18.7878	19.2461	18.7645		D4AE63	Myorg	10.2995	11.9246	13.3698	13.4486	13.0017	12.9207	12.7545	13.1339	13.3988	12.9295
P54921	Napa	18.287	18.464	18.494	18.5184	18.7458	18.4097	18.6613	18.5685	18.9345	18.5555		Q62797	Ptpro	13.3974	12.6682	13.0667	13.3343	12.9087	12.4082	12.6654	12.3765	12.2867	12.006
F1LN88	Aldh2	15.6174	17.4828	18.2507	18.8462	19.0963	18.8422	19.0882	19.34	19.483	19.5737		P07153;Q6P7A7	Rpn1	13.2499	12.452	12.9092	12.6282	12.7228	12.4259	12.7534	13.192	12.6672	12.0606
Q68FX0	Idh3B	17.7179	18.0306	18.1733	18.3664	18.5466	18.8617	18.7552	18.9143	19.0799	19.1637		A0A0G2JUW8;A0A0G2JYN3;A0A0H2UHK5;P97629	LOC108348118	12.8675	12.3629	12.6804	12.8696	12.5122	12.4185	12.7692	12.556	12.9911	13.0279
Q63228	Gmfb	17.7408	17.5123	18.4579	18.7128	19.0301	19.1857	18.6202	18.444	19.1847	18.7173		Q496Z2	Tril	10.9739	11.6966	12.7774	12.9106	13.1932	12.9773	13.1176	12.7527	13.3967	13.23
B2RZD1	Sec61b	18.7536	18.7696	18.8694	18.8934	18.6424	18.3845	18.2729	18.3824	18.3715	18.2125		A0A0G2K7Y0;Q63135;Q63135-2	Cr1l	12.9325	12.9253	12.9224	12.7861	12.8415	12.7488	12.7329	12.6379	12.0688	12.3733
A0A0G2K9I8;Q63009	LOC100361025	19.3671	19.2299	19.0009	19.085	18.4697	18.2247	18.1679	18.093	17.9599	17.9487		F1LM29;F1LZI7;P58751;P58751-2;P58751-3	Reln	13.2605	12.4862	12.8565	12.3392	12.5735	13.027	12.7585	12.4478	13.0449	12.1415
Q02874	Macroh2a1	19.5728	18.8786	18.8917	19.0328	18.9401	18.014	17.758	18.1005	18.1904	18.1143		O35977	Gfra2	12.0784	12.3802	12.7617	13.2667	12.7439	12.7496	12.5296	12.7405	12.8814	12.5213
D4A994	Emc1	18.7668	17.3462	18.5265	18.9843	18.9592	18.5033	18.3546	18.6039	18.7168	18.6919		A0A0G2K7K0;Q6P6V1	Galnt11	13.0391	12.1683	12.7896	12.8022	12.514	12.4462	12.686	12.8191	12.5409	12.7869
P06762	Hmox1	17.4797	18.2036	18.9379	19.0798	18.4713	17.9182	18.8932	19.1326	18.5543	18.7826		M0R8H7	Ifnar2	12.91	13.2772	12.7356	12.8907	12.9488	12.5946	12.1542	12.3881	12.5415	12.1333
Q5XIF6	Tuba4a	15.2951	15.3692	17.0612	18.2972	19.2855	19.756	19.7758	20.091	20.3682	20.0876		F7ESR8	Lgi2	9.79801	10.7992	11.5546	12.3673	13.2406	13.7388	13.8717	13.5332	13.7648	13.882
D3ZLC1	Lmnb2	20.1943	19.5356	19.1412	18.7983	18.3872	18.2565	18.0795	17.9209	17.4186	17.6417		D4ACX8	Dchs1	13.888	13.3098	13.1988	12.831	12.8469	12.2153	11.9974	12.1288	12.1657	11.967
M0RD75;P62755	Rps6	18.1669	18.0104	17.3284	19.3078	19.206	18.0161	18.5145	19.1331	18.7259	18.9123		B4F7C2	Tubb4a	14.3639	11.6664	13.0538	14.3563	11.4813	11.4439	14.314	11.539	11.9536	12.2882
Q6P7A7	Rpn1	18.8896	18.4436	18.9499	18.8516	18.5322	18.615	18.201	18.278	18.2526	18.2149		A0A0G2JTV8;Q63734	Kcnc4	8.53372	9.01742	11.6364	12.5513	13.3874	13.2097	14.5784	14.6488	14.4287	14.4199
B2RZ72	Arpc4	18.2409	18.3261	18.4321	18.673	18.7777	18.6954	18.6664	18.5034	18.4941	18.4024		A0A0G2K8I5;D3ZG18	Pcdh19	12.1578	12.632	12.7571	12.9561	13.1225	13.1601	12.6663	12.4822	12.3605	12.0664
D3Z858;F1M3A0;M0RAC7	Fbrsl1	18.5698	17.7143	18.7443	19.0362	18.9001	18.5576	17.5577	18.5631	18.644	18.8938		D3ZHG3	Ptk7	13.2168	13.1673	13.1418	12.6473	12.6643	12.6866	12.7499	12.9343	11.9856	11.1423
O35112	Alcam	17.353	17.7815	18.4676	18.7664	19.0651	18.8883	18.8187	18.6679	18.8226	18.5059		A0A140TAB8;P24062	Igf1r	13.8754	13.1342	12.9636	12.8078	12.6389	12.1431	12.2857	12.205	12.089	12.1613
Q66H80	Arcn1	18.6907	18.819	18.9916	18.7514	18.7589	18.3968	18.2371	18.1406	18.2696	18.0671		A0A0G2JV93;P31422	Grm3	13.1699	12.6993	12.855	13.2888	13.0654	12.723	12.3842	12.1216	12.0259	11.8735
F1M6W2;Q6UPR8	Ermp1	17.9071	18.4006	18.905	18.8897	18.6058	18.4262	18.4405	18.5213	18.6919	18.3304		A0A0G2JVU1	Itgb8	10.2853	12.2975	12.8978	13.5929	12.9466	13.0042	12.8656	13.0516	13.0532	12.1669
P07895	Sod2	17.7296	17.1612	18.1511	18.3867	18.5823	19.0079	18.711	18.8729	19.3325	19.16		P09759	Ephb1	12.635	12.5562	13.4228	13.6028	12.9784	12.2741	12.4119	12.4518	11.9229	11.8954
Q4V8F9	Hsdl2	17.316	18.4155	18.9105	18.9558	18.7477	18.3292	18.2244	18.5561	18.8614	18.7052		D3ZW78	Cpxm1	11.0228	11.8118	12.7911	13.0717	13.022	12.7365	12.7985	13.1748	12.8653	12.8525
B1WC61	Acad9	18.4104	18.524	18.5645	18.5257	18.5039	18.531	18.1846	18.5421	18.6412	18.5921		Q569A3	#N/A	12.4733	12.09	12.408	12.2059	12.6429	12.4833	12.7985	13.1092	12.9189	13.005
D4A4T0	Stub1	18.8079	18.5262	18.6715	18.7197	18.7438	18.4651	18.2919	18.2002	18.4405	18.0869		Q62656-3	#N/A	11.727	12.3611	13.132	12.9424	12.4985	12.6057	12.4682	12.8451	12.5789	12.9358
D4A0E8	Prmt5	18.4549	18.3246	18.5446	18.7956	18.6872	18.4663	18.2729	18.5475	18.4942	18.3559		Q6TMA8	Angptl4	11.3149	12.7652	13.5661	13.8554	13.1442	12.3532	12.1877	12.4248	12.1782	12.2909
P00388	Por	18.5233	18.3392	18.6635	18.8842	18.7149	18.4575	17.986	18.3105	18.5813	18.4324		D4ABB3	Adamts17	10.9048	11.5179	12.4266	12.5641	13.2192	13.1642	13.0532	13.1358	13.208	12.8573
P14841	Cst3	16.7709	18.1927	18.8106	19.034	19.0187	18.4334	18.5582	18.5951	19.0191	18.4458		A0A0G2K358;D3ZG79	Ctns	12.0853	11.9899	12.5331	13.5532	12.8173	12.7875	12.4648	12.8538	12.5856	12.35
P25113	Pgam1	16.8298	17.3996	18.0099	18.3729	18.5243	18.7457	19.1379	19.3488	19.293	19.1987		A0A0G2JZT0;Q64663	P2rx7	12.5788	12.6321	12.9157	12.8124	12.6427	12.5251	12.5147	12.394	12.5708	12.4231
D4A1B8	Dctn3	18.2509	18.3943	18.5994	18.7128	18.7251	18.4364	18.4288	18.5101	18.4686	18.3138		A0A0G2K016;Q5U2W0	Sun1	13.8277	13.1781	13.0475	12.5513	11.9735	12.0964	12.3469	12.4662	12.1368	12.3528
Q9QXY2;Q9QXY2-2	Srcin1	17.1393	17.2162	17.7164	18.4375	18.8183	19.1458	18.8897	18.9961	19.3104	19.1332		A0A0G2JVC0;A0A0G2K830;A0A140TAF9;A0A140TAG6;F1M7M9;P22756;P22756-2;P22756-3;P22756-4	Grik1	12.0813	12.2501	12.4345	12.5966	12.7054	12.8248	12.6837	13.0192	12.7087	12.5429
Q05982	Nme1	18.3056	17.6411	18.17	18.6147	18.7692	18.8208	18.7361	18.8523	18.4985	18.3892		B1WC18	Podxl2	13.0009	12.9622	12.7706	13.0859	12.6896	13.1394	12.1498	11.9656	11.9612	12.096
A0A0U1RS25;F1LY19	Upf1	18.8735	18.5546	18.8068	18.8327	18.6384	18.4797	18.1183	18.0594	18.2864	18.1465		D4AB70	Edem3	14.1144	13.13	13.0913	12.3401	11.8476	12.274	12.5048	12.2271	12.1356	12.1548
B0BNE5	Esd	18.4788	18.4695	18.6022	18.7693	18.0523	18.2746	18.3098	18.212	18.9073	18.7172		D4A498	Pcdhgc3	13.5623	12.885	11.6397	13.2416	12.9307	12.1081	12.3485	12.4768	12.5675	11.9654
Q2PQA9	Kif5b	18.7094	18.6247	18.8166	18.7611	18.7781	18.5359	18.1195	18.185	18.2634	17.9731		A0A0G2JWS6;Q91ZV2	Dcbld2	12.1733	12.2306	12.7383	13.147	12.934	12.6832	12.4969	12.5794	12.2908	12.3804
Q6IRE4	Tsg101	18.6061	18.4987	18.7488	18.7518	18.4324	18.3449	18.5392	18.1078	18.5908	18.1372		D3Z9I5	Slc26a6	11.5111	12.2854	12.6233	12.7997	12.7395	12.5572	12.4688	12.7938	12.9813	12.8849
G3V9Z3;P21396	Maoa	18.2266	18.2049	18.5188	18.4423	18.4763	18.4578	18.4762	18.4507	18.825	18.638		D4AC39	Flrt1	12.4411	12.1575	12.621	13.0494	13.0014	13.1907	12.4819	12.156	12.3744	12.1686
A0A0G2JU97;A0A0G2K4K3;D3ZF64;F1LMJ7;O88563	Abcc3	19.2409	18.2886	18.6092	18.7848	18.5473	18.3946	17.9004	18.158	18.3949	18.3967		Q80ZD7	Amigo1	12.6963	12.2883	12.2163	11.4527	12.3787	12.3582	13.2231	13.0402	12.9023	13.0218
O08837	Cdc5l	19.9814	19.2676	19.1951	18.9421	18.3829	18.1503	17.6494	17.664	17.8115	17.6248		F1LX08;P08104	Scn3a	12.4152	12.4139	12.3481	12.7031	12.8335	12.7631	12.3787	12.8518	12.5392	12.233
G3V833;Q08463	Fzd1	18.5021	18.1851	17.2903	17.7264	20.251	19.1368	16.3047	18.8257	19.8485	18.5792		A0A0G2K5L4;E9PTD7	Kirrel3	12.7891	12.4537	12.5112	12.9344	12.5226	12.401	12.4823	12.2907	12.7234	12.3244
D4A2G9	Ranbp1	18.9554	18.6319	18.5179	18.5735	18.5048	18.5177	18.1605	18.2456	18.4146	18.1023		A0A0G2KAP1;D3ZNZ5	Ero1b	12.7861	12.0856	12.2486	12.1089	12.1422	12.9425	12.6054	12.9807	12.7125	12.7976
P62275	Rps29	18.6475	18.8323	19.1549	19.0647	19.0487	18.3232	17.9826	17.9128	17.8871	17.7572		Q5U367	Plod3	12.2072	11.5175	12.517	12.2296	12.7346	12.4408	12.7542	12.9119	12.8761	13.1781
A0A1B0GWP9;O35397;Q6AZ23	LOC103689977	19.1707	18.6519	18.9729	19.0611	18.8061	18.3339	17.8678	18.0197	18.0819	17.6318		Q505J7	Gal3st3	12.7734	11.6554	11.7964	12.2764	12.2213	12.5809	13.0645	13.2409	12.8396	12.8658
Q63083	Nucb1	18.6486	18.8526	18.8244	18.7702	18.6067	18.2872	18.2284	18.076	18.2893	17.9837		Q4KM57	Lemd2	14.045	12.8591	12.9262	12.8457	12.2813	11.9275	11.9797	11.9321	12.3918	12.104
D3ZMS1	Sf3b2	19.9046	19.2994	18.996	18.8398	18.7148	18.3118	17.6821	17.3762	17.9175	17.476		P20236	Gabra3	13.4064	12.6858	12.8872	12.7093	12.4952	12.4001	12.3585	12.0303	12.1437	12.1584
B0K025	Ostc	18.9106	18.87	18.979	18.7337	18.3334	18.3742	18.469	18.3513	17.2165	18.2787		D3ZHA1	B4gat1	12.4007	12.2809	12.1887	12.7552	12.1646	12.6509	12.5544	12.7988	12.8561	12.4823
Q9JHZ9	Slc38a3	15.722	17.6995	19.0503	19.2232	18.8598	18.6586	18.601	18.9419	18.8838	18.8749		E9PTB7	Ptprj	12.0432	12.4864	12.6332	12.6666	12.7173	12.6974	12.3082	12.4159	12.698	12.462
P28480	Tcp1	18.7781	18.6888	18.5131	18.6878	18.8165	18.3731	17.8896	18.2424	18.3194	18.2024		F1LMW0	Tmem130	13.3722	13.4189	11.9442	12.3856	11.9597	11.6212	12.2534	13.3674	12.4887	12.2955
A0A0G2JT63	Cyfip2	18	17.8164	18.1877	18.3368	18.818	18.2992	18.58	18.6928	18.8629	18.8661		D4A6E6	Hs6st1	12.9403	12.6441	12.8272	12.2307	12.6009	12.1665	12.7118	12.4026	12.3949	12.1128
P48675;Q6P725	Des	19.1859	20.125	20.0016	15.1285	18.8986	18.8053	19.3054	17.7608	17.5489	17.6833		M0R6Q0	Casd1	12.7279	12.3448	12.2991	12.1759	11.9841	11.8612	12.6434	12.9568	12.7147	13.3045
Q66HR2	Mapre1	17.8312	17.915	18.1072	19.1066	19.155	19.3412	18.6662	18.3089	18.12	17.881		Q5U1V9	Tspan31	12.4787	11.8676	12.4661	13.3434	12.5308	12.5746	12.5126	12.1561	12.7335	12.3451
G3V9N1	Pgam5	18.7963	18.7422	18.6301	18.2388	18.5877	18.2622	18.1481	18.1036	18.4615	18.3681		A0A0H2UHQ0;Q794F9	Slc3a2	12.0036	11.7241	12.2719	12.4978	12.3479	12.0289	12.9103	12.854	12.861	13.4183
D3ZH41	Ckap4	18.7202	18.4066	18.7515	18.6836	18.7696	18.2234	17.9613	18.19	18.3745	18.1763		M0R711;Q64605;Q64605-2	Ptprs	12.0825	12.0884	12.3743	12.4884	12.7888	12.764	12.6347	12.5984	12.5698	12.4027
B0BN81	Rps5	19.0355	19.1923	19.111	18.8919	18.3458	18.2577	17.9664	18.246	17.6477	17.5287		P30120	Timp1	11.949	11.0368	12.6635	12.9721	13.1469	12.5713	12.5606	12.1292	12.8336	12.9137
P32089	Slc25a1	18.5777	18.5058	18.7206	18.6952	18.5712	18.321	18.1529	18.1285	18.3262	18.2183		A0A0G2K068	#N/A	10.842	11.7176	12.1558	13.0523	12.7594	13.162	13.3707	13.0341	12.5494	12.1057
P62909	Rps3	19.1957	18.3714	18.7513	18.69	18.8638	17.5091	17.9938	18.1217	18.2738	18.4334		Q9JK00	Scn3b	12.8418	11.3749	12.2862	12.5614	12.6476	12.5494	12.6738	12.9734	12.3907	12.4459
B2GV54	Nceh1	16.8504	17.383	17.9522	18.4047	18.477	18.7158	18.9024	19.1725	19.1729	19.1412		M0R749	Tspan15	12.5906	12.4704	12.465	12.7577	12.51	12.4422	12.426	12.4784	12.2971	12.3029
D3ZJA9	Slc27a3	18.0044	18.1221	18.939	19.0731	18.8839	18.5575	18.0459	18.1779	18.2028	18.1525		Q4QQU9	Ostm1	12.5215	12.2721	12.8029	12.5122	12.4958	12.2199	12.507	12.5442	12.5557	12.2896
G3V9T7	Get3	18.8302	18.2107	18.5562	18.7685	18.4718	18.6282	18.0841	18.1277	18.3565	18.1042		B0BN16	Igfbpl1	14.3438	13.2495	13.1281	13.3254	12.4358	12.2292	11.7603	11.0448	12.3787	10.7452
D4ACP5	Recql5	18.6003	18.7324	18.5087	18.6126	18.5405	18.4391	18.1795	18.2883	18.0251	18.2028		M0R4Y0;Q6YAT4	Sgce	12.4789	12.579	13.0087	12.7041	12.8068	12.6545	12.4425	12.0977	11.8883	11.9652
D4A104	Mrpl45	18.3867	18.4053	18.342	18.5034	18.4019	18.4716	18.1848	18.3634	18.4207	18.6255		A0A096MJF9;D4A2A3	Tmem132e	10.742	11.6747	12.6734	12.9405	13.0868	13.3087	12.6405	12.6634	12.3874	12.5015
Q04462	Vars1	18.6208	18.6586	18.6319	18.4661	18.4695	18.2169	18.103	18.2784	18.4027	18.2503		Q9JMA8	Extl3	13.2273	12.5979	12.684	12.4366	12.106	12.0421	12.4357	12.2419	12.2725	12.4559
Q5PPL3	Nsdhl	18.7223	18.7947	18.6261	18.5392	18.6276	18.5979	18.2152	18.0849	18.0585	17.727		G3V6Q9;Q925T8	Brinp1	11.0542	11.2366	11.8877	13.053	12.9067	13.584	12.5834	13.4355	12.53	12.2011
P20651	Ppp3cb	17.7697	17.5936	17.3061	18.2691	18.8317	19.3988	18.665	18.8178	19.089	18.2433		D4A188	Rgma	12.1347	12.4643	13.4147	13.5909	13.1491	12.7261	11.7671	11.9114	11.7111	11.5679
F2Z3T9	U2af2	19.6352	19.239	19.2233	18.6094	18.4415	17.8593	17.813	17.692	17.9161	17.5295		E9PT16	Pcdhga11	12.4435	12.5022	12.7817	12.3629	12.6265	12.4303	12.3067	12.5232	12.041	12.3267
G3V7J0;Q02253	Aldh6a1	18.0979	18.1175	18.4906	18.6226	18.5862	18.4589	18.1103	18.3122	18.6062	18.5423		Q8R4A1;Q8R4A1-2	Ero1a	13.1984	12.2335	12.5092	11.9355	11.8711	11.9388	12.682	12.7017	12.4657	12.6832
P18421;Q6PDW4	Psmb1	18.3216	18.0999	18.2572	18.5709	18.9288	18.2248	18.4033	18.4598	18.5668	18.0664		A0A0U1RRZ6;B4F7C5;F1LNW2	Lrrtm4	12.0512	11.9982	12.1214	12.573	12.5122	12.4882	12.9187	12.2717	12.7712	12.4983
Q66HF3;Q6UPE1	Etfdh	17.6814	18.1841	18.3365	18.5337	18.4632	18.2781	18.283	18.5008	18.8568	18.7546		P47853	Bgn	12.2387	12.244	12.9143	12.791	12.4272	12.4142	11.877	12.2326	12.5066	12.512
B5DF91	Elavl1	19.3818	19.1722	18.9612	18.7182	18.5182	18.2212	17.7503	17.7183	17.7836	17.6199		Q568Y7;Q568Y7-2	Olfm2	12.8113	12.1228	11.9154	12.0601	12.1395	12.4925	12.6036	12.4001	12.8202	12.7872
G3V7T6	Sf3b1	19.6814	19.0311	18.867	18.7547	18.3172	17.9773	17.7339	17.8827	17.797	17.7978		F1M947;P0C152	Tmem67	11.9008	12.6491	12.8831	12.2738	12.8727	12.6694	12.4484	12.6171	11.2808	12.5438
P09895	Rpl5	18.9447	18.9336	18.7379	18.6285	18.6147	18.1473	18.0015	17.8756	18.0018	17.8723		F1M7U7;P55146	Tyro3	11.8207	11.5212	11.8719	11.9091	12.7233	12.7674	12.6455	12.9336	13.0208	12.9077
A0A0H2UI10;Q8VIJ5	Oga	18.4173	18.6214	18.4299	18.5529	18.5958	18.3484	18.3057	18.3646	17.9927	18.0889		P21588;Q66HL0	Nt5e	11.6603	12.1394	12.7164	12.0886	12.2234	12.354	12.9526	12.1743	12.9862	12.6831
F1LUT4	Atp8a1	17.2872	17.7982	18.341	18.3956	18.6289	18.5881	18.8005	18.6383	18.7972	18.4292		D3ZQX5;D4A455	Pcdhga5	12.0317	12.4872	12.7646	12.3314	12.698	12.7648	12.2734	12.0941	12.2596	12.2706
A0A0G2K7W6;P18445	RGD1562402	18.6358	18.7676	18.8024	18.5573	18.4026	18.3055	18.4141	17.8753	17.8562	18.0793		A0A0G2K3Q5;A0A0G2K498;Q6PW34	Nrcam	9.89221	11.2734	12.075	13.1675	13.3141	13.5504	13.3903	12.9564	12.6536	11.5802
G3V8R2;P55067	Ncan	18.1434	18.5208	18.4362	18.599	18.3132	18.2125	18.239	18.4063	18.4254	18.4		P14562	Lamp1	11.8192	11.6901	12.571	12.7233	12.5264	12.4668	12.4043	12.5706	12.3025	12.5647
A0A0G2KAM3;P49432	Pdhb	17.8972	17.8136	18.0981	18.2764	18.0602	18.4904	18.6178	18.7337	18.8736	18.8293		F1LMU7;F1LNE8;P23576	Gabra2	12.7218	11.8737	12.4363	12.5087	12.2706	12.2564	12.4669	12.5092	12.3618	12.1817
A0A0H2UHQ0	Slc3a2	16.3339	17.2718	17.7647	18.4786	18.751	18.7955	18.9003	18.9779	19.1706	19.2084		B3SXS4;P35353	Crhr1	12.5495	12.1058	12.7294	12.529	12.6167	12.4178	12.3912	12.2676	11.9283	12.0452
P50554	Abat	15.5179	16.7467	17.9847	18.4695	18.5359	18.8524	19.2085	19.3134	19.3696	19.6317		A0A0G2JXH3;Q6X936	Kirrel1	12.762	12.8805	12.4318	12.7781	12.3164	12.2279	12.1244	12.297	11.8577	11.8329
Q6P6V0	Gpi	16.7024	16.8835	17.8284	18.3662	18.8698	18.8114	19.1677	19.2495	18.8652	18.8119		B2RYB8	Itgb2	13.7739	13.3592	12.5876	12.9843	12.552	11.7635	12.117	11.5913	11.2885	11.3461
D3ZZ21	Ndufb6	18.0076	18.2177	18.1848	18.2915	18.3218	18.4428	18.3092	18.5086	18.7654	18.4843		B2RYU3	Atraid	13.2694	12.8081	12.5513	12.7063	12.1583	11.362	12.8252	11.8723	11.6774	12.1227
B2RYG6	Otub1	18.1355	17.9104	18.2084	18.4671	18.4202	18.3866	18.3752	18.4912	18.6875	18.4483		E9PT92	Csmd1	12.4863	12.2604	12.4976	12.3653	12.3609	12.618	12.1742	12.0661	12.2944	12.1728
D3Z955	Pgm2l1	17.1863	17.1155	17.6129	18.3247	18.7657	19.1258	19.0176	18.752	19.0006	18.6145		A5I9F0	Ptprk	13.0925	12.1993	12.5104	13.038	12.7511	12.4913	12.2714	11.5425	11.7971	11.5725
A0A096MJ70;A0A096MKA6;M0R6B0;M0RDL0	Prdm16	16.5843	17.9823	19.0979	19.5093	19.3274	19.3892	17.1837	18.1626	18.6643	17.6127		F1LPL6;P15127;P15127-2;T2CB11	Insr	13.0568	12.1502	12.5676	12.412	12.2012	11.8953	12.247	12.3427	12.1114	12.2814
G3V9N0	Pabpc4	18.7583	18.5762	18.4798	18.5135	18.4531	18.1583	18.3021	18.1374	18.1579	17.9746		Q10743	Adam10	12.9553	12.6438	12.4854	12.5745	12.5877	12.2778	11.6718	12.091	12.1166	11.8227
Q5M7U6	Actr2	17.8799	17.967	18.1517	18.613	18.6152	18.8822	18.5299	18.3309	18.4152	18.1235		F1LVK3	Chadl	9.99545	11.0072	11.7988	12.5313	12.8271	12.5589	12.934	12.7127	13.4634	13.3876
A0A0G2JSQ1;Q63754	Sncb	15.0676	15.8467	17.2729	18.2019	19.0811	19.206	19.3023	19.6242	20.1627	19.6837		Q9QWJ9	Nrp1	13.1059	12.4209	12.9178	12.2261	12.4293	12.2451	11.9941	11.8013	12.0726	11.9685
P62907	Rpl10a	18.9518	18.95	18.8035	18.9337	18.6282	17.8718	17.403	18.0994	18.1522	17.6338		D3ZZM0	Slc39a14	12.2835	12.414	12.4039	12.9607	12.2959	12.2948	12.3655	12.6491	12.0536	11.3488
B0BMW2;O70351	Hsd17b10	19.038	18.4272	18.3915	18.2798	18.0555	18.4258	17.9103	18.2299	17.9973	18.6468		A0A0G2K4Q6;Q8JZQ0	Csf1	10.5356	11.2448	12.4347	12.5255	12.6816	12.3871	12.6166	12.8223	12.6531	13.1331
A0A0G2JZG7	Sars	18.1624	18.4155	18.4087	18.0946	17.9489	18.4924	18.7172	18.4946	18.4307	18.2115		G3V8G9;Q9QW30	Notch2	12.0524	12.3101	13.171	12.731	13.0417	12.2138	12.5387	11.432	12.0907	11.4517
A0A0G2K2C7;D3ZC84	Usp9x	18.3919	17.851	18.2308	18.5633	18.6648	18.475	18.1038	18.358	18.3941	18.323		D4A4U1	Ece2	9.37715	10.4629	12.1205	11.9565	12.6652	12.8244	12.7054	13.2605	13.6259	13.9459
B0BNJ4	Ethe1	18.0644	18.0968	18.4315	18.4424	18.5319	18.2905	18.3124	18.3132	18.4465	18.3876		A0A0G2JYN4	Ergic2	11.9629	11.5521	12.7726	11.7636	11.9424	12.0962	12.8194	12.7661	12.6297	12.6296
Q6Q0N1	Cndp2	17.9191	18.0283	18.0301	18.3196	18.0396	18.2925	18.6828	18.7388	18.6918	18.5478		D3ZKE0	Gnptab	12.7778	12.1785	12.2473	12.5159	11.9101	11.7748	12.3375	12.4292	12.2252	12.4785
G3V8G5	Glg1	18.7704	18.7424	18.7036	18.5965	17.6752	18.1026	18.2552	18.1829	18.3464	17.8793		A0A0G2JXB8;F1LMG0;Q8VDA1	Clstn2	13.1242	12.0084	12.2701	11.9208	12.1715	12.2827	11.9972	11.7392	12.6479	12.6458
Q6AY55	Dcakd	18.2905	18.4554	18.4975	18.6014	18.2722	18.3388	17.9256	18.1392	18.4497	18.2401		G3V9B3;P07722;P07722-2	Mag	11.5564	12.8027	12.6803	12.361	12.2355	11.9334	12.0432	12.3442	12.3296	12.2402
F1M4A4	Kif1a	18.776	18.2969	18.7731	18.6059	18.698	18.4107	17.999	17.8301	18.2463	17.5616		D4AEL2	Golm1	13.2377	12.8723	12.9626	12.2701	11.9372	12.2075	11.9046	11.982	11.391	11.5714
Q68FS2	Cops4	18.2047	18.2954	18.3152	18.4274	18.5232	18.2759	18.1955	18.2504	18.489	18.2205		M0R5E3	Tmem200c	11.418	11.2771	12.2101	12.4469	12.6186	12.6349	12.6329	12.6068	12.3179	12.1372
Q6P3V9	Rpl4	18.9714	18.8524	18.9585	18.4362	18.1854	17.7272	18.0486	18.0096	18.3347	17.6672		D3ZCG9;D3ZQM3	Itga3	12.8352	11.7174	12.3005	12.9999	12.156	12.1964	12.3964	11.6092	12.1841	11.7371
P18395	Csde1	18.7533	18.5845	18.3381	18.3247	18.3373	18.2533	18.0785	18.3444	18.0699	18.1071		P24368	Ppib	12.8044	12.1919	12.099	12.2646	12.0277	11.9942	11.9795	12.146	12.2366	12.3756
G3V721	Wbp2	17.761	17.8941	18.1211	18.5261	18.8401	18.4899	18.2511	18.3523	18.6232	18.326		Q03351;Q03351-2;Q03351-3;Q03351-4;Q03351-5;Q03351-6;Q03351-7;Q03351-8	Ntrk3	12.366	12.4073	12.5593	12.18	12.2538	12.1795	12.055	12.1295	12.0114	11.8255
A0A0G2JWH5;B4F7C9	Stt3a	18.6234	18.3873	18.5744	18.718	18.3864	18.1407	17.947	18.2239	18.0983	18.0749		A0A0G2K2T4;Q9QYP1	Lrp4	11.2222	12.0078	12.6214	12.667	12.567	12.0292	12.3659	12.1909	12.2799	12.006
P30009	Marcks	18.2615	18.7185	18.5464	18.5381	18.5871	17.795	18.5271	18.4016	18.0427	17.7433		F1M542;M0R5P8	Adam22	10.3392	10.346	11.3758	11.8742	12.4182	12.5692	13.0152	13.5104	13.3226	13.1584
Q5U2S7	Psmd3	18.4594	18.2943	18.6745	18.3794	18.3061	18.315	17.992	18.2178	18.3048	18.1661		P04157;P04157-2;P04157-3;P04157-4;P04157-5	Ptprc	12.7599	13.064	12.3885	12.2804	12.2295	11.8102	11.5842	12.0789	11.732	11.8576
Q62733	Tmpo	20.6588	20.2095	19.3954	18.6354	17.8295	17.5796	17.4427	17.1801	17.1976	16.9735		F1LP52;Q5FVM1	Tmem231	11.6522	11.7916	12.2357	12.3191	12.2221	12.0816	12.495	12.3278	12.3987	12.0893
P04906	Gstp1	17.8284	18.192	18.3985	18.6542	18.3982	18.0949	17.9473	18.3618	18.7268	18.4883		Q5PQV5	Tpbg	11.4268	11.3296	11.6932	12.2174	12.5505	12.4762	12.5044	12.8752	12.297	12.2378
F1LPG5	Ndufb4	18.15	18.3764	18.2634	18.1385	18.3949	18.0169	18.3241	18.4513	18.4138	18.5418		P57097	Mertk	10.0136	11.3116	12.2634	12.8112	12.3109	12.1651	12.6628	12.5597	12.7182	12.7565
Q9ES21	Sacm1l	18.0961	18.2772	18.489	18.0158	18.3209	18.3484	18.3903	18.2309	18.4838	18.4067		Q4QQW8	Plbd2	12.3948	11.5788	11.9866	12.4973	11.5559	11.4917	12.5466	12.8652	12.3545	12.2535
D3ZIN7	Mrps23	18.1369	18.4734	18.3466	18.1404	18.2852	18.1496	18.2997	18.4299	18.3867	18.3725		D4A477	Pcdhgb8	12.3674	12.5331	12.2852	12.1789	12.3611	12.2424	12.4675	11.3627	12.0242	11.6997
P61765	Stxbp1	17.4425	17.1871	18.374	17.932	18.9974	18.4655	18.882	18.1115	19.1595	18.444		F1LNL3	Abca1	10.9716	12.1484	12.4726	12.9418	12.4234	12.0265	12.1371	12.3236	12.3964	11.6647
P54311	Gnb1	17.6921	17.8164	18.3327	18.2805	18.6754	18.6197	18.384	18.7321	18.2286	18.2231		Q63259	Ptprn	11.6726	11.2021	11.2406	11.9808	11.92	11.9745	12.2847	12.9991	13.0827	12.9451
D3ZUB0	Rcn1	18.2141	18.7383	18.5848	18.6503	18.775	18.256	18.3733	17.9367	17.9114	17.5362		Q08469	Slc6a15	11.7168	11.5444	11.7904	12.5189	12.0394	11.9517	12.3362	12.9773	12.1967	12.2295
M0R907	Snrpd3	19.3699	19.2604	18.8827	18.4766	18.2982	17.9681	17.9139	17.7464	17.567	17.475		P07314	Ggt1	9.09065	10.8581	12.3636	12.2244	12.5615	12.4501	12.7758	12.8534	13.0174	13.0965
P62762	Vsnl1	16.5018	16.5541	17.5436	18.1154	18.8215	19.0807	19.2507	18.9805	19.2659	18.7637		A0A0A0MP80;D3ZEH5	Sidt2	12.1859	11.4183	11.6961	12.3149	11.4802	12.0792	12.3523	11.7895	13.0676	12.7541
F1LM55	Ccar2	19.2897	18.9139	18.6389	18.6462	18.2	18.1724	17.9828	17.5803	17.9429	17.5031		A0A0G2JYI3;G3V736;P97698	Smo	10.8666	11.5987	12.5479	12.6567	12.4447	12.2236	12.0043	11.9667	12.2791	12.4093
Q5I0E7	Tmed9	18.3872	18.4848	18.6195	18.5576	18.5076	18.2649	18.1146	17.8268	18.0257	18.0709		P10252	Cd48	12.1358	12.351	13.0774	13.07	12.1344	11.6902	12.0971	11.7033	11.4089	11.3237
D3ZZN3	Acss1	16.2863	17.6128	18.4689	18.7194	18.8318	18.3183	18.4381	18.3718	18.8861	18.9147		D3ZW19	Lingo3	11.8285	11.9047	12.1376	12.4252	12.2742	12.1465	12.3714	12.0282	12.3045	11.5392
Q920L2	Sdha	17.6422	18.1382	18.0364	18.1501	18.488	18.3351	18.3432	18.5771	18.5042	18.6297		F1M7X4;Q62956;Q62956-2	Erbb4	12.1682	11.8709	12.2944	12.3218	11.9375	11.9338	12.1442	11.6714	12.1227	12.1538
D4AB03	Fam120a	17.7893	18.3101	18.4148	18.6696	18.4335	18.2452	18.1641	18.2092	18.3968	18.1891		Q5BK80	Tspan4	10.9486	10.5737	11.9518	12.867	12.0544	12.4593	12.7547	11.7662	12.6456	12.5593
F1M853	Rrbp1	17.8925	19.0189	18.691	18.5813	18.4732	18.3561	18.194	18.0869	17.8958	17.6194		Q05030	Pdgfrb	12.6899	13.1155	13.0536	12.5204	12.0058	11.2736	11.3105	11.2914	11.4849	11.7283
Q6P7Q4	Glo1	17.2556	17.6806	18.0431	18.336	18.4305	18.3846	18.7073	18.7191	18.6007	18.651		G3V7X4;Q9ESR9	Abca2	12.317	12.0154	11.9879	11.9923	11.6652	11.4809	11.6903	12.4047	12.5219	12.3767
B2GV01	Mta2	19.6131	19.2197	18.91	18.7336	18.2842	17.7707	17.5336	17.5452	17.6182	17.5437		Q767I4;Q767I6	Pcdha8	12.0943	11.7515	12.1404	12.22	12.29	12.3121	12.1138	11.7122	11.8604	11.8844
D3ZES7	Plxna4	18.0122	17.7338	17.9702	18.3874	18.3248	18.5898	18.5818	18.3808	18.5638	18.2203		Q6AYS3	Ctsa	13.1541	11.7958	12.0745	12.5935	10.7807	10.9653	12.0996	11.9155	12.681	12.0731
D3ZD89	Naa15	18.8655	18.6234	18.5731	18.4365	18.4059	17.9774	17.7512	17.9593	18.2282	17.88		D4ACT8	Pcdhga3	12.2189	11.9138	12.0601	11.9259	12.3301	11.9648	12.0565	11.9141	11.7843	11.951
F1LX07	Slc25a12	17.7662	17.2775	18.0707	18.0762	18.4346	18.3431	18.3207	18.5345	18.9926	18.8132		Q5PQL3	Sppl2b	12.5815	11.6492	12.4147	12.0215	12.4461	12.066	12.0159	11.5445	11.7634	11.5709
B2GUZ3	Mthfd1l	18.5198	18.5907	18.325	18.182	18.0976	18.1146	18.1597	18.2394	18.2196	18.1047		A0A0G2QC25;E9PT56;F1MA84;P22002;P22002-2;P22002-3;P22002-4;P22002-5	Cacna1c	11.7649	11.5577	11.8674	11.8684	11.9172	12.0954	12.1399	12.4034	12.2961	12.0432
B1WBS4	Vps26b	17.897	17.9441	18.1029	18.4237	18.4832	18.4798	18.3938	18.2253	18.2804	18.278		A0A0G2JXY6;Q00954	Scn1b	8.33566	9.23873	10.3266	12.2102	12.2222	13.024	13.5539	14.4963	14.0535	12.4761
F1LNT0;Q62951	Dpysl4	16.8463	17.5269	17.8837	18.125	18.4917	18.46	19.0214	18.8281	18.844	18.4779		D3ZPX4	Plxna3	12.7037	12.1754	12.5824	11.8074	12.2603	11.9277	11.7665	11.4434	11.4723	11.7766
P11980	Pkm	17.3222	17.6002	15.7717	18.406	18.634	18.5714	19.0614	18.7821	19.1586	19.1941		A0A0G2JVP0;Q5FVJ6	Bscl2	13.1113	12.1163	11.8442	11.2267	11.0444	11.0293	12.1543	12.3378	12.3065	12.7155
A0A0G2K6Y8;D4A6Y1	Npat	17.766	17.0622	17.8172	18.5554	18.6055	18.7685	17.9742	18.7135	18.543	18.6916		A0A0G2K728	Cdh4	12.3602	11.4006	11.966	12.5767	12.4125	11.885	12.6236	11.9624	11.2483	11.3225
D3Z865	Mpdu1	18.2081	18.7361	18.6173	18.3441	17.8582	18.1965	18.2528	18.2166	17.7488	18.3006		D3ZTV3	Flrt2	12.1025	12.1484	12.0434	12.0626	12.0732	12.1627	11.7641	11.6777	11.882	11.8043
G3V7L6	Psmc2	18.0475	17.9201	18.4222	18.5966	18.5835	18.2179	17.9455	18.2625	18.17	18.3002		F1LR02	Col18a1	11.6044	11.0776	12.2458	12.1412	11.7599	11.9964	12.257	12.1182	12.4247	11.9745
Q6PCU8	Ndufv3	17.6339	17.8198	17.8083	18.0786	18.3997	18.3561	18.615	18.5234	18.8031	18.4227		G3V6A0;P20786	Pdgfra	12.7824	12.0902	12.1846	12.4954	12.5027	11.695	11.7995	11.1842	12.0384	10.8018
Q3MIE4	Vat1	18.5675	18.0215	18.3781	18.6811	18.6925	18.1671	17.9183	18.1222	18.0914	17.8087		D4A5C0	Nectin3	11.4937	11.7112	11.8195	12.6133	12.4295	12.7873	12.3309	11.5835	11.7681	11.028
P63036	Dnaja1	18.6374	18.4806	18.1938	18.5815	18.2561	18.3039	18.0828	18.1547	17.8923	17.8313		A0A0G2JTI8;P50123	Enpep	12.1975	12.089	12.2323	12.4486	11.9164	11.8404	11.6435	11.7013	11.5826	11.8866
D4AAE9	Cisd2	18.9247	18.7981	18.5311	18.3201	17.982	18.1109	17.9577	18.0927	17.9256	17.759		Q09426	Ugt8	10.0742	11.9632	12.8414	12.7211	12.3158	11.9156	11.9489	11.6102	11.9966	12.1348
D3ZD73	Ddx6	18.763	18.9346	18.6183	18.3709	18.137	18.1101	17.7838	18.1485	17.6418	17.8815		Q6AY39	B3galnt1	12.3631	11.9379	12.1278	11.9172	11.8594	11.7227	11.5705	12.0173	11.7963	12.1938
Q5BJZ3	Nnt	18.4734	18.2676	18.4169	18.4214	18.1318	18.055	17.9703	17.9222	18.3666	18.3432		G3V7U1;P23385;P23385-2;P23385-3	Grm1	11.4122	11.3068	11.5913	11.4117	11.9915	12.1578	12.1826	12.3124	12.3898	12.6783
Q07009	Capn2	17.8711	17.8465	18.2663	18.4335	18.4462	18.2848	18.3306	18.277	18.3958	18.2146		D3Z9K1	Tmem200a	12.4097	11.5341	11.9689	12.0854	11.9324	11.9743	12.0445	12.0707	11.6897	11.6586
Q5M7V8	Thrap3	19.4581	18.9551	18.6488	18.3707	18.2956	17.8618	17.7599	17.6958	17.705	17.6054		G3V667	Itga6	11.2376	11.9483	12.3971	12.153	12.1962	11.8489	12.1349	12.0318	11.8916	11.5252
Q6PDV7	Rpl10	18.9312	18.7076	18.8931	18.6766	18.3392	17.6827	17.9391	17.7104	18.1228	17.3493		Q9QYP0;R9PXW3	Megf8	12.5568	11.6978	11.8822	12.0074	11.8977	11.72	12.0704	11.6949	11.9605	11.8574
Q9EQS0	Taldo1	17.3646	17.7951	18.2125	18.9833	18.6938	18.0288	18.3512	18.2801	18.3211	18.3106		Q9JLD2	Serpini1	13.5443	11.9953	12.1211	11.9538	11.2373	10.816	11.9751	11.9934	11.598	12.0038
Q4QQV4	Hars	18.3635	18.6083	18.6322	18.6378	18.4305	18.1371	18.1724	18.0126	17.8794	17.449		A0A0G2JSI4	Adgre5	11.0859	11.4416	11.9203	12.1355	12.5213	12.2431	12.258	11.7385	11.8172	12.0009
Q04931	Ssrp1	19.2796	19.0052	18.9219	18.5692	18.3561	17.6354	17.5784	17.6527	17.7071	17.554		A0A0G2K532;D4A1J9	Lrfn5	10.8132	11.2212	11.5533	12.3109	12.6126	12.7919	12.4163	11.7268	12.0383	11.5953
A0A0G2K261	Iars2	18.3223	17.9441	18.2517	18.4198	18.3168	18.1157	17.8381	18.1431	18.4431	18.426		A0A096MJ80;A0A0G2K087;A0A0G2KAG1;F1M9X3;Q710E6	Suco	13.3641	12.7783	12.5564	12.1604	12.2637	11.2886	11.4529	11.2622	10.3461	11.6068
Q5I0H4	Tmco1	18.2139	18.3108	18.5109	18.402	18.298	18.1083	18.013	18.0529	18.2735	18.0097		A0A0G2JT89;A0A0G2JWD0;A0A0G2K044;Q91XN5	Prom1	12.5551	12.3706	12.5647	12.4638	12.0624	11.4743	11.5154	11.0347	11.4672	11.5409
P31044	Pebp1	17.3912	17.7029	18.1825	18.093	18.3142	18.0938	18.7416	18.6745	18.7192	18.275		Q6P768	B4galt3	12.646	12.0676	11.7813	12.0099	11.7218	11.6332	11.7907	11.9655	11.7442	11.6624
B2RYF6	Clptm1	18.0279	18.2538	18.3	18.3975	18.3917	18.5042	17.9099	18.0919	18.2107	18.0928		D3ZZ44	Elfn1	9.74571	10.3718	10.8774	11.8555	12.131	12.8357	12.8411	12.7846	12.6227	12.9447
Q5PQK2	Fus	19.9193	19.0815	19.1395	18.5535	18.4122	17.9301	17.4641	17.3857	17.412	16.8807		A0A0G2K618;D4A390	Large1	12.4584	11.5469	11.6319	11.6827	11.5209	11.6067	11.9339	12.2156	12.1493	12.2581
B5DEL8	Ndufs5	17.4264	17.7119	18.4228	17.9103	18.1937	18.002	18.471	18.5703	19.1051	18.3565		F7EQ81;Q32KJ5	Gns	12.9128	11.6415	11.9318	11.3994	11.6237	11.0745	12.2614	12.1355	11.6786	12.3427
Q9QX69	Lancl1	17.4905	17.3504	17.8011	18.0436	18.4043	18.4275	18.4374	18.5322	18.9466	18.7334		F1LQX7;Q9R172	Notch3	11.7366	12.1898	12.7184	12.7772	12.1117	12.0978	12.1731	11.4848	10.8559	10.7033
P97544;Q6IMX4	Plpp3	16.6477	18.0582	18.5288	18.3266	18.548	17.9098	18.1334	18.528	18.6564	18.773		P97685	Nfasc	9.02492	9.63648	11.2595	12.0529	12.3111	12.8242	12.9994	12.8563	12.9084	12.9672
D4ABX9	Emc6	18.3009	18.1265	18.3701	18.4668	18.3292	17.9574	18.0651	18.0837	18.2484	18.1573		P04094	Penk	12.6567	12.4142	11.6417	11.0233	11.2057	11.1325	11.8099	12.2742	12.2358	12.3735
Q4V8E2	Psmd14	18.6807	18.2157	18.3065	18.4657	18.1368	18.0946	18.0039	18.0363	18.1485	17.9806		F1LLW8	Ids	13.2323	11.9318	11.5272	11.8304	11.2187	10.9969	12.3598	11.8182	11.8254	11.8481
D4A8N1	Dpm1	18.789	18.6164	18.4988	18.5227	18.241	17.8278	17.7609	17.8416	18.0346	17.9317		Q14U74	Pomt2	12.5245	11.8018	12.675	12.2472	12.1367	11.5599	12.2488	10.5292	11.2373	11.5567
P23514	Copb1	18.4257	18.4597	18.4451	18.5017	18.2702	18.23	17.9915	17.8297	18.0926	17.7866		D3ZPL7	Dscaml1	11.0466	10.7266	11.8551	11.9386	12.3615	12.2734	12.2602	12.1796	12.0404	11.8201
P12369	Prkar2b	18.0403	18.0322	18.0724	18.3596	18.4623	17.9761	18.2784	18.2428	18.3411	18.1844		A0A0G2JU46;Q6AY61	Prss23	10.5309	10.863	11.5184	11.525	11.8964	11.7602	12.1833	12.6486	12.6516	12.9195
F1LM66	Eftud2	19.3605	19.1428	18.6914	18.4195	18.1395	18.0243	17.6549	17.5481	17.6697	17.3328		A0JPN8	Lrrc24	10.8372	11.335	11.6629	12.3662	12.4413	12.2289	12.1747	12.1802	11.7758	11.3508
D3ZXF9	Mrpl12	17.5658	18.0364	18.3488	18.3823	18.39	18.4573	18.2213	18.2157	18.3202	18.0323		Q5RJS8	Tpst2	11.9412	10.8826	11.3602	12.189	11.4696	11.5421	12.111	12.267	12.3942	12.196
Q62780	Ddx46	18.9098	18.4502	18.5496	18.614	18.2886	17.8235	17.6695	17.7745	17.8237	18.0561		Q64244	Cd38	10.76	11.729	12.1269	12.5332	11.8571	11.6478	11.6834	11.9853	12.2703	11.704
D3ZQ02	Wdr37	18.1292	17.7529	18.0647	18.1465	18.3034	17.9751	18.2849	18.4244	18.6007	18.2582		A0A0G2JX52;A0A0G2K7A6;G3V8F1;P28573	Slc6a7	11.305	10.9797	10.4302	10.4583	11.1273	11.7742	12.9278	13.5452	12.8855	12.8051
P11951	Cox6c2	17.11	16.8132	17.7531	18.5185	18.6315	18.2292	18.0935	18.9091	18.8844	18.9909		G3V7K2;O70535	Lifr	12.1807	13.0154	12.279	12.0611	11.9753	11.5509	11.5921	11.1041	11.274	11.1505
F1LYQ8	Farp1	18.2307	17.8559	18.3891	18.3842	18.415	18.1659	18.077	18.1429	18.1701	18.0955		P51577	P2rx4	11.754	11.2944	11.5467	12.316	11.7757	11.9038	11.5596	11.7823	11.9213	12.2012
P51635	Akr1a1	18.0344	18.1819	18.0747	18.3447	18.2714	18.1394	18.2655	18.3941	18.0496	18.1576		Q5PPI4	Lamp5	10.179	9.67902	9.39252	10.5432	11.4322	12.3225	13.6264	13.7853	13.3792	13.6766
Q6P7P5	Bzw1	18.8844	18.664	18.5228	18.3693	18.2142	17.8867	17.8412	17.955	17.89	17.6723		A0A0G2K1V7;D4A5E5	Sgcb	11.4093	11.5094	11.9165	11.7542	11.5487	11.7256	12.137	11.8457	11.858	12.2884
A0JN29	Lnpk	18.7119	18.0182	18.3252	18.3723	18.4814	18.1492	17.7943	17.9284	18.2318	17.8491		D3ZBN3	Epha2	11.5446	11.3231	12.099	11.7021	11.8241	12.1953	11.8401	12.1942	11.5036	11.7429
Q6AYK8	Eif3d	18.5379	18.4634	18.4288	18.0835	18.4284	18.1287	18.0193	17.9551	18.2748	17.531		F1LMA7;Q4TU93	Mrc2	11.7937	12.8286	12.3125	12.2406	12.0418	11.5842	11.5659	11.2864	10.9439	11.2533
B0K031;P05426	Rpl7	18.5893	18.406	18.3767	18.6641	18.2692	18.028	17.6533	17.9256	17.8958	18.0323		A0A0G2JT15;A0A0G2JTX4;A0A140TAD8;O54902;O54902-2;Q4QR92	Slc11a2	11.7388	12.0928	11.2495	11.9923	11.8495	11.974	11.5268	11.8478	11.9558	11.6104
P14604	Echs1	18.2362	18.3098	18.4414	18.3661	18.2561	17.856	17.8938	18.0521	18.1942	18.2213		D3ZF92	Tnfrsf21	10.698	10.8971	11.4342	11.7501	11.8246	12.2036	11.8969	12.3008	12.3514	12.47
Q5XIT1	Mapre3	17.2701	16.8057	17.5552	18.2587	18.2773	18.8768	18.5422	18.7869	18.8481	18.5762		Q9R1N3;Q9R1N3-2;Q9R1N3-3;Q9R1N3-4;Q9R1N3-5;Q9R1N3-6	Slc4a7	13.0429	12.6626	12.3141	12.2906	11.7364	11.6904	11.855	10.9932	10.9883	10.2497
Q5U2X8	Acot9	18.5907	17.8885	18.0836	18.0386	18.2689	17.9488	18.1391	18.2189	18.3371	18.2776		F1LSR8;Q8CFG5	Cacna2d3	10.2049	10.3103	11.5831	11.5765	12.2225	12.2607	12.5324	12.512	12.4512	12.119
G3V8G2	Psmd5	18.2998	18.3138	18.3552	18.4936	18.322	18.1479	18.0229	17.8588	18.0502	17.9249		A0A0G2KA37;A0A0R3P9D5;F1LW30	Unc5d	10.9757	11.0272	11.5801	12.1246	12.197	12.3396	12.3546	11.8261	11.5088	11.836
A1A5S1	Prpf6	19.2995	18.8041	18.7772	18.3771	18.0182	17.852	17.5322	17.7445	17.8597	17.5246		A1E5S7;Q561K2;Q62918	Nell2	15.1457	13.5415	13.5715	12.4845	12.7538	12.1737	12.8292	12.8602	12.3175	NA
P51146	Rab4b	17.2741	17.725	17.8993	18.0095	18.4574	18.2147	18.5446	18.5785	18.6551	18.4006		D3Z8D8	Slitrk1	12.181	11.9611	11.9535	12.0724	11.7749	11.9863	11.3608	11.4254	11.6657	11.281
Q76GL9	Slc1a4	18.0176	17.7137	18.3755	18.5578	18.3591	18.2357	18.2727	18.1644	18.093	17.9575		A0A0G2K2L1;Q9WTQ2	Podxl	12.2261	12.6963	12.1343	11.6492	10.6847	11.9877	10.6622	11.7936	12.3956	11.3799
O08557	Ddah1	17.523	17.7213	17.9707	18.177	18.3644	18.3555	18.465	18.425	18.4445	18.2865		D4A517	Slc39a10	11.5714	11.9581	11.9352	11.958	12.1298	12.0662	11.7452	11.8166	11.5107	10.9064
Q4G061	Eif3b	18.4361	18.4345	18.4038	18.4471	18.4343	18.2351	17.9193	17.8641	17.866	17.6884		A0A0G2JYF0;D3ZGB5;D3ZY00;D4AD03;D4ADV4;Q80ZA5;Q80ZA5-2;Q80ZA5-3;Q80ZA5-4;Q80ZA5-5;W0NT44;W0NXI0	Slc4a10	13.7677	NA	11.0953	12.7978	12.9317	13.471	13.5771	13.4345	13.5273	12.9943
D4A2P1	Ccar1	19.5238	19.2227	18.7862	18.5155	18.2156	18.1631	17.4303	17.3591	17.4758	17.0014		P35446;Q3B7D6	Spon1	10.3691	10.4957	12.3685	12.2175	12.2236	11.9013	12.4844	11.5222	12.1512	11.8592
P16617	Pgk1	16.913	17.1045	17.8552	18.271	18.4723	18.2069	18.5783	18.8355	18.7503	18.7039		M0R3P2;M0R6Z6;P49616	Plaur	9.7797	10.4004	10.8433	11.2279	11.7426	12.3608	12.9351	12.9714	12.7461	12.5752
P60892	Prps1	17.5681	17.7748	18.1191	18.3033	18.6001	18.2649	17.8574	18.2308	18.5057	18.4653		Q5NDF0	Pomgnt2	11.166	11.4718	11.4179	11.3319	10.8584	11.4275	12.305	12.5637	12.5259	12.4253
A0A0G2JXT3;F1LND7;P05369	Fdps	18.3131	18.8775	18.7945	18.4673	18.9191	17.7768	17.3818	17.6941	17.8315	17.5989		Q63548	Sema3a	11.9866	11.6943	11.7846	12.257	11.8304	12.3682	12.0836	10.6821	11.3305	11.3615
Q63362	Ndufa5	18.0221	18.1647	18.0072	18.0035	18.3291	18.2189	18.2169	18.2871	18.313	18.0816		F1LR84;P97738	Nptx2	10.414	9.81327	10.7475	11.2876	11.7063	12.0541	12.7858	13.183	12.8107	12.4498
P13471;Q6PDV6	Rps14	18.6417	18.5672	18.2993	18.4945	18.3263	17.8186	17.8936	17.9512	17.8788	17.7581		D3ZBE9;D3ZNG0;F1M7T0;O88923;O88923-1;O88923-2;O88923-3;O88923-4;O88923-5;O88923-6	Adgrl2	12.7825	12.458	12.1705	11.9923	11.6789	11.4543	11.346	11.1677	11.2233	10.965
Q5RKH2	Galk1	18.8735	18.4996	18.6088	18.5938	18.1252	18.03	17.8278	17.8242	17.7998	17.4244		A0A0G2JSU9;P22934	Tnfrsf1a	8.95041	10.7569	12.1761	11.7938	12.267	12.0307	12.1719	11.7135	11.1501	14.1927
D4ADS4	Mgst3	16.611	17.0402	17.9377	17.888	18.5371	18.5408	18.5663	18.7555	18.8891	18.8027		Q6AY76	Tmem248	11.7497	11.7319	11.3621	11.8175	11.5482	11.6726	11.6279	12.1384	11.8582	11.6818
G3V946;Q8K3E7	Dpy30	19.1228	18.8252	18.572	18.3235	18.569	18.0094	17.9152	17.2596	17.7519	17.2038		F1LRN5;Q63155	Dcc	12.6974	11.7322	12.052	13.2926	11.5426	11.5731	11.2406	10.5616	11.2911	11.2043
Q5FVH2	Pld3	18.1318	18.2559	18.4384	18.5148	17.9992	18.1732	18.0054	18.1419	17.9706	17.9208		A0A0G2K902;D3ZW09	Sorcs2	11.0628	10.9721	11.9528	11.9603	11.9595	11.6457	11.9892	11.9247	11.9531	11.7648
O88637;O88637-2	Pcyt2	17.6657	17.6945	17.8093	18.0794	18.3253	18.2468	18.4403	18.4499	18.521	18.2728		F1LXJ9	Ptprt	10.8113	10.0644	10.083	12.346	12.3418	12.4315	11.7306	12.7477	12.3463	12.1616
F1M3H8	LOC681410	19.6877	18.6669	18.8314	18.5891	18.1655	18.0489	17.5335	17.3597	17.2769	17.3369		G3V8N2;Q9JHS6	Asic4	10.1326	10.05	10.4799	11.2876	11.6655	11.5227	12.9492	12.9841	13.0431	12.9365
B1WC28	H2afy2	19.8132	19.376	18.8239	18.4368	17.797	18.0517	17.1204	17.4038	17.0092	17.6425		G3V9Y8;O54912	Kcnk3	11.543	10.4753	10.634	12.0769	11.8766	12.1825	12.4565	11.5573	11.7739	12.372
Q5U3Z5	Bri3bp	18.1101	17.8601	17.8913	17.7279	18.5421	17.9668	18.2098	18.1706	18.6412	18.3539		A0A0G2K127;P29534	Vcam1	11.2508	11.8782	12.0707	12.1022	11.8012	11.5365	11.6815	11.4046	11.3191	11.7321
Q6AXV4	Samm50	17.9918	17.8359	18.1196	18.1372	18.131	18.2966	18.1588	18.0443	18.4594	18.294		D3ZCF8;D3ZXD2	Abca8a	11.5669	10.741	11.3011	11.626	11.7418	11.8111	11.9002	12.3844	11.7866	11.8789
F1LNJ2;M3ZCQ2	Snrnp200	19.5276	18.835	18.9369	18.5286	17.5755	18.0491	17.4398	17.5824	17.5737	17.409		G3V7J3;Q460M5	Lrfn2	11.3787	11.1921	11.8346	11.9333	12.0875	11.6136	12.0503	11.6038	11.8518	11.1445
P20611;Q642D2	Acp2	17.8826	17.8251	18.2985	18.5147	18.2761	18.3102	17.9306	18.1253	18.2103	18.0807		B2GV90	Tmem219	11.7713	11.7358	11.6633	11.8651	11.3035	11.5425	11.7074	11.7206	11.6492	11.6503
Q6AYK6	Cacybp	18.5466	18.7042	18.5405	18.1529	18.3024	17.7015	17.9005	17.8254	17.958	17.7374		F1M7F7;Q811M5	C6	12.5454	11.4582	11.9513	11.7312	11.4015	11.114	11.363	11.1019	11.4617	12.4521
P35213;P35213-2	Ywhab	16.7131	17.0867	17.8279	18.3614	18.3522	18.2013	18.5964	18.7034	18.8084	18.7107		Q5FVQ0	Slc39a8	11.7989	11.875	11.3662	12.625	12.2405	11.5943	11.054	11.3705	10.7636	11.8398
Q66H61	Qars1	18.0009	18.0963	18.2372	18.3513	18.1493	18.2287	18.1292	18.0159	18.0147	18.1149		F1LV96	Scube3	12.5185	12.2122	12.3082	11.7805	11.6388	11.5562	11.0497	11.4368	11.2223	10.7923
Q641Z6	Ehd1	18.0754	18.1881	18.1435	18.1875	18.37	18.2886	18.2439	18.0448	17.9639	17.8093		F1LXB6;Q63226	Grid2	10.8759	11.019	11.762	11.8859	11.7426	11.9224	11.5043	12.5279	11.7179	11.5114
P23358	Rpl12	18.2575	18.5043	18.8155	18.6813	18.3244	18.2091	17.9934	17.7586	17.6072	17.163		Q63345;Q6MFX9	Mog	NA	11.1167	13.1289	14.3153	12.9317	12.7412	13.076	13.5579	13.0213	12.5528
Q5RKI0	Wdr1	17.1781	17.6325	17.9014	18.2235	18.4476	17.7924	18.5214	18.4522	18.855	18.3057		Q6P762	Man2b1	11.2365	10.6461	11.8371	11.5456	11.8676	11.3696	11.902	11.6826	11.8603	12.3278
A0A0G2K459	Mtch2	18.2511	17.7424	18.2663	18.4299	18.3497	17.9427	17.7162	17.9586	18.2668	18.3646		G3V7X5;P24054	Sparcl1	10.8717	10.2631	11.3788	11.5257	11.5657	11.7218	11.8599	12.1121	12.3378	12.6375
Q9EPB1	Dpp7	17.5335	17.9705	18.184	18.5324	18.2239	17.8746	18.0788	18.2173	18.3182	18.2561		A0A0G2KB04;A0A0H2UHT4;Q5HZE8	Tmem59l	13.569	12.0549	11.7412	11.6782	10.584	10.7027	11.4587	11.982	11.205	11.2967
F1LS72	Uba2	18.9276	18.5416	18.5835	18.395	18.3268	17.4632	17.4745	17.7765	17.9284	17.7627		A0A0G2JVZ6;F1LZX9	Itgav	10.6823	11.5567	11.6137	11.875	11.6264	11.7295	11.5627	11.7186	11.9435	11.9596
A0A096MJ90;F1LNW6	Ly6h	16.5631	17.1841	17.7638	18.3157	18.6273	18.5271	18.6912	18.7225	18.491	18.2631		G3V9H8;G3V9H8-2	Ret	10.5985	10.5183	11.3044	11.9225	12.2456	11.9691	11.7411	11.9186	11.9522	11.9987
P56522	Fdxr	18.3596	18.1875	18.4108	18.3591	18.144	17.9638	17.9425	17.965	18.0092	17.7799		A0A0G2K0F2;G3V671	Cd80	12.4321	NA	11.4545	15.286	NA	16.1752	15.4122	15.3112	16.0509	14.0104
Q6P503	Atp6v1d	17.0805	17.0462	17.6537	17.7275	18.1549	18.2074	18.7408	18.7798	18.8566	18.7618		D3ZR49	Man1a2	11.893	11.582	11.8302	11.7176	11.5012	11.3441	11.4875	11.5162	11.4995	11.7241
Q5XIU9	Pgrmc2	18.101	18.1426	18.2562	18.3276	18.107	18.1164	17.9377	17.9289	18.241	17.848		D4A6G2	Sema4g	11.4641	10.9272	11.6698	11.6205	11.9326	11.8092	11.6974	11.6056	11.6391	11.6382
P07936	Gap43	17.369	17.4039	18.1839	18.3686	18.9133	18.796	18.6066	18.2661	17.7363	17.3285		Q642E6;Q9EQV6	Tpp1	8.28072	NA	12.6405	14.1053	12.8478	12.8354	13.6222	13.1395	14.176	14.2963
D3ZXS8	Ube2k	18.3734	18.281	18.2222	18.1602	18.3489	17.92	18.0574	17.9024	18.0567	17.6495		Q4V7A5	#N/A	12.0215	11.3308	11.7725	11.4992	11.6518	11.2835	11.436	11.6924	11.531	11.6824
D3ZAI6	Nt5dc3	16.8894	16.7955	17.5214	17.9744	18.2435	18.4739	18.807	18.8378	18.7115	18.7169		M0RAR2	#N/A	8.38518	9.97883	12.0139	12.1872	11.8741	11.9344	11.9455	11.9949	13.1036	12.4828
F1LQZ0	Tmem65	17.5537	17.5801	17.7912	17.87	18.1519	18.3537	18.2337	18.238	18.6659	18.5132		D4A3L5	Tctn1	11.5159	11.3817	11.5252	11.6194	11.3624	11.5305	11.5422	11.6344	11.9287	11.8436
D4A8G0	Lsm12	18.7787	18.4328	18.3223	18.2566	18.3748	17.9571	17.7146	17.8584	17.7814	17.438		A0A0H2UHX5;P07861	Mme	9.29826	10.6774	11.6094	11.7094	12.184	11.8766	12.0911	11.9939	12.0961	12.1242
D3ZG43	Ndufs3	17.566	17.7068	18.0299	18.1069	18.137	18.0933	18.2785	18.3765	18.3722	18.233		O35789;O35789-2	B3gat1	12.0257	10.9789	11.3725	11.2867	11.4539	11.0672	11.6802	11.9708	11.781	12.0328
P62716	Ppp2cb	17.4011	18.4335	18.4936	18.1595	18.0209	18.0329	18.2988	18.1723	18.1596	17.7171		P63057;P63057-2	Olfm3	10.984	11.3507	11.2001	11.3714	11.5115	11.5018	11.7471	11.6103	12.1548	12.1887
Q64560	Tpp2	17.9941	18.115	18.1964	18.3107	17.9791	18.1843	18.2271	18.0323	17.8135	18.0327		A0A0G2JV56	Efna3	11.5135	10.7132	12.2806	12.2591	12.2454	11.5432	11.6138	11.5062	11.0622	10.8795
P63081	Atp6v0c	17.1184	17.11	18.0234	17.9619	17.9119	18.5858	18.4018	18.272	18.6818	18.8114		F1M9I4	Heg1	11.3148	11.6109	11.5826	11.5271	11.6798	11.2927	11.4121	11.7676	11.5865	11.7917
Q63377	Atp1b3	17.6702	17.997	18.1454	18.3609	18.1464	18.0795	18.2044	17.9356	18.0939	18.1868		A0A0G2JVU0;D3ZAL8	Lrrtm3	9.90124	10.176	9.82293	11.4388	11.768	12.5971	12.0823	13.0326	12.6426	12.0378
D3ZIF0	Zfp512	19.2955	19.116	18.6592	18.4961	18.1797	17.6895	17.3726	17.2684	17.3786	17.3495		O88280	Slit3	9.0483	11.0587	11.1636	11.1362	11.4857	12.1948	12.3673	12.1919	12.5693	12.272
F1LN92	Afg3l2	17.8353	17.5568	17.9442	18.0513	18.2079	17.9938	18.0281	18.1311	18.6628	18.3885		A0A096MIS4;Q9R1M7;Q9R1M7-2	Grin3a	10.372	10.2399	11.361	11.6593	12.4078	12.137	11.9918	11.857	11.6473	11.79
A0A0G2KAI8	Drg2	18.6305	18.2735	18.261	18.1882	18.0716	17.8388	17.9846	17.954	17.8816	17.6953		A0A096MIV6	Galnt17	12.7356	12.2535	11.8511	10.7153	11.2972	10.7304	11.2489	11.485	11.3861	11.4996
Q60587	Hadhb	17.8193	17.6804	18.0237	18.3276	18.1757	17.9897	17.938	18.1273	18.595	18.1025		Q5U2V1	Fkbp10	9.54157	10.6167	12.5005	12.3123	12.012	12.0456	12.1429	11.2956	11.4123	11.258
Q5U2U0	Clpx	18.3561	18.4677	18.5115	18.4163	17.8893	17.9164	17.7787	17.6375	18.0766	17.7267		O88278	Celsr3	12.7438	12.0538	12.2159	11.8982	11.3664	11.4312	11.0216	10.7796	11.1281	10.4456
P04897	Gnai2	17.6715	18.2695	18.4892	18.3916	18.5202	17.6867	18.0764	17.8507	18.0099	17.7424		A0A0G2K523;Q99PR0	Pomt1	11.0886	11.1981	11.5044	11.7428	11.8652	11.4058	11.3545	11.3681	11.5658	11.9055
D4A7U6	Lsm3	19.0802	18.8709	18.6009	18.4235	18.1109	17.993	17.5347	17.3519	17.5013	17.2254		G3V9C8;Q08201	Abcb4	10.4578	NA	12.8271	12.9311	12.635	12.6664	12.4619	13.4781	13.7934	13.6439
P84083	Arf5	17.5272	17.6912	17.6343	17.9624	18.0897	17.9681	18.2098	18.6795	18.2429	18.6441		Q6IN10	Ece1	10.1799	9.7712	11.5987	12.4639	11.6729	11.8082	12.3136	11.7151	11.6357	11.5526
F1LU48	Ergic1	18.8383	18.4625	18.4436	18.3105	17.8569	18.075	17.6655	17.6152	17.6367	17.7107		M0RDA4	Ephb4	12.2095	11.8366	12.2977	11.569	11.6355	11.1153	10.9343	11.3125	10.6731	10.9652
Q03346	Pmpcb	17.9505	17.9102	17.8636	18.0491	18.0787	18.1089	18.0981	18.0976	18.2613	18.1362		Q9JJW1	Tspan2	10.3485	11.8296	11.9112	11.6312	11.846	11.4417	11.6142	11.6042	11.4123	10.8438
Q6PCT9	Psmd6	18.3176	18.0238	18.126	18.4118	18.0741	17.9257	18.0035	17.9688	17.8681	17.8124		Q00238	Icam1	10.2835	10.2327	11.2403	12.1179	11.4283	11.8965	11.735	12.5778	11.8221	11.1426
B2RYW3	Ndufb9	17.7102	17.6552	17.9182	18.0459	18.0586	18.2686	18.036	18.2647	18.2216	18.3416		A0A0G2JZH3	Thbs3	10.1296	11.0714	11.8369	11.4359	11.3882	11.3995	11.4752	11.5024	11.9438	12.2375
D3ZIE9	Aldh18a1	19.1488	18.5174	18.5718	18.3334	17.9014	17.7916	17.3614	17.5077	17.758	17.5967		F1LSV0	Sema4b	11.3061	11.3954	12.1549	11.8605	11.9145	11.4523	11.2953	11.0489	11.0671	10.9157
Q6XVN8	Map1lc3a	18.0021	17.8038	18.5136	18.5036	18.3584	18.2817	17.7872	17.8448	18.0997	17.2813		P0C7J6	Lrfn1	12.9589	NA	12.1299	12.9189	13.5611	13.3732	12.3739	11.5073	13.4907	12.0073
A0A0G2JWS9;G3V8S4;P54708;P54708-2	Atp12a	19.3226	19.6673	20.4154	17.3243	16.0797	17.9351	21.6117	16.4374	15.957	15.6881		F1LS79;Q00657	Cspg4	12.2	12.3962	11.1821	11.5633	11.5128	11.2346	11.4561	10.8982	11.0046	10.7992
A0A0H2UHQ3;P0C5W1	Map1s	17.9895	17.9265	18.0544	18.0455	18.068	17.9316	18.0286	18.1548	18.3093	17.9138		D3ZWP6	Plxna2	12.0008	11.7804	11.5605	11.8812	11.507	11.303	11.3886	11.0843	10.8348	10.8716
A0A0G2JVZ6;F1LZX9	Itgav	17.0611	17.7548	18.2704	18.4207	18.3145	17.935	18.2168	18.1296	18.3162	17.9855		A0A0G2K561;F1LP13	Ptprg	10.4392	11.1797	11.618	12.0477	11.6856	11.7783	11.5174	11.7074	11.6266	10.6063
D4ABM5	Mrps34	18.3814	18.0783	18.2215	18.1397	18.1185	18.061	17.5579	17.7119	18.1899	17.941		Q5U2S8	Ltbr	10.361	11.0776	11.8912	11.7971	11.6312	11.4419	11.6298	11.3611	11.5378	11.4485
Q63942	Rab3d	16.9461	16.9855	17.0107	17.6724	18.1703	18.4098	18.6308	18.7874	18.9349	18.8508		D4AE25	Cd274	9.14739	9.78481	10.4064	11.0037	11.5971	11.6752	12.5627	12.7143	12.5181	12.6633
A0A0G2JYB1;Q5XI32	Capzb	17.8902	18.2857	18.0034	18.0795	18.2614	18.0278	18.1052	18.035	18.1043	17.5874		D4A604	Pigt	11.7506	10.8152	11.1513	11.2578	11.2198	11.3618	11.6274	11.4815	11.7741	11.5581
Q5RJK5	Cbx3	19.5192	19.2767	18.9977	18.5507	18.3074	16.7837	17.2008	17.2421	17.3147	17.138		D3ZER2	Bfsp2	11.5573	11.6388	11.6869	10.9693	11.7089	11.4603	10.9659	11.431	11.1704	11.3913
P70580	Pgrmc1	19.0538	18.512	18.2607	18.1995	18.0929	17.1429	17.6163	17.9592	17.6382	17.8458		A0A0G2K839;P51796	Clcn5	12.0107	11.6551	11.6335	11.2044	11.502	10.9822	10.7505	11.5825	11.2819	11.3643
A0A0G2JUL7;B3GNI6;B3GNI6-2;B3GNI6-3	40787	17.5053	17.651	17.801	17.896	18.3804	18.2015	18.1496	18.1579	18.2057	18.3577		A0A0G2K5S7;Q80Z26	Entpd3	9.44349	9.28456	10.1634	11.2839	11.6195	12.0977	12.0347	12.7864	12.7089	12.4818
D3ZSA9	Nomo1	17.9448	18.1499	18.3077	18.0006	18.2668	17.8725	17.9402	17.9593	18.0028	17.8611		A0A0G2JW24;F1MA92	Pld5	12.2281	NA	13.0043	12.3221	13.0309	12.3573	12.662	12.1853	12.8814	13.1719
F8WG67;Q64559;Q64559-1	Acot7	17.2057	17.5638	18.2201	18.2617	18.469	18.2424	17.8571	18.1281	18.5883	17.7659		Q767H7	Pcdhac2	9.80492	10.5324	11.4388	11.7284	12.2819	11.9741	11.1564	11.6671	11.7138	11.531
Q63570	Psmc4	18.2307	17.8704	18.3841	18.3019	17.9232	18.0743	17.9355	17.8221	17.9971	17.737		G3V8B1;Q8R2H5	Gpld1	13.0645	12.3502	11.4802	10.7767	11.3052	10.8251	10.68	11.0428	10.7822	11.4698
O35964	Sh3gl1	18.028	18.1251	18.1123	18.1711	18.1469	17.5651	18.23	18.0999	17.8338	17.8761		Q4G097	Atf6b	12.0644	11.4851	11.6898	10.9042	11.1199	11.0345	10.8213	11.5735	11.5259	11.5282
Q6AYG3	Prune1	18.2695	18.0333	18.1584	18.292	18.2491	18.0106	17.8716	17.8484	17.7644	17.6548		M0R868	Chst2	11.9849	10.9508	10.9268	11.1656	11.2345	11.1735	11.4714	11.5956	11.6398	11.5757
D3ZGA5	Rilp	17.7606	16.8487	17.9718	18.7253	18.5095	18.2517	17.7652	18.2101	18.217	17.8306		Q62867	Ggh	12.0459	11.3611	11.495	11.4589	10.9842	10.725	11.3641	11.5976	11.379	11.2664
M0R7G4;M0R7V3	Apoo	17.1592	17.4563	17.8061	17.8715	18.041	17.9264	18.1738	18.4038	18.4931	18.7344		P14841	Cst3	9.22083	8.38026	10.8364	11.6219	11.663	11.9692	12.2269	11.924	12.4911	13.3165
B0BN64	Polr1e	14.9902	16.591	18.1365	19.0608	18.3121	18.5309	17.9476	18.6184	19.1403	18.7157		A0A0G2JXG3;Q6AY41	Tmem30a	11.3818	9.73584	11.4487	12.9156	11.4963	8.48606	12.562	13.4771	12.2154	9.89946
P32851	Stx1a	16.9707	16.9902	17.8894	18.1081	18.4752	18.3073	18.5414	18.3936	18.2058	18.1228		Q6XQG8	Chst7	10.2285	9.77693	11.3736	11.9566	11.6345	11.6266	11.4837	11.8426	11.9481	11.7404
Q5XIM7	Kars1	18.7068	18.7314	18.5158	18.0779	17.9859	17.7703	17.7307	17.3693	17.5285	17.586		O70513	Lgals3bp	10.643	10.1774	10.8472	11.1019	11.1253	11.1339	11.5431	12.4872	12.0874	12.3732
A0A0H2UI20;F7FG31;Q9Z2F5	Ctbp1	18.4418	18.2391	18.0998	17.8238	18.0186	17.7637	17.9156	17.8383	18.0547	17.8015		G3V6D0;P02773	Afp	13.226	12.1741	11.8832	11.495	11.1551	10.6004	10.6721	10.7078	10.3637	11.1124
A0JPJ7	Ola1	18.3757	18.1064	17.8508	18.0366	17.8691	17.82	17.9726	17.9907	17.9645	18.0042		A0A0G2JTM0;Q62962-2	Asic2	9.63677	9.71646	11.0867	11.6558	11.4394	11.9084	11.8406	12.1201	11.8958	12.0383
F1LRZ9	Rundc3a	17.638	17.4759	17.899	17.8702	18.0803	18.0317	18.2215	18.2545	18.4079	18.0727		Q3SWT0	Pecam1	10.6357	11.1829	11.3193	11.2906	11.6312	11.5825	11.5702	11.409	11.333	11.3
F1LUV9	Ncam1	17.3422	17.6587	18.0345	18.2373	18.2007	18.593	17.8686	18.245	17.6455	18.1189		D4A7S3	Slc35a5	12.3443	11.1591	11.1676	12.267	10.8677	10.5533	11.7357	11.0097	10.9534	11.1277
G3V9X2;Q9R080;Q9R080-4	Gpsm1	18.3607	18.4082	18.2177	18.2971	18.1824	18.0261	17.9513	17.5398	17.4869	17.453		Q925N6	Igsf1	10.4452	11.3545	11.8372	11.6989	11.6378	11.0998	11.8478	10.9954	11.3158	10.8565
D4A2D7	Ipo4	18.3225	18.4311	18.3146	18.2446	18.1565	17.9148	17.6537	17.7479	17.6092	17.49		A0A096MJW6;P59824	Il1rapl1	10.7399	10.3129	11.2363	10.9052	11.5553	11.7675	11.5593	11.4749	11.719	11.7367
D3ZDK2	Ube2d1	18.8105	18.1663	18.1899	18.2635	18.1076	17.9029	17.7292	17.531	17.8965	17.2832		Q675A5	Pla2g15	12.0373	11.3689	11.1457	11.1552	10.5636	10.3835	11.5358	11.4128	11.7357	11.5914
G3V9M3	Wdr47	18.3576	18.3829	18.5668	17.5715	18.3545	18.1797	17.8235	17.6981	17.4231	17.5104		P0C5X8	Ttyh1	NA	NA	13.5557	14.4164	14.2197	13.9736	13.7875	14.5283	14.3655	14.0137
P49088	Asns	18.4759	18.3191	18.1295	18.2042	17.886	17.7051	17.7459	17.8273	17.8014	17.7394		A0A096MK61	Crtapl1	10.5187	10.0805	11.9863	11.7749	11.9127	11.5869	11.3209	11.0096	11.3329	11.1616
D4ABK7	Hnrnph3	18.7762	18.5475	18.4614	18.4853	18.0005	17.4617	17.5906	17.3482	17.7003	17.4353		Q6QD51	Ccdc80	NA	NA	13.3683	12.6241	14.1013	13.8682	14.0835	14.8823	14.9284	14.7916
G3V6U3	Alg2	17.9923	17.8803	17.9396	18.0242	18.008	18.1303	17.8927	18.055	17.7928	18.0717		B0BNK7	Lrfn3	10.3141	10.5517	10.9434	10.9764	11.771	11.7741	11.7543	12.1262	11.259	11.1701
P29418	Atp5f1e	17.6399	17.8691	18.1125	17.6068	17.7664	17.5355	18.1898	18.2756	18.275	18.5071		D4A7W8;G3V6A9	LOC102553715	10.703	10.6833	11.3982	11.9052	11.7118	11.1363	11.0168	11.09	11.5358	11.3644
D3ZTX1	Trim67	18.9443	18.8576	18.6607	18.761	18.435	18.0476	17.4316	16.9648	16.9612	16.6982		D3ZDS6;Q4V8H3	Mbtps2	12.0227	11.3714	11.427	11.0854	11.2172	11.6606	11.467	10.9985	10.8877	10.348
P62168	Ncs1	17.4474	17.2826	17.8114	18.2722	18.4755	18.61	18.1304	17.9468	18.1485	17.6033		F1LRA6;M0RBY2;P70579	Grm8	10.2118	10.4056	10.5487	11.5776	11.3595	11.5659	11.9481	11.5016	11.4331	11.903
D4AC36	Eif3f	18.3765	18.3674	18.3752	18.3637	18.0384	17.7906	17.7186	17.3802	17.7282	17.5744		G3V710;Q63722	Jag1	12.2313	11.7109	11.2847	11.3636	11.023	11.0985	10.6945	11.1123	10.9848	10.9432
A0A0G2K6T9	Pcdh1	16.1979	16.7296	17.6401	18.1763	18.5165	18.7942	18.5795	18.5309	18.3676	18.1507		F8WG88;Q62632	Fstl1	12.9181	11.9077	11.7713	11.7798	12.2382	10.9587	11.2976	9.38739	9.63047	10.5097
Q566E4	Hnrnpr	18.9941	18.5851	18.5795	18.2758	18.1831	17.5374	17.4834	17.1869	17.4797	17.2978		A0A0G2JT62;G3V8P4;Q64604	Ptprf	10.824	11.1014	11.4652	11.6109	11.727	11.4786	11.3812	10.8059	10.9599	11.0031
P61980;Q5D059	Hnrnpk	18.378	18.5067	18.2197	18.2613	18.103	17.6265	17.5141	17.9072	17.4418	17.6294		B4F7D5	Tmem181	11.9153	11.1535	11.1482	10.6339	10.5629	10.3168	11.4423	11.691	11.6539	11.574
P40329	Rars1	18.1939	18.2026	18.3967	18.016	17.8462	17.8643	17.7321	17.7515	17.9605	17.6227		D3ZQV2	Lrig2	12.0191	11.624	11.5574	11.2134	11.0271	10.819	10.9353	10.8128	10.9185	11.0296
B5DEL7	Sec61g	18.2351	18.7106	18.3801	18.3921	18.0768	17.8975	17.6947	17.584	17.3173	17.2926		D4A617;F1M0G3	LOC103689954	10.3161	10.5511	10.4833	11.0351	10.8391	11.0308	11.6326	11.8689	11.8281	12.3393
Q6P9V1	Cd81	16.8107	16.6336	18.2622	17.7183	17.3559	18.7388	18.8968	17.1458	18.7315	19.286		F1M443	#N/A	10.6535	9.97583	10.7138	11.0127	11.9082	11.9583	11.412	11.1771	11.5696	11.5409
A0A0G2K121;Q5FVQ4	Mlec	17.7024	17.6263	18.0643	18.0883	17.9651	17.8293	18.0343	17.945	18.135	18.1645		Q5XIR1	RGD1311517	11.6385	11.201	11.5275	10.8166	11.1552	11.5411	11.7218	11.1108	10.7904	10.3337
Q6AY84	Scrn1	16.5954	17.432	17.7624	17.9549	18.3958	18.1475	18.3128	18.3818	18.4781	18.0877		D3ZTI3	Cdh24	13.2847	12.8582	12.4262	12.6563	12.8538	12.1455	12.3482	NA	11.7443	11.4209
Q498U4	Sarnp	19.3974	18.8546	18.7852	18.3165	18.4479	17.906	17.0838	16.8987	17.171	16.6391		F1MAB2	RGD1310209	11.476	11.1432	10.9905	10.184	10.9425	10.979	10.6143	11.9079	11.4491	12.037
A0A0G2JTA1	Ppp2r5e	18.3144	18.2788	17.8318	17.7837	17.6848	17.8915	17.9871	17.8595	17.9882	17.8796		O88204	Lrp3	11.6257	11.0255	11.5487	10.7978	11.0386	10.5924	11.0404	11.4486	11.1237	11.4717
Q9WV97	Timm9	17.7546	17.5061	17.6747	18.0552	17.9864	17.6784	17.9768	18.2886	18.2541	18.245		F1M2Y4	Slc29a4	12.2076	12.1802	11.0985	10.8429	11.3067	10.7991	11.041	10.3484	11.0183	10.7835
P26817	Grk2	17.8651	17.4208	17.5896	18.0724	18.2347	18.1084	18.0405	18.0434	18.1888	17.8514		Q5FVH2	Pld3	12.5084	8.33767	12.1831	6.25205	7.52601	14.8144	13.0131	14.3086	12.4902	10.1151
Q66H20;Q66H20-2	Ptbp2	19.0058	18.7049	18.7009	18.4379	18.3846	17.1462	17.3073	17.1086	17.1074	17.5056		G3V933;P18901	Drd1	10.452	10.7075	12.0849	12.4203	12.0902	12.6287	13.4755	14.1742	13.4876	NA
A0A140TAH1;Q9JJ50;Q9JJ50-2	Hgs	18.0961	17.8004	18.1212	18.0995	18.2281	18.0534	17.6096	17.773	17.8858	17.7396		A0A0G2KAJ7	Col12a1	11.7616	11.5397	11.8778	11.7912	11.1251	10.6836	10.5848	10.6903	10.5765	10.8044
D4A2D8	Lsm7	19.1386	18.8896	18.646	18.2842	17.895	17.4436	17.4215	17.1959	17.3407	17.1279		G3V8L7	Itgam	12.6619	11.8858	11.8287	11.5193	11.116	10.1858	10.768	10.595	10.3729	10.4491
A0A0G2JZA2;P97576	Grpel1	18.0765	17.9068	18.1004	18.1196	18.1359	17.8388	17.6463	17.8687	17.8232	17.8555		D4A7B6	Tmem87b	11.3477	11.3118	11.4249	10.8471	10.9847	10.8263	10.8337	11.3069	11.0083	11.3633
P43278	H1-0	19.3745	18.2974	18.4114	17.8575	17.3848	17.3608	17.4079	17.7601	17.7894	17.6633		A0A0G2K4R9;Q5NDL0	Eogt	11.8262	11.2113	11.0881	10.5164	10.0825	11.3318	11.0752	11.681	11.1894	11.2169
Q3ZAU6	Rnf14	17.1485	17.2279	17.6123	17.8976	18.0877	17.8829	18.2629	18.3485	18.524	18.2605		A0A0G2K3B8;A0A0H2UHF2;O54852	Kcnh7	9.51182	9.74774	10.0443	10.8961	11.0993	11.7457	11.6536	12.3964	11.8214	12.1543
Q9Z269	Vapb	17.6363	17.784	17.9507	17.9076	18.0022	18.1107	18.0737	17.976	17.9578	17.8247		B1H282	Colgalt1	12.3066	11.5919	11.6781	11.3363	10.7841	10.5772	11.1079	10.2861	10.7195	10.5886
Q9Z0W5	Pacsin1	15.1725	14.1988	15.8037	17.3317	18.4843	19.1239	19.4926	19.8038	19.8329	19.9633		F1LN06;F1LNW0;F1LRU8;F1LSG7	Fgfr2	10.6953	10.7279	11.2144	11.8347	11.1574	11.4249	11.1699	11.1455	11.1286	10.4679
Q5RKH0	Glyr1	19.147	19.1297	18.7183	18.1813	17.6755	17.3929	17.2567	17.1656	17.4661	17.0575		Q8K5A9;Q8K5A9-2	Nradd	11.8846	12.1883	12.1978	11.6778	11.5025	10.4479	10.3812	10.8719	9.46573	10.2992
Q6AXS3	Dek	19.1723	18.8609	18.6123	17.9375	17.9433	17.4202	17.3375	17.1788	17.3885	17.3237		D4AA77	Plxnd1	9.49606	10.2301	10.9915	11.4461	11.6227	12.0304	11.8751	11.262	10.9951	10.8192
Q27W01	Rbm8a	19.3374	18.9033	18.5485	18.2737	18.0429	17.365	17.3296	17.1259	17.0424	17.1562		D3Z8J6	Fam189b	10.1754	9.77354	10.5655	10.8202	11.1042	11.1495	11.7579	11.8338	11.6782	11.8724
Q7TQ16	Uqcrq	17.3702	17.1049	17.9389	17.6825	18.067	17.6164	17.9092	18.4725	18.5013	18.4473		M0RDM7	LOC100910143	10.3044	10.7941	10.9548	11.0851	10.6727	10.5212	11.5828	11.5484	11.5153	11.6816
Q64654	Cyp51a1	18.8916	18.5543	18.7007	18.4549	17.9964	18.1173	17.3515	17.1509	16.9995	16.8892		F1LNA6;Q8VI60	Sulf1	10.2595	10.1589	10.9182	10.6272	10.8494	10.904	11.0521	11.3607	12.1135	12.3416
D4A962	Hnrnpul1	18.8862	18.2622	18.1666	18.0816	18.2129	17.6138	17.3028	17.5822	17.6305	17.3564		F1M9F4;Q8VHZ8	Dscam	10.7865	11.2616	11.0237	11.2946	11.8269	12.1658	10.1282	10.6922	10.554	10.6654
P05370	G6pdx	17.8209	17.6968	17.9938	18.0051	17.9647	17.8432	17.7914	17.8688	18.1145	17.9906		D3Z8G4	Adamts18	9.80691	9.26334	10.4268	11.1195	11.1881	11.6067	11.4745	11.8146	11.7832	11.8317
Q5RKJ9	Rab10	17.3468	17.1205	16.6559	18.2904	18.1042	17.595	18.114	18.4903	18.7426	18.5866		A0A096MK06;A0A0G2JYU3	Astn2	9.76728	9.2701	10.7599	11.4663	11.496	11.7987	11.6518	11.4301	11.4676	11.1947
A0A0G2K847	Agap1	18.2129	18.1	17.9625	18.2674	18.0181	17.9859	17.6684	17.7413	17.4568	17.6012		P54001	P4ha1	12.6485	10.9645	11.3643	12.3383	10.6111	10.737	10.4452	10.2896	10.4147	10.3502
M0R6Y8	RGD1560402	17.1728	17.6307	17.5524	17.8789	18.0259	17.7954	18.2313	18.3218	18.2884	18.1098		E9PTA5	Pign	11.6194	10.9722	11.355	10.7083	10.462	10.708	10.9397	10.6348	11.5659	11.0334
A0A0H2UHZ2;Q5U2Z3	Nap1l4	18.2541	18.1222	18.3349	18.2827	18.0606	17.7044	17.5838	17.5417	17.6671	17.4294		P18506	Gabrd	8.8985	7.90364	10.0288	11.0753	11.1835	12.106	12.1792	12.2764	12.1208	12.1567
A0A0H2UHM0	Vps28	17.2405	18.0157	17.9957	18.0337	17.9543	18.1128	18.2697	18.0032	17.7399	17.5996		D4A7Y1;F1LQI4;P07897;P07897-2	Acan	12.275	NA	10.7372	10.5804	11.6037	12.1977	12.8333	12.8524	13.1756	13.5246
Q5PQJ6	Pycr3	18.0517	18.3156	18.0951	18.0955	18.071	17.9029	17.7626	17.7243	17.3851	17.557		F1MA15;Q8K1M8	Brinp2	11.2365	NA	11.6155	12.2356	12.4733	12.7667	12.5042	12.242	12.4221	12.2041
A0A0G2JWM2;Q5RJQ4	Sirt2	17.5933	18.4016	18.4583	18.337	18.142	17.5656	17.3255	17.6101	17.8837	17.6377		Q08834	Mgat5	10.5804	10.1053	10.7678	10.618	11.059	10.5291	11.4874	11.0898	11.3913	11.9619
Q68FS8	Rtca	18.2545	18.1067	18.2471	18.3736	17.8142	17.5738	17.6971	17.7073	17.694	17.4844		A0A0G2JYC2;P0C588	Cnnm4	11.2813	11.3316	11.3229	10.5736	11.0426	10.9992	10.7361	10.4765	11.1221	10.6784
D4A8A0	Cad	18.376	18.2537	18.3768	18.3905	18.0386	17.7832	17.4699	17.4632	17.5563	17.2441		G3V862	Angptl2	9.43417	11.1024	11.7798	11.3229	11.0617	11.2355	10.9889	10.8723	10.8728	10.8431
A0A140TAC3;O88339	Epn1	17.9112	17.5577	17.8296	18.0104	18.1875	17.7376	17.5375	18.0724	18.1834	17.8998		A0A0G2K0P8;A0A0G2K7R8;Q8VII6;Q8VII6-2	Slc44a1	9.80984	11.0075	11.4773	10.2472	11.0525	11.2718	10.9011	11.105	11.0576	11.5417
D3ZLT1	Ndufb7	18.1207	17.6951	17.9772	17.7249	17.8618	17.8603	17.5527	17.8274	18.099	18.1716		A0A0G2JSU2	Adgra3	10.9831	10.7668	11.2288	11.0213	10.9236	11.02	10.6524	10.8336	10.9431	11.0829
D3ZDU5;Q9EPC6	Pfn2	17.5738	17.4532	17.6978	17.9326	18.1735	17.9429	18.2874	18.1105	18.1292	17.5795		D1M8S3;F1M9B9;Q63621	Il1rap	11.526	10.9971	10.016	11.6784	10.6224	10.8215	11.0773	11.3692	10.6573	10.5438
Q5XIC6	Psmd12	18.1618	17.9707	17.9038	18.0998	17.9661	17.432	17.7084	17.8829	18.0235	17.6979		A0A0G2K6N2;D3ZN99	Adgrb2	8.96958	10.4084	11.5325	11.5081	11.0485	11.5324	11.087	11.6169	11.1776	10.4194
D3ZBL5;Q62784;Q62784-2	Inpp4a	17.8445	17.2886	17.7642	17.929	18.0374	18.1326	17.993	17.9465	18.0484	17.8518		B0BND0;D3ZRI1	Enpp6	10.6589	12.7476	12.9299	11.7438	10.5767	10.1737	10.9543	9.98878	9.6588	9.72358
P97532	Mpst	18.0321	17.9796	18.045	18.153	18.1811	17.7012	17.5005	17.8633	17.7958	17.5831		A0A0G2KB93;F1LMH2;O88420;O88420-2	Scn8a	7.8004	8.42289	9.53597	10.9009	11.1344	11.8486	11.8375	12.8647	12.2878	12.3569
F1M062	Larp1	17.5491	17.8405	18.0398	18.1143	18.1423	18.1688	17.8871	17.7867	17.792	17.5106		D3ZQY0	Pcdhga7	10.5398	10.8991	10.9161	11.0107	11.1032	11.1021	10.8935	10.5246	11.1067	10.7567
Q6P6S5	Wrb	18.2901	18.2885	18.4866	18.2071	16.9392	17.9041	17.7176	17.5553	17.6529	17.7845		Q498S0	Chst12	11.4693	10.7425	10.3803	10.5379	10.7437	10.4777	10.8226	11.2091	11.0964	11.1728
O35264	Pafah1b2	17.8831	17.8321	18.3585	17.9124	17.6372	17.9329	17.7548	17.8652	18.0268	17.603		D4A0C5;Q9ESP7	Adamts4	9.44272	10.5077	10.9403	11.8354	11.3491	10.853	11.4476	11.1968	10.8064	10.0133
P18163	Acsl1	16.6425	17.1532	17.8539	18.0324	18.1764	18.3054	18.2889	18.1107	18.2551	17.9825		P31423	Grm4	9.37827	NA	10.1704	11.9834	12.162	12.6544	12.9054	12.6542	13.3947	13.0596
P54319	Plaa	17.9014	17.6118	17.8604	17.8716	18.1414	17.8247	17.6576	17.8239	18.0976	17.9216		Q5XIE8	Itm2b	12.9894	NA	13.1418	14.1791	13.4644	NA	13.3153	13.3901	14.068	13.6972
B0BNE3	Trappc5	17.7975	17.7847	17.9372	18.0497	18.1051	17.8573	17.7146	17.9249	17.7927	17.7323		G3V8N4	LOC108348233	10.8192	10.9794	10.926	10.6109	10.7489	10.7357	10.7262	10.6386	10.7824	11.1395
D4A1F2	Mical2	18.4303	18.0733	18.1263	18.0304	18.0478	17.5139	17.8002	17.716	17.5695	17.3874		D4ACU3	Pcdhgb6	11.9322	11.2277	11.9968	11.324	10.911	9.86338	10.7245	10.4815	10.1631	9.4233
F1LNF0	Myh14	15.7651	17.8386	18.1096	18.234	18.2764	17.7731	18.0985	17.8331	18.4724	18.291		F1LTZ5	Enpp4	10.9843	10.5285	10.0203	11.4463	10.6195	10.4748	11.0733	11.3814	10.7277	10.7751
C0JPT7	Flna	18.0518	18.5532	18.1286	18.1306	17.8613	17.415	17.6413	17.8624	17.621	17.4243		Q566E5	Poglut3	11.8632	NA	11.8814	12.1501	12.1214	11.89	11.4272	12.7123	11.9958	11.8932
E9PT66	Sf3b3	19.2401	18.7911	18.4682	18.107	17.8695	17.567	17.1308	17.253	17.0971	17.0654		E9PTA4	Adam9	11.1664	10.8555	11.068	10.8932	10.8908	11.0895	11.1004	9.83872	10.77	10.2257
P38718;P38718-2	Mpc2	16.8734	16.8969	17.595	17.9458	17.8175	18.2258	17.9616	18.264	18.5459	18.4518		Q4V7D9	Smpdl3b	8.88216	10.7044	11.1987	10.921	11.1978	11.3483	11.2801	11.2556	11.2259	9.76495
D4ACM1	Elp3	18.2317	18.2593	18.1433	18.1183	18.0059	17.8085	17.5054	17.5963	17.5366	17.3501		D4A3W2	Crb2	10.697	11.8702	11.3044	11.4587	11.2887	10.4665	9.90375	10.3952	10.4077	9.92563
B5DFE0	Mpp6	17.3644	17.1242	17.4812	17.8548	17.9828	18.3395	18.0378	18.1285	18.2385	17.9719		F1MAS4	Celsr1	11.5306	11.7966	11.4686	11.1818	10.9627	10.1851	9.80676	10.1488	10.2986	10.3281
F1LMA5	Fv1	18.3271	18.2011	18.1972	18.2216	18.2074	17.5532	17.3939	17.4804	17.4261	17.5059		Q499S6	Ctsf	10.9291	10.152	10.8533	10.5917	10.7475	10.4326	11.1481	10.9714	10.8869	10.9875
Q5U1Z9	Mtx2	17.8526	17.8054	17.7634	17.7299	17.4289	17.8624	18.1627	17.8313	18.0786	17.9981		D3ZAE6	Vasn	10.9276	11.2208	11.2568	10.9815	10.8432	10.4568	10.6954	10.513	10.2776	10.4584
G3V784	Adpgk	18.0658	18.3097	18.2649	18.3077	17.7	17.7117	17.4773	17.4561	17.7044	17.4991		A0A0G2JVE6;G3V7W7;P15684	Anpep	12.3206	12.2985	12.1347	12.1496	11.9314	11.1747	12.1134	12.3409	11.0899	NA
P23978	Slc6a1	14.2611	15.8349	17.1644	17.9599	18.459	18.5294	18.873	19.0475	19.1758	19.1895		P00787;Q6IN22	Ctsb	11.6469	10.5846	10.2726	10.7455	10.5476	10.6715	10.9865	10.316	10.8331	10.9041
O35567	Atic	18.4851	18.4813	18.2198	18.0252	17.6447	17.4434	17.5653	17.5681	17.5685	17.4923		F1LUG5	Tmem94	11.1712	10.5116	10.3837	10.5546	10.2835	10.7311	10.7223	11.494	10.8011	10.7975
Q66X93	Snd1	18.094	18.2453	18.057	18.0605	18.052	17.5248	17.5922	17.5448	17.7308	17.5072		A0A0G2JY19;P97523	Met	10.8997	9.95712	11.3011	11.4006	11.3931	10.8153	11.5152	10.471	9.87188	9.78059
B0BN63	Ahsa1	17.7296	17.1832	17.2261	18.1756	18.3224	17.6636	17.7869	17.9575	18.1443	18.2099		D3ZXT1	Lrrc4c	12.1137	11.2666	12.898	10.9785	12.8896	12.1762	11.5376	12.4795	11.0619	NA
F1M787	Ctnnd2	17.51	17.5941	17.9477	17.8728	18.1007	18.1983	17.7323	17.8597	17.8601	17.7004		B2RZ91;Q6GX83	Gxylt1	11.1459	10.4979	10.6441	11.0347	10.579	10.4962	10.7477	10.9603	10.3817	10.8354
Q3T1K5	Capza2	17.4353	17.764	17.7646	17.7435	18.145	17.807	18.2035	17.7732	18.1103	17.6104		F1M987	Scube1	11.2079	10.774	11.0147	11.1105	10.9611	10.8034	10.5732	10.4404	10.1886	10.228
A0A0G2K926;D4AA52;P14046	LOC297568	17.4485	18.2084	18.5775	17.9846	18.1189	17.6335	17.1719	17.6646	18.0632	17.4807		A0A0G2K2C1;O54800;O54800-2	Cdh8	11.7967	NA	11.817	13.1514	11.7991	13.185	11.5835	11.9945	11.8917	9.93558
Q794E4	Hnrnpf	19.3797	18.4161	18.0764	18.5368	17.9667	16.5357	16.6495	17.4094	17.8355	17.5257		A0A0G2K2X9;A0A0G2K997;Q9WTN5	Tpcn1	10.7414	10.2554	10.6793	10.6488	10.6473	10.1917	10.6767	11.0933	10.7778	11.2787
P60123	Ruvbl1	18.5736	18.5679	18.3791	18.0616	17.1702	17.4019	17.6025	17.4419	17.6785	17.4401		P08592;P08592-2;Q6P6Q5	App	11.7306	10.695	10.4005	10.5331	9.94649	10.5284	10.8531	10.6192	10.8286	10.8172
P11884	Aldh2	16.5671	17.173	17.602	17.9912	18.1197	17.9188	18.2552	18.1692	18.291	18.2286		O08562	Scn9a	11.6275	11.0071	10.5018	10.1362	10.5854	10.565	10.2578	10.9837	10.5545	10.6407
Q5XIK2	Tmx2	17.5681	17.8341	17.885	18.111	17.652	17.8924	18.0247	17.9626	17.7204	17.6193		B2GV39	Mgat4b	10.5492	10.2639	10.4597	10.5556	10.796	10.1319	10.96	11.0979	10.7119	11.2063
Q5RKI5	Flii	17.9663	18.128	18.3668	18.1133	17.5834	17.9879	17.7895	17.4967	17.6958	17.1346		M0RB22	Ptprd	8.34788	8.21008	10.1569	10.7097	11.3767	11.5385	11.7498	11.4571	11.484	11.68
Q9R1S9	Mdk	16.5336	17.5908	18.1602	18.2693	18.3846	17.1946	17.5113	17.9802	18.2647	18.3615		F1M173;P97527	Cntn5	10.4963	10.774	10.7778	10.9204	10.8377	10.8658	11.0003	10.6933	10.2563	10.0726
P56571	#N/A	17.3374	17.1373	17.8102	17.9445	17.7762	18.0239	17.9412	17.9894	18.1509	18.1388		G3V851;Q9JI12	Slc17a6	11.7372	11.2816	10.4955	10.3777	10.2763	10.1641	10.4942	11.0574	10.3414	10.2775
Q4FZT2	Ppme1	17.9839	17.755	17.7289	17.7366	17.9825	17.8579	17.9367	17.7096	17.9295	17.6053		B1H219	Dkk3	12.324	11.1624	11.0622	10.7093	10.0942	9.73643	10.2546	10.4401	10.4279	10.2878
G3V728	Nipsnap1	17.2931	17.1301	17.765	17.6605	18.1826	17.8623	17.847	18.1129	18.4634	17.8978		D3ZIV9	Crlf1	11.6446	10.8043	10.4106	10.8846	10.1885	10.2716	10.3877	10.6276	10.8482	10.2752
F7F1Y3;Q793F9	Vps4a	18.4537	18.0426	17.9177	18.0861	17.9079	17.5412	17.5931	17.4498	17.8047	17.4115		D4A750	B4galnt4	12.6956	11.4388	11.8553	12.0038	10.3492	NA	11.869	12.6992	11.6635	11.7391
Q63092	Camkv	15.7621	16.2569	17.4197	18.1842	19.0958	18.2412	18.614	18.3115	18.3514	17.9685		P18508;Q6PW52	Gabrg2	10.3748	10.653	10.8251	10.2419	10.8795	10.3596	10.543	10.6803	11.0187	10.7176
F1M389	Cenph	18.2366	17.7803	17.9659	18.0821	17.3224	17.8756	17.4925	17.8522	17.8475	17.7357		Q8K4C8	Fzd9	9.92122	10.3646	10.5626	11.1491	11.0016	11.0531	10.7046	10.6183	10.4343	10.4666
Q4FZT8	Spryd4	17.5517	17.5919	17.5749	17.626	17.9298	17.8716	17.62	18.0213	18.0932	18.3008		Q5EAJ6-2	#N/A	10.3129	9.84967	11.2307	10.7537	11.0851	10.7787	10.3961	10.3564	10.9963	10.4941
B2RYS8	Ndufb8	17.7051	17.3241	17.5721	17.8405	17.782	17.7991	17.6678	17.9794	18.2515	18.1752		D3ZI66	Rnf149	9.13024	10.3109	11.0569	10.4662	11.1529	10.7896	10.9398	10.9139	10.6827	10.7419
D3ZUM2	Sarm1	18.099	17.7783	17.7577	17.8539	18.0314	17.9156	17.7446	17.7355	17.719	17.4517		A0A0G2JSH0;O09014	Slc15a4	12.4008	NA	12.8062	13.0439	13.9703	13.5784	11.8476	14.4917	14.0226	NA
P19234	Ndufv2	17.7401	17.537	17.7644	17.7869	17.8026	17.8484	17.6406	17.8657	18.1091	17.9784		A0A0G2JVA4;D3ZQR7;G3V9I0;Q811A3;Q811A3-2	Plod2	10.0003	8.61901	11.3433	11.1223	11.2415	10.9852	10.7249	10.6065	10.4529	11.0583
A0A0H2UHX3;P62703;X1WI37	Rps4x-ps9	18.5205	17.6301	18.4485	18.3552	18.2776	17.4709	17.4742	17.2153	17.3319	17.2922		B0BNG3	Lman2	10.1267	11.4791	10.7673	11.167	10.6664	10.08	9.24967	10.9588	10.7819	10.768
O35547	Acsl4	17.6825	17.8643	17.9169	18.0148	18.431	18.0312	17.8179	17.533	17.5139	17.2057		P98087	Cbln2	9.93887	9.74736	10.5374	11.1445	11.0411	11.3989	10.8877	10.7265	10.3298	10.2586
A0A0G2K9J2	Atp6v1h	16.29	17.4968	17.1333	17.4763	17.7323	17.6438	18.2144	18.5838	18.5357	18.8947		F1LRT0	Ltbp3	8.42992	8.94478	11.3052	11.0292	11.5023	10.4081	11.2037	10.8602	10.3678	11.8376
P85515	Actr1a	17.6935	17.8973	17.9483	17.979	18.1914	17.7912	17.4313	17.7095	17.8208	17.5275		D4ADD1	Pcdh20	11.2112	10.423	10.5382	10.7773	10.572	10.2003	10.9267	10.2877	10.4625	10.3815
Q6AY20	M6pr	17.4646	17.9517	17.8896	17.8858	17.7304	17.6778	17.796	17.8291	17.8856	17.8687		D3ZD84;M0RB60	Lrig1	9.47396	11.2052	11.0462	9.46857	11.3088	11.3072	10.9449	10.8239	10.0725	9.99051
A0A0G2JZH9	Dhx57	18.3165	18.0644	18.1027	18.1271	18.0781	17.7068	17.5848	17.2964	17.3049	17.2865		Q920H8	Heph	8.18684	11.2354	10.4474	10.2492	11.1668	10.4107	9.89232	10.4749	11.9445	11.5501
P10824	Gnai1	17.0545	17.0109	17.2599	17.833	18.4294	17.9689	18.1261	18.1189	18.0752	17.9581		B1WBN7	Fam20c	11.23	10.3171	10.4946	10.2323	10.1782	10.1776	10.5895	10.6867	10.7839	10.8428
F2Z3Q8	Kpnb1	17.6759	17.085	18.0657	18.4084	18.399	17.2058	17.2847	17.8757	18.0566	17.754		D3ZBZ6	Disp2	10.9269	9.79487	10.2893	10.2771	10.0872	10.2835	10.7607	11.2658	11.2059	10.5914
Q4QQW8	Plbd2	17.3234	17.3057	18.0274	18.1636	17.7708	17.8638	17.6071	17.9926	17.9753	17.7773		Q5HZW5	Cd320	10.9975	10.2414	9.73218	10.73	10.5919	9.50319	10.5526	11.3431	10.8498	10.793
D3ZQ59;G3V700;P47245;P47245-2	Nrdc	17.6813	17.7916	17.8586	18.1273	17.9083	17.8233	17.729	17.7124	17.7429	17.4151		A0A0G2K6P5;D4A6P2	Mfsd4a	NA	7.14688	9.19011	10.6494	11.5915	12.2458	13.1885	14.022	13.5763	13.6212
D4A3E1	Hnrnpll	18.7914	18.3023	18.0901	17.9713	17.7313	17.3531	17.1727	17.3507	17.5295	17.4771		P19357	Slc2a4	9.71225	NA	11.3684	12.0044	12.1304	11.6118	12.1728	11.6312	12.2322	12.3529
P0C5H9	Manf	18.5422	17.98	18.4961	18.4146	18.0867	17.8964	17.4762	17.152	16.9358	16.7848		M0RBH9	Gas1	10.1192	10.82	11.9788	11.2628	11.2828	9.77261	10.4156	9.72975	10.3143	9.51997
D3ZW58	Casc4	18.25	17.9423	18.2086	18.0857	18.1076	17.5393	17.3414	17.5245	17.42	17.3227		P28494	Man2a1	9.56226	10.8828	11.2254	11.0694	11.0503	10.7665	10.5466	9.61392	10.0526	10.4322
Q6PDU1	Srsf2	18.6795	17.7717	17.7081	18.504	18.1816	17.5199	17.4333	17.3715	17.3911	17.1761		Q5EAJ6	Ikbip	9.47475	8.42218	11.0377	11.0202	11.0861	10.9963	11.0317	10.4518	10.7354	10.7163
Q5U2U7	Rnmt	18.5542	18.4571	18.4857	17.9441	17.8959	17.3334	17.1534	17.1935	17.4951	17.1923		F1LM19;P24090;Q7TP75	#N/A	11.8981	11.3752	11.5681	10.6638	10.5817	9.74525	9.5242	9.79835	9.63279	10.1825
D3ZIT3;D4A1J7	LOC100911256	18.7944	18.5936	18.4919	17.9511	18.1916	17.477	17.1783	16.9437	17.1507	16.9259		A0A140TAI2;Q5FVF9	Btd	11.8595	10.861	11.0021	10.6816	10.4434	9.79793	10.2334	10.4672	9.79889	9.78658
Q5RJN0	Ndufs7	17.4209	17.1806	17.5347	17.7437	17.5689	17.4802	17.852	18.158	18.2299	18.4845		D3ZQN7	Lamb1	11.7288	11.0784	10.8193	10.4936	9.83543	9.85147	10.1547	10.411	10.3573	10.193
D3ZG88	Znrd2	17.4465	17.5078	18.0178	18.1168	18.4391	18.1039	17.6924	17.5396	17.6144	17.1639		Q02445;Q5PQU8	Tfpi	10.6922	10.3488	10.523	10.5419	10.2122	10.6295	10.325	10.5448	10.7366	10.3592
D4ADD7	Glrx5	17.6758	17.8278	17.9079	17.4083	17.6019	17.5873	17.9692	17.7947	18.1828	17.6709		G3V711;Q9Z1K9	Adam17	9.48874	9.75565	10.9532	10.8436	10.2588	10.4937	10.7087	10.6753	10.5596	11.1627
A0A1W2Q680;Q6AYA1	Gar1	18.9076	18.2883	18.4023	18.1793	17.9526	17.4144	17.0795	17.2178	17.2482	16.9306		Q8VBX1	Lipg	11.3217	11.4019	11.1079	10.7502	10.1298	9.59566	9.72986	10.5751	10.3172	9.93976
P22791;Q68G44	Hmgcs2	15.6523	17.9708	18.8577	18.9427	18.3067	17.5864	17.6707	17.6908	17.537	17.3985		P26342	Tgfbr3	10.11	NA	11.7096	11.8137	11.7203	11.7294	11.9135	12.0916	12.1515	11.6214
B5DEI0	Pcyox1l	17.4831	17.537	17.8948	17.9349	18.0381	17.7974	17.6585	17.5824	17.936	17.7484		P52500	Grpr	9.6741	10.9418	10.3579	11.2431	10.7816	11.1027	9.94502	10.8412	10.047	9.92532
A0A0G2JUZ0;D3ZKK5	Mtmr1	17.8801	17.6289	17.9035	17.9346	17.8092	17.7059	17.4446	17.7252	17.7028	17.8081		B0BNH1	Gnptg	10.6681	9.46865	10.1125	10.6656	10.2894	10.363	10.9093	10.6174	10.9943	10.7582
A0A0G2JT30;Q5U2R0	Mat2b	18.0365	17.5753	17.5876	17.5067	17.4222	17.5534	17.7977	18.0147	18.0502	17.9915		D3ZXM1	Adamts15	7.95044	NA	10.569	11.9455	11.9203	12.3102	12.6631	12.4696	12.5214	12.4934
G3V8Y8	Hip1	17.271	17.7499	17.9893	18.0016	18.2484	18.0132	17.7743	17.5012	17.7846	17.1971		Q6Q3F5	Sidt1	9.66212	9.93271	9.67877	9.58756	9.87553	10.0684	11.6764	11.5472	11.6206	11.115
D3ZEI6	Ncoa5	19.0578	18.494	18.2401	17.9562	17.8399	17.4335	17.1985	17.2539	17.1476	16.8914		P18614	Itga1	11.5635	11.0988	11.2061	10.4754	10.3221	9.9721	9.77515	9.99911	9.7666	10.3788
F1M1A6	LOC681355	17.1891	17.6672	17.4967	17.7143	18.063	17.9094	18.0781	18.0166	17.7151	17.6594		A0A0G2JSX5;A1Y2B8;A1Y2R8;P26684	Ednra	10.0695	10.7441	11.0203	10.7087	10.3455	10.0078	10.2964	10.5309	10.4343	10.2992
D3ZTP0	Aldh1l2	18.6096	17.9987	18.0514	18.1058	18.112	17.299	17.1179	17.3946	17.4702	17.3373		Q66H94	Fkbp9	10.7687	9.66098	11.2535	11.0576	10.7864	10.4825	10.8097	9.63969	10.2059	9.64444
Q6TEK3	Vkorc1l1	18.1207	17.9772	17.9412	18.0267	17.9025	17.5774	17.4668	17.6428	17.3485	17.4722		A0A0G2K6F2	Csmd2	10.2407	10.0384	11.11	10.5043	11.0916	10.6487	10.2072	10.4679	10.1845	9.73718
P20595	Gucy1b1	17.293	17.3578	17.6208	17.7558	18.02	17.8607	17.8552	17.815	18.1279	17.7531		D3ZTM7	Efcab14	10.9703	10.0395	10.5513	10.7447	10.4156	10.0396	10.5143	9.85925	10.1401	10.7452
F1LMQ3	Psmd8	17.9195	17.7239	17.9296	17.9069	18.0213	17.6979	17.5609	17.5642	17.6205	17.5101		Q4KLK7	Nop56	10.6502	9.98603	10.7519	10.1902	10.0338	9.74347	10.5202	10.7814	10.5265	10.7829
F1LT49	Lrrc47	18.2622	18.3623	17.9369	17.9623	17.6571	17.6003	17.7176	17.5831	17.0439	17.2823		A0A0G2K6L9;F1M3J7	Cntnap4	8.77277	9.10854	10.2128	10.494	10.8834	11.1689	11.3648	10.8048	10.7139	10.4423
Q75Q39	Tomm70	17.4039	17.4872	17.8462	17.5834	17.9787	17.7551	17.1974	17.9788	18.1751	17.9929		D4A1A1	Foxred2	10.8864	9.57762	10.6824	10.703	9.85494	9.87507	10.8144	10.6892	9.65112	11.1624
D4A944	Snrnp40	18.7708	18.8953	18.4388	18.0081	17.6573	17.3251	17.1516	17.1186	17.1084	16.9036		D3ZGL3	Hhip	9.33269	10.4024	11.2468	10.5028	10.7604	10.653	10.2947	10.4371	10.2864	9.81775
Q91XV6;Q91XV6-2	Fxyd6	18.2109	18.4759	18.5795	18.1811	17.5448	17.9591	17.9906	16.9952	16.7216	16.7125		A0A0G2JZA1	Robo2	NA	13.0054	12.4564	12.9871	13.196	13.1491	12.8329	13.5095	12.5379	NA
P09456	Prkar1a	17.7124	17.8034	17.8813	17.9605	17.8817	17.6793	17.5222	17.5531	17.8004	17.5372		D3ZZM7	Slco5a1	11.6702	10.9484	10.9287	10.946	10.2907	10.07	9.79334	10.5184	9.18537	9.19561
P69682	Necap1	16.8584	17.1038	17.2666	17.4428	17.893	18.0819	18.1997	18.1953	18.2643	18.0135		F1M6W2;Q6UPR8	Ermp1	10.6507	NA	11.1623	11.7214	11.4584	11.3798	12.1952	11.8859	11.967	11.0688
A0A0H2UHX1;Q6RJR6-2	Rtn3	15.8034	16.5267	18.0105	18.0694	18.3416	17.9952	18.5411	18.195	18.1626	17.6593		D3ZR79;D3ZXD8	Tmem245	11.5253	10.3257	9.72024	9.49196	10.17	9.10284	10.4749	10.4795	10.5505	11.5805
Q6AXQ0	Sae1	18.4078	18.0105	18.1823	18.1333	17.7562	17.5821	17.1443	17.2325	17.4264	17.3952		Q6AXM8	Pon2	NA	NA	12.5578	12.678	13.2013	12.8784	12.8052	12.8885	13.0277	13.3764
O70593	Sgta	17.5862	17.929	17.9047	17.9117	17.9874	17.7534	17.7397	17.6267	17.5951	17.1912		D4A740	Il17ra	11.9172	11.8566	11.8367	11.8886	11.6809	11.5086	11.2745	NA	10.6175	10.6922
B5DFK6	Ap3d1	17.2935	16.7988	17.4353	17.8333	18.0562	18.0991	17.8029	17.998	18.0295	17.8356		D3Z9Z7	Colgalt2	10.2729	9.98404	10.7823	10.9203	10.6262	10.3026	10.1764	9.77891	10.2608	10.0997
P63322	Rala	17.7009	17.808	17.6495	17.7423	17.4142	17.7198	18.0009	17.8345	17.7233	17.5664		P70549	Slc8a3	8.75698	8.90916	8.51404	9.58536	10.4329	10.6475	10.881	12.449	11.2245	11.7272
M0R7M8;M0R8A4;Q3B8Q0	#N/A	17.7458	17.5082	17.6679	17.8136	17.689	17.7459	17.9685	17.5967	18.0111	17.3886		A0A1B0GWV0;F1LMS4;Q0V8T3	Cntnap5c	10.003	NA	12.0637	10.6793	11.7446	12.0055	11.4093	11.7685	11.4381	11.9264
Q5XIP9	Tmem43	18.49	18.0504	18.1749	18.1716	17.7969	17.212	17.2687	17.094	17.4314	17.4412		F1M1A2	Cdh12	10.0114	8.6434	9.83473	10.5701	10.4387	11.0556	10.8209	10.6974	10.817	9.84481
Q03114	Cdk5	17.7278	17.3831	17.6476	17.9838	18.019	17.6439	17.6019	17.6116	17.7801	17.7133		A0A0G2K207;F1M9G9;P04775	Scn2a	11.0422	NA	11.5715	11.3659	11.2903	11.7006	12.0056	11.016	11.6404	11.0631
D3ZAS1	#N/A	17.601	17.4557	18.1755	17.8993	17.5819	17.5252	18.0245	17.6612	17.5826	17.6027		M0R8C6;P97689;P97689-2	Slc14a1	12.7896	NA	10.8052	11.9401	10.6555	10.6526	11.9104	12.0822	11.6847	10.1427
D3ZEH3	Sec61a2	17.7221	17.8847	18.0317	17.8269	18.0474	17.3389	17.5134	17.497	17.6701	17.5375		Q9WTZ3	Mbtps1	13.0331	11.9977	11.9059	11.9501	11.574	10.8935	NA	9.76382	10.5546	10.9664
D3ZRN3	Actbl2	18.4946	17.7401	17.8495	17.8549	17.7629	17.2118	17.3085	17.5702	17.3741	17.8712		D4AEK3	Crim1	11.887	11.0256	11.0269	10.5269	10.1236	10.0526	9.78324	9.83804	9.25898	9.05885
A0A0G2JZS1;F1LT58	Kpna6	17.6332	17.7419	17.7021	17.832	17.9165	17.8203	17.7192	17.4221	17.7903	17.4341		E9PSJ1	St3gal1	10.984	10.4258	10.3633	9.77886	10.2822	10.1004	10.4205	9.94763	9.83872	10.251
G3V648	Agpat3	16.976	17.0729	17.9641	18.1414	17.0769	17.6245	17.9284	18.2165	17.9746	18.0248		F1MAH6	Cdh11	8.62364	8.806	10.363	10.92	10.8483	10.9949	10.3637	11.1529	10.5731	9.66333
A0A0G2JZ83	Agap3	17.4907	17.909	17.5096	17.8187	18.0182	17.6672	17.9899	17.6023	17.6569	17.3345		Q9ESK8	Kcnmb4	NA	NA	12.3867	12.9731	13.1182	13.1789	12.8042	12.8557	12.684	12.2209
P37377;P37377-2	Snca	15.4277	15.8216	17.1815	17.7146	18.6204	18.9537	18.8251	18.3753	18.2998	17.7664		M0R3R1;Q9Z137	B3gat2	9.70881	9.53745	10.3645	10.6162	10.3707	10.2294	10.4179	10.4681	10.323	10.0206
A0A0G2K0V4;A0A1B0GWY5;Q5FVC2	Arhgef2	17.9413	17.3405	17.2568	17.5081	17.8131	17.6374	17.8354	17.9073	17.965	17.7761		F1M3H3	Fras1	10.455	10.2697	10.1939	10.1833	10.3988	10.2808	9.43672	10.1252	9.93973	10.4234
D3ZD23	Abce1	18.1653	18.1893	18.0644	17.8917	17.9292	17.2309	17.333	17.4373	17.4018	17.3376		F1M7W0	Epha5	14.3956	12.5848	11.5787	13.3277	13.5736	12.8324	12.7669	10.6183	NA	NA
Q99MI5	LOC100912604	17.8926	17.8393	17.9093	17.6522	17.7811	17.4976	17.6805	17.5491	17.5781	17.599		A0A0G2JST1	Adgrg6	8.21286	9.51816	10.4152	10.7664	10.3951	10.3313	10.4991	10.8598	10.0246	10.5932
B5DF65	Blvrb	16.8653	16.728	17.3299	17.6971	17.9282	17.6611	17.9323	18.2081	18.2223	18.3919		D3ZEF9	B3gnt2	9.42961	9.11758	9.84369	9.42358	9.97758	9.80682	10.9778	10.8593	10.8543	11.2493
P19804	Nme2	16.8842	16.5885	17.6221	17.9047	18.1247	18.3657	17.8838	18.0596	17.8987	17.5865		D3ZUP8	Lmbrd2	13.6593	12.9397	12.5457	12.8622	10.6641	12.3965	12.7508	13.6825	NA	NA
Q63635	Stx6	17.8251	17.7535	17.7944	17.7132	17.7587	17.8307	17.7691	17.5226	17.7104	17.2226		B2RYB1	Txndc11	11.3496	9.37579	10.2363	10.5823	9.65745	9.45988	9.93086	10.324	10.4152	10.0328
A2VD09;Q9QZM5	Abi1	17.3165	16.8576	17.496	17.7438	18.1619	18.0265	17.8785	17.7011	17.9973	17.6995		D3ZPP7	Lrtm2	8.24557	9.19582	9.72729	10.3315	10.38	10.8844	10.5808	11.0005	10.5445	10.4358
F1LQS3;P21533	Rpl6-ps1	18.4073	18.1191	18.0903	18.0057	17.9788	17.2771	16.9843	17.3775	17.3109	17.3207		G3V7T1;P21555	Npy1r	10.7876	10.7306	10.5349	10.9492	9.94453	10.3077	9.85769	9.51757	9.57732	8.98597
D3ZUD8	Tm9sf3	18.0955	17.5563	18.0307	18.1295	17.9067	17.8574	17.1408	17.2105	17.6056	17.3324		D3ZPM7	Adam19	11.4725	10.0678	10.4771	10.4835	9.21333	10.2575	9.46263	10.2428	9.50282	9.99255
O35796	C1qbp	18.1238	17.9183	18.3422	17.6931	17.9186	17.4522	17.4306	17.2834	17.6566	17.0453		B5DFA5	Poglut2	10.717	10.5339	10.5989	10.5002	10.2867	9.79209	9.75306	9.97541	9.57852	9.31048
P29266	Hibadh	16.6853	17.0101	17.7601	17.6009	17.5655	17.5978	17.8622	17.8158	18.5956	18.2707		F1M8P6	#N/A	13.1141	11.5853	11.4131	11.2313	10.6772	10.1908	11.7289	10.4292	NA	10.6462
M0RAP5	Sbf1	17.2104	17.5421	17.6413	17.6268	17.6749	17.8466	17.8895	17.8646	17.6747	17.7642		A0A0G2K4X1;A0A0G2K8G8;Q6MGB8	RT1-A1	NA	NA	11.6535	12.9098	12.607	12.7316	12.9727	12.4823	12.8115	12.7025
Q642A9	Vps16	17.6842	17.6456	17.5886	17.7258	17.9221	17.645	17.3921	17.6836	17.7602	17.6825		Q02353	Ndst1	10.0224	8.68998	9.86514	10.2864	9.35945	10.3101	10.5068	10.0829	10.9739	10.7102
Q64350	Eif2b5	18.0474	17.8404	18.0116	17.9671	17.6896	17.5618	17.2551	17.4384	17.5257	17.3764		P51907	Slc1a1	10.795	10.9209	9.5381	10.1839	9.38168	10.1708	9.78495	10.5551	9.76943	9.66227
P53987	Slc16a1	16.4793	16.4221	17.5572	17.692	18.0258	17.8196	17.6656	18.0684	18.5222	18.4498		D3ZUZ4	Fam20b	11.8511	NA	10.4454	11.6202	11.517	11.2958	10.5563	11.0196	11.542	10.8569
F7EZZ0	Dap3	17.4141	17.8048	17.6885	17.633	17.9879	17.7064	17.5558	17.6292	17.6315	17.6258		D3ZDS9	Ifnar1	12.1423	NA	10.7903	11.4464	11.1186	10.9639	11.0269	10.9288	11.1906	11.0147
O35274	Ppp1r9b	17.0632	17.0556	17.471	17.9218	18.2084	17.7328	17.7911	17.8673	17.9461	17.6023		Q6P6T3	Ifngr1	10.1859	9.20136	10.0262	10.6019	10.2547	10.5035	9.95904	10.2809	10.5416	8.92918
A0A0G2K890;P31977	Ezr	16.8198	17.3632	18.039	18.0477	18.0761	17.7234	17.7755	17.5722	17.7633	17.4792		F1LTP8	Cers6	9.77351	9.30527	9.85921	10.4619	9.07185	10.1522	10.6563	10.8469	10.5521	9.70834
A0A0G2JSY3;A0A0G2JVK4;P42676	Nln	18.21	17.6726	17.9787	17.9016	17.8605	17.7527	17.3778	17.2625	17.4866	17.1548		Q3KR92	Tpst1	9.30506	8.19747	8.89022	10.9759	10.0218	10.8619	9.62883	11.4885	10.3673	10.5469
P62775	Mtpn	17.6705	17.1854	17.5868	17.7199	18.0572	17.9285	17.5472	17.611	17.8059	17.5292		Q7TQM3	Fgfrl1	10.447	NA	10.8932	11.4244	11.2702	10.5405	11.3623	11.2989	10.8454	12.0633
G3V644	Ndufv3	18.0402	17.975	17.8387	17.7909	17.5974	17.3874	17.5208	17.3576	17.8201	17.2843		P50430	Arsb	11.5864	NA	10.8938	10.4131	10.6023	10.4986	11.6021	11.5372	11.7369	11.2696
B2GV15	Dbt	17.2125	17.3663	17.7434	17.7541	17.8003	17.2665	17.5336	17.8622	17.9256	18.1468		G3V8B2;Q11205	St3gal2	9.86232	9.40899	9.3708	9.54404	10.1265	9.81347	10.1859	10.4631	10.4072	10.7498
Q498R3	Dnajc10	17.5286	17.7579	18.1235	17.9761	17.8174	17.7139	17.2284	17.4629	17.596	17.4058		D4AC85	Qpct	10.9459	9.69075	10.2517	10.1335	9.62453	9.82472	9.85678	9.90286	9.77841	9.81766
Q02769	Fdft1	18.6772	18.3767	18.2562	18.1214	17.7739	17.3987	16.9035	17.0916	17.0018	17.0084		A0A0G2K4G1;D3ZQA1	Galnt9	11.0143	9.86793	8.4746	9.4222	8.76924	9.09357	10.5426	10.5522	10.8392	11.2123
F1M9X5;P81377	Prkar1b	17.0161	17.1077	17.7712	17.5569	17.928	18.1165	17.9153	17.7657	17.8694	17.5574		G3V6X1	Fbln2	NA	10.0934	11.5898	11.5006	11.2466	11.0998	10.2726	11.2499	11.4102	11.2272
Q5FVI6	Atp6v1c1	16.8846	16.2344	17.1194	17.5174	17.8457	18.0669	17.8946	18.3084	18.4345	18.2599		Q75NI5	Cdh15	NA	10.1156	11.0445	10.3152	11.1651	11.4079	11.3352	11.1188	11.8172	11.2984
F1M3W5	Dmxl2	17.0958	16.8715	17.0554	17.3068	17.5715	17.8179	18.2444	18.1089	18.33	18.1496		Q63273	Grik5	9.87927	10.3548	8.77174	9.89796	9.35431	10.1222	9.96379	10.5057	10.2334	10.2779
B4F774	Gdap1l1	17.2515	17.0831	17.5142	17.5498	17.6847	17.8042	18.0617	17.7313	18.039	17.8242		F1LM84	Nid1	9.23414	9.82958	10.2372	10.7691	11.0124	9.92934	10.6128	9.54319	8.63747	9.52509
A0A0G2K8H0;Q5M9G3	Caprin1	18.4701	18.2933	18.3082	18.1958	17.9441	17.6605	17.0478	16.925	17.0143	16.6656		G3V828	Cnpy3	12.5014	10.6967	11.1523	11.5813	10.7008	NA	11.3266	10.509	10.4593	10.2064
D4A193	Reep1	18.3089	17.6123	18.0462	17.9449	17.7993	17.5017	17.1642	17.2486	17.3108	17.5081		Q6P6S4	Sil1	10.0681	8.04352	10.2075	10.3276	9.86996	9.45922	10.1663	10.4152	10.2212	10.2303
D3ZTX0	Tmed7	17.8147	17.8585	17.9257	17.8948	17.8288	17.5712	17.3349	17.2422	17.4134	17.5378		A0A0G2JT71;G3V9D5;O08680	Epha3	11.3888	11.5464	11.4155	10.723	11.3238	11.0505	10.6798	10.3322	10.2745	NA
A0A0H2UHD9;Q5XIA1	Ncln	17.7128	17.6335	17.7484	17.7818	17.6668	17.6885	17.407	17.5979	17.5751	17.5694		A0A0G2K8L7	Cacna2d1	9.70713	8.93748	9.30692	9.52024	10.1784	9.56162	9.3179	11.3563	9.63353	10.9812
Q6DKG0	Naa35	18.748	17.5778	18.4214	18.0881	17.3394	17.5091	16.8012	17.0329	17.5445	17.3155		P16391	#N/A	NA	NA	11.6603	12.6984	12.224	12.489	12.9207	12.1423	12.3214	12.0151
P04218	Cd200	17.0465	16.805	17.5115	18.0067	18.0666	18.1471	17.5286	17.8881	17.4313	17.9255		F1LTF8	Lama4	10.9793	10.8448	11.0608	10.1839	9.84114	9.48344	9.38608	9.36604	8.45976	8.78584
P16446	Pitpna	16.7537	16.5863	17.0668	17.4447	18.0055	17.7293	18.1576	18.2263	18.2711	18.0521		A0A0H2UHM2;Q8CJ44	Slc13a5	8.75786	NA	11.1872	10.5637	11.1007	11.0056	11.065	11.334	11.843	11.4221
O88377	Pip4k2b	17.5572	17.231	17.4356	17.5374	18.1743	17.5066	17.4607	17.7875	17.9408	17.6256		A0A0G2JZA7;D3ZZ19	Cemip2	10.7233	10.3274	10.3413	10.1566	9.90129	9.51288	9.30121	9.91675	9.09001	9.00717
G3V8D5;P85971	Pgls	17.7573	17.6427	17.8514	17.8106	17.7911	17.6771	17.6837	17.4073	17.4098	17.2057		B5DEL3	Ttc17	11.2765	9.84234	10.119	10.0338	9.43881	8.96743	9.63927	9.3223	9.44029	9.66578
Q6MG85	Agpat1	17.4026	17.3356	17.6091	17.851	17.823	17.6568	17.6095	17.6269	17.6467	17.6509		F1M9Z9	Adam12	8.69284	9.15922	9.82968	10.3309	10.7204	10.266	9.97619	9.65608	9.35126	9.71755
Q07205	Eif5	18.3047	18.146	17.9552	17.8937	17.5573	17.4555	17.3913	17.3872	17.129	16.9905		Q5M7T7	Pla2g7	NA	NA	11.961	12.3417	11.9506	12.1624	12.3741	12.4262	12.5208	11.9543
Q80U96	Xpo1	18.045	17.9253	17.9808	17.9213	17.705	17.5867	17.2139	17.1251	17.364	17.3368		B2GV54	Nceh1	9.71672	NA	10.8836	11.1502	11.0416	9.29492	11.202	10.9166	12.0894	11.3643
Q4V8H5	Dnpep	17.1106	16.9073	17.4417	18.0578	18.2906	17.8339	17.9874	17.5576	17.6785	17.335		D3ZQ74;Q63321	Plod1	9.4542	NA	10.0567	10.2557	11.0491	10.7547	11.069	11.3458	11.4692	12.1483
P83941	Eloc	17.7119	17.6116	17.8097	17.8704	18.0151	17.6006	17.5544	17.3235	17.5748	17.1232		Q5Y4N8	Adgre1	10.1063	10.5943	10.3953	9.8366	9.84837	9.3294	9.69786	9.12162	9.24687	9.36061
F1M842	Tp53bp1	18.8672	18.2537	18.2973	17.9189	17.7203	17.5395	17.0213	16.8347	16.9358	16.7964		A0A0A0MY13;D4A6L0	Gpr158	NA	7.57275	8.62663	9.62906	10.8633	11.6814	11.9217	12.4561	11.9396	12.5104
Q765A7	Pgap1	18.1166	17.973	17.8752	17.9415	17.7683	17.3495	17.2213	17.3987	17.1809	17.319		A0A0G2KB26;Q5XI43	Mxra8	7.03112	8.79469	9.18454	10.8453	9.9567	10.4306	10.3586	10.6986	10.512	9.16385
A0A0G2K946	Spock2	16.398	16.305	17.3252	17.8222	17.759	18.1034	18.0387	18.0932	18.24	18.0429		Q8K4Y5	Lgi1	NA	NA	11.7387	12.0381	11.5293	12.3094	12.6098	11.9005	12.2843	12.5111
A0A0H2UHG3;Q9JJ31	Cul5	17.8869	17.8485	17.9265	17.7807	17.7014	17.6491	17.3211	17.2465	17.5721	17.1486		Q5M936	Tor3a	NA	NA	12.0114	12.1599	12.0884	12.1716	11.8119	11.8769	12.3232	12.2394
P36972	Aprt	18.0054	17.6685	18.078	17.844	17.5347	17.7814	17.2944	17.4828	17.0563	17.3127		M0R752	#N/A	7.71454	7.62363	9.53076	10.0168	10.7816	10.8181	10.3387	10.1886	9.84343	9.73784
Q68FT7	Farsb	17.9809	18.0776	18.1534	17.6623	17.6245	17.5155	17.2576	17.3738	17.2802	17.1286		D4A497	Pcdh11x_predicted	8.93166	10.1057	9.55514	9.09838	9.62514	9.73855	9.23398	9.66978	10.1132	10.3093
P00173;P00173-2	Cyb5a	18.2099	17.7184	18.0359	17.9382	17.7889	17.5674	17.2666	17.2876	17.3119	16.9072		D3ZWI0	Cemip	NA	NA	10.8667	11.7332	11.6978	12.1159	12.3433	12.7556	12.5343	12.2788
G3V7Z8	Pabpn1	18.9021	18.6916	18.186	17.6777	17.2081	17.209	17.0282	17.1213	17.2293	16.7529		F1LMM4	Pkdcc	9.12632	8.73511	9.79203	9.41813	9.51591	9.20604	9.82871	10.0087	10.1731	10.4606
P52020	Sqle	18.4891	18.3934	18.1503	17.8829	17.8542	17.2244	16.9761	17.1964	16.9864	16.8472		Q5XIQ8	Chpf	11.4906	10.3089	11.2693	11.2981	11.162	14.8894	11.2243	NA	14.5205	NA
A0A0G2JZ60	Fsd1l	18.109	17.4586	17.7057	17.8597	17.898	17.3899	17.3247	17.5325	17.4678	17.2466		Q63118	Calcrl	11.044	10.6813	10.2199	9.66305	9.49998	9.21505	9.41894	8.33527	9.08418	8.86904
Q6MG08	Abcf1	18.1959	17.9697	18.0013	17.9537	17.6347	17.4389	17.2026	17.2062	17.1579	17.2211		F1LMY3;Q62656	Ptprz1	11.1739	10.3676	10.4454	10.2685	9.64776	9.4187	9.18244	8.9392	7.88498	8.55092
Q6AYT7	Abhd12	17.1069	17.2555	17.5678	17.6666	17.6847	17.5006	17.4419	17.7215	17.9677	18.0563		B1WBY7;B5DEH2	Erlin1	10.3905	9.84299	9.00183	9.95447	8.11092	10.3411	8.96187	10.2752	8.94637	9.94518
D4A4Z9	Ktn1	17.6291	17.7924	17.9014	18.0453	18.2059	17.424	16.9657	17.2516	17.5923	17.1537		Q5DWV1	Cdh20	NA	NA	11.6336	12.2107	11.9139	11.8551	11.3285	12.2257	12.095	12.4783
O54924	Exoc8	17.7689	17.588	17.5559	17.7925	17.7118	17.6077	17.6672	17.5639	17.401	17.2737		A0A0G2K7E1;D3ZU82	Mfrp	NA	9.93691	11.4194	11.5669	11.2039	10.3336	9.13832	10.4175	10.6909	10.7846
Q9WVS2	Osgep	18.1098	18.0663	17.8074	17.8195	17.6238	17.2317	17.4365	17.2331	17.4162	17.178		G3V795;Q9EPZ7	Slco1c1	13.0075	10.8784	10.2418	12.4358	NA	10.0727	10.261	10.0039	8.35177	10.2043
D3ZS58	Ndufa2	17.6547	17.5645	17.5951	17.5784	17.1327	17.5512	17.5929	17.5348	18.054	17.6031		D3ZFQ5	Cdh9	NA	NA	10.5251	11.7502	12.1763	12.5006	12.2324	11.8205	12.2829	12.1139
Q6TEK4	Vkorc1	18.3097	18.2324	17.9097	17.7341	17.5786	17.4013	17.0904	16.9763	17.4523	17.1728		D4AEM7	Sema5b	12.7286	NA	11.8095	12.4486	11.56	11.8721	12.2294	11.5441	11.0188	NA
Q1JU68	Eif3a	18.0686	18.5091	17.8743	17.6359	17.0471	17.6578	17.367	17.3748	17.2482	17.0748		F1LMS1;Q07652	Cacna1e	11.7377	NA	11.5486	12.4413	NA	11.9246	12.5041	11.5928	11.6715	11.4967
Q99MZ4	Ggt7	16.5808	16.5605	17.405	17.6339	17.8405	18.1357	18.0879	17.879	18.1326	17.5666		A0A0A0MXX9;A0A0G2JTQ6;A0A0G2K9S2;O88419	B4galt6	10.2837	9.60241	8.75107	8.77977	8.79149	8.90654	9.6151	9.99152	9.94601	9.99347
P40307	Psmb2	17.3683	17.2187	17.5831	17.774	17.3947	17.7814	17.8858	17.645	17.8317	17.3234		P61131	St3gal4	8.36509	8.63348	9.67453	8.99645	9.59026	9.74719	9.72262	10.0632	9.79276	9.86828
Q4KM38	Srsf10	18.3746	18.2689	17.9524	17.6115	17.6928	17.3609	17.0825	17.316	16.9067	17.2375		D3ZRG1	Tmem131l	11.0352	10.1605	9.59575	10.5183	9.0312	8.83768	8.66719	9.22986	9.0838	8.25235
Q5PQN9	Mrpl38	17.6877	17.5886	17.3403	17.7919	17.5268	17.7742	17.4799	17.5899	17.7405	17.2819		O88446	Slc22a3	NA	10.9933	12.5044	12.4538	11.9623	11.2687	11.8846	11.8804	11.1664	NA
Q496Z0	Elp2	18.0304	17.4784	17.8216	17.7612	17.8	17.5977	17.3581	17.4041	17.3826	17.1621		Q5M7W6	Fam234a	8.54325	9.52503	9.54697	8.80473	9.25244	9.32482	9.35355	10.142	10.6969	8.83932
Q1RP74	LOC103690005	18.144	17.6215	17.9903	17.8669	17.7858	17.3824	17.4166	17.2308	17.4508	16.9036		Q99JB3	Fut9	10.9352	NA	9.21017	11.7399	9.07107	10.4013	10.0946	10.6741	10.8409	10.7426
Q62703	Rcn2	17.6361	17.1256	17.5872	17.8073	17.8961	17.2176	17.4328	17.4578	17.9018	17.7224		Q63008	Slc5a5	9.37455	NA	10.4133	10.7382	9.99275	10.2156	11.2061	10.5169	10.4716	10.6027
B2RYI2	Srp68	18.0659	18.0658	17.8246	17.6463	17.7209	17.2864	17.1985	17.3549	17.3521	17.1984		F2Z3U1;Q9QXQ7	Wnt5a	NA	NA	11.4614	11.6551	11.137	11.2786	11.7518	11.9798	11.9483	12.2101
Q63584	Tmed10	17.8279	17.766	17.992	17.8054	17.6428	17.564	17.0468	17.3	17.3188	17.4272		D3ZB51	Igsf9b	NA	NA	10.177	11.2012	10.6518	11.8341	12.3055	12.7145	12.3328	12.1369
P36876	Ppp2r2a	17.6429	17.5656	17.6317	17.5782	17.7474	17.5901	17.663	17.523	17.4716	17.2609		Q5RJQ0	Chst1	9.26173	NA	9.12514	9.21851	10.5552	10.4686	11.1615	11.2011	10.9413	11.3248
Q5M8C7;Q8K581	Txndc9	18.295	17.9846	18.0276	17.7927	17.8492	17.5124	17.1161	17.0083	17.0921	16.9482		Q9JLA3	Uggt1	13.1012	NA	11.8881	11.3229	11.355	NA	11.4126	11.4074	11.4818	11.2746
A0A0G2K9C5;A1L1I3	Numbl	16.5589	16.7228	17.1512	17.4984	17.8481	18.1626	17.9765	17.8814	18.0384	17.748		D3ZQK4	Txndc16	9.75517	8.69118	9.48077	9.63262	8.59179	9.00741	9.21784	9.45067	9.46815	9.6957
A0A0G2K761	Cul2	17.5642	17.3886	17.6322	17.7746	17.7095	17.4703	17.4312	17.5794	17.6633	17.3661		F1M9W4	Pcdhgb7	14.1426	13.6433	13.5712	12.6776	13.2507	NA	12.6054	12.9435	NA	NA
D3ZJK8	#N/A	16.5473	16.5568	17.2346	17.7736	17.9996	17.6573	17.9152	17.9435	18.1509	17.7988		F1LQQ7	Scn7a	NA	NA	11.2921	12.2403	11.496	11.4666	11.7423	11.5422	11.7062	11.2822
P62632	Eef1a2	16.3899	16.3902	17.0339	17.2552	17.602	17.3486	18.0061	18.2022	18.8677	18.4712		P0C7W2;Q6AYR4	Tor2a	14.21	13.1122	12.9076	13.1677	12.5529	13.6961	NA	NA	13.1147	NA
F1LVV4	Rcc2	19.0254	18.448	18.0798	17.6647	17.625	17.0254	16.7415	16.8716	16.9539	17.1151		Q767I2	Pcdha10	9.17523	9.13313	9.69038	9.08358	9.6684	9.41588	8.97321	9.10541	9.06787	9.20643
F1LNC4;P58200	Vti1b	17.6823	17.8427	17.9016	17.5465	17.5675	17.8192	17.5975	17.1927	17.2787	17.0925		Q62765;Q62765-2;Q62765-3;Q62765-4	Nlgn1	NA	13.3361	13.5501	NA	13.2889	13.0138	13.2759	13.1691	12.5841	NA
M0RB80	Pbp2	NA	21.5303	NA	21.8534	22.3076	21.4806	22.1316	22.0911	22.4132	21.7057		Q4FZU4	Adamtsl4	NA	7.71319	9.71363	9.57803	10.4413	10.3106	10.4032	10.8335	11.4144	11.6267
Q5XIG4	Ociad1	17.5816	17.4205	17.6331	17.6821	17.6176	17.6607	17.5207	17.3163	17.5564	17.5179		Q62640	Grid1	7.94236	8.69892	8.56128	10.0102	9.00986	9.24327	8.87619	11.2122	9.47638	8.6039
F1LLX7	Sfrp1	16.7675	17.9332	18.3177	18.0081	17.5461	17.5046	17.0406	17.4875	17.4546	17.4119		Q767I0	Pcdha12	9.43922	8.83017	9.38419	9.22512	9.56444	8.73615	9.49819	8.89862	9.06659	8.85128
D3ZAS8	Sart3	18.2011	17.7437	18.001	17.8028	17.6717	17.2415	17.1545	17.1237	17.4131	17.1144		A1A5P1	Galnt18	11.0771	NA	NA	10.38	10.8346	9.74575	11.9858	12.23	11.793	12.6995
D3ZUX5	Chchd3	17.2569	17.2883	17.4585	17.5452	17.5638	17.1443	17.5499	17.7257	17.932	17.9747		D3ZEK5	Hs6st2	13.1687	NA	NA	13.3093	NA	12.3523	12.8897	13.01	13.0556	12.8131
A0A0H2UHA6;Q9Z142	Tmem33	17.6568	17.856	17.8233	17.6328	17.5566	17.3722	17.1589	17.345	17.699	17.2982		D4A2I9	Sorcs3	10.0796	9.65759	10.1082	10.9207	10.0784	10.775	10.3158	9.34342	9.22105	NA
O35509	Rab11b	17.9027	17.9577	18.4182	17.8328	16.739	17.5451	17.3806	17.4251	17.1363	17.0491		Q53AQ4	Tmub1	10.3924	9.46322	9.87054	9.30488	8.94858	8.71198	8.83541	8.76946	8.02152	8.10392
P0CC10	Lrrc4b	17.1137	17.5487	18.0175	17.6953	17.8093	17.6645	17.1831	17.3489	17.5267	17.4213		F1MAN2;Q99N78	Trpc6	NA	10.1506	9.61944	6.85231	9.65922	10.5084	11.0624	11.1315	10.8012	10.6306
A0A0G2K3N1;F1M8X9	Gbf1	18.0512	17.6625	17.9832	17.8197	17.6548	17.4068	16.9432	17.2296	17.1959	17.3771		D4A7I8	Sumf1	10.6871	NA	10.204	9.9538	8.79447	9.86871	9.67703	10.4453	10.31	10.3646
Q9R1T1	Banf1	18.8171	17.8446	18.2467	17.8696	17.05	17.112	17.111	16.9601	17.286	16.9989		F1M4J1	LOC100294508	11.7902	NA	10.9255	9.81852	10.2168	8.4738	10.2226	10.0299	9.36114	9.45848
F1LPV8	Suclg2	16.9467	17.5856	17.9291	17.9005	17.8806	17.2826	17.2961	17.366	17.5055	17.5559		P47752	S1pr2	9.32253	9.27161	8.80196	8.64723	8.45699	8.43399	9.26453	9.24815	8.88212	9.82813
P56819	Bace1	17.4016	17.7729	17.6061	17.5616	17.7699	17.4166	17.4837	17.4653	17.4907	17.2785		A0A0G2K3H0;F1MAG7	Ptpru	6.92094	NA	9.79591	9.26991	10.4902	11.3023	10.9359	10.3932	10.5769	10.3951
F1M7V6;Q1WIM1	Cadm4	17.3409	17.6506	17.589	17.7247	17.7118	17.4587	17.4179	17.4333	17.5841	17.329		Q2VJ17;Q9QYN8;Q9QYN8-2;Q9QYN8-3;Q9QYN8-4	Hrh3	NA	NA	NA	10.7135	10.9433	12.279	12.6878	13.8887	14.6101	14.8432
B0BMW0;P61107	Rab14	17.1665	17.5635	17.3373	17.4779	17.7042	17.7163	17.6644	17.4492	17.7345	17.4256		D3ZJY8	Shisal1	7.07682	8.22522	8.98063	9.43564	9.05694	9.22159	9.33381	9.68528	9.20646	9.66234
P41542	Uso1	17.3445	17.4962	17.6341	17.6216	17.8382	17.676	17.2911	17.4136	17.6193	17.2948		G3V8P1	Pcdhb3	10.196	NA	9.37031	9.94558	9.54755	10.0386	10.2803	9.8556	10.4662	10.1478
A0A0G2JXG3	Tmem30a	16.8555	17.2049	17.4099	17.4129	17.8747	17.3233	17.8941	17.6974	18.0041	17.5331		A0A0G2KAA8;F1LNR9;F1LQW0	Slc6a2	11.8579	10.6265	10.0905	10.0549	9.09102	9.39467	10.3	NA	8.93576	9.47723
[truncated: 6,537 more rows]

## Sheet: Figure 5a,b,c
EPSC										Burst Frequencies
[truncated: 69 more rows]

## Sheet: Figure 5d,e
Significance testing of all timepoints for surface (autoCSC) for homeostatic plasticity
[truncated: 2,564 more rows]

[truncated: 22 more sheets: Figure 5f,g, Figure 6b, Figure 6c-f, Figure 6g,h, Figure 6i,j, Supplementary Fig. 1, Supplementary Fig. 2, Supplementary Fig. 3, Supplementary Fig. 4, Supplementary Fig. 5, Supplementary Fig. 6, Supplementary Fig. 7, Supplementary Fig. 8, Supplementary Fig. 9, Supplementary Fig. 10, Supplementary Fig. 11, Supplementary Fig. 12, Supplementary Fig. 13, Supplementary Fig. 14, Supplementary Fig. 15 …]
